# Supplementary material for: Methylobacterium Species Promoting Rice and Barley Growth and Interaction Specificity Revealed with Whole-Cell Matrix-Assisted Laser Desorption / Ionization-Time-of-Flight Mass Spectrometry (MALDI-TOF/MS) Analysis
Source: PLoS One. 2015 Jun 8;10(6):e0129509. doi: 10.1371/journal.pone.0129509 (PMC4460032; doi:10.1371/journal.pone.0129509)
Supplement: S3 Data — (ZIP) [file pone.0129509.s003.zip › Supplementary data 3 (ms from barley)/8c.txt]

779.92 0
779.98 0
780.05 0
780.11 0
780.18 0
780.24 0
780.30 0
780.37 0
780.43 0
780.50 0
780.56 0
780.62 0
780.69 0
780.75 0
780.82 0
780.88 0
780.94 0
781.01 0
781.07 0
781.14 0
781.20 0
781.26 0
781.33 0
781.39 0
781.46 0
781.52 0
781.59 0
781.65 0
781.71 0
781.78 0
781.84 0
781.91 0
781.97 0
782.03 0
782.10 0
782.16 0
782.23 0
782.29 0
782.35 0
782.42 0
782.48 0
782.55 0
782.61 0
782.67 0
782.74 0
782.80 0
782.87 0
782.93 0
782.99 0
783.06 0
783.12 0
783.19 0
783.25 0
783.32 0
783.38 0
783.44 0
783.51 0
783.57 0
783.64 0
783.70 0
783.76 0
783.83 0
783.89 0
783.96 0
784.02 0
784.09 0
784.15 0
784.21 0
784.28 0
784.34 0
784.41 0
784.47 0
784.53 0
784.60 0
784.66 0
784.73 0
784.79 0
784.86 0
784.92 0
784.98 0
785.05 0
785.11 0
785.18 0
785.24 0
785.30 0
785.37 0
785.43 0
785.50 0
785.56 0
785.63 0
785.69 0
785.75 0
785.82 0
785.88 0
785.95 0
786.01 0
786.08 0
786.14 0
786.20 0
786.27 0
786.33 0
786.40 0
786.46 0
786.52 0
786.59 0
786.65 0
786.72 0
786.78 0
786.85 0
786.91 0
786.97 0
787.04 0
787.10 0
787.17 0
787.23 0
787.30 0
787.36 0
787.42 0
787.49 0
787.55 0
787.62 0
787.68 0
787.75 0
787.81 0
787.87 0
787.94 0
788.00 0
788.07 0
788.13 0
788.20 0
788.26 0
788.33 0
788.39 0
788.45 0
788.52 0
788.58 0
788.65 0
788.71 0
788.78 0
788.84 0
788.90 0
788.97 0
789.03 0
789.10 0
789.16 0
789.23 0
789.29 0
789.35 0
789.42 0
789.48 0
789.55 0
789.61 0
789.68 0
789.74 0
789.81 0
789.87 0
789.93 0
790.00 0
790.06 0
790.13 0
790.19 0
790.26 0
790.32 0
790.38 0
790.45 0
790.51 0
790.58 0
790.64 0
790.71 0
790.77 0
790.84 0
790.90 0
790.96 0
791.03 0
791.09 0
791.16 0
791.22 0
791.29 0
791.35 0
791.42 0
791.48 0
791.54 0
791.61 0
791.67 0
791.74 0
791.80 0
791.87 0
791.93 0
792.00 0
792.06 0
792.13 0
792.19 0
792.25 0
792.32 0
792.38 0
792.45 0
792.51 0
792.58 0
792.64 0
792.71 0
792.77 0
792.83 0
792.90 0
792.96 0
793.03 0
793.09 0
793.16 0
793.22 0
793.29 0
793.35 0
793.42 0
793.48 0
793.54 0
793.61 0
793.67 0
793.74 0
793.80 0
793.87 0
793.93 0
794.00 0
794.06 0
794.13 0
794.19 0
794.25 0
794.32 0
794.38 0
794.45 0
794.51 0
794.58 0
794.64 0
794.71 0
794.77 0
794.84 0
794.90 0
794.96 0
795.03 0
795.09 0
795.16 0
795.22 0
795.29 0
795.35 0
795.42 0
795.48 0
795.55 0
795.61 0
795.68 0
795.74 0
795.80 0
795.87 0
795.93 0
796.00 0
796.06 0
796.13 0
796.19 0
796.26 0
796.32 0
796.39 0
796.45 0
796.52 0
796.58 0
796.65 0
796.71 0
796.77 0
796.84 0
796.90 0
796.97 0
797.03 0
797.10 0
797.16 0
797.23 0
797.29 0
797.36 0
797.42 0
797.49 0
797.55 0
797.62 0
797.68 0
797.74 0
797.81 0
797.87 0
797.94 0
798.00 0
798.07 0
798.13 0
798.20 0
798.26 0
798.33 0
798.39 0
798.46 0
798.52 0
798.59 0
798.65 0
798.72 0
798.78 0
798.85 0
798.91 0
798.97 0
799.04 0
799.10 0
799.17 0
799.23 0
799.30 0
799.36 0
799.43 0
799.49 0
799.56 0
799.62 0
799.69 0
799.75 0
799.82 0
799.88 0
799.95 0
800.01 0
800.08 0
800.14 0
800.21 0
800.27 0
800.34 0
800.40 0
800.47 0
800.53 0
800.59 0
800.66 0
800.72 0
800.79 0
800.85 0
800.92 0
800.98 0
801.05 0
801.11 0
801.18 0
801.24 0
801.31 0
801.37 0
801.44 0
801.50 0
801.57 0
801.63 0
801.70 0
801.76 0
801.83 0
801.89 0
801.96 0
802.02 0
802.09 0
802.15 0
802.22 0
802.28 0
802.35 0
802.41 0
802.48 0
802.54 0
802.61 0
802.67 0
802.74 0
802.80 0
802.87 0
802.93 0
803.00 0
803.06 0
803.13 0
803.19 0
803.25 0
803.32 0
803.38 0
803.45 0
803.51 0
803.58 0
803.64 0
803.71 0
803.77 0
803.84 0
803.90 0
803.97 0
804.03 0
804.10 0
804.16 0
804.23 0
804.29 0
804.36 0
804.42 0
804.49 0
804.55 0
804.62 0
804.68 0
804.75 0
804.81 0
804.88 0
804.94 0
805.01 0
805.07 0
805.14 0
805.20 0
805.27 0
805.33 0
805.40 0
805.46 0
805.53 0
805.59 0
805.66 0
805.72 0
805.79 0
805.85 0
805.92 0
805.98 0
806.05 0
806.11 0
806.18 0
806.24 0
806.31 0
806.37 0
806.44 0
806.50 0
806.57 0
806.64 0
806.70 0
806.77 0
806.83 0
806.90 0
806.96 0
807.03 0
807.09 0
807.16 0
807.22 0
807.29 0
807.35 0
807.42 0
807.48 0
807.55 0
807.61 0
807.68 0
807.74 0
807.81 0
807.87 0
807.94 0
808.00 0
808.07 0
808.13 0
808.20 0
808.26 0
808.33 0
808.39 0
808.46 0
808.52 0
808.59 0
808.65 0
808.72 0
808.78 0
808.85 0
808.91 0
808.98 0
809.04 0
809.11 0
809.17 0
809.24 0
809.31 0
809.37 0
809.44 0
809.50 0
809.57 0
809.63 0
809.70 0
809.76 0
809.83 0
809.89 0
809.96 0
810.02 0
810.09 0
810.15 0
810.22 0
810.28 0
810.35 0
810.41 0
810.48 0
810.54 0
810.61 0
810.67 0
810.74 0
810.81 0
810.87 0
810.94 0
811.00 0
811.07 0
811.13 0
811.20 0
811.26 0
811.33 0
811.39 0
811.46 0
811.52 0
811.59 0
811.65 0
811.72 0
811.78 0
811.85 0
811.91 0
811.98 0
812.05 0
812.11 0
812.18 0
812.24 0
812.31 0
812.37 0
812.44 0
812.50 0
812.57 0
812.63 0
812.70 0
812.76 0
812.83 0
812.89 0
812.96 0
813.02 0
813.09 0
813.16 0
813.22 0
813.29 0
813.35 0
813.42 0
813.48 0
813.55 0
813.61 0
813.68 0
813.74 0
813.81 0
813.87 0
813.94 0
814.00 0
814.07 0
814.14 0
814.20 0
814.27 0
814.33 0
814.40 0
814.46 0
814.53 0
814.59 0
814.66 0
814.72 0
814.79 0
814.85 0
814.92 0
814.99 0
815.05 0
815.12 0
815.18 0
815.25 0
815.31 0
815.38 0
815.44 0
815.51 0
815.57 0
815.64 0
815.71 0
815.77 0
815.84 0
815.90 0
815.97 0
816.03 0
816.10 0
816.16 0
816.23 0
816.29 0
816.36 0
816.43 0
816.49 0
816.56 0
816.62 0
816.69 0
816.75 0
816.82 0
816.88 0
816.95 0
817.01 0
817.08 0
817.15 0
817.21 0
817.28 0
817.34 0
817.41 0
817.47 0
817.54 0
817.60 0
817.67 0
817.74 0
817.80 0
817.87 0
817.93 0
818.00 0
818.06 0
818.13 0
818.19 0
818.26 0
818.32 0
818.39 0
818.46 0
818.52 0
818.59 0
818.65 0
818.72 0
818.78 0
818.85 0
818.91 0
818.98 0
819.05 0
819.11 0
819.18 0
819.24 0
819.31 0
819.37 0
819.44 0
819.51 0
819.57 0
819.64 0
819.70 0
819.77 0
819.83 0
819.90 0
819.96 0
820.03 0
820.10 0
820.16 0
820.23 0
820.29 0
820.36 0
820.42 0
820.49 0
820.55 0
820.62 0
820.69 0
820.75 0
820.82 0
820.88 0
820.95 0
821.01 0
821.08 0
821.15 0
821.21 0
821.28 0
821.34 0
821.41 0
821.47 0
821.54 0
821.61 0
821.67 0
821.74 0
821.80 0
821.87 0
821.93 0
822.00 0
822.07 0
822.13 0
822.20 0
822.26 0
822.33 0
822.39 0
822.46 0
822.52 0
822.59 0
822.66 0
822.72 0
822.79 0
822.85 0
822.92 0
822.99 0
823.05 0
823.12 0
823.18 0
823.25 0
823.31 0
823.38 0
823.45 0
823.51 0
823.58 0
823.64 0
823.71 0
823.77 0
823.84 0
823.91 0
823.97 0
824.04 0
824.10 0
824.17 0
824.23 0
824.30 0
824.37 0
824.43 0
824.50 0
824.56 0
824.63 0
824.69 0
824.76 0
824.83 0
824.89 0
824.96 0
825.02 0
825.09 0
825.16 0
825.22 0
825.29 0
825.35 0
825.42 0
825.48 0
825.55 0
825.62 0
825.68 0
825.75 0
825.81 0
825.88 0
825.95 0
826.01 0
826.08 0
826.14 0
826.21 0
826.27 0
826.34 0
826.41 0
826.47 0
826.54 0
826.60 0
826.67 0
826.74 0
826.80 0
826.87 0
826.93 0
827.00 0
827.07 0
827.13 0
827.20 0
827.26 0
827.33 0
827.39 0
827.46 0
827.53 0
827.59 0
827.66 0
827.72 0
827.79 0
827.86 0
827.92 0
827.99 0
828.05 0
828.12 0
828.19 0
828.25 0
828.32 0
828.38 0
828.45 0
828.52 0
828.58 0
828.65 0
828.71 0
828.78 0
828.85 0
828.91 0
828.98 0
829.04 0
829.11 0
829.18 0
829.24 0
829.31 0
829.37 0
829.44 0
829.50 0
829.57 0
829.64 0
829.70 0
829.77 0
829.83 0
829.90 0
829.97 0
830.03 0
830.10 0
830.16 0
830.23 0
830.30 0
830.36 0
830.43 0
830.50 0
830.56 0
830.63 0
830.69 0
830.76 0
830.83 0
830.89 0
830.96 0
831.02 0
831.09 0
831.16 0
831.22 0
831.29 0
831.35 0
831.42 0
831.49 0
831.55 0
831.62 0
831.68 0
831.75 0
831.82 0
831.88 0
831.95 0
832.01 0
832.08 0
832.15 0
832.21 0
832.28 0
832.34 0
832.41 0
832.48 0
832.54 0
832.61 0
832.68 0
832.74 0
832.81 0
832.87 0
832.94 0
833.01 0
833.07 0
833.14 0
833.20 0
833.27 0
833.34 0
833.40 0
833.47 0
833.54 0
833.60 0
833.67 0
833.73 0
833.80 0
833.87 0
833.93 0
834.00 0
834.06 0
834.13 0
834.20 0
834.26 0
834.33 0
834.40 0
834.46 0
834.53 0
834.59 0
834.66 0
834.73 0
834.79 0
834.86 0
834.92 0
834.99 0
835.06 0
835.12 0
835.19 0
835.26 0
835.32 0
835.39 0
835.45 0
835.52 0
835.59 0
835.65 0
835.72 0
835.79 0
835.85 0
835.92 0
835.98 0
836.05 0
836.12 0
836.18 0
836.25 0
836.32 0
836.38 0
836.45 0
836.51 0
836.58 0
836.65 0
836.71 0
836.78 0
836.85 0
836.91 0
836.98 0
837.04 0
837.11 0
837.18 0
837.24 0
837.31 0
837.38 0
837.44 0
837.51 0
837.58 0
837.64 0
837.71 0
837.77 0
837.84 0
837.91 0
837.97 0
838.04 0
838.11 0
838.17 0
838.24 0
838.30 0
838.37 0
838.44 0
838.50 0
838.57 0
838.64 0
838.70 0
838.77 0
838.84 0
838.90 0
838.97 0
839.03 0
839.10 0
839.17 0
839.23 0
839.30 0
839.37 0
839.43 0
839.50 0
839.57 0
839.63 0
839.70 0
839.76 0
839.83 0
839.90 0
839.96 0
840.03 0
840.10 0
840.16 0
840.23 0
840.30 0
840.36 0
840.43 0
840.50 0
840.56 0
840.63 0
840.69 0
840.76 0
840.83 0
840.89 0
840.96 0
841.03 0
841.09 0
841.16 0
841.23 0
841.29 0
841.36 0
841.43 0
841.49 0
841.56 0
841.62 0
841.69 0
841.76 0
841.82 0
841.89 0
841.96 0
842.02 0
842.09 0
842.16 0
842.22 0
842.29 0
842.36 0
842.42 0
842.49 0
842.56 0
842.62 0
842.69 0
842.76 0
842.82 0
842.89 0
842.95 0
843.02 0
843.09 0
843.15 0
843.22 0
843.29 0
843.35 0
843.42 0
843.49 0
843.55 0
843.62 0
843.69 0
843.75 0
843.82 0
843.89 0
843.95 0
844.02 0
844.09 0
844.15 0
844.22 0
844.29 0
844.35 0
844.42 0
844.49 0
844.55 0
844.62 0
844.69 0
844.75 0
844.82 0
844.88 0
844.95 0
845.02 0
845.08 0
845.15 0
845.22 0
845.28 0
845.35 0
845.42 0
845.48 0
845.55 0
845.62 0
845.68 0
845.75 0
845.82 0
845.88 0
845.95 0
846.02 0
846.08 0
846.15 0
846.22 0
846.28 0
846.35 0
846.42 0
846.48 0
846.55 0
846.62 0
846.68 0
846.75 0
846.82 0
846.88 0
846.95 0
847.02 0
847.08 0
847.15 0
847.22 0
847.28 0
847.35 0
847.42 0
847.48 0
847.55 0
847.62 0
847.68 0
847.75 0
847.82 0
847.88 0
847.95 0
848.02 0
848.08 0
848.15 0
848.22 0
848.28 0
848.35 0
848.42 0
848.48 0
848.55 0
848.62 0
848.69 0
848.75 0
848.82 0
848.89 0
848.95 0
849.02 0
849.09 0
849.15 0
849.22 0
849.29 0
849.35 0
849.42 0
849.49 0
849.55 0
849.62 0
849.69 0
849.75 0
849.82 0
849.89 0
849.95 0
850.02 0
850.09 0
850.15 0
850.22 0
850.29 0
850.35 0
850.42 0
850.49 0
850.56 0
850.62 0
850.69 0
850.76 0
850.82 0
850.89 0
850.96 0
851.02 0
851.09 0
851.16 0
851.22 0
851.29 0
851.36 0
851.42 0
851.49 0
851.56 0
851.62 0
851.69 0
851.76 0
851.83 0
851.89 0
851.96 0
852.03 0
852.09 0
852.16 0
852.23 0
852.29 0
852.36 0
852.43 0
852.49 0
852.56 0
852.63 0
852.69 0
852.76 0
852.83 0
852.90 0
852.96 0
853.03 0
853.10 0
853.16 0
853.23 0
853.30 0
853.36 0
853.43 0
853.50 0
853.56 0
853.63 0
853.70 0
853.77 0
853.83 0
853.90 0
853.97 0
854.03 0
854.10 0
854.17 0
854.23 0
854.30 0
854.37 0
854.44 0
854.50 0
854.57 0
854.64 0
854.70 0
854.77 0
854.84 0
854.90 0
854.97 0
855.04 0
855.10 0
855.17 0
855.24 0
855.31 0
855.37 0
855.44 0
855.51 0
855.57 0
855.64 0
855.71 0
855.78 0
855.84 0
855.91 0
855.98 0
856.04 0
856.11 0
856.18 0
856.24 0
856.31 0
856.38 0
856.45 0
856.51 0
856.58 0
856.65 0
856.71 0
856.78 0
856.85 0
856.91 0
856.98 0
857.05 0
857.12 0
857.18 0
857.25 0
857.32 0
857.38 0
857.45 0
857.52 0
857.59 0
857.65 0
857.72 0
857.79 0
857.85 0
857.92 0
857.99 0
858.06 0
858.12 0
858.19 0
858.26 0
858.32 0
858.39 0
858.46 0
858.53 0
858.59 0
858.66 0
858.73 0
858.79 0
858.86 0
858.93 0
859.00 0
859.06 0
859.13 0
859.20 0
859.26 0
859.33 0
859.40 0
859.47 0
859.53 0
859.60 0
859.67 0
859.73 0
859.80 0
859.87 0
859.94 0
860.00 0
860.07 0
860.14 0
860.20 0
860.27 0
860.34 0
860.41 0
860.47 0
860.54 0
860.61 0
860.67 0
860.74 0
860.81 0
860.88 0
860.94 0
861.01 0
861.08 0
861.15 0
861.21 0
861.28 0
861.35 0
861.41 0
861.48 0
861.55 0
861.62 0
861.68 0
861.75 0
861.82 0
861.89 0
861.95 0
862.02 0
862.09 0
862.15 0
862.22 0
862.29 0
862.36 0
862.42 0
862.49 0
862.56 0
862.63 0
862.69 0
862.76 0
862.83 0
862.89 0
862.96 0
863.03 0
863.10 0
863.16 0
863.23 0
863.30 0
863.37 0
863.43 0
863.50 0
863.57 0
863.63 0
863.70 0
863.77 0
863.84 0
863.90 0
863.97 0
864.04 0
864.11 0
864.17 0
864.24 0
864.31 0
864.38 0
864.44 0
864.51 0
864.58 0
864.65 0
864.71 0
864.78 0
864.85 0
864.91 0
864.98 0
865.05 0
865.12 0
865.18 0
865.25 0
865.32 0
865.39 0
865.45 0
865.52 0
865.59 0
865.66 0
865.72 0
865.79 0
865.86 0
865.93 0
865.99 0
866.06 0
866.13 0
866.20 0
866.26 0
866.33 0
866.40 0
866.47 0
866.53 0
866.60 0
866.67 0
866.74 0
866.80 0
866.87 0
866.94 0
867.00 0
867.07 0
867.14 0
867.21 0
867.27 0
867.34 0
867.41 0
867.48 0
867.54 0
867.61 0
867.68 0
867.75 0
867.81 0
867.88 0
867.95 0
868.02 0
868.08 0
868.15 0
868.22 0
868.29 0
868.35 0
868.42 0
868.49 0
868.56 0
868.62 0
868.69 0
868.76 0
868.83 0
868.89 0
868.96 0
869.03 0
869.10 0
869.17 0
869.23 0
869.30 0
869.37 0
869.44 0
869.50 0
869.57 0
869.64 0
869.71 0
869.77 0
869.84 0
869.91 0
869.98 0
870.04 0
870.11 0
870.18 0
870.25 0
870.31 0
870.38 0
870.45 0
870.52 0
870.58 0
870.65 0
870.72 0
870.79 0
870.85 0
870.92 0
870.99 0
871.06 0
871.13 0
871.19 0
871.26 0
871.33 0
871.40 0
871.46 0
871.53 0
871.60 0
871.67 0
871.73 0
871.80 0
871.87 0
871.94 0
872.00 0
872.07 0
872.14 0
872.21 0
872.28 0
872.34 0
872.41 0
872.48 0
872.55 0
872.61 0
872.68 0
872.75 0
872.82 0
872.88 0
872.95 0
873.02 0
873.09 0
873.15 0
873.22 0
873.29 0
873.36 0
873.43 0
873.49 0
873.56 0
873.63 0
873.70 0
873.76 0
873.83 0
873.90 0
873.97 0
874.04 0
874.10 0
874.17 0
874.24 0
874.31 0
874.37 0
874.44 0
874.51 0
874.58 0
874.65 0
874.71 0
874.78 0
874.85 0
874.92 0
874.98 0
875.05 0
875.12 0
875.19 0
875.26 0
875.32 0
875.39 0
875.46 0
875.53 0
875.59 0
875.66 0
875.73 0
875.80 0
875.87 0
875.93 0
876.00 0
876.07 0
876.14 0
876.20 0
876.27 0
876.34 0
876.41 0
876.48 0
876.54 0
876.61 0
876.68 0
876.75 0
876.81 0
876.88 0
876.95 0
877.02 0
877.09 0
877.15 0
877.22 0
877.29 0
877.36 0
877.43 0
877.49 0
877.56 0
877.63 0
877.70 0
877.76 0
877.83 0
877.90 0
877.97 0
878.04 0
878.10 0
878.17 0
878.24 0
878.31 0
878.38 0
878.44 0
878.51 0
878.58 0
878.65 0
878.72 0
878.78 0
878.85 0
878.92 0
878.99 0
879.06 0
879.12 0
879.19 0
879.26 0
879.33 0
879.39 0
879.46 0
879.53 0
879.60 0
879.67 0
879.73 0
879.80 0
879.87 0
879.94 0
880.01 0
880.07 0
880.14 0
880.21 0
880.28 0
880.35 0
880.41 0
880.48 0
880.55 0
880.62 0
880.69 0
880.75 0
880.82 0
880.89 0
880.96 0
881.03 0
881.09 0
881.16 0
881.23 0
881.30 0
881.37 0
881.43 0
881.50 0
881.57 0
881.64 0
881.71 0
881.77 0
881.84 0
881.91 0
881.98 0
882.05 0
882.11 0
882.18 0
882.25 0
882.32 0
882.39 0
882.45 0
882.52 0
882.59 0
882.66 0
882.73 0
882.80 0
882.86 0
882.93 0
883.00 0
883.07 0
883.14 0
883.20 0
883.27 0
883.34 0
883.41 0
883.48 0
883.54 0
883.61 0
883.68 0
883.75 0
883.82 0
883.88 0
883.95 0
884.02 0
884.09 0
884.16 0
884.23 0
884.29 0
884.36 0
884.43 0
884.50 0
884.57 0
884.63 0
884.70 0
884.77 0
884.84 0
884.91 0
884.98 0
885.04 0
885.11 0
885.18 0
885.25 0
885.32 0
885.38 0
885.45 0
885.52 0
885.59 0
885.66 0
885.72 0
885.79 0
885.86 0
885.93 0
886.00 0
886.07 0
886.13 0
886.20 0
886.27 0
886.34 0
886.41 0
886.48 0
886.54 0
886.61 0
886.68 0
886.75 0
886.82 0
886.88 0
886.95 0
887.02 0
887.09 0
887.16 0
887.23 0
887.29 0
887.36 0
887.43 0
887.50 0
887.57 0
887.64 0
887.70 0
887.77 0
887.84 0
887.91 0
887.98 0
888.04 0
888.11 0
888.18 0
888.25 0
888.32 0
888.39 0
888.45 0
888.52 0
888.59 0
888.66 0
888.73 0
888.80 0
888.86 0
888.93 0
889.00 0
889.07 0
889.14 0
889.21 0
889.27 0
889.34 0
889.41 0
889.48 0
889.55 0
889.62 0
889.68 0
889.75 0
889.82 0
889.89 0
889.96 0
890.03 0
890.09 0
890.16 0
890.23 0
890.30 0
890.37 0
890.44 0
890.50 0
890.57 0
890.64 0
890.71 0
890.78 0
890.85 0
890.91 0
890.98 0
891.05 0
891.12 0
891.19 0
891.26 0
891.33 0
891.39 0
891.46 0
891.53 0
891.60 0
891.67 0
891.74 0
891.80 0
891.87 0
891.94 0
892.01 0
892.08 0
892.15 0
892.21 0
892.28 0
892.35 0
892.42 0
892.49 0
892.56 0
892.63 0
892.69 0
892.76 0
892.83 0
892.90 0
892.97 0
893.04 0
893.10 0
893.17 0
893.24 0
893.31 0
893.38 0
893.45 0
893.52 0
893.58 0
893.65 0
893.72 0
893.79 0
893.86 0
893.93 0
893.99 0
894.06 0
894.13 0
894.20 0
894.27 0
894.34 0
894.41 0
894.47 0
894.54 0
894.61 0
894.68 0
894.75 0
894.82 0
894.89 0
894.95 0
895.02 0
895.09 0
895.16 0
895.23 0
895.30 0
895.37 0
895.43 0
895.50 0
895.57 0
895.64 0
895.71 0
895.78 0
895.85 0
895.91 0
895.98 0
896.05 0
896.12 0
896.19 0
896.26 0
896.33 0
896.39 0
896.46 0
896.53 0
896.60 0
896.67 0
896.74 0
896.81 0
896.87 0
896.94 0
897.01 0
897.08 0
897.15 0
897.22 0
897.29 0
897.35 0
897.42 0
897.49 0
897.56 0
897.63 0
897.70 0
897.77 0
897.84 0
897.90 0
897.97 0
898.04 0
898.11 0
898.18 0
898.25 0
898.32 0
898.38 0
898.45 0
898.52 0
898.59 0
898.66 0
898.73 0
898.80 0
898.87 0
898.93 0
899.00 0
899.07 0
899.14 0
899.21 0
899.28 0
899.35 0
899.42 0
899.48 0
899.55 0
899.62 0
899.69 0
899.76 0
899.83 0
899.90 0
899.96 0
900.03 0
900.10 0
900.17 0
900.24 0
900.31 0
900.38 0
900.45 0
900.51 0
900.58 0
900.65 0
900.72 0
900.79 0
900.86 0
900.93 0
901.00 0
901.07 0
901.13 0
901.20 0
901.27 0
901.34 0
901.41 0
901.48 0
901.55 0
901.62 0
901.68 0
901.75 0
901.82 0
901.89 0
901.96 0
902.03 0
902.10 0
902.17 0
902.23 0
902.30 0
902.37 0
902.44 0
902.51 0
902.58 0
902.65 0
902.72 0
902.79 0
902.85 0
902.92 0
902.99 0
903.06 0
903.13 0
903.20 0
903.27 0
903.34 0
903.41 0
903.47 0
903.54 0
903.61 0
903.68 0
903.75 0
903.82 0
903.89 0
903.96 0
904.02 0
904.09 0
904.16 0
904.23 0
904.30 0
904.37 0
904.44 0
904.51 0
904.58 0
904.65 0
904.71 0
904.78 0
904.85 0
904.92 0
904.99 0
905.06 0
905.13 0
905.20 0
905.27 0
905.33 0
905.40 0
905.47 0
905.54 0
905.61 0
905.68 0
905.75 0
905.82 0
905.89 0
905.95 0
906.02 0
906.09 0
906.16 0
906.23 0
906.30 0
906.37 0
906.44 0
906.51 0
906.58 0
906.64 0
906.71 0
906.78 0
906.85 0
906.92 0
906.99 0
907.06 0
907.13 0
907.20 0
907.27 0
907.33 0
907.40 0
907.47 0
907.54 0
907.61 0
907.68 0
907.75 0
907.82 0
907.89 0
907.96 0
908.02 0
908.09 0
908.16 0
908.23 0
908.30 0
908.37 0
908.44 0
908.51 0
908.58 0
908.65 0
908.72 0
908.78 0
908.85 0
908.92 0
908.99 0
909.06 0
909.13 0
909.20 0
909.27 0
909.34 0
909.41 0
909.48 0
909.54 0
909.61 0
909.68 0
909.75 0
909.82 0
909.89 0
909.96 0
910.03 0
910.10 0
910.17 0
910.24 0
910.30 0
910.37 0
910.44 0
910.51 0
910.58 0
910.65 0
910.72 0
910.79 0
910.86 0
910.93 0
911.00 0
911.07 0
911.13 0
911.20 0
911.27 0
911.34 0
911.41 0
911.48 0
911.55 0
911.62 0
911.69 0
911.76 0
911.83 0
911.90 0
911.96 0
912.03 0
912.10 0
912.17 0
912.24 0
912.31 0
912.38 0
912.45 0
912.52 0
912.59 0
912.66 0
912.73 0
912.80 0
912.86 0
912.93 0
913.00 0
913.07 0
913.14 0
913.21 0
913.28 0
913.35 0
913.42 0
913.49 0
913.56 0
913.63 0
913.70 0
913.76 0
913.83 0
913.90 0
913.97 0
914.04 0
914.11 0
914.18 0
914.25 0
914.32 0
914.39 0
914.46 0
914.53 0
914.60 0
914.67 0
914.73 0
914.80 0
914.87 0
914.94 0
915.01 0
915.08 0
915.15 0
915.22 0
915.29 0
915.36 0
915.43 0
915.50 0
915.57 0
915.64 0
915.70 0
915.77 0
915.84 0
915.91 0
915.98 0
916.05 0
916.12 0
916.19 0
916.26 0
916.33 0
916.40 0
916.47 0
916.54 0
916.61 0
916.68 0
916.75 0
916.81 0
916.88 0
916.95 0
917.02 0
917.09 0
917.16 0
917.23 0
917.30 0
917.37 0
917.44 0
917.51 0
917.58 0
917.65 0
917.72 0
917.79 0
917.86 0
917.92 0
917.99 0
918.06 0
918.13 0
918.20 0
918.27 0
918.34 0
918.41 0
918.48 0
918.55 0
918.62 0
918.69 0
918.76 0
918.83 0
918.90 0
918.97 0
919.04 0
919.11 0
919.17 0
919.24 0
919.31 0
919.38 0
919.45 0
919.52 0
919.59 0
919.66 0
919.73 0
919.80 0
919.87 0
919.94 0
920.01 0
920.08 0
920.15 0
920.22 0
920.29 0
920.36 0
920.43 0
920.50 0
920.56 0
920.63 0
920.70 0
920.77 0
920.84 0
920.91 0
920.98 0
921.05 0
921.12 0
921.19 0
921.26 0
921.33 0
921.40 0
921.47 0
921.54 0
921.61 0
921.68 0
921.75 0
921.82 0
921.89 0
921.96 0
922.03 0
922.09 0
922.16 0
922.23 0
922.30 0
922.37 0
922.44 0
922.51 0
922.58 0
922.65 0
922.72 0
922.79 0
922.86 0
922.93 0
923.00 0
923.07 0
923.14 0
923.21 0
923.28 0
923.35 0
923.42 0
923.49 0
923.56 0
923.63 0
923.70 0
923.77 0
923.83 0
923.90 0
923.97 0
924.04 0
924.11 0
924.18 0
924.25 0
924.32 0
924.39 0
924.46 0
924.53 0
924.60 0
924.67 0
924.74 0
924.81 0
924.88 0
924.95 0
925.02 0
925.09 0
925.16 0
925.23 0
925.30 0
925.37 0
925.44 0
925.51 0
925.58 0
925.65 0
925.72 0
925.79 0
925.86 0
925.93 0
926.00 0
926.06 0
926.13 0
926.20 0
926.27 0
926.34 0
926.41 0
926.48 0
926.55 0
926.62 0
926.69 0
926.76 0
926.83 0
926.90 0
926.97 0
927.04 0
927.11 0
927.18 0
927.25 0
927.32 0
927.39 0
927.46 0
927.53 0
927.60 0
927.67 0
927.74 0
927.81 0
927.88 0
927.95 0
928.02 0
928.09 0
928.16 0
928.23 0
928.30 0
928.37 0
928.44 0
928.51 0
928.58 0
928.65 0
928.72 0
928.79 0
928.86 0
928.93 0
929.00 0
929.07 0
929.14 0
929.21 0
929.27 0
929.34 0
929.41 0
929.48 0
929.55 0
929.62 0
929.69 0
929.76 0
929.83 0
929.90 0
929.97 0
930.04 0
930.11 0
930.18 0
930.25 0
930.32 0
930.39 0
930.46 0
930.53 0
930.60 0
930.67 0
930.74 0
930.81 0
930.88 0
930.95 0
931.02 0
931.09 0
931.16 0
931.23 0
931.30 0
931.37 0
931.44 0
931.51 0
931.58 0
931.65 0
931.72 0
931.79 0
931.86 0
931.93 0
932.00 0
932.07 0
932.14 0
932.21 0
932.28 0
932.35 0
932.42 0
932.49 0
932.56 0
932.63 0
932.70 0
932.77 0
932.84 0
932.91 0
932.98 0
933.05 0
933.12 0
933.19 0
933.26 0
933.33 0
933.40 0
933.47 0
933.54 0
933.61 0
933.68 0
933.75 0
933.82 0
933.89 0
933.96 0
934.03 0
934.10 0
934.17 0
934.24 0
934.31 0
934.38 0
934.45 0
934.52 0
934.59 0
934.66 0
934.73 0
934.80 0
934.87 0
934.94 0
935.01 0
935.08 0
935.15 0
935.22 0
935.29 0
935.36 0
935.43 0
935.50 0
935.57 0
935.64 0
935.71 0
935.78 0
935.85 0
935.92 0
935.99 0
936.06 0
936.13 0
936.20 0
936.27 0
936.34 0
936.41 0
936.48 0
936.55 0
936.62 0
936.69 0
936.76 0
936.83 0
936.90 0
936.97 0
937.04 0
937.11 0
937.18 0
937.25 0
937.32 0
937.39 0
937.46 0
937.53 0
937.61 0
937.68 0
937.75 0
937.82 0
937.89 0
937.96 0
938.03 0
938.10 0
938.17 0
938.24 0
938.31 0
938.38 0
938.45 0
938.52 0
938.59 0
938.66 0
938.73 0
938.80 0
938.87 0
938.94 0
939.01 0
939.08 0
939.15 0
939.22 0
939.29 0
939.36 0
939.43 0
939.50 0
939.57 0
939.64 0
939.71 0
939.78 0
939.85 0
939.92 0
939.99 0
940.06 0
940.13 0
940.20 0
940.27 0
940.34 0
940.41 0
940.48 0
940.55 0
940.62 0
940.69 0
940.76 0
940.84 0
940.91 0
940.98 0
941.05 0
941.12 0
941.19 0
941.26 0
941.33 0
941.40 0
941.47 0
941.54 0
941.61 0
941.68 0
941.75 0
941.82 0
941.89 0
941.96 0
942.03 0
942.10 0
942.17 0
942.24 0
942.31 0
942.38 0
942.45 0
942.52 0
942.59 0
942.66 0
942.73 0
942.80 0
942.87 0
942.94 0
943.02 0
943.09 0
943.16 0
943.23 0
943.30 0
943.37 0
943.44 0
943.51 0
943.58 0
943.65 0
943.72 0
943.79 0
943.86 0
943.93 0
944.00 0
944.07 0
944.14 0
944.21 0
944.28 0
944.35 0
944.42 0
944.49 0
944.56 0
944.63 0
944.70 0
944.77 0
944.85 0
944.92 0
944.99 0
945.06 0
945.13 0
945.20 0
945.27 0
945.34 0
945.41 0
945.48 0
945.55 0
945.62 0
945.69 0
945.76 0
945.83 0
945.90 0
945.97 0
946.04 0
946.11 0
946.18 0
946.25 0
946.32 0
946.40 0
946.47 0
946.54 0
946.61 0
946.68 0
946.75 0
946.82 0
946.89 0
946.96 0
947.03 0
947.10 0
947.17 0
947.24 0
947.31 0
947.38 0
947.45 0
947.52 0
947.59 0
947.66 0
947.74 0
947.81 0
947.88 0
947.95 0
948.02 0
948.09 0
948.16 0
948.23 0
948.30 0
948.37 0
948.44 0
948.51 0
948.58 0
948.65 0
948.72 0
948.79 0
948.86 0
948.93 0
949.01 0
949.08 0
949.15 0
949.22 0
949.29 0
949.36 0
949.43 0
949.50 0
949.57 0
949.64 0
949.71 0
949.78 0
949.85 0
949.92 0
949.99 0
950.06 0
950.13 0
950.21 0
950.28 0
950.35 0
950.42 0
950.49 0
950.56 0
950.63 0
950.70 0
950.77 0
950.84 0
950.91 0
950.98 0
951.05 0
951.12 0
951.19 0
951.27 0
951.34 0
951.41 0
951.48 0
951.55 0
951.62 0
951.69 0
951.76 0
951.83 0
951.90 0
951.97 0
952.04 0
952.11 0
952.18 0
952.25 0
952.33 0
952.40 0
952.47 0
952.54 0
952.61 0
952.68 0
952.75 0
952.82 0
952.89 0
952.96 0
953.03 0
953.10 0
953.17 0
953.25 0
953.32 0
953.39 0
953.46 0
953.53 0
953.60 0
953.67 0
953.74 0
953.81 0
953.88 0
953.95 0
954.02 0
954.09 0
954.16 0
954.24 0
954.31 0
954.38 0
954.45 0
954.52 0
954.59 0
954.66 0
954.73 0
954.80 0
954.87 0
954.94 0
955.01 0
955.09 0
955.16 0
955.23 0
955.30 0
955.37 0
955.44 0
955.51 0
955.58 0
955.65 0
955.72 0
955.79 0
955.86 0
955.94 0
956.01 0
956.08 0
956.15 0
956.22 0
956.29 0
956.36 0
956.43 0
956.50 0
956.57 0
956.64 0
956.71 0
956.79 0
956.86 0
956.93 0
957.00 0
957.07 0
957.14 0
957.21 0
957.28 0
957.35 0
957.42 0
957.49 0
957.57 0
957.64 0
957.71 0
957.78 0
957.85 0
957.92 0
957.99 0
958.06 0
958.13 0
958.20 0
958.27 0
958.35 0
958.42 0
958.49 0
958.56 0
958.63 0
958.70 0
958.77 0
958.84 0
958.91 0
958.98 0
959.05 0
959.13 0
959.20 0
959.27 0
959.34 0
959.41 0
959.48 0
959.55 0
959.62 0
959.69 0
959.76 0
959.84 0
959.91 0
959.98 0
960.05 0
960.12 0
960.19 0
960.26 0
960.33 0
960.40 0
960.47 0
960.55 0
960.62 0
960.69 0
960.76 0
960.83 0
960.90 0
960.97 0
961.04 0
961.11 0
961.18 0
961.26 0
961.33 0
961.40 0
961.47 0
961.54 0
961.61 0
961.68 0
961.75 0
961.82 0
961.90 0
961.97 0
962.04 0
962.11 0
962.18 0
962.25 0
962.32 0
962.39 0
962.46 0
962.53 0
962.61 0
962.68 0
962.75 0
962.82 0
962.89 0
962.96 0
963.03 0
963.10 0
963.17 0
963.25 0
963.32 0
963.39 0
963.46 0
963.53 0
963.60 0
963.67 0
963.74 0
963.81 0
963.89 0
963.96 0
964.03 0
964.10 0
964.17 0
964.24 0
964.31 0
964.38 0
964.45 0
964.53 0
964.60 0
964.67 0
964.74 0
964.81 0
964.88 0
964.95 0
965.02 0
965.10 0
965.17 0
965.24 0
965.31 0
965.38 0
965.45 0
965.52 0
965.59 0
965.67 0
965.74 0
965.81 0
965.88 0
965.95 0
966.02 0
966.09 0
966.16 0
966.23 0
966.31 0
966.38 0
966.45 0
966.52 0
966.59 0
966.66 0
966.73 0
966.80 0
966.88 0
966.95 0
967.02 0
967.09 0
967.16 0
967.23 0
967.30 0
967.37 0
967.45 0
967.52 0
967.59 0
967.66 0
967.73 0
967.80 0
967.87 0
967.94 0
968.02 0
968.09 0
968.16 0
968.23 0
968.30 0
968.37 0
968.44 0
968.52 0
968.59 0
968.66 0
968.73 0
968.80 0
968.87 0
968.94 0
969.01 0
969.09 0
969.16 0
969.23 0
969.30 0
969.37 0
969.44 0
969.51 0
969.59 0
969.66 0
969.73 0
969.80 0
969.87 0
969.94 0
970.01 0
970.08 0
970.16 0
970.23 0
970.30 0
970.37 0
970.44 0
970.51 0
970.58 0
970.66 0
970.73 0
970.80 0
970.87 0
970.94 0
971.01 0
971.08 0
971.16 0
971.23 0
971.30 0
971.37 0
971.44 0
971.51 0
971.58 0
971.66 0
971.73 0
971.80 0
971.87 0
971.94 0
972.01 0
972.08 0
972.16 0
972.23 0
972.30 0
972.37 0
972.44 0
972.51 0
972.58 0
972.66 0
972.73 0
972.80 0
972.87 0
972.94 0
973.01 0
973.08 0
973.16 0
973.23 0
973.30 0
973.37 0
973.44 0
973.51 0
973.58 0
973.66 0
973.73 0
973.80 0
973.87 0
973.94 0
974.01 0
974.09 0
974.16 0
974.23 0
974.30 0
974.37 0
974.44 0
974.51 0
974.59 0
974.66 0
974.73 0
974.80 0
974.87 0
974.94 0
975.01 0
975.09 0
975.16 0
975.23 0
975.30 0
975.37 0
975.44 0
975.52 0
975.59 0
975.66 0
975.73 0
975.80 0
975.87 0
975.95 0
976.02 0
976.09 0
976.16 0
976.23 0
976.30 0
976.37 0
976.45 0
976.52 0
976.59 0
976.66 0
976.73 0
976.80 0
976.88 0
976.95 0
977.02 0
977.09 0
977.16 0
977.23 0
977.31 0
977.38 0
977.45 0
977.52 0
977.59 0
977.66 0
977.74 0
977.81 0
977.88 0
977.95 0
978.02 0
978.09 0
978.17 0
978.24 0
978.31 0
978.38 0
978.45 0
978.52 0
978.60 0
978.67 0
978.74 0
978.81 0
978.88 0
978.95 0
979.03 0
979.10 0
979.17 0
979.24 0
979.31 0
979.38 0
979.46 0
979.53 0
979.60 0
979.67 0
979.74 0
979.81 0
979.89 0
979.96 0
980.03 0
980.10 0
980.17 0
980.24 0
980.32 0
980.39 0
980.46 0
980.53 0
980.60 0
980.68 0
980.75 0
980.82 0
980.89 0
980.96 0
981.03 0
981.11 0
981.18 0
981.25 0
981.32 0
981.39 0
981.46 0
981.54 0
981.61 0
981.68 0
981.75 0
981.82 0
981.90 0
981.97 0
982.04 0
982.11 0
982.18 0
982.25 0
982.33 0
982.40 0
982.47 0
982.54 0
982.61 0
982.69 0
982.76 0
982.83 0
982.90 0
982.97 0
983.04 0
983.12 0
983.19 0
983.26 0
983.33 0
983.40 0
983.48 0
983.55 0
983.62 0
983.69 0
983.76 0
983.83 0
983.91 0
983.98 0
984.05 0
984.12 0
984.19 0
984.27 0
984.34 0
984.41 0
984.48 0
984.55 0
984.63 0
984.70 0
984.77 0
984.84 0
984.91 0
984.99 0
985.06 0
985.13 0
985.20 0
985.27 0
985.34 0
985.42 0
985.49 0
985.56 0
985.63 0
985.70 0
985.78 0
985.85 0
985.92 0
985.99 0
986.06 0
986.14 0
986.21 0
986.28 0
986.35 0
986.42 0
986.50 0
986.57 0
986.64 0
986.71 0
986.78 0
986.86 0
986.93 0
987.00 0
987.07 0
987.14 0
987.22 0
987.29 0
987.36 0
987.43 0
987.50 0
987.58 0
987.65 0
987.72 0
987.79 0
987.86 0
987.94 0
988.01 0
988.08 0
988.15 0
988.22 0
988.30 0
988.37 0
988.44 0
988.51 0
988.58 0
988.66 0
988.73 0
988.80 0
988.87 0
988.94 0
989.02 0
989.09 0
989.16 0
989.23 0
989.30 0
989.38 0
989.45 0
989.52 0
989.59 0
989.66 0
989.74 0
989.81 0
989.88 0
989.95 0
990.03 0
990.10 0
990.17 0
990.24 0
990.31 1
990.39 1
990.46 1
990.53 1
990.60 0
990.67 0
990.75 0
990.82 0
990.89 0
990.96 0
991.03 0
991.11 0
991.18 0
991.25 0
991.32 0
991.40 0
991.47 0
991.54 0
991.61 0
991.68 0
991.76 0
991.83 0
991.90 0
991.97 0
992.04 0
992.12 0
992.19 0
992.26 0
992.33 0
992.41 0
992.48 0
992.55 0
992.62 0
992.69 0
992.77 0
992.84 0
992.91 0
992.98 0
993.06 0
993.13 0
993.20 0
993.27 0
993.34 0
993.42 0
993.49 0
993.56 0
993.63 0
993.71 0
993.78 0
993.85 0
993.92 0
993.99 0
994.07 0
994.14 0
994.21 0
994.28 0
994.36 0
994.43 0
994.50 0
994.57 0
994.64 0
994.72 0
994.79 0
994.86 0
994.93 0
995.01 0
995.08 0
995.15 0
995.22 0
995.30 0
995.37 0
995.44 0
995.51 0
995.58 0
995.66 0
995.73 0
995.80 0
995.87 0
995.95 0
996.02 0
996.09 0
996.16 0
996.24 0
996.31 0
996.38 0
996.45 0
996.52 0
996.60 0
996.67 0
996.74 0
996.81 0
996.89 0
996.96 0
997.03 0
997.10 0
997.18 0
997.25 0
997.32 0
997.39 0
997.46 0
997.54 0
997.61 0
997.68 0
997.75 0
997.83 0
997.90 0
997.97 0
998.04 0
998.12 0
998.19 0
998.26 0
998.33 0
998.41 0
998.48 0
998.55 0
998.62 0
998.70 0
998.77 0
998.84 0
998.91 0
998.99 0
999.06 0
999.13 0
999.20 0
999.27 0
999.35 0
999.42 0
999.49 0
999.56 0
999.64 0
999.71 0
999.78 0
999.85 0
999.93 0
1000.00 0
1000.07 0
1000.14 1
1000.22 1
1000.29 1
1000.36 1
1000.43 1
1000.51 1
1000.58 0
1000.65 0
1000.72 0
1000.80 0
1000.87 0
1000.94 0
1001.01 0
1001.09 0
1001.16 0
1001.23 0
1001.30 0
1001.38 0
1001.45 0
1001.52 0
1001.59 0
1001.67 0
1001.74 0
1001.81 0
1001.88 0
1001.96 0
1002.03 0
1002.10 0
1002.17 0
1002.25 0
1002.32 0
1002.39 0
1002.46 0
1002.54 0
1002.61 0
1002.68 0
1002.75 0
1002.83 0
1002.90 0
1002.97 0
1003.04 0
1003.12 0
1003.19 0
1003.26 0
1003.34 0
1003.41 0
1003.48 0
1003.55 0
1003.63 0
1003.70 0
1003.77 0
1003.84 0
1003.92 0
1003.99 0
1004.06 1
1004.13 1
1004.21 1
1004.28 1
1004.35 1
1004.42 1
1004.50 1
1004.57 1
1004.64 0
1004.71 0
1004.79 0
1004.86 0
1004.93 0
1005.01 0
1005.08 0
1005.15 0
1005.22 0
1005.30 0
1005.37 0
1005.44 0
1005.51 0
1005.59 0
1005.66 0
1005.73 0
1005.80 0
1005.88 0
1005.95 0
1006.02 0
1006.09 0
1006.17 0
1006.24 0
1006.31 0
1006.39 0
1006.46 0
1006.53 0
1006.60 0
1006.68 0
1006.75 0
1006.82 0
1006.89 0
1006.97 0
1007.04 1
1007.11 1
1007.19 1
1007.26 1
1007.33 0
1007.40 0
1007.48 0
1007.55 0
1007.62 0
1007.69 0
1007.77 0
1007.84 0
1007.91 0
1007.99 0
1008.06 0
1008.13 0
1008.20 0
1008.28 0
1008.35 0
1008.42 0
1008.49 0
1008.57 0
1008.64 0
1008.71 0
1008.79 0
1008.86 0
1008.93 0
1009.00 0
1009.08 0
1009.15 0
1009.22 0
1009.30 0
1009.37 0
1009.44 0
1009.51 0
1009.59 0
1009.66 1
1009.73 1
1009.80 1
1009.88 1
1009.95 1
1010.02 1
1010.10 1
1010.17 1
1010.24 1
1010.31 1
1010.39 1
1010.46 2
1010.53 2
1010.61 2
1010.68 2
1010.75 1
1010.82 1
1010.90 1
1010.97 0
1011.04 0
1011.12 0
1011.19 0
1011.26 0
1011.33 1
1011.41 1
1011.48 1
1011.55 1
1011.63 1
1011.70 1
1011.77 0
1011.84 0
1011.92 0
1011.99 0
1012.06 0
1012.14 0
1012.21 0
1012.28 0
1012.35 0
1012.43 0
1012.50 0
1012.57 0
1012.65 0
1012.72 0
1012.79 0
1012.87 0
1012.94 0
1013.01 0
1013.08 0
1013.16 0
1013.23 0
1013.30 0
1013.38 0
1013.45 0
1013.52 0
1013.59 0
1013.67 0
1013.74 0
1013.81 1
1013.89 1
1013.96 1
1014.03 0
1014.11 0
1014.18 0
1014.25 0
1014.32 0
1014.40 0
1014.47 0
1014.54 0
1014.62 1
1014.69 1
1014.76 1
1014.84 1
1014.91 1
1014.98 1
1015.05 0
1015.13 0
1015.20 0
1015.27 0
1015.35 0
1015.42 0
1015.49 0
1015.57 0
1015.64 0
1015.71 0
1015.78 1
1015.86 1
1015.93 1
1016.00 1
1016.08 1
1016.15 1
1016.22 1
1016.30 0
1016.37 0
1016.44 0
1016.51 0
1016.59 0
1016.66 0
1016.73 1
1016.81 1
1016.88 1
1016.95 1
1017.03 1
1017.10 1
1017.17 1
1017.25 0
1017.32 0
1017.39 0
1017.46 0
1017.54 0
1017.61 0
1017.68 1
1017.76 1
1017.83 1
1017.90 1
1017.98 1
1018.05 1
1018.12 1
1018.20 1
1018.27 1
1018.34 1
1018.41 1
1018.49 1
1018.56 1
1018.63 1
1018.71 1
1018.78 1
1018.85 1
1018.93 1
1019.00 1
1019.07 1
1019.15 1
1019.22 1
1019.29 1
1019.37 1
1019.44 2
1019.51 2
1019.59 2
1019.66 2
1019.73 2
1019.80 1
1019.88 1
1019.95 1
1020.02 1
1020.10 1
1020.17 1
1020.24 1
1020.32 1
1020.39 1
1020.46 1
1020.54 0
1020.61 0
1020.68 0
1020.76 0
1020.83 0
1020.90 0
1020.98 0
1021.05 1
1021.12 1
1021.20 1
1021.27 1
1021.34 1
1021.42 1
1021.49 1
1021.56 1
1021.63 1
1021.71 1
1021.78 1
1021.85 1
1021.93 1
1022.00 1
1022.07 1
1022.15 1
1022.22 1
1022.29 1
1022.37 1
1022.44 2
1022.51 2
1022.59 3
1022.66 3
1022.73 3
1022.81 4
1022.88 4
1022.95 3
1023.03 3
1023.10 3
1023.17 3
1023.25 3
1023.32 3
1023.39 3
1023.47 3
1023.54 3
1023.61 3
1023.69 3
1023.76 3
1023.83 2
1023.91 2
1023.98 2
1024.05 2
1024.13 2
1024.20 2
1024.27 2
1024.35 2
1024.42 2
1024.49 2
1024.57 2
1024.64 2
1024.71 2
1024.79 2
1024.86 2
1024.93 2
1025.01 2
1025.08 2
1025.15 2
1025.23 2
1025.30 3
1025.37 3
1025.45 3
1025.52 3
1025.59 3
1025.67 3
1025.74 2
1025.81 2
1025.89 2
1025.96 1
1026.03 1
1026.11 1
1026.18 1
1026.25 1
1026.33 2
1026.40 2
1026.47 2
1026.55 1
1026.62 1
1026.69 1
1026.77 1
1026.84 1
1026.91 1
1026.99 2
1027.06 2
1027.13 2
1027.21 2
1027.28 2
1027.36 2
1027.43 2
1027.50 2
1027.58 1
1027.65 1
1027.72 1
1027.80 1
1027.87 1
1027.94 1
1028.02 0
1028.09 0
1028.16 0
1028.24 0
1028.31 0
1028.38 0
1028.46 0
1028.53 0
1028.60 0
1028.68 0
1028.75 0
1028.82 0
1028.90 0
1028.97 0
1029.05 0
1029.12 0
1029.19 0
1029.27 0
1029.34 1
1029.41 1
1029.49 1
1029.56 1
1029.63 1
1029.71 1
1029.78 1
1029.85 1
1029.93 1
1030.00 1
1030.07 1
1030.15 1
1030.22 1
1030.30 1
1030.37 0
1030.44 0
1030.52 0
1030.59 0
1030.66 0
1030.74 0
1030.81 0
1030.88 0
1030.96 1
1031.03 1
1031.10 1
1031.18 1
1031.25 1
1031.32 1
1031.40 0
1031.47 0
1031.55 0
1031.62 0
1031.69 0
1031.77 0
1031.84 0
1031.91 0
1031.99 0
1032.06 0
1032.13 0
1032.21 0
1032.28 1
1032.36 0
1032.43 0
1032.50 0
1032.58 0
1032.65 0
1032.72 0
1032.80 0
1032.87 0
1032.94 0
1033.02 0
1033.09 1
1033.17 2
1033.24 2
1033.31 3
1033.39 3
1033.46 4
1033.53 4
1033.61 4
1033.68 3
1033.75 3
1033.83 2
1033.90 1
1033.98 1
1034.05 0
1034.12 0
1034.20 0
1034.27 0
1034.34 1
1034.42 1
1034.49 1
1034.57 2
1034.64 2
1034.71 2
1034.79 2
1034.86 3
1034.93 3
1035.01 4
1035.08 4
1035.15 5
1035.23 5
1035.30 6
1035.38 6
1035.45 6
1035.52 6
1035.60 6
1035.67 6
1035.74 7
1035.82 7
1035.89 7
1035.97 8
1036.04 8
1036.11 8
1036.19 8
1036.26 7
1036.33 7
1036.41 7
1036.48 7
1036.56 6
1036.63 7
1036.70 7
1036.78 7
1036.85 7
1036.92 7
1037.00 7
1037.07 6
1037.15 6
1037.22 6
1037.29 5
1037.37 5
1037.44 5
1037.52 5
1037.59 4
1037.66 4
1037.74 3
1037.81 2
1037.88 1
1037.96 1
1038.03 0
1038.11 0
1038.18 0
1038.25 0
1038.33 0
1038.40 0
1038.47 1
1038.55 1
1038.62 1
1038.70 2
1038.77 2
1038.84 3
1038.92 4
1038.99 4
1039.07 5
1039.14 6
1039.21 6
1039.29 6
1039.36 6
1039.44 6
1039.51 6
1039.58 5
1039.66 5
1039.73 4
1039.80 4
1039.88 4
1039.95 3
1040.03 3
1040.10 2
1040.17 2
1040.25 2
1040.32 1
1040.40 1
1040.47 1
1040.54 1
1040.62 1
1040.69 0
1040.77 0
1040.84 0
1040.91 0
1040.99 0
1041.06 1
1041.13 1
1041.21 1
1041.28 2
1041.36 2
1041.43 2
1041.50 2
1041.58 2
1041.65 2
1041.73 2
1041.80 2
1041.87 2
1041.95 3
1042.02 3
1042.10 2
1042.17 2
1042.24 2
1042.32 2
1042.39 3
1042.47 3
1042.54 4
1042.61 5
1042.69 5
1042.76 6
1042.84 6
1042.91 6
1042.98 6
1043.06 5
1043.13 4
1043.21 4
1043.28 4
1043.35 4
1043.43 4
1043.50 4
1043.58 5
1043.65 5
1043.72 5
1043.80 4
1043.87 4
1043.95 3
1044.02 3
1044.09 3
1044.17 3
1044.24 3
1044.32 3
1044.39 3
1044.46 3
1044.54 3
1044.61 3
1044.69 3
1044.76 2
1044.83 2
1044.91 2
1044.98 2
1045.06 2
1045.13 3
1045.21 3
1045.28 3
1045.35 2
1045.43 2
1045.50 2
1045.58 1
1045.65 1
1045.72 1
1045.80 1
1045.87 1
1045.95 2
1046.02 3
1046.09 3
1046.17 4
1046.24 4
1046.32 4
1046.39 4
1046.46 3
1046.54 3
1046.61 2
1046.69 2
1046.76 1
1046.84 1
1046.91 1
1046.98 2
1047.06 2
1047.13 3
1047.21 3
1047.28 3
1047.35 4
1047.43 3
1047.50 3
1047.58 3
1047.65 3
1047.73 3
1047.80 3
1047.87 3
1047.95 3
1048.02 4
1048.10 5
1048.17 6
1048.24 7
1048.32 8
1048.39 8
1048.47 8
1048.54 8
1048.62 8
1048.69 8
1048.76 9
1048.84 9
1048.91 9
1048.99 9
1049.06 9
1049.13 9
1049.21 9
1049.28 9
1049.36 9
1049.43 8
1049.51 8
1049.58 8
1049.65 9
1049.73 9
1049.80 9
1049.88 9
1049.95 9
1050.03 9
1050.10 10
1050.17 10
1050.25 11
1050.32 11
1050.40 12
1050.47 13
1050.55 13
1050.62 14
1050.69 15
1050.77 16
1050.84 16
1050.92 17
1050.99 17
1051.07 17
1051.14 16
1051.21 16
1051.29 15
1051.36 15
1051.44 14
1051.51 14
1051.59 14
1051.66 14
1051.73 15
1051.81 15
1051.88 16
1051.96 16
1052.03 16
1052.11 16
1052.18 15
1052.25 14
1052.33 13
1052.40 11
1052.48 10
1052.55 9
1052.63 8
1052.70 8
1052.77 8
1052.85 9
1052.92 9
1053.00 9
1053.07 10
1053.15 10
1053.22 11
1053.30 11
1053.37 12
1053.44 12
1053.52 13
1053.59 13
1053.67 13
1053.74 12
1053.82 12
1053.89 12
1053.96 11
1054.04 11
1054.11 11
1054.19 11
1054.26 10
1054.34 10
1054.41 9
1054.49 9
1054.56 8
1054.63 8
1054.71 8
1054.78 7
1054.86 7
1054.93 8
1055.01 8
1055.08 8
1055.16 8
1055.23 9
1055.30 9
1055.38 9
1055.45 9
1055.53 9
1055.60 9
1055.68 8
1055.75 8
1055.83 8
1055.90 7
1055.97 6
1056.05 6
1056.12 5
1056.20 5
1056.27 4
1056.35 4
1056.42 3
1056.50 3
1056.57 3
1056.64 3
1056.72 2
1056.79 2
1056.87 1
1056.94 1
1057.02 1
1057.09 2
1057.17 2
1057.24 3
1057.31 3
1057.39 4
1057.46 4
1057.54 4
1057.61 3
1057.69 3
1057.76 2
1057.84 2
1057.91 1
1057.99 1
1058.06 1
1058.13 0
1058.21 0
1058.28 0
1058.36 0
1058.43 0
1058.51 0
1058.58 0
1058.66 0
1058.73 0
1058.81 1
1058.88 2
1058.95 3
1059.03 4
1059.10 5
1059.18 5
1059.25 5
1059.33 4
1059.40 4
1059.48 4
1059.55 4
1059.63 5
1059.70 6
1059.77 6
1059.85 7
1059.92 7
1060.00 7
1060.07 7
1060.15 7
1060.22 6
1060.30 6
1060.37 5
1060.45 4
1060.52 4
1060.60 3
1060.67 3
1060.74 2
1060.82 2
1060.89 2
1060.97 2
1061.04 2
1061.12 2
1061.19 2
1061.27 2
1061.34 2
1061.42 2
1061.49 1
1061.57 1
1061.64 0
1061.72 0
1061.79 1
1061.86 1
1061.94 2
1062.01 4
1062.09 5
1062.16 6
1062.24 7
1062.31 7
1062.39 7
1062.46 6
1062.54 6
1062.61 5
1062.69 4
1062.76 4
1062.84 4
1062.91 4
1062.98 5
1063.06 6
1063.13 7
1063.21 8
1063.28 9
1063.36 10
1063.43 11
1063.51 11
1063.58 12
1063.66 12
1063.73 13
1063.81 14
1063.88 14
1063.96 15
1064.03 15
1064.11 15
1064.18 14
1064.25 14
1064.33 13
1064.40 12
1064.48 12
1064.55 12
1064.63 12
1064.70 12
1064.78 12
1064.85 11
1064.93 10
1065.00 10
1065.08 9
1065.15 8
1065.23 7
1065.30 7
1065.38 7
1065.45 7
1065.53 8
1065.60 9
1065.68 10
1065.75 12
1065.83 13
1065.90 15
1065.97 16
1066.05 17
1066.12 18
1066.20 18
1066.27 18
1066.35 18
1066.42 19
1066.50 20
1066.57 21
1066.65 22
1066.72 23
1066.80 23
1066.87 23
1066.95 22
1067.02 21
1067.10 20
1067.17 19
1067.25 18
1067.32 17
1067.40 17
1067.47 16
1067.55 16
1067.62 15
1067.70 14
1067.77 13
1067.85 13
1067.92 12
1068.00 11
1068.07 10
1068.15 9
1068.22 8
1068.30 6
1068.37 5
1068.45 4
1068.52 4
1068.59 3
1068.67 4
1068.74 4
1068.82 4
1068.89 4
1068.97 4
1069.04 5
1069.12 5
1069.19 6
1069.27 7
1069.34 8
1069.42 9
1069.49 10
1069.57 11
1069.64 11
1069.72 11
1069.79 11
1069.87 11
1069.94 11
1070.02 11
1070.09 12
1070.17 12
1070.24 12
1070.32 12
1070.39 11
1070.47 10
1070.54 9
1070.62 9
1070.69 8
1070.77 8
1070.84 9
1070.92 10
1070.99 10
1071.07 10
1071.14 10
1071.22 10
1071.29 9
1071.37 8
1071.44 7
1071.52 7
1071.59 8
1071.67 8
1071.74 10
1071.82 11
1071.89 12
1071.97 13
1072.04 13
1072.12 13
1072.19 13
1072.27 12
1072.34 10
1072.42 9
1072.49 8
1072.57 8
1072.64 8
1072.72 9
1072.79 10
1072.87 11
1072.94 12
1073.02 13
1073.09 13
1073.17 13
1073.24 13
1073.32 12
1073.39 11
1073.47 10
1073.54 9
1073.62 8
1073.69 8
1073.77 8
1073.84 8
1073.92 8
1073.99 9
1074.07 10
1074.14 11
1074.22 12
1074.30 13
1074.37 13
1074.45 14
1074.52 15
1074.60 15
1074.67 15
1074.75 16
1074.82 16
1074.90 15
1074.97 15
1075.05 13
1075.12 12
1075.20 10
1075.27 9
1075.35 7
1075.42 7
1075.50 6
1075.57 6
1075.65 7
1075.72 7
1075.80 8
1075.87 8
1075.95 9
1076.02 9
1076.10 9
1076.17 9
1076.25 9
1076.32 9
1076.40 9
1076.47 8
1076.55 9
1076.62 9
1076.70 9
1076.77 10
1076.85 10
1076.93 10
1077.00 10
1077.08 9
1077.15 7
1077.23 5
1077.30 3
1077.38 2
1077.45 1
1077.53 1
1077.60 1
1077.68 3
1077.75 5
1077.83 8
1077.90 10
1077.98 13
1078.05 15
1078.13 17
1078.20 18
1078.28 18
1078.35 18
1078.43 18
1078.50 18
1078.58 18
1078.66 18
1078.73 18
1078.81 19
1078.88 19
1078.96 19
1079.03 19
1079.11 18
1079.18 18
1079.26 17
1079.33 16
1079.41 16
1079.48 16
1079.56 16
1079.63 16
1079.71 16
1079.78 16
1079.86 16
1079.94 15
1080.01 14
1080.09 13
1080.16 12
1080.24 12
1080.31 11
1080.39 12
1080.46 13
1080.54 14
1080.61 15
1080.69 16
1080.76 17
1080.84 17
1080.91 16
1080.99 16
1081.06 15
1081.14 13
1081.22 12
1081.29 11
1081.37 11
1081.44 10
1081.52 11
1081.59 11
1081.67 12
1081.74 13
1081.82 14
1081.89 14
1081.97 15
1082.04 16
1082.12 16
1082.20 17
1082.27 17
1082.35 16
1082.42 16
1082.50 15
1082.57 14
1082.65 12
1082.72 11
1082.80 11
1082.87 10
1082.95 10
1083.02 9
1083.10 9
1083.18 9
1083.25 9
1083.33 9
1083.40 10
1083.48 11
1083.55 12
1083.63 12
1083.70 13
1083.78 12
1083.85 12
1083.93 11
1084.01 9
1084.08 8
1084.16 7
1084.23 6
1084.31 6
1084.38 6
1084.46 7
1084.53 9
1084.61 10
1084.68 12
1084.76 13
1084.84 14
1084.91 14
1084.99 13
1085.06 13
1085.14 13
1085.21 13
1085.29 13
1085.36 14
1085.44 14
1085.51 15
1085.59 15
1085.67 14
1085.74 13
1085.82 11
1085.89 9
1085.97 8
1086.04 6
1086.12 6
1086.19 6
1086.27 6
1086.34 7
1086.42 8
1086.50 8
1086.57 8
1086.65 8
1086.72 7
1086.80 5
1086.87 3
1086.95 2
1087.02 0
1087.10 0
1087.18 0
1087.25 0
1087.33 0
1087.40 0
1087.48 0
1087.55 0
1087.63 0
1087.70 1
1087.78 1
1087.86 1
1087.93 1
1088.01 1
1088.08 2
1088.16 2
1088.23 3
1088.31 4
1088.39 5
1088.46 7
1088.54 8
1088.61 9
1088.69 9
1088.76 9
1088.84 8
1088.91 7
1088.99 5
1089.07 4
1089.14 4
1089.22 4
1089.29 4
1089.37 5
1089.44 5
1089.52 6
1089.59 6
1089.67 7
1089.75 7
1089.82 8
1089.90 9
1089.97 9
1090.05 9
1090.12 10
1090.20 9
1090.28 9
1090.35 8
1090.43 7
1090.50 7
1090.58 6
1090.65 6
1090.73 6
1090.81 6
1090.88 6
1090.96 6
1091.03 6
1091.11 6
1091.18 5
1091.26 5
1091.34 5
1091.41 5
1091.49 5
1091.56 6
1091.64 6
1091.71 7
1091.79 8
1091.87 8
1091.94 7
1092.02 7
1092.09 6
1092.17 6
1092.24 6
1092.32 7
1092.40 8
1092.47 10
1092.55 11
1092.62 12
1092.70 13
1092.77 13
1092.85 11
1092.93 10
1093.00 8
1093.08 6
1093.15 6
1093.23 6
1093.30 7
1093.38 8
1093.46 10
1093.53 12
1093.61 13
1093.68 14
1093.76 15
1093.83 17
1093.91 18
1093.99 19
1094.06 19
1094.14 19
1094.21 18
1094.29 17
1094.37 15
1094.44 13
1094.52 12
1094.59 11
1094.67 11
1094.74 12
1094.82 12
1094.90 14
1094.97 15
1095.05 16
1095.12 16
1095.20 17
1095.27 17
1095.35 17
1095.43 17
1095.50 17
1095.58 17
1095.65 16
1095.73 16
1095.81 16
1095.88 16
1095.96 15
1096.03 15
1096.11 15
1096.19 14
1096.26 13
1096.34 12
1096.41 11
1096.49 10
1096.56 9
1096.64 8
1096.72 7
1096.79 7
1096.87 7
1096.94 7
1097.02 8
1097.10 9
1097.17 10
1097.25 12
1097.32 15
1097.40 18
1097.48 20
1097.55 22
1097.63 23
1097.70 23
1097.78 21
1097.85 19
1097.93 16
1098.01 13
1098.08 10
1098.16 7
1098.23 5
1098.31 4
1098.39 3
1098.46 3
1098.54 2
1098.61 1
1098.69 1
1098.77 0
1098.84 0
1098.92 0
1098.99 1
1099.07 2
1099.15 4
1099.22 5
1099.30 6
1099.37 6
1099.45 6
1099.53 6
1099.60 5
1099.68 5
1099.75 6
1099.83 7
1099.91 8
1099.98 9
1100.06 10
1100.13 10
1100.21 10
1100.29 10
1100.36 10
1100.44 10
1100.51 10
1100.59 9
1100.67 9
1100.74 8
1100.82 6
1100.89 4
1100.97 1
1101.05 0
1101.12 0
1101.20 0
1101.27 0
1101.35 0
1101.43 0
1101.50 0
1101.58 3
1101.65 5
1101.73 7
1101.81 8
1101.88 8
1101.96 8
1102.03 8
1102.11 7
1102.19 7
1102.26 6
1102.34 6
1102.41 5
1102.49 4
1102.57 4
1102.64 3
1102.72 2
1102.80 2
1102.87 1
1102.95 1
1103.02 1
1103.10 1
1103.18 2
1103.25 2
1103.33 2
1103.40 2
1103.48 1
1103.56 1
1103.63 0
1103.71 0
1103.78 0
1103.86 0
1103.94 0
1104.01 0
1104.09 1
1104.17 1
1104.24 2
1104.32 2
1104.39 2
1104.47 2
1104.55 2
1104.62 2
1104.70 2
1104.77 3
1104.85 4
1104.93 6
1105.00 7
1105.08 8
1105.16 9
1105.23 9
1105.31 10
1105.38 9
1105.46 8
1105.54 7
1105.61 6
1105.69 4
1105.76 2
1105.84 1
1105.92 0
1105.99 0
1106.07 0
1106.15 0
1106.22 0
1106.30 0
1106.37 0
1106.45 0
1106.53 0
1106.60 1
1106.68 2
1106.76 4
1106.83 5
1106.91 7
1106.98 9
1107.06 10
1107.14 11
1107.21 11
1107.29 11
1107.37 11
1107.44 11
1107.52 11
1107.59 12
1107.67 13
1107.75 15
1107.82 18
1107.90 20
1107.98 22
1108.05 23
1108.13 24
1108.20 24
1108.28 24
1108.36 23
1108.43 22
1108.51 20
1108.59 19
1108.66 17
1108.74 15
1108.81 13
1108.89 12
1108.97 11
1109.04 10
1109.12 10
1109.20 10
1109.27 10
1109.35 9
1109.43 9
1109.50 8
1109.58 8
1109.65 8
1109.73 8
1109.81 8
1109.88 9
1109.96 11
1110.04 12
1110.11 13
1110.19 14
1110.26 14
1110.34 14
1110.42 14
1110.49 13
1110.57 13
1110.65 14
1110.72 14
1110.80 15
1110.88 15
1110.95 15
1111.03 15
1111.10 14
1111.18 14
1111.26 14
1111.33 13
1111.41 13
1111.49 13
1111.56 12
1111.64 12
1111.72 11
1111.79 11
1111.87 10
1111.95 9
1112.02 9
1112.10 9
1112.17 8
1112.25 9
1112.33 9
1112.40 10
1112.48 11
1112.56 13
1112.63 15
1112.71 17
1112.79 18
1112.86 19
1112.94 20
1113.02 20
1113.09 20
1113.17 20
1113.24 20
1113.32 20
1113.40 21
1113.47 21
1113.55 21
1113.63 20
1113.70 20
1113.78 19
1113.86 18
1113.93 17
1114.01 16
1114.09 16
1114.16 16
1114.24 16
1114.32 16
1114.39 17
1114.47 17
1114.54 16
1114.62 16
1114.70 15
1114.77 15
1114.85 14
1114.93 13
1115.00 12
1115.08 11
1115.16 9
1115.23 8
1115.31 7
1115.39 6
1115.46 5
1115.54 5
1115.62 5
1115.69 6
1115.77 6
1115.85 6
1115.92 6
1116.00 5
1116.07 4
1116.15 3
1116.23 2
1116.30 1
1116.38 1
1116.46 0
1116.53 0
1116.61 1
1116.69 0
1116.76 0
1116.84 0
1116.92 1
1116.99 1
1117.07 2
1117.15 2
1117.22 3
1117.30 4
1117.38 5
1117.45 6
1117.53 7
1117.61 8
1117.68 9
1117.76 10
1117.84 11
1117.91 12
1117.99 13
1118.07 13
1118.14 14
1118.22 14
1118.30 13
1118.37 12
1118.45 11
1118.53 9
1118.60 8
1118.68 7
1118.76 6
1118.83 6
1118.91 6
1118.99 7
1119.06 7
1119.14 7
1119.22 7
1119.29 7
1119.37 7
1119.45 7
1119.52 7
1119.60 7
1119.68 7
1119.75 7
1119.83 7
1119.91 6
1119.98 7
1120.06 7
1120.14 9
1120.21 11
1120.29 14
1120.37 16
1120.44 18
1120.52 19
1120.60 19
1120.67 18
1120.75 16
1120.83 14
1120.90 13
1120.98 13
1121.06 13
1121.13 15
1121.21 16
1121.29 17
1121.36 18
1121.44 18
1121.52 17
1121.59 16
1121.67 14
1121.75 13
1121.82 11
1121.90 11
1121.98 11
1122.05 11
1122.13 11
1122.21 11
1122.28 10
1122.36 8
1122.44 7
1122.51 5
1122.59 3
1122.67 1
1122.74 0
1122.82 0
1122.90 1
1122.98 2
1123.05 5
1123.13 8
1123.21 11
1123.28 14
1123.36 16
1123.44 18
1123.51 18
1123.59 18
1123.67 17
1123.74 16
1123.82 16
1123.90 15
1123.97 15
1124.05 16
1124.13 16
1124.20 17
1124.28 18
1124.36 18
1124.43 18
1124.51 17
1124.59 17
1124.66 16
1124.74 16
1124.82 16
1124.90 17
1124.97 19
1125.05 20
1125.13 21
1125.20 22
1125.28 22
1125.36 21
1125.43 20
1125.51 19
1125.59 17
1125.66 16
1125.74 15
1125.82 15
1125.89 16
1125.97 16
1126.05 17
1126.13 19
1126.20 20
1126.28 20
1126.36 21
1126.43 21
1126.51 22
1126.59 21
1126.66 21
1126.74 20
1126.82 18
1126.89 17
1126.97 16
1127.05 15
1127.13 14
1127.20 14
1127.28 15
1127.36 17
1127.43 19
1127.51 21
1127.59 23
1127.66 25
1127.74 25
1127.82 24
1127.89 22
1127.97 19
1128.05 15
1128.13 12
1128.20 8
1128.28 6
1128.36 4
1128.43 3
1128.51 3
1128.59 3
1128.66 3
1128.74 4
1128.82 5
1128.90 6
1128.97 8
1129.05 9
1129.13 11
1129.20 13
1129.28 15
1129.36 15
1129.43 14
1129.51 12
1129.59 9
1129.67 6
1129.74 2
1129.82 0
1129.90 0
1129.97 0
1130.05 0
1130.13 0
1130.20 0
1130.28 0
1130.36 1
1130.44 2
1130.51 3
1130.59 4
1130.67 5
1130.74 5
1130.82 5
1130.90 5
1130.97 4
1131.05 3
1131.13 1
1131.21 0
1131.28 0
1131.36 0
1131.44 0
1131.51 0
1131.59 0
1131.67 0
1131.75 0
1131.82 0
1131.90 1
1131.98 2
1132.05 3
1132.13 4
1132.21 5
1132.29 6
1132.36 8
1132.44 9
1132.52 12
1132.59 15
1132.67 18
1132.75 21
1132.83 24
1132.90 26
1132.98 28
1133.06 28
1133.13 27
1133.21 25
1133.29 23
1133.37 20
1133.44 17
1133.52 15
1133.60 13
1133.67 12
1133.75 13
1133.83 14
1133.91 15
1133.98 18
1134.06 20
1134.14 22
1134.21 24
1134.29 26
1134.37 26
1134.45 26
1134.52 24
1134.60 23
1134.68 21
1134.75 20
1134.83 19
1134.91 20
1134.99 21
1135.06 23
1135.14 26
1135.22 28
1135.29 30
1135.37 30
1135.45 30
1135.53 29
1135.60 27
1135.68 25
1135.76 24
1135.83 23
1135.91 22
1135.99 23
1136.07 24
1136.14 25
1136.22 27
1136.30 29
1136.38 31
1136.45 33
1136.53 34
1136.61 34
1136.68 35
1136.76 35
1136.84 36
1136.92 36
1136.99 38
1137.07 39
1137.15 41
1137.23 42
1137.30 42
1137.38 41
1137.46 40
1137.53 38
1137.61 35
1137.69 33
1137.77 32
1137.84 31
1137.92 31
1138.00 31
1138.08 30
1138.15 30
1138.23 29
1138.31 28
1138.38 27
1138.46 27
1138.54 28
1138.62 29
1138.69 30
1138.77 31
1138.85 31
1138.93 30
1139.00 29
1139.08 28
1139.16 27
1139.24 26
1139.31 26
1139.39 26
1139.47 27
1139.54 27
1139.62 28
1139.70 29
1139.78 30
1139.85 30
1139.93 31
1140.01 30
1140.09 29
1140.16 28
1140.24 26
1140.32 24
1140.40 21
1140.47 18
1140.55 16
1140.63 14
1140.71 12
1140.78 11
1140.86 10
1140.94 10
1141.01 9
1141.09 9
1141.17 8
1141.25 7
1141.32 6
1141.40 4
1141.48 2
1141.56 0
1141.63 0
1141.71 0
1141.79 0
1141.87 0
1141.94 0
1142.02 0
1142.10 0
1142.18 0
1142.25 2
1142.33 4
1142.41 5
1142.49 7
1142.56 8
1142.64 10
1142.72 11
1142.80 12
1142.87 12
1142.95 12
1143.03 12
1143.11 11
1143.18 10
1143.26 10
1143.34 9
1143.42 8
1143.49 8
1143.57 7
1143.65 6
1143.73 5
1143.80 4
1143.88 3
1143.96 2
1144.04 2
1144.11 2
1144.19 2
1144.27 4
1144.35 5
1144.42 8
1144.50 10
1144.58 12
1144.66 13
1144.73 14
1144.81 15
1144.89 15
1144.97 14
1145.04 13
1145.12 12
1145.20 11
1145.28 9
1145.35 9
1145.43 8
1145.51 7
1145.59 6
1145.66 5
1145.74 3
1145.82 1
1145.90 0
1145.97 0
1146.05 0
1146.13 0
1146.21 0
1146.28 0
1146.36 0
1146.44 0
1146.52 1
1146.59 4
1146.67 7
1146.75 10
1146.83 12
1146.90 15
1146.98 17
1147.06 19
1147.14 21
1147.22 22
1147.29 23
1147.37 24
1147.45 25
1147.53 26
1147.60 26
1147.68 26
1147.76 26
1147.84 26
1147.91 25
1147.99 24
1148.07 23
1148.15 22
1148.22 21
1148.30 20
1148.38 19
1148.46 19
1148.54 21
1148.61 22
1148.69 24
1148.77 27
1148.85 29
1148.92 31
1149.00 32
1149.08 32
1149.16 32
1149.23 30
1149.31 29
1149.39 26
1149.47 23
1149.54 20
1149.62 17
1149.70 14
1149.78 12
1149.86 12
1149.93 13
1150.01 16
1150.09 19
1150.17 23
1150.24 27
1150.32 30
1150.40 32
1150.48 32
1150.55 32
1150.63 31
1150.71 29
1150.79 29
1150.87 29
1150.94 30
1151.02 32
1151.10 34
1151.18 36
1151.25 38
1151.33 40
1151.41 42
1151.49 43
1151.57 44
1151.64 45
1151.72 46
1151.80 48
1151.88 49
1151.95 50
1152.03 51
1152.11 51
1152.19 51
1152.27 50
1152.34 49
1152.42 48
1152.50 48
1152.58 48
1152.65 48
1152.73 48
1152.81 48
1152.89 48
1152.97 47
1153.04 46
1153.12 44
1153.20 42
1153.28 39
1153.35 36
1153.43 34
1153.51 32
1153.59 31
1153.67 31
1153.74 31
1153.82 32
1153.90 32
1153.98 31
1154.06 30
1154.13 29
1154.21 28
1154.29 28
1154.37 28
1154.44 30
1154.52 33
1154.60 36
1154.68 39
1154.76 42
1154.83 44
1154.91 45
1154.99 44
1155.07 42
1155.15 40
1155.22 37
1155.30 34
1155.38 32
1155.46 30
1155.53 29
1155.61 28
1155.69 28
1155.77 29
1155.85 30
1155.92 31
1156.00 32
1156.08 33
1156.16 34
1156.24 35
1156.31 35
1156.39 35
1156.47 34
1156.55 33
1156.63 32
1156.70 31
1156.78 30
1156.86 30
1156.94 30
1157.02 31
1157.09 31
1157.17 31
1157.25 31
1157.33 30
1157.40 28
1157.48 26
1157.56 25
1157.64 23
1157.72 22
1157.79 22
1157.87 24
1157.95 26
1158.03 28
1158.11 31
1158.18 33
1158.26 35
1158.34 35
1158.42 33
1158.50 31
1158.57 29
1158.65 26
1158.73 24
1158.81 23
1158.89 21
1158.96 20
1159.04 19
1159.12 18
1159.20 17
1159.28 15
1159.35 14
1159.43 12
1159.51 11
1159.59 10
1159.67 10
1159.74 10
1159.82 10
1159.90 11
1159.98 12
1160.06 13
1160.13 14
1160.21 14
1160.29 14
1160.37 14
1160.45 13
1160.53 13
1160.60 13
1160.68 13
1160.76 14
1160.84 15
1160.92 16
1160.99 17
1161.07 17
1161.15 18
1161.23 18
1161.31 19
1161.38 21
1161.46 24
1161.54 27
1161.62 30
1161.70 34
1161.77 37
1161.85 38
1161.93 39
1162.01 37
1162.09 35
1162.16 31
1162.24 28
1162.32 25
1162.40 22
1162.48 21
1162.56 22
1162.63 23
1162.71 25
1162.79 27
1162.87 30
1162.95 33
1163.02 36
1163.10 38
1163.18 40
1163.26 40
1163.34 40
1163.42 39
1163.49 37
1163.57 35
1163.65 33
1163.73 31
1163.81 30
1163.88 29
1163.96 29
1164.04 29
1164.12 28
1164.20 27
1164.27 27
1164.35 26
1164.43 25
1164.51 24
1164.59 23
1164.67 23
1164.74 22
1164.82 21
1164.90 20
1164.98 17
1165.06 15
1165.14 12
1165.21 10
1165.29 7
1165.37 6
1165.45 4
1165.53 4
1165.60 4
1165.68 5
1165.76 6
1165.84 8
1165.92 10
1166.00 12
1166.07 14
1166.15 16
1166.23 18
1166.31 20
1166.39 22
1166.47 23
1166.54 24
1166.62 23
1166.70 23
1166.78 22
1166.86 22
1166.93 23
1167.01 24
1167.09 26
1167.17 28
1167.25 29
1167.33 30
1167.40 29
1167.48 28
1167.56 27
1167.64 26
1167.72 25
1167.80 25
1167.87 26
1167.95 27
1168.03 29
1168.11 30
1168.19 31
1168.27 31
1168.34 31
1168.42 30
1168.50 28
1168.58 26
1168.66 23
1168.74 21
1168.81 19
1168.89 18
1168.97 18
1169.05 18
1169.13 20
1169.21 21
1169.28 23
1169.36 24
1169.44 25
1169.52 25
1169.60 25
1169.68 24
1169.75 23
1169.83 22
1169.91 21
1169.99 20
1170.07 21
1170.15 22
1170.22 24
1170.30 28
1170.38 31
1170.46 33
1170.54 35
1170.62 36
1170.70 35
1170.77 33
1170.85 32
1170.93 31
1171.01 31
1171.09 32
1171.17 33
1171.24 35
1171.32 36
1171.40 36
1171.48 35
1171.56 34
1171.64 32
1171.71 31
1171.79 29
1171.87 27
1171.95 25
1172.03 23
1172.11 20
1172.19 17
1172.26 14
1172.34 12
1172.42 11
1172.50 10
1172.58 10
1172.66 10
1172.73 9
1172.81 8
1172.89 5
1172.97 1
1173.05 0
1173.13 0
1173.21 0
1173.28 0
1173.36 0
1173.44 0
1173.52 0
1173.60 0
1173.68 2
1173.75 5
1173.83 7
1173.91 9
1173.99 11
1174.07 13
1174.15 15
1174.23 18
1174.30 20
1174.38 22
1174.46 24
1174.54 24
1174.62 24
1174.70 24
1174.78 23
1174.85 22
1174.93 22
1175.01 23
1175.09 24
1175.17 26
1175.25 29
1175.33 31
1175.40 34
1175.48 37
1175.56 39
1175.64 41
1175.72 43
1175.80 45
1175.88 46
1175.95 48
1176.03 49
1176.11 49
1176.19 49
1176.27 48
1176.35 46
1176.43 43
1176.50 40
1176.58 36
1176.66 32
1176.74 28
1176.82 24
1176.90 21
1176.98 19
1177.05 18
1177.13 17
1177.21 18
1177.29 20
1177.37 22
1177.45 24
1177.53 26
1177.60 27
1177.68 28
1177.76 28
1177.84 29
1177.92 29
1178.00 30
1178.08 31
1178.16 31
1178.23 31
1178.31 30
1178.39 28
1178.47 25
1178.55 22
1178.63 18
1178.71 15
1178.78 12
1178.86 11
1178.94 12
1179.02 13
1179.10 15
1179.18 16
1179.26 17
1179.34 18
1179.41 19
1179.49 19
1179.57 19
1179.65 18
1179.73 18
1179.81 18
1179.89 18
1179.96 17
1180.04 15
1180.12 14
1180.20 12
1180.28 11
1180.36 10
1180.44 10
1180.52 10
1180.59 11
1180.67 13
1180.75 14
1180.83 16
1180.91 18
1180.99 19
1181.07 20
1181.15 21
1181.22 22
1181.30 22
1181.38 22
1181.46 21
1181.54 20
1181.62 19
1181.70 19
1181.78 19
1181.85 21
1181.93 24
1182.01 28
1182.09 32
1182.17 35
1182.25 37
1182.33 38
1182.41 37
1182.48 35
1182.56 32
1182.64 29
1182.72 26
1182.80 23
1182.88 20
1182.96 18
1183.04 15
1183.12 13
1183.19 11
1183.27 9
1183.35 9
1183.43 9
1183.51 9
1183.59 9
1183.67 10
1183.75 10
1183.82 9
1183.90 9
1183.98 8
1184.06 7
1184.14 6
1184.22 4
1184.30 3
1184.38 2
1184.46 0
1184.53 0
1184.61 0
1184.69 0
1184.77 0
1184.85 0
1184.93 0
1185.01 0
1185.09 3
1185.17 7
1185.24 12
1185.32 16
1185.40 19
1185.48 21
1185.56 22
1185.64 22
1185.72 22
1185.80 20
1185.88 18
1185.95 17
1186.03 15
1186.11 15
1186.19 15
1186.27 16
1186.35 17
1186.43 19
1186.51 21
1186.59 23
1186.66 25
1186.74 27
1186.82 28
1186.90 30
1186.98 31
1187.06 32
1187.14 32
1187.22 31
1187.30 30
1187.38 29
1187.45 27
1187.53 26
1187.61 26
1187.69 27
1187.77 29
1187.85 32
1187.93 35
1188.01 38
1188.09 40
1188.16 41
1188.24 41
1188.32 40
1188.40 37
1188.48 34
1188.56 30
1188.64 26
1188.72 22
1188.80 17
1188.88 13
1188.95 9
1189.03 6
1189.11 4
1189.19 2
1189.27 1
1189.35 1
1189.43 2
1189.51 3
1189.59 5
1189.67 7
1189.75 8
1189.82 10
1189.90 12
1189.98 14
1190.06 16
1190.14 19
1190.22 23
1190.30 27
1190.38 30
1190.46 33
1190.54 34
1190.61 34
1190.69 33
1190.77 30
1190.85 27
1190.93 25
1191.01 23
1191.09 22
1191.17 22
1191.25 23
1191.33 25
1191.41 27
1191.48 29
1191.56 31
1191.64 33
1191.72 35
1191.80 36
1191.88 36
1191.96 35
1192.04 32
1192.12 29
1192.20 25
1192.28 20
1192.35 16
1192.43 12
1192.51 8
1192.59 5
1192.67 3
1192.75 2
1192.83 0
1192.91 0
1192.99 0
1193.07 0
1193.15 0
1193.23 1
1193.30 4
1193.38 7
1193.46 12
1193.54 15
1193.62 18
1193.70 20
1193.78 20
1193.86 18
1193.94 15
1194.02 12
1194.10 7
1194.18 2
1194.25 0
1194.33 0
1194.41 0
1194.49 0
1194.57 0
1194.65 0
1194.73 0
1194.81 0
1194.89 1
1194.97 7
1195.05 13
1195.13 19
1195.20 24
1195.28 27
1195.36 28
1195.44 28
1195.52 26
1195.60 23
1195.68 19
1195.76 16
1195.84 14
1195.92 14
1196.00 15
1196.08 17
1196.16 20
1196.23 24
1196.31 27
1196.39 30
1196.47 32
1196.55 34
1196.63 35
1196.71 36
1196.79 37
1196.87 37
1196.95 37
1197.03 36
1197.11 33
1197.19 29
1197.27 23
1197.34 17
1197.42 11
1197.50 5
1197.58 1
1197.66 0
1197.74 0
1197.82 0
1197.90 0
1197.98 1
1198.06 4
1198.14 6
1198.22 8
1198.30 10
1198.38 12
1198.46 13
1198.53 14
1198.61 14
1198.69 14
1198.77 14
1198.85 15
1198.93 17
1199.01 19
1199.09 21
1199.17 23
1199.25 24
1199.33 25
1199.41 25
1199.49 24
1199.57 23
1199.65 22
1199.72 20
1199.80 18
1199.88 17
1199.96 16
1200.04 16
1200.12 16
1200.20 16
1200.28 16
1200.36 15
1200.44 15
1200.52 14
1200.60 14
1200.68 13
1200.76 11
1200.84 10
1200.92 9
1200.99 9
1201.07 8
1201.15 8
1201.23 8
1201.31 8
1201.39 8
1201.47 7
1201.55 6
1201.63 5
1201.71 5
1201.79 5
1201.87 6
1201.95 8
1202.03 11
1202.11 14
1202.19 16
1202.27 19
1202.35 22
1202.42 25
1202.50 28
1202.58 30
1202.66 33
1202.74 35
1202.82 36
1202.90 36
1202.98 34
1203.06 32
1203.14 28
1203.22 23
1203.30 19
1203.38 14
1203.46 10
1203.54 7
1203.62 4
1203.70 1
1203.78 0
1203.86 0
1203.93 0
1204.01 0
1204.09 0
1204.17 0
1204.25 0
1204.33 0
1204.41 0
1204.49 3
1204.57 7
1204.65 11
1204.73 15
1204.81 20
1204.89 23
1204.97 27
1205.05 29
1205.13 30
1205.21 31
1205.29 32
1205.37 31
1205.45 31
1205.53 30
1205.61 28
1205.68 27
1205.76 27
1205.84 26
1205.92 26
1206.00 27
1206.08 28
1206.16 28
1206.24 28
1206.32 27
1206.40 25
1206.48 22
1206.56 19
1206.64 16
1206.72 14
1206.80 13
1206.88 15
1206.96 18
1207.04 23
1207.12 29
1207.20 34
1207.28 39
1207.36 42
1207.44 45
1207.52 47
1207.59 48
1207.67 50
1207.75 51
1207.83 53
1207.91 54
1207.99 55
1208.07 55
1208.15 56
1208.23 56
1208.31 57
1208.39 58
1208.47 60
1208.55 62
1208.63 63
1208.71 64
1208.79 64
1208.87 63
1208.95 61
1209.03 59
1209.11 58
1209.19 57
1209.27 57
1209.35 58
1209.43 60
1209.51 63
1209.59 65
1209.67 67
1209.75 69
1209.83 69
1209.91 70
1209.98 69
1210.06 68
1210.14 67
1210.22 65
1210.30 62
1210.38 58
1210.46 54
1210.54 51
1210.62 48
1210.70 46
1210.78 45
1210.86 45
1210.94 46
1211.02 46
1211.10 45
1211.18 44
1211.26 42
1211.34 41
1211.42 40
1211.50 40
1211.58 41
1211.66 43
1211.74 45
1211.82 48
1211.90 50
1211.98 52
1212.06 53
1212.14 53
1212.22 51
1212.30 50
1212.38 47
1212.46 44
1212.54 41
1212.62 37
1212.70 34
1212.78 30
1212.86 27
1212.94 25
1213.02 23
1213.10 22
1213.18 22
1213.26 22
1213.33 22
1213.41 23
1213.49 23
1213.57 23
1213.65 22
1213.73 21
1213.81 20
1213.89 19
1213.97 19
1214.05 18
1214.13 18
1214.21 17
1214.29 17
1214.37 17
1214.45 18
1214.53 18
1214.61 19
1214.69 20
1214.77 20
1214.85 20
1214.93 19
1215.01 17
1215.09 16
1215.17 16
1215.25 16
1215.33 18
1215.41 22
1215.49 26
1215.57 30
1215.65 34
1215.73 37
1215.81 38
1215.89 39
1215.97 38
1216.05 36
1216.13 35
1216.21 35
1216.29 35
1216.37 36
1216.45 37
1216.53 38
1216.61 38
1216.69 36
1216.77 33
1216.85 28
1216.93 22
1217.01 17
1217.09 14
1217.17 12
1217.25 14
1217.33 18
1217.41 23
1217.49 30
1217.57 36
1217.65 41
1217.73 45
1217.81 46
1217.89 46
1217.97 45
1218.05 42
1218.13 39
1218.21 36
1218.29 33
1218.37 31
1218.45 29
1218.53 27
1218.61 27
1218.69 27
1218.77 28
1218.85 29
1218.93 29
1219.01 29
1219.09 28
1219.17 26
1219.25 23
1219.33 19
1219.41 15
1219.49 13
1219.57 11
1219.65 11
1219.73 12
1219.81 13
1219.89 14
1219.97 14
1220.05 12
1220.13 10
1220.21 6
1220.29 2
1220.37 0
1220.45 0
1220.53 1
1220.61 5
1220.69 10
1220.77 17
1220.85 23
1220.93 29
1221.01 34
1221.09 38
1221.17 42
1221.25 44
1221.33 46
1221.41 48
1221.49 48
1221.57 47
1221.65 45
1221.73 43
1221.81 40
1221.89 37
1221.97 34
1222.05 30
1222.13 25
1222.21 21
1222.29 15
1222.37 10
1222.45 5
1222.53 1
1222.61 0
1222.69 0
1222.77 0
1222.85 0
1222.93 0
1223.01 0
1223.09 0
1223.17 0
1223.25 2
1223.33 5
1223.41 8
1223.49 10
1223.57 11
1223.65 11
1223.73 9
1223.81 7
1223.89 4
1223.97 2
1224.05 0
1224.13 0
1224.21 0
1224.29 2
1224.37 5
1224.45 9
1224.54 14
1224.62 19
1224.70 23
1224.78 26
1224.86 27
1224.94 26
1225.02 24
1225.10 21
1225.18 19
1225.26 17
1225.34 17
1225.42 19
1225.50 22
1225.58 27
1225.66 31
1225.74 34
1225.82 37
1225.90 38
1225.98 39
1226.06 39
1226.14 40
1226.22 41
1226.30 42
1226.38 45
1226.46 49
1226.54 53
1226.62 57
1226.70 61
1226.78 65
1226.86 68
1226.94 69
1227.02 70
1227.10 70
1227.18 70
1227.26 70
1227.34 70
1227.42 72
1227.50 73
1227.58 74
1227.66 75
1227.74 74
1227.82 72
1227.91 68
1227.99 64
1228.07 59
1228.15 54
1228.23 50
1228.31 47
1228.39 45
1228.47 45
1228.55 44
1228.63 45
1228.71 46
1228.79 46
1228.87 47
1228.95 47
1229.03 46
1229.11 45
1229.19 43
1229.27 42
1229.35 41
1229.43 40
1229.51 41
1229.59 43
1229.67 46
1229.75 50
1229.83 53
1229.91 56
1229.99 59
1230.07 60
1230.15 61
1230.23 60
1230.32 59
1230.40 57
1230.48 54
1230.56 51
1230.64 48
1230.72 45
1230.80 42
1230.88 39
1230.96 36
1231.04 34
1231.12 33
1231.20 33
1231.28 34
1231.36 35
1231.44 37
1231.52 39
1231.60 41
1231.68 42
1231.76 43
1231.84 42
1231.92 41
1232.00 40
1232.08 38
1232.16 36
1232.25 34
1232.33 33
1232.41 32
1232.49 33
1232.57 36
1232.65 40
1232.73 46
1232.81 53
1232.89 60
1232.97 66
1233.05 72
1233.13 75
1233.21 77
1233.29 77
1233.37 75
1233.45 71
1233.53 67
1233.61 63
1233.69 58
1233.77 54
1233.85 50
1233.93 47
1234.02 44
1234.10 43
1234.18 42
1234.26 43
1234.34 44
1234.42 44
1234.50 44
1234.58 42
1234.66 40
1234.74 37
1234.82 34
1234.90 32
1234.98 31
1235.06 31
1235.14 31
1235.22 31
1235.30 31
1235.38 30
1235.46 28
1235.55 26
1235.63 24
1235.71 22
1235.79 21
1235.87 19
1235.95 19
1236.03 18
1236.11 18
1236.19 17
1236.27 17
1236.35 16
1236.43 16
1236.51 15
1236.59 14
1236.67 13
1236.75 12
1236.83 11
1236.91 11
1237.00 11
1237.08 11
1237.16 12
1237.24 14
1237.32 16
1237.40 18
1237.48 19
1237.56 20
1237.64 20
1237.72 19
1237.80 17
1237.88 15
1237.96 14
1238.04 13
1238.12 14
1238.20 15
1238.29 18
1238.37 21
1238.45 25
1238.53 30
1238.61 34
1238.69 39
1238.77 43
1238.85 46
1238.93 49
1239.01 51
1239.09 52
1239.17 53
1239.25 53
1239.33 52
1239.41 50
1239.50 48
1239.58 45
1239.66 42
1239.74 40
1239.82 39
1239.90 38
1239.98 38
1240.06 39
1240.14 39
1240.22 39
1240.30 39
1240.38 38
1240.46 36
1240.54 34
1240.62 31
1240.71 28
1240.79 25
1240.87 22
1240.95 20
1241.03 18
1241.11 16
1241.19 14
1241.27 12
1241.35 9
1241.43 7
1241.51 4
1241.59 2
1241.67 1
1241.75 0
1241.84 0
1241.92 1
1242.00 1
1242.08 1
1242.16 1
1242.24 1
1242.32 0
1242.40 0
1242.48 0
1242.56 0
1242.64 0
1242.72 0
1242.80 0
1242.89 2
1242.97 4
1243.05 7
1243.13 10
1243.21 14
1243.29 18
1243.37 22
1243.45 26
1243.53 30
1243.61 34
1243.69 37
1243.77 39
1243.86 40
1243.94 42
1244.02 43
1244.10 45
1244.18 47
1244.26 49
1244.34 52
1244.42 54
1244.50 55
1244.58 55
1244.66 53
1244.74 51
1244.83 48
1244.91 45
1244.99 43
1245.07 40
1245.15 37
1245.23 35
1245.31 33
1245.39 30
1245.47 28
1245.55 26
1245.63 25
1245.71 25
1245.80 26
1245.88 27
1245.96 30
1246.04 33
1246.12 36
1246.20 38
1246.28 41
1246.36 44
1246.44 47
1246.52 50
1246.60 53
1246.69 57
1246.77 60
1246.85 63
1246.93 66
1247.01 69
1247.09 71
1247.17 74
1247.25 76
1247.33 77
1247.41 78
1247.49 78
1247.58 76
1247.66 73
1247.74 69
1247.82 65
1247.90 62
1247.98 61
1248.06 61
1248.14 64
1248.22 69
1248.30 75
1248.39 80
1248.47 85
1248.55 87
1248.63 87
1248.71 85
1248.79 81
1248.87 76
1248.95 71
1249.03 67
1249.11 65
1249.19 64
1249.28 66
1249.36 68
1249.44 71
1249.52 74
1249.60 75
1249.68 75
1249.76 74
1249.84 72
1249.92 69
1250.00 65
1250.09 60
1250.17 55
1250.25 51
1250.33 46
1250.41 41
1250.49 36
1250.57 30
1250.65 25
1250.73 19
1250.82 13
1250.90 8
1250.98 4
1251.06 2
1251.14 3
1251.22 7
1251.30 13
1251.38 21
1251.46 30
1251.54 37
1251.63 44
1251.71 48
1251.79 50
1251.87 51
1251.95 51
1252.03 52
1252.11 53
1252.19 54
1252.27 55
1252.36 55
1252.44 54
1252.52 52
1252.60 48
1252.68 43
1252.76 37
1252.84 32
1252.92 27
1253.00 23
1253.09 19
1253.17 17
1253.25 16
1253.33 17
1253.41 19
1253.49 22
1253.57 25
1253.65 30
1253.73 34
1253.82 37
1253.90 40
1253.98 41
1254.06 41
1254.14 40
1254.22 38
1254.30 36
1254.38 34
1254.46 32
1254.55 32
1254.63 32
1254.71 32
1254.79 33
1254.87 33
1254.95 33
1255.03 32
1255.11 32
1255.20 32
1255.28 32
1255.36 34
1255.44 36
1255.52 38
1255.60 40
1255.68 43
1255.76 45
1255.84 46
1255.93 47
1256.01 47
1256.09 46
1256.17 46
1256.25 45
1256.33 45
1256.41 45
1256.49 45
1256.58 46
1256.66 47
1256.74 48
1256.82 49
1256.90 49
1256.98 48
1257.06 47
1257.14 45
1257.23 42
1257.31 38
1257.39 33
1257.47 28
1257.55 21
1257.63 15
1257.71 10
1257.79 6
1257.88 4
1257.96 3
1258.04 4
1258.12 5
1258.20 7
1258.28 8
1258.36 8
1258.44 8
1258.53 8
1258.61 7
1258.69 6
1258.77 5
1258.85 5
1258.93 4
1259.01 4
1259.10 4
1259.18 5
1259.26 6
1259.34 7
1259.42 9
1259.50 10
1259.58 12
1259.66 13
1259.75 14
1259.83 14
1259.91 14
1259.99 12
1260.07 11
1260.15 9
1260.23 8
1260.31 8
1260.40 10
1260.48 14
1260.56 19
1260.64 25
1260.72 31
1260.80 35
1260.88 39
1260.97 41
1261.05 42
1261.13 43
1261.21 45
1261.29 48
1261.37 52
1261.45 57
1261.54 63
1261.62 67
1261.70 70
1261.78 70
1261.86 69
1261.94 67
1262.02 63
1262.11 60
1262.19 58
1262.27 57
1262.35 57
1262.43 57
1262.51 58
1262.59 57
1262.68 55
1262.76 53
1262.84 50
1262.92 48
1263.00 46
1263.08 44
1263.16 44
1263.25 44
1263.33 44
1263.41 44
1263.49 44
1263.57 43
1263.65 43
1263.73 42
1263.82 41
1263.90 40
1263.98 40
1264.06 39
1264.14 37
1264.22 36
1264.30 33
1264.39 31
1264.47 29
1264.55 29
1264.63 29
1264.71 31
1264.79 34
1264.87 37
1264.96 37
1265.04 36
1265.12 32
1265.20 25
1265.28 16
1265.36 8
1265.45 1
1265.53 0
1265.61 0
1265.69 0
1265.77 2
1265.85 8
1265.93 14
1266.02 19
1266.10 23
1266.18 25
1266.26 27
1266.34 28
1266.42 28
1266.51 28
1266.59 28
1266.67 27
1266.75 24
1266.83 21
1266.91 17
1266.99 12
1267.08 8
1267.16 5
1267.24 3
1267.32 2
1267.40 1
1267.48 1
1267.57 0
1267.65 0
1267.73 0
1267.81 0
1267.89 0
1267.97 0
1268.05 0
1268.14 3
1268.22 8
1268.30 13
1268.38 15
1268.46 15
1268.54 12
1268.63 8
1268.71 3
1268.79 0
1268.87 0
1268.95 1
1269.03 5
1269.12 11
1269.20 19
1269.28 26
1269.36 33
1269.44 37
1269.52 40
1269.61 40
1269.69 39
1269.77 37
1269.85 34
1269.93 32
1270.01 29
1270.10 26
1270.18 24
1270.26 23
1270.34 22
1270.42 22
1270.50 23
1270.59 24
1270.67 27
1270.75 31
1270.83 36
1270.91 41
1270.99 45
1271.08 49
1271.16 51
1271.24 51
1271.32 50
1271.40 48
1271.48 44
1271.57 40
1271.65 36
1271.73 34
1271.81 32
1271.89 32
1271.97 33
1272.06 35
1272.14 38
1272.22 41
1272.30 45
1272.38 49
1272.47 52
1272.55 55
1272.63 56
1272.71 56
1272.79 53
1272.87 49
1272.96 45
1273.04 39
1273.12 35
1273.20 31
1273.28 28
1273.36 26
1273.45 26
1273.53 27
1273.61 28
1273.69 31
1273.77 34
1273.86 38
1273.94 42
1274.02 46
1274.10 49
1274.18 51
1274.26 51
1274.35 50
1274.43 47
1274.51 43
1274.59 38
1274.67 33
1274.75 29
1274.84 25
1274.92 23
1275.00 21
1275.08 18
1275.16 16
1275.25 13
1275.33 9
1275.41 6
1275.49 5
1275.57 5
1275.66 7
1275.74 11
1275.82 17
1275.90 24
1275.98 31
1276.06 36
1276.15 39
1276.23 40
1276.31 39
1276.39 35
1276.47 30
1276.56 24
1276.64 17
1276.72 11
1276.80 7
1276.88 4
1276.96 2
1277.05 2
1277.13 2
1277.21 2
1277.29 3
1277.37 2
1277.46 1
1277.54 0
1277.62 0
1277.70 0
1277.78 0
1277.87 0
1277.95 0
1278.03 0
1278.11 0
1278.19 1
1278.28 2
1278.36 3
1278.44 6
1278.52 9
1278.60 14
1278.68 19
1278.77 25
1278.85 31
1278.93 37
1279.01 42
1279.09 46
1279.18 50
1279.26 52
1279.34 53
1279.42 52
1279.50 50
1279.59 47
1279.67 42
1279.75 37
1279.83 31
1279.91 26
1280.00 22
1280.08 19
1280.16 18
1280.24 19
1280.32 23
1280.41 28
1280.49 34
1280.57 40
1280.65 45
1280.73 48
1280.82 50
1280.90 51
1280.98 51
1281.06 50
1281.14 50
1281.23 50
1281.31 50
1281.39 51
1281.47 51
1281.55 51
1281.64 50
1281.72 49
1281.80 49
1281.88 50
1281.96 51
1282.05 53
1282.13 56
1282.21 60
1282.29 65
1282.37 69
1282.46 74
1282.54 79
1282.62 83
1282.70 86
1282.79 88
1282.87 88
1282.95 87
1283.03 86
1283.11 84
1283.20 83
1283.28 81
1283.36 81
1283.44 80
1283.52 80
1283.61 80
1283.69 80
1283.77 80
1283.85 80
1283.93 79
1284.02 78
1284.10 77
1284.18 76
1284.26 75
1284.35 76
1284.43 78
1284.51 82
1284.59 87
1284.67 92
1284.76 96
1284.84 98
1284.92 97
1285.00 94
1285.08 90
1285.17 86
1285.25 82
1285.33 79
1285.41 77
1285.50 76
1285.58 76
1285.66 77
1285.74 77
1285.82 77
1285.91 77
1285.99 76
1286.07 74
1286.15 72
1286.23 69
1286.32 66
1286.40 64
1286.48 63
1286.56 63
1286.65 64
1286.73 66
1286.81 69
1286.89 73
1286.97 77
1287.06 83
1287.14 90
1287.22 97
1287.30 103
1287.39 109
1287.47 112
1287.55 112
1287.63 110
1287.71 105
1287.80 98
1287.88 90
1287.96 82
1288.04 74
1288.13 67
1288.21 60
1288.29 53
1288.37 47
1288.45 41
1288.54 35
1288.62 30
1288.70 26
1288.78 24
1288.87 22
1288.95 21
1289.03 20
1289.11 19
1289.19 19
1289.28 18
1289.36 19
1289.44 20
1289.52 23
1289.61 26
1289.69 30
1289.77 33
1289.85 34
1289.94 33
1290.02 32
1290.10 29
1290.18 26
1290.26 23
1290.35 22
1290.43 23
1290.51 25
1290.59 30
1290.68 35
1290.76 41
1290.84 47
1290.92 54
1291.01 60
1291.09 67
1291.17 73
1291.25 78
1291.33 83
1291.42 85
1291.50 86
1291.58 85
1291.66 81
1291.75 77
1291.83 72
1291.91 66
1291.99 61
1292.08 57
1292.16 52
1292.24 49
1292.32 45
1292.41 43
1292.49 41
1292.57 41
1292.65 43
1292.74 47
1292.82 52
1292.90 58
1292.98 63
1293.06 66
1293.15 67
1293.23 66
1293.31 63
1293.39 59
1293.48 55
1293.56 51
1293.64 48
1293.72 45
1293.81 42
1293.89 39
1293.97 35
1294.05 30
1294.14 26
1294.22 22
1294.30 19
1294.38 18
1294.47 18
1294.55 19
1294.63 21
1294.71 24
1294.80 26
1294.88 29
1294.96 31
1295.04 31
1295.13 31
1295.21 30
1295.29 29
1295.37 26
1295.46 24
1295.54 22
1295.62 21
1295.70 21
1295.79 21
1295.87 24
1295.95 27
1296.03 31
1296.12 35
1296.20 38
1296.28 41
1296.36 43
1296.45 43
1296.53 43
1296.61 41
1296.69 39
1296.78 38
1296.86 37
1296.94 38
1297.02 39
1297.11 41
1297.19 44
1297.27 46
1297.35 49
1297.44 51
1297.52 54
1297.60 56
1297.68 59
1297.77 63
1297.85 66
1297.93 68
1298.01 69
1298.10 67
1298.18 64
1298.26 60
1298.34 55
1298.43 51
1298.51 49
1298.59 49
1298.67 51
1298.76 55
1298.84 59
1298.92 64
1299.00 68
1299.09 71
1299.17 72
1299.25 72
1299.33 72
1299.42 71
1299.50 70
1299.58 69
1299.67 68
1299.75 66
1299.83 64
1299.91 61
1300.00 58
1300.08 55
1300.16 52
1300.24 50
1300.33 49
1300.41 49
1300.49 49
1300.57 49
1300.66 50
1300.74 51
1300.82 51
1300.90 53
1300.99 54
1301.07 56
1301.15 58
1301.24 60
1301.32 61
1301.40 62
1301.48 61
1301.57 59
1301.65 57
1301.73 54
1301.81 51
1301.90 48
1301.98 46
1302.06 45
1302.14 44
1302.23 44
1302.31 45
1302.39 46
1302.48 47
1302.56 48
1302.64 51
1302.72 54
1302.81 58
1302.89 62
1302.97 67
1303.05 71
1303.14 75
1303.22 78
1303.30 81
1303.39 83
1303.47 83
1303.55 84
1303.63 83
1303.72 82
1303.80 81
1303.88 79
1303.96 76
1304.05 72
1304.13 67
1304.21 62
1304.30 56
1304.38 52
1304.46 47
1304.54 44
1304.63 42
1304.71 41
1304.79 41
1304.87 41
1304.96 43
1305.04 45
1305.12 48
1305.21 51
1305.29 54
1305.37 56
1305.45 57
1305.54 57
1305.62 56
1305.70 54
1305.79 51
1305.87 47
1305.95 42
1306.03 38
1306.12 33
1306.20 28
1306.28 22
1306.37 17
1306.45 11
1306.53 5
1306.61 0
1306.70 0
1306.78 0
1306.86 0
1306.95 0
1307.03 0
1307.11 0
1307.19 0
1307.28 0
1307.36 4
1307.44 13
1307.52 22
1307.61 32
1307.69 40
1307.77 48
1307.86 53
1307.94 57
1308.02 59
1308.11 60
1308.19 59
1308.27 58
1308.35 57
1308.44 55
1308.52 54
1308.60 51
1308.69 49
1308.77 46
1308.85 43
1308.93 40
1309.02 38
1309.10 36
1309.18 35
1309.27 34
1309.35 32
1309.43 31
1309.51 29
1309.60 28
1309.68 27
1309.76 26
1309.85 27
1309.93 28
1310.01 31
1310.09 33
1310.18 36
1310.26 38
1310.34 40
1310.43 41
1310.51 41
1310.59 40
1310.68 39
1310.76 37
1310.84 35
1310.92 33
1311.01 31
1311.09 30
1311.17 29
1311.26 29
1311.34 29
1311.42 30
1311.51 32
1311.59 34
1311.67 37
1311.75 40
1311.84 42
1311.92 43
1312.00 43
1312.09 42
1312.17 41
1312.25 39
1312.34 37
1312.42 36
1312.50 35
1312.58 35
1312.67 35
1312.75 35
1312.83 36
1312.92 37
1313.00 39
1313.08 41
1313.17 43
1313.25 46
1313.33 49
1313.41 52
1313.50 55
1313.58 57
1313.66 60
1313.75 62
1313.83 64
1313.91 65
1314.00 65
1314.08 65
1314.16 65
1314.25 66
1314.33 66
1314.41 68
1314.49 71
1314.58 74
1314.66 76
1314.74 79
1314.83 81
1314.91 83
1314.99 85
1315.08 88
1315.16 91
1315.24 94
1315.33 96
1315.41 97
1315.49 95
1315.57 90
1315.66 82
1315.74 72
1315.82 63
1315.91 57
1315.99 54
1316.07 56
1316.16 63
1316.24 73
1316.32 86
1316.41 98
1316.49 107
1316.57 112
1316.66 112
1316.74 107
1316.82 100
1316.90 91
1316.99 83
1317.07 76
1317.15 71
1317.24 68
1317.32 67
1317.40 67
1317.49 68
1317.57 68
1317.65 68
1317.74 69
1317.82 70
1317.90 71
1317.99 73
1318.07 76
1318.15 78
1318.24 80
1318.32 82
1318.40 83
1318.49 83
1318.57 82
1318.65 81
1318.73 80
1318.82 78
1318.90 75
1318.98 73
1319.07 72
1319.15 71
1319.23 71
1319.32 70
1319.40 70
1319.48 68
1319.57 66
1319.65 63
1319.73 60
1319.82 58
1319.90 57
1319.98 57
1320.07 58
1320.15 59
1320.23 59
1320.32 58
1320.40 55
1320.48 52
1320.57 49
1320.65 47
1320.73 47
1320.82 50
1320.90 54
1320.98 60
1321.07 66
1321.15 70
1321.23 73
1321.32 74
1321.40 74
1321.48 72
1321.57 69
1321.65 67
1321.73 66
1321.82 65
1321.90 66
1321.98 67
1322.07 69
1322.15 71
1322.23 71
1322.32 71
1322.40 70
1322.48 69
1322.57 70
1322.65 71
1322.73 75
1322.82 78
1322.90 82
1322.98 84
1323.07 85
1323.15 85
1323.23 84
1323.32 84
1323.40 85
1323.48 88
1323.57 91
1323.65 94
1323.73 96
1323.82 94
1323.90 90
1323.98 83
1324.07 75
1324.15 65
1324.23 55
1324.32 47
1324.40 39
1324.48 34
1324.57 30
1324.65 29
1324.73 29
1324.82 31
1324.90 33
1324.98 36
1325.07 38
1325.15 40
1325.23 41
1325.32 41
1325.40 41
1325.48 40
1325.57 41
1325.65 42
1325.73 44
1325.82 47
1325.90 53
1325.98 60
1326.07 66
1326.15 72
1326.23 76
1326.32 77
1326.40 75
1326.49 69
1326.57 61
1326.65 50
1326.74 39
1326.82 29
1326.90 21
1326.99 15
1327.07 11
1327.15 10
1327.24 12
1327.32 16
1327.40 20
1327.49 25
1327.57 29
1327.65 32
1327.74 33
1327.82 33
1327.90 33
1327.99 31
1328.07 29
1328.15 28
1328.24 27
1328.32 27
1328.41 28
1328.49 31
1328.57 33
1328.66 36
1328.74 39
1328.82 40
1328.91 40
1328.99 39
1329.07 38
1329.16 37
1329.24 38
1329.32 41
1329.41 45
1329.49 49
1329.58 53
1329.66 55
1329.74 56
1329.83 55
1329.91 53
1329.99 50
1330.08 48
1330.16 46
1330.24 44
1330.33 41
1330.41 39
1330.49 35
1330.58 29
1330.66 22
1330.75 15
1330.83 7
1330.91 1
1331.00 0
1331.08 0
1331.16 0
1331.25 0
1331.33 0
1331.41 0
1331.50 0
1331.58 2
1331.66 2
1331.75 3
1331.83 3
1331.92 4
1332.00 6
1332.08 7
1332.17 9
1332.25 11
1332.33 12
1332.42 13
1332.50 13
1332.58 11
1332.67 10
1332.75 7
1332.84 5
1332.92 2
1333.00 1
1333.09 0
1333.17 0
1333.25 2
1333.34 4
1333.42 8
1333.51 12
1333.59 16
1333.67 19
1333.76 22
1333.84 23
1333.92 22
1334.01 19
1334.09 14
1334.17 9
1334.26 4
1334.34 1
1334.43 0
1334.51 1
1334.59 4
1334.68 9
1334.76 15
1334.84 21
1334.93 27
1335.01 32
1335.10 36
1335.18 40
1335.26 43
1335.35 45
1335.43 46
1335.51 46
1335.60 47
1335.68 47
1335.77 48
1335.85 50
1335.93 51
1336.02 52
1336.10 53
1336.18 53
1336.27 52
1336.35 52
1336.44 52
1336.52 52
1336.60 54
1336.69 57
1336.77 62
1336.85 66
1336.94 70
1337.02 74
1337.11 77
1337.19 78
1337.27 77
1337.36 76
1337.44 75
1337.52 73
1337.61 71
1337.69 69
1337.78 68
1337.86 66
1337.94 65
1338.03 65
1338.11 66
1338.20 70
1338.28 75
1338.36 82
1338.45 88
1338.53 94
1338.61 98
1338.70 100
1338.78 100
1338.87 97
1338.95 93
1339.03 88
1339.12 84
1339.20 79
1339.29 75
1339.37 73
1339.45 71
1339.54 71
1339.62 72
1339.70 74
1339.79 75
1339.87 75
1339.96 76
1340.04 75
1340.12 75
1340.21 74
1340.29 74
1340.38 73
1340.46 73
1340.54 72
1340.63 70
1340.71 68
1340.80 66
1340.88 64
1340.96 64
1341.05 64
1341.13 65
1341.21 67
1341.30 68
1341.38 68
1341.47 66
1341.55 62
1341.63 55
1341.72 48
1341.80 41
1341.89 35
1341.97 32
1342.05 32
1342.14 35
1342.22 39
1342.31 46
1342.39 52
1342.47 58
1342.56 64
1342.64 68
1342.73 70
1342.81 71
1342.89 70
1342.98 67
1343.06 63
1343.15 59
1343.23 56
1343.31 54
1343.40 55
1343.48 58
1343.57 62
1343.65 66
1343.73 70
1343.82 72
1343.90 73
1343.99 73
1344.07 73
1344.15 73
1344.24 74
1344.32 75
1344.41 78
1344.49 81
1344.57 83
1344.66 84
1344.74 84
1344.83 82
1344.91 79
1344.99 75
1345.08 70
1345.16 65
1345.25 59
1345.33 54
1345.41 49
1345.50 44
1345.58 39
1345.67 35
1345.75 31
1345.83 28
1345.92 26
1346.00 26
1346.09 27
1346.17 30
1346.25 35
1346.34 40
1346.42 47
1346.51 55
1346.59 63
1346.68 71
1346.76 79
1346.84 86
1346.93 91
1347.01 94
1347.10 94
1347.18 93
1347.26 90
1347.35 87
1347.43 82
1347.52 78
1347.60 74
1347.68 70
1347.77 67
1347.85 64
1347.94 62
1348.02 60
1348.11 58
1348.19 56
1348.27 53
1348.36 48
1348.44 43
1348.53 37
1348.61 31
1348.69 26
1348.78 22
1348.86 20
1348.95 18
1349.03 17
1349.11 18
1349.20 20
1349.28 24
1349.37 28
1349.45 33
1349.54 36
1349.62 38
1349.70 38
1349.79 35
1349.87 31
1349.96 27
1350.04 24
1350.13 24
1350.21 27
1350.29 31
1350.38 36
1350.46 40
1350.55 44
1350.63 45
1350.71 44
1350.80 42
1350.88 40
1350.97 38
1351.05 36
1351.14 34
1351.22 32
1351.30 29
1351.39 25
1351.47 20
1351.56 14
1351.64 7
1351.73 2
1351.81 0
1351.89 0
1351.98 0
1352.06 2
1352.15 7
1352.23 13
1352.32 19
1352.40 26
1352.48 32
1352.57 39
1352.65 45
1352.74 50
1352.82 55
1352.91 59
1352.99 62
1353.07 65
1353.16 68
1353.24 70
1353.33 72
1353.41 74
1353.50 74
1353.58 73
1353.66 71
1353.75 68
1353.83 64
1353.92 61
1354.00 59
1354.09 58
1354.17 59
1354.25 59
1354.34 60
1354.42 60
1354.51 60
1354.59 60
1354.68 59
1354.76 58
1354.84 57
1354.93 57
1355.01 58
1355.10 60
1355.18 64
1355.27 69
1355.35 73
1355.43 77
1355.52 78
1355.60 76
1355.69 72
1355.77 66
1355.86 60
1355.94 55
1356.03 54
1356.11 57
1356.19 64
1356.28 73
1356.36 83
1356.45 92
1356.53 99
1356.62 104
1356.70 106
1356.79 106
1356.87 103
1356.95 99
1357.04 95
1357.12 91
1357.21 87
1357.29 84
1357.38 82
1357.46 82
1357.54 83
1357.63 83
1357.71 84
1357.80 83
1357.88 80
1357.97 76
1358.05 70
1358.14 63
1358.22 56
1358.30 50
1358.39 46
1358.47 44
1358.56 44
1358.64 47
1358.73 52
1358.81 58
1358.90 62
1358.98 66
1359.07 69
1359.15 71
1359.23 73
1359.32 74
1359.40 76
1359.49 77
1359.57 78
1359.66 77
1359.74 75
1359.83 71
1359.91 67
1359.99 64
1360.08 63
1360.16 65
1360.25 69
1360.33 77
1360.42 85
1360.50 94
1360.59 101
1360.67 107
1360.76 110
1360.84 111
1360.92 111
1361.01 110
1361.09 107
1361.18 104
1361.26 100
1361.35 96
1361.43 92
1361.52 88
1361.60 85
1361.69 84
1361.77 84
1361.85 85
1361.94 85
1362.02 84
1362.11 81
1362.19 75
1362.28 67
1362.36 58
1362.45 51
1362.53 45
1362.62 42
1362.70 43
1362.78 47
1362.87 53
1362.95 59
1363.04 65
1363.12 70
1363.21 73
1363.29 74
1363.38 74
1363.46 74
1363.55 75
1363.63 76
1363.72 80
1363.80 85
1363.88 92
1363.97 98
1364.05 104
1364.14 107
1364.22 107
1364.31 103
1364.39 97
1364.48 88
1364.56 79
1364.65 70
1364.73 61
1364.82 55
1364.90 49
1364.98 45
1365.07 43
1365.15 41
1365.24 40
1365.32 40
1365.41 41
1365.49 42
1365.58 42
1365.66 42
1365.75 41
1365.83 40
1365.92 40
1366.00 39
1366.09 40
1366.17 42
1366.26 44
1366.34 47
1366.42 50
1366.51 53
1366.59 55
1366.68 57
1366.76 59
1366.85 60
1366.93 62
1367.02 64
1367.10 67
1367.19 69
1367.27 72
1367.36 73
1367.44 74
1367.53 73
1367.61 71
1367.70 68
1367.78 66
1367.86 64
1367.95 63
1368.03 65
1368.12 67
1368.20 69
1368.29 71
1368.37 72
1368.46 70
1368.54 66
1368.63 60
1368.71 53
1368.80 44
1368.88 34
1368.97 24
1369.05 15
1369.14 7
1369.22 1
1369.31 0
1369.39 0
1369.48 1
1369.56 5
1369.65 10
1369.73 13
1369.81 16
1369.90 17
1369.98 17
1370.07 17
1370.15 17
1370.24 19
1370.32 23
1370.41 28
1370.49 33
1370.58 36
1370.66 38
1370.75 36
1370.83 32
1370.92 25
1371.00 18
1371.09 11
1371.17 5
1371.26 0
1371.34 0
1371.43 0
1371.51 0
1371.60 0
1371.68 0
1371.77 0
1371.85 0
1371.94 0
1372.02 0
1372.11 2
1372.19 5
1372.28 10
1372.36 16
1372.45 22
1372.53 28
1372.62 34
1372.70 41
1372.78 48
1372.87 56
1372.95 64
1373.04 72
1373.12 80
1373.21 87
1373.29 93
1373.38 98
1373.46 103
1373.55 107
1373.63 112
1373.72 117
1373.80 123
1373.89 128
1373.97 132
1374.06 135
1374.14 138
1374.23 140
1374.31 142
1374.40 143
1374.48 144
1374.57 144
1374.65 141
1374.74 137
1374.82 130
1374.91 121
1374.99 111
1375.08 100
1375.16 90
1375.25 81
1375.33 73
1375.42 66
1375.50 61
1375.59 58
1375.67 57
1375.76 57
1375.84 60
1375.93 64
1376.01 71
1376.10 79
1376.18 88
1376.27 97
1376.35 106
1376.44 114
1376.52 119
1376.61 123
1376.69 125
1376.78 127
1376.86 128
1376.95 129
1377.03 132
1377.12 136
1377.20 140
1377.29 144
1377.37 146
1377.46 146
1377.54 144
1377.63 140
1377.71 134
1377.80 127
1377.88 120
1377.97 114
1378.05 109
1378.14 105
1378.22 103
1378.31 103
1378.39 105
1378.48 109
1378.56 113
1378.65 118
1378.73 120
1378.82 120
1378.90 117
1378.99 112
1379.08 106
1379.16 99
1379.25 94
1379.33 89
1379.42 85
1379.50 83
1379.59 80
1379.67 78
1379.76 75
1379.84 73
1379.93 72
1380.01 72
1380.10 73
1380.18 77
1380.27 81
1380.35 85
1380.44 89
1380.52 93
1380.61 96
1380.69 98
1380.78 98
1380.86 98
1380.95 96
1381.03 92
1381.12 88
1381.20 83
1381.29 78
1381.37 73
1381.46 70
1381.54 67
1381.63 65
1381.71 64
1381.80 65
1381.88 66
1381.97 68
1382.06 70
1382.14 74
1382.23 79
1382.31 84
1382.40 91
1382.48 99
1382.57 107
1382.65 114
1382.74 120
1382.82 125
1382.91 127
1382.99 126
1383.08 124
1383.16 120
1383.25 114
1383.33 108
1383.42 102
1383.50 96
1383.59 90
1383.67 85
1383.76 81
1383.84 77
1383.93 74
1384.02 71
1384.10 68
1384.19 64
1384.27 58
1384.36 52
1384.44 45
1384.53 38
1384.61 32
1384.70 27
1384.78 23
1384.87 21
1384.95 21
1385.04 21
1385.12 22
1385.21 24
1385.29 27
1385.38 29
1385.46 32
1385.55 34
1385.64 34
1385.72 34
1385.81 31
1385.89 28
1385.98 22
1386.06 17
1386.15 10
1386.23 4
1386.32 0
1386.40 0
1386.49 0
1386.57 0
1386.66 0
1386.74 0
1386.83 0
1386.92 0
1387.00 2
1387.09 7
1387.17 13
1387.26 19
1387.34 24
1387.43 30
1387.51 35
1387.60 40
1387.68 43
1387.77 46
1387.85 48
1387.94 49
1388.02 49
1388.11 50
1388.20 50
1388.28 52
1388.37 55
1388.45 58
1388.54 62
1388.62 65
1388.71 67
1388.79 70
1388.88 71
1388.96 72
1389.05 73
1389.13 74
1389.22 75
1389.31 75
1389.39 75
1389.48 75
1389.56 74
1389.65 72
1389.73 70
1389.82 67
1389.90 65
1389.99 63
1390.07 62
1390.16 60
1390.25 60
1390.33 59
1390.42 58
1390.50 56
1390.59 53
1390.67 50
1390.76 47
1390.84 44
1390.93 42
1391.01 42
1391.10 42
1391.19 44
1391.27 46
1391.36 47
1391.44 48
1391.53 46
1391.61 44
1391.70 40
1391.78 36
1391.87 31
1391.95 28
1392.04 26
1392.13 27
1392.21 30
1392.30 36
1392.38 43
1392.47 52
1392.55 60
1392.64 68
1392.72 74
1392.81 79
1392.90 81
1392.98 83
1393.07 84
1393.15 85
1393.24 87
1393.32 88
1393.41 90
1393.49 91
1393.58 92
1393.67 92
1393.75 92
1393.84 92
1393.92 93
1394.01 92
1394.09 92
1394.18 90
1394.26 88
1394.35 86
1394.44 84
1394.52 84
1394.61 85
1394.69 87
1394.78 91
1394.86 94
1394.95 97
1395.03 99
1395.12 101
1395.21 103
1395.29 106
1395.38 110
1395.46 115
1395.55 121
1395.63 126
1395.72 131
1395.80 134
1395.89 135
1395.98 133
1396.06 130
1396.15 124
1396.23 118
1396.32 112
1396.40 107
1396.49 103
1396.58 101
1396.66 100
1396.75 99
1396.83 99
1396.92 98
1397.00 95
1397.09 91
1397.17 87
1397.26 81
1397.35 76
1397.43 72
1397.52 69
1397.60 68
1397.69 68
1397.77 68
1397.86 69
1397.95 69
1398.03 69
1398.12 68
1398.20 65
1398.29 63
1398.37 61
1398.46 60
1398.55 60
1398.63 63
1398.72 68
1398.80 74
1398.89 82
1398.97 89
1399.06 96
1399.15 101
1399.23 106
1399.32 110
1399.40 113
1399.49 114
1399.57 114
1399.66 112
1399.75 111
1399.83 109
1399.92 107
1400.00 107
1400.09 107
1400.17 107
1400.26 106
1400.35 103
1400.43 97
1400.52 89
1400.60 79
1400.69 68
1400.77 58
1400.86 51
1400.95 47
1401.03 46
1401.12 48
1401.20 52
1401.29 58
1401.38 64
1401.46 69
1401.55 74
1401.63 77
1401.72 79
1401.80 80
1401.89 80
1401.98 80
1402.06 80
1402.15 80
1402.23 81
1402.32 81
1402.40 82
1402.49 82
1402.58 83
1402.66 84
1402.75 86
1402.83 89
1402.92 94
1403.01 99
1403.09 104
1403.18 108
1403.26 111
1403.35 111
1403.43 109
1403.52 105
1403.61 100
1403.69 92
1403.78 84
1403.86 76
1403.95 69
1404.04 65
1404.12 63
1404.21 66
1404.29 72
1404.38 81
1404.47 93
1404.55 104
1404.64 112
1404.72 117
1404.81 118
1404.89 116
1404.98 112
1405.07 106
1405.15 101
1405.24 96
1405.32 92
1405.41 88
1405.50 84
1405.58 79
1405.67 74
1405.75 69
1405.84 64
1405.93 60
1406.01 57
1406.10 55
1406.18 54
1406.27 52
1406.36 51
1406.44 50
1406.53 50
1406.61 49
1406.70 49
1406.78 49
1406.87 50
1406.96 51
1407.04 54
1407.13 58
1407.21 63
1407.30 69
1407.39 73
1407.47 75
1407.56 74
1407.64 69
1407.73 61
1407.82 51
1407.90 39
1407.99 27
1408.07 16
1408.16 7
1408.25 0
1408.33 0
1408.42 0
1408.50 0
1408.59 0
1408.68 0
1408.76 5
1408.85 13
1408.93 22
1409.02 33
1409.11 46
1409.19 58
1409.28 69
1409.36 77
1409.45 82
1409.54 85
1409.62 86
1409.71 85
1409.79 84
1409.88 83
1409.97 82
1410.05 82
1410.14 81
1410.22 81
1410.31 79
1410.40 77
1410.48 74
1410.57 69
1410.66 63
1410.74 55
1410.83 47
1410.91 40
1411.00 33
1411.09 29
1411.17 27
1411.26 27
1411.34 30
1411.43 35
1411.52 42
1411.60 50
1411.69 59
1411.77 68
1411.86 75
1411.95 81
1412.03 84
1412.12 84
1412.20 81
1412.29 77
1412.38 72
1412.46 67
1412.55 62
1412.64 59
1412.72 57
1412.81 56
1412.89 56
1412.98 55
1413.07 55
1413.15 53
1413.24 51
1413.32 49
1413.41 48
1413.50 48
1413.58 49
1413.67 51
1413.76 52
1413.84 53
1413.93 51
1414.01 48
1414.10 42
1414.19 35
1414.27 28
1414.36 22
1414.44 16
1414.53 13
1414.62 11
1414.70 9
1414.79 7
1414.88 4
1414.96 0
1415.05 0
1415.13 0
1415.22 0
1415.31 0
1415.39 0
1415.48 0
1415.57 0
1415.65 5
1415.74 12
1415.82 18
1415.91 24
1416.00 29
1416.08 33
1416.17 37
1416.26 40
1416.34 41
1416.43 42
1416.51 41
1416.60 38
1416.69 36
1416.77 34
1416.86 32
1416.95 32
1417.03 34
1417.12 36
1417.20 39
1417.29 43
1417.38 46
1417.46 50
1417.55 55
1417.64 60
1417.72 67
1417.81 73
1417.89 79
1417.98 83
1418.07 86
1418.15 87
1418.24 87
1418.33 87
1418.41 88
1418.50 90
1418.58 92
1418.67 95
1418.76 97
1418.84 98
1418.93 97
1419.02 94
1419.10 89
1419.19 83
1419.28 75
1419.36 67
1419.45 59
1419.53 52
1419.62 46
1419.71 42
1419.79 39
1419.88 38
1419.97 37
1420.05 37
1420.14 37
1420.22 38
1420.31 38
1420.40 38
1420.48 37
1420.57 36
1420.66 33
1420.74 29
1420.83 24
1420.92 19
1421.00 15
1421.09 14
1421.18 16
1421.26 21
1421.35 28
1421.43 36
1421.52 43
1421.61 47
1421.69 49
1421.78 49
1421.87 48
1421.95 47
1422.04 45
1422.13 44
1422.21 43
1422.30 41
1422.38 40
1422.47 38
1422.56 36
1422.64 34
1422.73 34
1422.82 34
1422.90 35
1422.99 37
1423.08 39
1423.16 43
1423.25 46
1423.34 49
1423.42 52
1423.51 54
1423.59 55
1423.68 56
1423.77 56
1423.85 56
1423.94 56
1424.03 54
1424.11 53
1424.20 51
1424.29 50
1424.37 50
1424.46 51
1424.55 53
1424.63 57
1424.72 62
1424.81 68
1424.89 72
1424.98 75
1425.07 76
1425.15 75
1425.24 72
1425.32 67
1425.41 62
1425.50 58
1425.58 53
1425.67 48
1425.76 44
1425.84 39
1425.93 34
1426.02 30
1426.10 28
1426.19 27
1426.28 29
1426.36 31
1426.45 35
1426.54 38
1426.62 39
1426.71 39
1426.80 37
1426.88 35
1426.97 34
1427.06 33
1427.14 34
1427.23 36
1427.32 39
1427.40 43
1427.49 47
1427.57 51
1427.66 55
1427.75 59
1427.83 62
1427.92 66
1428.01 69
1428.09 73
1428.18 76
1428.27 78
1428.35 80
1428.44 81
1428.53 80
1428.61 77
1428.70 73
1428.79 67
1428.87 60
1428.96 52
1429.05 45
1429.13 38
1429.22 32
1429.31 28
1429.39 23
1429.48 19
1429.57 15
1429.65 10
1429.74 5
1429.83 0
1429.91 0
1430.00 0
1430.09 0
1430.17 0
1430.26 0
1430.35 0
1430.43 0
1430.52 0
1430.61 3
1430.69 8
1430.78 14
1430.87 20
1430.95 26
1431.04 31
1431.13 36
1431.21 39
1431.30 43
1431.39 46
1431.47 49
1431.56 51
1431.65 53
1431.73 55
1431.82 55
1431.91 55
1431.99 54
1432.08 53
1432.17 52
1432.25 53
1432.34 54
1432.43 57
1432.51 62
1432.60 68
1432.69 76
1432.77 85
1432.86 94
1432.95 103
1433.03 111
1433.12 117
1433.21 120
1433.30 121
1433.38 121
1433.47 121
1433.56 121
1433.64 122
1433.73 123
1433.82 123
1433.90 121
1433.99 116
1434.08 108
1434.16 98
1434.25 86
1434.34 75
1434.42 67
1434.51 63
1434.60 62
1434.68 67
1434.77 75
1434.86 85
1434.94 96
1435.03 107
1435.12 116
1435.20 123
1435.29 127
1435.38 129
1435.46 127
1435.55 124
1435.64 119
1435.73 114
1435.81 110
1435.90 107
1435.99 107
1436.07 109
1436.16 112
1436.25 117
1436.33 121
1436.42 124
1436.51 124
1436.59 120
1436.68 113
1436.77 104
1436.85 94
1436.94 85
1437.03 77
1437.11 71
1437.20 68
1437.29 66
1437.38 66
1437.46 66
1437.55 66
1437.64 65
1437.72 66
1437.81 67
1437.90 69
1437.98 72
1438.07 76
1438.16 81
1438.24 87
1438.33 92
1438.42 97
1438.51 100
1438.59 102
1438.68 103
1438.77 102
1438.85 101
1438.94 101
1439.03 102
1439.11 105
1439.20 111
1439.29 117
1439.37 124
1439.46 129
1439.55 133
1439.64 134
1439.72 134
1439.81 133
1439.90 132
1439.98 134
1440.07 137
1440.16 141
1440.24 146
1440.33 151
1440.42 155
1440.50 156
1440.59 157
1440.68 155
1440.77 153
1440.85 150
1440.94 146
1441.03 142
1441.11 138
1441.20 135
1441.29 133
1441.37 132
1441.46 132
1441.55 134
1441.64 137
1441.72 140
1441.81 143
1441.90 145
1441.98 146
1442.07 145
1442.16 144
1442.24 142
1442.33 138
1442.42 133
1442.51 128
1442.59 121
1442.68 113
1442.77 105
1442.85 97
1442.94 90
1443.03 84
1443.12 79
1443.20 75
1443.29 72
1443.38 69
1443.46 66
1443.55 63
1443.64 60
1443.72 58
1443.81 57
1443.90 57
1443.99 57
1444.07 57
1444.16 56
1444.25 53
1444.33 47
1444.42 40
1444.51 32
1444.60 25
1444.68 19
1444.77 15
1444.86 12
1444.94 11
1445.03 9
1445.12 7
1445.21 4
1445.29 1
1445.38 0
1445.47 0
1445.55 0
1445.64 0
1445.73 0
1445.82 0
1445.90 0
1445.99 0
1446.08 2
1446.16 4
1446.25 6
1446.34 9
1446.43 14
1446.51 19
1446.60 26
1446.69 33
1446.77 41
1446.86 48
1446.95 54
1447.04 60
1447.12 64
1447.21 67
1447.30 69
1447.38 71
1447.47 72
1447.56 73
1447.65 75
1447.73 77
1447.82 80
1447.91 82
1447.99 83
1448.08 82
1448.17 79
1448.26 74
1448.34 67
1448.43 61
1448.52 55
1448.60 50
1448.69 47
1448.78 45
1448.87 43
1448.95 41
1449.04 38
1449.13 35
1449.22 32
1449.30 29
1449.39 27
1449.48 27
1449.56 27
1449.65 29
1449.74 31
1449.83 34
1449.91 38
1450.00 42
1450.09 47
1450.18 53
1450.26 61
1450.35 70
1450.44 81
1450.52 92
1450.61 104
1450.70 115
1450.79 124
1450.87 131
1450.96 135
1451.05 135
1451.14 133
1451.22 130
1451.31 127
1451.40 124
1451.48 122
1451.57 121
1451.66 121
1451.75 121
1451.83 120
1451.92 118
1452.01 115
1452.10 113
1452.18 113
1452.27 114
1452.36 119
1452.45 125
1452.53 134
1452.62 142
1452.71 148
1452.79 152
1452.88 152
1452.97 149
1453.06 142
1453.14 134
1453.23 124
1453.32 114
1453.41 105
1453.49 97
1453.58 90
1453.67 83
1453.76 76
1453.84 70
1453.93 63
1454.02 57
1454.10 53
1454.19 50
1454.28 50
1454.37 52
1454.45 56
1454.54 60
1454.63 65
1454.72 70
1454.80 74
1454.89 79
1454.98 84
1455.07 90
1455.15 96
1455.24 101
1455.33 107
1455.42 111
1455.50 114
1455.59 116
1455.68 118
1455.77 119
1455.85 121
1455.94 124
1456.03 128
1456.12 133
1456.20 137
1456.29 140
1456.38 142
1456.47 142
1456.55 140
1456.64 136
1456.73 130
1456.82 123
1456.90 116
1456.99 109
1457.08 102
1457.17 95
1457.25 87
1457.34 78
1457.43 68
1457.51 58
1457.60 46
1457.69 36
1457.78 26
1457.86 19
1457.95 13
1458.04 8
1458.13 4
1458.21 1
1458.30 0
1458.39 0
1458.48 0
1458.56 0
1458.65 0
1458.74 0
1458.83 0
1458.92 0
1459.00 6
1459.09 18
1459.18 31
1459.27 45
1459.35 59
1459.44 71
1459.53 82
1459.62 90
1459.70 95
1459.79 97
1459.88 97
1459.97 96
1460.05 93
1460.14 91
1460.23 88
1460.32 85
1460.40 81
1460.49 77
1460.58 72
1460.67 67
1460.75 62
1460.84 57
1460.93 52
1461.02 48
1461.10 45
1461.19 42
1461.28 40
1461.37 39
1461.45 38
1461.54 37
1461.63 35
1461.72 32
1461.80 27
1461.89 21
1461.98 14
1462.07 8
1462.16 1
1462.24 0
1462.33 0
1462.42 0
1462.51 0
1462.59 0
1462.68 4
1462.77 12
1462.86 21
1462.94 31
1463.03 41
1463.12 49
1463.21 56
1463.29 62
1463.38 66
1463.47 69
1463.56 72
1463.65 74
1463.73 76
1463.82 77
1463.91 77
1464.00 74
1464.08 69
1464.17 62
1464.26 54
1464.35 47
1464.43 41
1464.52 38
1464.61 39
1464.70 43
1464.79 50
1464.87 59
1464.96 69
1465.05 79
1465.14 87
1465.22 94
1465.31 96
1465.40 95
1465.49 90
1465.57 81
1465.66 69
1465.75 56
1465.84 44
1465.93 35
1466.01 28
1466.10 25
1466.19 25
1466.28 28
1466.36 34
1466.45 41
1466.54 49
1466.63 57
1466.72 65
1466.80 72
1466.89 77
1466.98 80
1467.07 80
1467.15 77
1467.24 71
1467.33 64
1467.42 57
1467.51 50
1467.59 46
1467.68 43
1467.77 43
1467.86 45
1467.94 47
1468.03 50
1468.12 51
1468.21 51
1468.30 51
1468.38 52
1468.47 55
1468.56 59
1468.65 65
1468.73 72
1468.82 80
1468.91 86
1469.00 90
1469.09 91
1469.17 89
1469.26 85
1469.35 80
1469.44 75
1469.53 71
1469.61 67
1469.70 65
1469.79 63
1469.88 62
1469.96 60
1470.05 57
1470.14 55
1470.23 53
1470.32 53
1470.40 54
1470.49 57
1470.58 61
1470.67 64
1470.76 65
1470.84 65
1470.93 61
1471.02 57
1471.11 51
1471.19 46
1471.28 44
1471.37 44
1471.46 47
1471.55 51
1471.63 57
1471.72 62
1471.81 65
1471.90 67
1471.99 68
1472.07 68
1472.16 69
1472.25 70
1472.34 74
1472.43 78
1472.51 83
1472.60 88
1472.69 92
1472.78 95
1472.87 96
1472.95 96
1473.04 94
1473.13 91
1473.22 87
1473.31 81
1473.39 74
1473.48 66
1473.57 57
1473.66 49
1473.74 42
1473.83 37
1473.92 33
1474.01 30
1474.10 29
1474.18 29
1474.27 30
1474.36 32
1474.45 36
1474.54 42
1474.62 49
1474.71 57
1474.80 64
1474.89 70
1474.98 73
1475.06 75
1475.15 74
1475.24 72
1475.33 68
1475.42 65
1475.50 62
1475.59 60
1475.68 59
1475.77 61
1475.86 64
1475.95 69
1476.03 75
1476.12 81
1476.21 86
1476.30 90
1476.39 93
1476.47 94
1476.56 94
1476.65 93
1476.74 92
1476.83 91
1476.91 90
1477.00 88
1477.09 87
1477.18 85
1477.27 84
1477.35 84
1477.44 84
1477.53 85
1477.62 86
1477.71 87
1477.79 87
1477.88 86
1477.97 83
1478.06 79
1478.15 74
1478.23 70
1478.32 66
1478.41 63
1478.50 62
1478.59 62
1478.68 64
1478.76 68
1478.85 72
1478.94 76
1479.03 79
1479.12 82
1479.20 82
1479.29 80
1479.38 76
1479.47 70
1479.56 62
1479.65 54
1479.73 47
1479.82 41
1479.91 37
1480.00 35
1480.09 35
1480.17 36
1480.26 37
1480.35 39
1480.44 41
1480.53 44
1480.61 48
1480.70 53
1480.79 59
1480.88 66
1480.97 74
1481.06 81
1481.14 88
1481.23 93
1481.32 98
1481.41 102
1481.50 105
1481.58 107
1481.67 109
1481.76 111
1481.85 114
1481.94 117
1482.03 121
1482.11 126
1482.20 133
1482.29 139
1482.38 145
1482.47 148
1482.56 148
1482.64 145
1482.73 140
1482.82 133
1482.91 127
1483.00 122
1483.08 119
1483.17 117
1483.26 116
1483.35 115
1483.44 113
1483.53 111
1483.61 109
1483.70 107
1483.79 105
1483.88 104
1483.97 103
1484.06 101
1484.14 97
1484.23 92
1484.32 86
1484.41 79
1484.50 72
1484.59 67
1484.67 64
1484.76 62
1484.85 63
1484.94 65
1485.03 67
1485.12 69
1485.20 72
1485.29 74
1485.38 75
1485.47 75
1485.56 74
1485.65 73
1485.73 69
1485.82 64
1485.91 58
1486.00 49
1486.09 40
1486.18 29
1486.26 19
1486.35 8
1486.44 0
1486.53 0
1486.62 0
1486.71 0
1486.79 0
1486.88 0
1486.97 0
1487.06 0
1487.15 0
1487.24 7
1487.32 14
1487.41 22
1487.50 29
1487.59 37
1487.68 45
1487.77 53
1487.85 59
1487.94 63
1488.03 65
1488.12 64
1488.21 62
1488.30 60
1488.38 58
1488.47 58
1488.56 60
1488.65 63
1488.74 68
1488.83 72
1488.92 77
1489.00 82
1489.09 86
1489.18 90
1489.27 94
1489.36 98
1489.45 100
1489.53 100
1489.62 98
1489.71 95
1489.80 92
1489.89 88
1489.98 86
1490.06 86
1490.15 87
1490.24 91
1490.33 95
1490.42 101
1490.51 105
1490.60 108
1490.68 108
1490.77 107
1490.86 102
1490.95 95
1491.04 87
1491.13 79
1491.22 72
1491.30 67
1491.39 64
1491.48 64
1491.57 65
1491.66 68
1491.75 70
1491.83 72
1491.92 74
1492.01 74
1492.10 74
1492.19 74
1492.28 76
1492.37 78
1492.45 82
1492.54 87
1492.63 92
1492.72 97
1492.81 101
1492.90 103
1492.99 104
1493.07 104
1493.16 104
1493.25 105
1493.34 107
1493.43 110
1493.52 114
1493.61 118
1493.69 122
1493.78 126
1493.87 128
1493.96 128
1494.05 127
1494.14 124
1494.23 121
1494.31 119
1494.40 117
1494.49 117
1494.58 118
1494.67 119
1494.76 120
1494.85 120
1494.93 118
1495.02 116
1495.11 113
1495.20 110
1495.29 107
1495.38 105
1495.47 104
1495.55 103
1495.64 104
1495.73 105
1495.82 107
1495.91 110
1496.00 113
1496.09 116
1496.17 119
1496.26 122
1496.35 124
1496.44 126
1496.53 128
1496.62 130
1496.71 131
1496.80 132
1496.88 132
1496.97 132
1497.06 130
1497.15 128
1497.24 126
1497.33 123
1497.42 120
1497.50 117
1497.59 113
1497.68 110
1497.77 106
1497.86 104
1497.95 101
1498.04 100
1498.13 99
1498.21 99
1498.30 100
1498.39 102
1498.48 105
1498.57 109
1498.66 114
1498.75 119
1498.84 125
1498.92 129
1499.01 131
1499.10 130
1499.19 128
1499.28 125
1499.37 121
1499.46 118
1499.55 116
1499.63 116
1499.72 116
1499.81 118
1499.90 118
1499.99 118
1500.08 116
1500.17 115
1500.26 115
1500.34 117
1500.43 120
1500.52 124
1500.61 127
1500.70 129
1500.79 127
1500.88 121
1500.97 112
1501.05 101
1501.14 88
1501.23 77
1501.32 66
1501.41 57
1501.50 50
1501.59 44
1501.68 38
1501.76 35
1501.85 33
1501.94 34
1502.03 39
1502.12 47
1502.21 58
1502.30 71
1502.39 85
1502.47 97
1502.56 108
1502.65 115
1502.74 119
1502.83 119
1502.92 116
1503.01 109
1503.10 99
1503.19 87
1503.27 74
1503.36 62
1503.45 52
1503.54 45
1503.63 43
1503.72 45
1503.81 51
1503.90 60
1503.99 70
1504.07 78
1504.16 84
1504.25 87
1504.34 87
1504.43 84
1504.52 81
1504.61 79
1504.70 80
1504.79 83
1504.87 89
1504.96 97
1505.05 105
1505.14 113
1505.23 120
1505.32 125
1505.41 127
1505.50 127
1505.59 126
1505.67 122
1505.76 116
1505.85 109
1505.94 102
1506.03 97
1506.12 94
1506.21 94
1506.30 98
1506.39 105
1506.47 114
1506.56 121
1506.65 127
1506.74 129
1506.83 129
1506.92 127
1507.01 125
1507.10 125
1507.19 125
1507.28 127
1507.36 128
1507.45 129
1507.54 128
1507.63 125
1507.72 122
1507.81 118
1507.90 115
1507.99 112
1508.08 111
1508.17 111
1508.25 110
1508.34 110
1508.43 109
1508.52 108
1508.61 109
1508.70 110
1508.79 112
1508.88 115
1508.97 117
1509.06 118
1509.14 118
1509.23 115
1509.32 112
1509.41 109
1509.50 105
1509.59 101
1509.68 98
1509.77 94
1509.86 91
1509.95 87
1510.03 83
1510.12 79
1510.21 76
1510.30 73
1510.39 70
1510.48 67
1510.57 65
1510.66 63
1510.75 61
1510.84 60
1510.93 60
1511.01 62
1511.10 65
1511.19 69
1511.28 73
1511.37 77
1511.46 80
1511.55 82
1511.64 83
1511.73 84
1511.82 85
1511.91 87
1511.99 91
1512.08 97
1512.17 105
1512.26 113
1512.35 122
1512.44 129
1512.53 134
1512.62 137
1512.71 138
1512.80 137
1512.89 134
1512.97 131
1513.06 127
1513.15 123
1513.24 120
1513.33 116
1513.42 113
1513.51 111
1513.60 110
1513.69 111
1513.78 115
1513.87 121
1513.96 130
1514.04 140
1514.13 150
1514.22 161
1514.31 169
1514.40 175
1514.49 177
1514.58 175
1514.67 171
1514.76 165
1514.85 158
1514.94 152
1515.03 147
1515.11 145
1515.20 144
1515.29 145
1515.38 147
1515.47 148
1515.56 149
1515.65 149
1515.74 150
1515.83 151
1515.92 152
1516.01 154
1516.10 156
1516.19 157
1516.27 155
1516.36 151
1516.45 144
1516.54 136
1516.63 126
1516.72 117
1516.81 109
1516.90 104
1516.99 100
1517.08 98
1517.17 96
1517.26 93
1517.35 89
1517.43 84
1517.52 78
1517.61 73
1517.70 69
1517.79 68
1517.88 68
1517.97 70
1518.06 73
1518.15 76
1518.24 79
1518.33 81
1518.42 83
1518.51 83
1518.60 83
1518.68 84
1518.77 85
1518.86 88
1518.95 93
1519.04 100
1519.13 108
1519.22 117
1519.31 125
1519.40 131
1519.49 136
1519.58 139
1519.67 140
1519.76 139
1519.85 137
1519.94 134
1520.02 130
1520.11 126
1520.20 123
1520.29 121
1520.38 121
1520.47 121
1520.56 122
1520.65 123
1520.74 121
1520.83 118
1520.92 113
1521.01 108
1521.10 103
1521.19 100
1521.28 99
1521.37 102
1521.45 107
1521.54 113
1521.63 120
1521.72 125
1521.81 129
1521.90 130
1521.99 128
1522.08 125
1522.17 122
1522.26 119
1522.35 117
1522.44 118
1522.53 122
1522.62 127
1522.71 132
1522.80 138
1522.89 142
1522.97 145
1523.06 146
1523.15 144
1523.24 142
1523.33 138
1523.42 134
1523.51 129
1523.60 125
1523.69 120
1523.78 115
1523.87 111
1523.96 107
1524.05 102
1524.14 97
1524.23 92
1524.32 86
1524.41 81
1524.50 78
1524.58 76
1524.67 76
1524.76 78
1524.85 81
1524.94 83
1525.03 83
1525.12 81
1525.21 76
1525.30 69
1525.39 60
1525.48 51
1525.57 43
1525.66 36
1525.75 31
1525.84 25
1525.93 20
1526.02 14
1526.11 8
1526.20 1
1526.29 0
1526.37 0
1526.46 0
1526.55 0
1526.64 0
1526.73 0
1526.82 0
1526.91 0
1527.00 5
1527.09 15
1527.18 25
1527.27 36
1527.36 46
1527.45 53
1527.54 59
1527.63 61
1527.72 61
1527.81 60
1527.90 57
1527.99 54
1528.08 50
1528.17 48
1528.26 47
1528.35 47
1528.43 49
1528.52 52
1528.61 57
1528.70 64
1528.79 71
1528.88 77
1528.97 82
1529.06 85
1529.15 86
1529.24 84
1529.33 82
1529.42 78
1529.51 74
1529.60 70
1529.69 66
1529.78 62
1529.87 59
1529.96 56
1530.05 54
1530.14 53
1530.23 54
1530.32 56
1530.41 59
1530.50 61
1530.59 62
1530.68 62
1530.77 59
1530.85 54
1530.94 47
1531.03 40
1531.12 33
1531.21 27
1531.30 21
1531.39 15
1531.48 10
1531.57 5
1531.66 0
1531.75 0
1531.84 0
1531.93 0
1532.02 0
1532.11 2
1532.20 9
1532.29 19
1532.38 30
1532.47 41
1532.56 52
1532.65 61
1532.74 67
1532.83 70
1532.92 72
1533.01 72
1533.10 71
1533.19 73
1533.28 76
1533.37 82
1533.46 90
1533.55 100
1533.64 111
1533.73 122
1533.82 131
1533.90 139
1533.99 143
1534.08 143
1534.17 140
1534.26 133
1534.35 124
1534.44 112
1534.53 101
1534.62 90
1534.71 82
1534.80 78
1534.89 76
1534.98 78
1535.07 83
1535.16 90
1535.25 99
1535.34 111
1535.43 123
1535.52 135
1535.61 146
1535.70 156
1535.79 163
1535.88 166
1535.97 167
1536.06 166
1536.15 163
1536.24 158
1536.33 152
1536.42 145
1536.51 137
1536.60 128
1536.69 118
1536.78 108
1536.87 100
1536.96 92
1537.05 86
1537.14 82
1537.23 79
1537.32 76
1537.41 73
1537.50 70
1537.59 67
1537.68 63
1537.77 59
1537.86 55
1537.95 51
1538.04 47
1538.13 44
1538.22 42
1538.31 42
1538.40 43
1538.49 46
1538.58 48
1538.67 50
1538.76 51
1538.85 52
1538.94 52
1539.02 52
1539.11 53
1539.20 56
1539.29 61
1539.38 67
1539.47 73
1539.56 79
1539.65 84
1539.74 89
1539.83 92
1539.92 95
1540.01 98
1540.10 101
1540.19 105
1540.28 110
1540.37 114
1540.46 117
1540.55 117
1540.64 115
1540.73 109
1540.82 100
1540.91 87
1541.00 72
1541.09 56
1541.18 39
1541.27 23
1541.36 8
1541.45 0
1541.54 0
1541.63 0
1541.72 0
1541.81 0
1541.90 0
1541.99 0
1542.08 5
1542.17 13
1542.26 20
1542.35 27
1542.44 33
1542.53 40
1542.62 47
1542.71 53
1542.80 60
1542.89 65
1542.98 70
1543.07 74
1543.16 77
1543.25 78
1543.34 78
1543.43 76
1543.52 74
1543.61 71
1543.70 69
1543.79 67
1543.88 65
1543.97 65
1544.06 64
1544.15 64
1544.24 62
1544.33 60
1544.42 57
1544.51 53
1544.60 47
1544.69 41
1544.78 35
1544.87 29
1544.96 24
1545.05 21
1545.14 20
1545.23 22
1545.32 26
1545.41 30
1545.50 35
1545.59 39
1545.68 41
1545.77 42
1545.87 41
1545.96 39
1546.05 36
1546.14 32
1546.23 27
1546.32 21
1546.41 16
1546.50 11
1546.59 7
1546.68 5
1546.77 4
1546.86 4
1546.95 4
1547.04 3
1547.13 1
1547.22 0
1547.31 0
1547.40 0
1547.49 0
1547.58 0
1547.67 0
1547.76 8
1547.85 21
1547.94 36
1548.03 49
1548.12 60
1548.21 66
1548.30 69
1548.39 68
1548.48 65
1548.57 62
1548.66 61
1548.75 63
1548.84 69
1548.93 77
1549.02 86
1549.11 96
1549.20 103
1549.29 108
1549.38 110
1549.47 109
1549.56 107
1549.65 104
1549.74 102
1549.83 99
1549.92 97
1550.01 94
1550.10 91
1550.19 87
1550.28 83
1550.37 80
1550.46 77
1550.55 76
1550.64 76
1550.73 77
1550.82 79
1550.91 82
1551.01 84
1551.10 87
1551.19 89
1551.28 90
1551.37 90
1551.46 90
1551.55 90
1551.64 89
1551.73 87
1551.82 85
1551.91 83
1552.00 80
1552.09 76
1552.18 71
1552.27 66
1552.36 59
1552.45 52
1552.54 45
1552.63 38
1552.72 32
1552.81 26
1552.90 20
1552.99 15
1553.08 11
1553.17 7
1553.26 3
1553.35 1
1553.44 0
1553.53 0
1553.62 2
1553.71 7
1553.80 12
1553.89 20
1553.98 29
1554.08 39
1554.17 49
1554.26 59
1554.35 67
1554.44 74
1554.53 78
1554.62 80
1554.71 79
1554.80 78
1554.89 75
1554.98 73
1555.07 70
1555.16 69
1555.25 67
1555.34 65
1555.43 62
1555.52 58
1555.61 54
1555.70 49
1555.79 44
1555.88 39
1555.97 34
1556.06 29
1556.15 24
1556.24 20
1556.33 18
1556.42 19
1556.52 24
1556.61 33
1556.70 43
1556.79 55
1556.88 65
1556.97 73
1557.06 78
1557.15 80
1557.24 79
1557.33 77
1557.42 74
1557.51 71
1557.60 67
1557.69 63
1557.78 59
1557.87 56
1557.96 53
1558.05 50
1558.14 49
1558.23 47
1558.32 46
1558.41 44
1558.50 41
1558.60 37
1558.69 31
1558.78 26
1558.87 20
1558.96 14
1559.05 9
1559.14 6
1559.23 4
1559.32 5
1559.41 8
1559.50 13
1559.59 19
1559.68 28
1559.77 36
1559.86 43
1559.95 47
1560.04 49
1560.13 47
1560.22 41
1560.31 33
1560.41 23
1560.50 13
1560.59 3
1560.68 0
1560.77 0
1560.86 0
1560.95 0
1561.04 0
1561.13 1
1561.22 11
1561.31 22
1561.40 32
1561.49 43
1561.58 52
1561.67 60
1561.76 66
1561.85 69
1561.94 70
1562.04 69
1562.13 65
1562.22 61
1562.31 55
1562.40 51
1562.49 48
1562.58 46
1562.67 46
1562.76 48
1562.85 50
1562.94 53
1563.03 56
1563.12 59
1563.21 61
1563.30 64
1563.39 66
1563.48 68
1563.58 68
1563.67 67
1563.76 64
1563.85 60
1563.94 54
1564.03 48
1564.12 42
1564.21 36
1564.30 31
1564.39 27
1564.48 23
1564.57 20
1564.66 20
1564.75 21
1564.84 24
1564.93 30
1565.03 37
1565.12 46
1565.21 54
1565.30 60
1565.39 64
1565.48 66
1565.57 66
1565.66 66
1565.75 66
1565.84 68
1565.93 72
1566.02 77
1566.11 81
1566.20 83
1566.30 81
1566.39 75
1566.48 66
1566.57 53
1566.66 40
1566.75 27
1566.84 17
1566.93 11
1567.02 7
1567.11 6
1567.20 7
1567.29 9
1567.38 9
1567.47 9
1567.57 7
1567.66 4
1567.75 1
1567.84 0
1567.93 0
1568.02 0
1568.11 0
1568.20 0
1568.29 3
1568.38 4
1568.47 4
1568.56 2
1568.65 0
1568.74 0
1568.84 0
1568.93 0
1569.02 3
1569.11 9
1569.20 15
1569.29 21
1569.38 26
1569.47 28
1569.56 29
1569.65 28
1569.74 26
1569.83 23
1569.92 20
1570.02 17
1570.11 15
1570.20 15
1570.29 16
1570.38 18
1570.47 21
1570.56 24
1570.65 27
1570.74 28
1570.83 30
1570.92 31
1571.01 34
1571.11 38
1571.20 43
1571.29 49
1571.38 55
1571.47 58
1571.56 59
1571.65 57
1571.74 52
1571.83 46
1571.92 39
1572.01 34
1572.10 31
1572.20 29
1572.29 29
1572.38 30
1572.47 31
1572.56 32
1572.65 33
1572.74 35
1572.83 36
1572.92 38
1573.01 41
1573.10 45
1573.20 49
1573.29 53
1573.38 55
1573.47 56
1573.56 53
1573.65 48
1573.74 41
1573.83 34
1573.92 27
1574.01 24
1574.10 23
1574.20 26
1574.29 32
1574.38 40
1574.47 47
1574.56 54
1574.65 58
1574.74 61
1574.83 61
1574.92 60
1575.01 57
1575.10 55
1575.20 53
1575.29 52
1575.38 52
1575.47 53
1575.56 54
1575.65 54
1575.74 53
1575.83 49
1575.92 44
1576.01 38
1576.11 33
1576.20 29
1576.29 28
1576.38 28
1576.47 29
1576.56 31
1576.65 32
1576.74 31
1576.83 28
1576.92 24
1577.02 19
1577.11 15
1577.20 12
1577.29 11
1577.38 12
1577.47 15
1577.56 20
1577.65 26
1577.74 32
1577.83 39
1577.93 47
1578.02 54
1578.11 62
1578.20 70
1578.29 78
1578.38 87
1578.47 97
1578.56 108
1578.65 120
1578.74 131
1578.84 141
1578.93 148
1579.02 152
1579.11 151
1579.20 147
1579.29 142
1579.38 135
1579.47 129
1579.56 123
1579.66 119
1579.75 114
1579.84 110
1579.93 105
1580.02 101
1580.11 99
1580.20 97
1580.29 97
1580.38 98
1580.48 99
1580.57 101
1580.66 102
1580.75 103
1580.84 102
1580.93 102
1581.02 101
1581.11 99
1581.20 98
1581.30 97
1581.39 96
1581.48 96
1581.57 97
1581.66 100
1581.75 104
1581.84 108
1581.93 113
1582.02 117
1582.12 120
1582.21 121
1582.30 120
1582.39 119
1582.48 117
1582.57 114
1582.66 110
1582.75 106
1582.85 103
1582.94 99
1583.03 98
1583.12 98
1583.21 100
1583.30 103
1583.39 106
1583.48 109
1583.57 111
1583.67 112
1583.76 111
1583.85 110
1583.94 108
1584.03 106
1584.12 103
1584.21 100
1584.30 96
1584.40 93
1584.49 90
1584.58 90
1584.67 91
1584.76 94
1584.85 97
1584.94 99
1585.03 100
1585.13 99
1585.22 96
1585.31 92
1585.40 87
1585.49 84
1585.58 84
1585.67 86
1585.76 90
1585.86 96
1585.95 102
1586.04 106
1586.13 108
1586.22 107
1586.31 103
1586.40 98
1586.49 93
1586.59 89
1586.68 87
1586.77 86
1586.86 85
1586.95 84
1587.04 82
1587.13 79
1587.22 75
1587.32 71
1587.41 66
1587.50 61
1587.59 56
1587.68 51
1587.77 47
1587.86 43
1587.95 42
1588.05 44
1588.14 49
1588.23 57
1588.32 69
1588.41 82
1588.50 96
1588.59 107
1588.69 116
1588.78 120
1588.87 119
1588.96 114
1589.05 107
1589.14 99
1589.23 90
1589.33 83
1589.42 77
1589.51 74
1589.60 73
1589.69 74
1589.78 77
1589.87 81
1589.96 86
1590.06 92
1590.15 98
1590.24 104
1590.33 108
1590.42 112
1590.51 114
1590.60 116
1590.70 118
1590.79 118
1590.88 119
1590.97 118
1591.06 117
1591.15 116
1591.24 115
1591.34 115
1591.43 116
1591.52 119
1591.61 122
1591.70 125
1591.79 128
1591.88 128
1591.98 127
1592.07 124
1592.16 120
1592.25 115
1592.34 112
1592.43 110
1592.52 111
1592.62 113
1592.71 117
1592.80 121
1592.89 125
1592.98 127
1593.07 127
1593.16 123
1593.26 116
1593.35 107
1593.44 95
1593.53 83
1593.62 70
1593.71 59
1593.80 51
1593.90 44
1593.99 41
1594.08 40
1594.17 41
1594.26 43
1594.35 47
1594.45 52
1594.54 58
1594.63 64
1594.72 72
1594.81 79
1594.90 87
1594.99 93
1595.09 99
1595.18 102
1595.27 104
1595.36 104
1595.45 103
1595.54 102
1595.64 99
1595.73 96
1595.82 91
1595.91 85
1596.00 77
1596.09 68
1596.18 60
1596.28 54
1596.37 51
1596.46 51
1596.55 53
1596.64 57
1596.73 62
1596.83 65
1596.92 67
1597.01 67
1597.10 64
1597.19 61
1597.28 56
1597.37 51
1597.47 45
1597.56 40
1597.65 35
1597.74 31
1597.83 29
1597.92 28
1598.02 29
1598.11 32
1598.20 35
1598.29 38
1598.38 42
1598.47 45
1598.57 47
1598.66 48
1598.75 48
1598.84 46
1598.93 42
1599.02 36
1599.12 28
1599.21 18
1599.30 8
1599.39 0
1599.48 0
1599.57 0
1599.67 0
1599.76 0
1599.85 0
1599.94 0
1600.03 0
1600.12 1
1600.22 10
1600.31 19
1600.40 28
1600.49 37
1600.58 45
1600.67 53
1600.77 60
1600.86 67
1600.95 73
1601.04 79
1601.13 84
1601.22 87
1601.32 90
1601.41 91
1601.50 91
1601.59 90
1601.68 90
1601.77 91
1601.87 93
1601.96 96
1602.05 99
1602.14 103
1602.23 106
1602.32 107
1602.42 108
1602.51 108
1602.60 109
1602.69 110
1602.78 111
1602.88 113
1602.97 114
1603.06 114
1603.15 113
1603.24 112
1603.33 111
1603.43 112
1603.52 113
1603.61 116
1603.70 119
1603.79 121
1603.88 122
1603.98 122
1604.07 119
1604.16 114
1604.25 108
1604.34 100
1604.44 91
1604.53 83
1604.62 78
1604.71 75
1604.80 76
1604.89 79
1604.99 84
1605.08 88
1605.17 93
1605.26 96
1605.35 98
1605.45 100
1605.54 101
1605.63 103
1605.72 104
1605.81 105
1605.90 104
1606.00 103
1606.09 102
1606.18 100
1606.27 98
1606.36 97
1606.46 96
1606.55 95
1606.64 94
1606.73 93
1606.82 92
1606.91 91
1607.01 90
1607.10 89
1607.19 89
1607.28 89
1607.37 89
1607.47 91
1607.56 94
1607.65 97
1607.74 102
1607.83 106
1607.93 109
1608.02 112
1608.11 114
1608.20 117
1608.29 121
1608.38 127
1608.48 135
1608.57 146
1608.66 158
1608.75 171
1608.84 182
1608.94 191
1609.03 196
1609.12 198
1609.21 197
1609.30 193
1609.40 185
1609.49 176
1609.58 164
1609.67 151
1609.76 138
1609.86 125
1609.95 113
1610.04 102
1610.13 93
1610.22 84
1610.32 75
1610.41 67
1610.50 59
1610.59 51
1610.68 43
1610.78 36
1610.87 32
1610.96 30
1611.05 30
1611.14 33
1611.24 38
1611.33 45
1611.42 52
1611.51 60
1611.60 67
1611.70 75
1611.79 84
1611.88 93
1611.97 101
1612.06 107
1612.16 111
1612.25 113
1612.34 112
1612.43 108
1612.52 101
1612.62 93
1612.71 84
1612.80 73
1612.89 62
1612.98 50
1613.08 39
1613.17 29
1613.26 19
1613.35 12
1613.44 6
1613.54 1
1613.63 0
1613.72 0
1613.81 0
1613.90 0
1614.00 0
1614.09 0
1614.18 0
1614.27 0
1614.36 0
1614.46 3
1614.55 6
1614.64 9
1614.73 14
1614.82 18
1614.92 24
1615.01 29
1615.10 34
1615.19 38
1615.29 40
1615.38 40
1615.47 38
1615.56 36
1615.65 33
1615.75 32
1615.84 31
1615.93 32
1616.02 34
1616.11 37
1616.21 40
1616.30 45
1616.39 51
1616.48 59
1616.57 68
1616.67 79
1616.76 90
1616.85 101
1616.94 111
1617.04 118
1617.13 125
1617.22 130
1617.31 134
1617.40 139
1617.50 143
1617.59 148
1617.68 152
1617.77 154
1617.87 154
1617.96 152
1618.05 148
1618.14 142
1618.23 136
1618.33 131
1618.42 127
1618.51 124
1618.60 123
1618.69 123
1618.79 123
1618.88 122
1618.97 120
1619.06 117
1619.16 114
1619.25 111
1619.34 108
1619.43 108
1619.52 108
1619.62 110
1619.71 113
1619.80 116
1619.89 118
1619.99 120
1620.08 122
1620.17 122
1620.26 123
1620.35 123
1620.45 124
1620.54 124
1620.63 125
1620.72 125
1620.82 126
1620.91 127
1621.00 127
1621.09 128
1621.19 127
1621.28 126
1621.37 122
1621.46 117
1621.55 108
1621.65 98
1621.74 86
1621.83 73
1621.92 61
1622.02 52
1622.11 44
1622.20 39
1622.29 35
1622.39 33
1622.48 30
1622.57 29
1622.66 28
1622.75 30
1622.85 36
1622.94 46
1623.03 61
1623.12 78
1623.22 96
1623.31 114
1623.40 128
1623.49 137
1623.59 143
1623.68 144
1623.77 142
1623.86 139
1623.95 136
1624.05 132
1624.14 129
1624.23 125
1624.32 122
1624.42 120
1624.51 117
1624.60 116
1624.69 115
1624.79 114
1624.88 114
1624.97 114
1625.06 112
1625.16 110
1625.25 106
1625.34 102
1625.43 96
1625.52 90
1625.62 85
1625.71 82
1625.80 82
1625.89 85
1625.99 92
1626.08 103
1626.17 116
1626.26 131
1626.36 146
1626.45 159
1626.54 168
1626.63 174
1626.73 177
1626.82 178
1626.91 177
1627.00 176
1627.10 175
1627.19 174
1627.28 172
1627.37 167
1627.47 161
1627.56 152
1627.65 142
1627.74 132
1627.84 123
1627.93 116
1628.02 111
1628.11 109
1628.21 108
1628.30 108
1628.39 108
1628.48 108
1628.58 107
1628.67 106
1628.76 104
1628.85 102
1628.95 98
1629.04 94
1629.13 90
1629.22 84
1629.32 78
1629.41 71
1629.50 65
1629.59 58
1629.69 51
1629.78 45
1629.87 40
1629.96 35
1630.06 32
1630.15 31
1630.24 30
1630.33 31
1630.43 32
1630.52 33
1630.61 34
1630.70 33
1630.80 32
1630.89 29
1630.98 26
1631.07 24
1631.17 22
1631.26 21
1631.35 21
1631.44 24
1631.54 29
1631.63 37
1631.72 46
1631.81 55
1631.91 64
1632.00 69
1632.09 72
1632.18 70
1632.28 66
1632.37 60
1632.46 54
1632.55 49
1632.65 47
1632.74 49
1632.83 53
1632.93 58
1633.02 63
1633.11 68
1633.20 70
1633.30 70
1633.39 69
1633.48 67
1633.57 64
1633.67 61
1633.76 59
1633.85 57
1633.94 54
1634.04 51
1634.13 46
1634.22 41
1634.31 35
1634.41 29
1634.50 24
1634.59 19
1634.68 16
1634.78 14
1634.87 13
1634.96 14
1635.06 16
1635.15 19
1635.24 22
1635.33 25
1635.43 26
1635.52 27
1635.61 26
1635.70 26
1635.80 26
1635.89 27
1635.98 29
1636.08 31
1636.17 33
1636.26 35
1636.35 35
1636.45 35
1636.54 34
1636.63 34
1636.72 34
1636.82 36
1636.91 39
1637.00 44
1637.09 50
1637.19 56
1637.28 61
1637.37 64
1637.47 66
1637.56 68
1637.65 68
1637.74 68
1637.84 67
1637.93 66
1638.02 63
1638.12 58
1638.21 52
1638.30 44
1638.39 35
1638.49 25
1638.58 15
1638.67 6
1638.76 0
1638.86 0
1638.95 0
1639.04 0
1639.14 0
1639.23 0
1639.32 0
1639.41 0
1639.51 2
1639.60 8
1639.69 13
1639.79 16
1639.88 17
1639.97 15
1640.06 12
1640.16 8
1640.25 4
1640.34 1
1640.43 0
1640.53 1
1640.62 4
1640.71 9
1640.81 17
1640.90 25
1640.99 34
1641.08 42
1641.18 50
1641.27 56
1641.36 61
1641.46 63
1641.55 62
1641.64 60
1641.73 55
1641.83 50
1641.92 44
1642.01 39
1642.11 36
1642.20 33
1642.29 33
1642.38 33
1642.48 34
1642.57 36
1642.66 39
1642.76 43
1642.85 47
1642.94 52
1643.03 58
1643.13 65
1643.22 72
1643.31 81
1643.41 89
1643.50 98
1643.59 106
1643.68 114
1643.78 120
1643.87 125
1643.96 127
1644.06 128
1644.15 127
1644.24 124
1644.34 121
1644.43 119
1644.52 117
1644.61 118
1644.71 120
1644.80 124
1644.89 129
1644.99 134
1645.08 138
1645.17 141
1645.26 141
1645.36 139
1645.45 134
1645.54 128
1645.64 121
1645.73 113
1645.82 107
1645.92 101
1646.01 97
1646.10 93
1646.19 90
1646.29 88
1646.38 86
1646.47 85
1646.57 86
1646.66 88
1646.75 90
1646.85 92
1646.94 93
1647.03 92
1647.12 89
1647.22 84
1647.31 78
1647.40 72
1647.50 66
1647.59 63
1647.68 61
1647.78 61
1647.87 61
1647.96 59
1648.05 57
1648.15 52
1648.24 45
1648.33 38
1648.43 32
1648.52 28
1648.61 28
1648.71 33
1648.80 41
1648.89 54
1648.99 68
1649.08 83
1649.17 97
1649.26 106
1649.36 110
1649.45 110
1649.54 104
1649.64 94
1649.73 81
1649.82 69
1649.92 58
1650.01 50
1650.10 45
1650.20 43
1650.29 45
1650.38 49
1650.47 55
1650.57 62
1650.66 68
1650.75 74
1650.85 79
1650.94 82
1651.03 83
1651.13 81
1651.22 78
1651.31 74
1651.41 70
1651.50 68
1651.59 68
1651.68 72
1651.78 79
1651.87 87
1651.96 96
1652.06 105
1652.15 111
1652.24 115
1652.34 116
1652.43 114
1652.52 110
1652.62 103
1652.71 94
1652.80 82
1652.90 69
1652.99 55
1653.08 43
1653.18 32
1653.27 26
1653.36 25
1653.46 29
1653.55 35
1653.64 44
1653.73 52
1653.83 58
1653.92 62
1654.01 64
1654.11 64
1654.20 64
1654.29 64
1654.39 64
1654.48 65
1654.57 67
1654.67 68
1654.76 70
1654.85 71
1654.95 71
1655.04 72
1655.13 72
1655.23 72
1655.32 71
1655.41 70
1655.51 69
1655.60 68
1655.69 68
1655.79 68
1655.88 69
1655.97 69
1656.07 68
1656.16 66
1656.25 63
1656.35 58
1656.44 53
1656.53 48
1656.62 43
1656.72 39
1656.81 37
1656.90 35
1657.00 34
1657.09 34
1657.18 34
1657.28 34
1657.37 35
1657.46 37
1657.56 40
1657.65 44
1657.74 50
1657.84 58
1657.93 66
1658.02 74
1658.12 79
1658.21 79
1658.30 75
1658.40 65
1658.49 49
1658.58 31
1658.68 10
1658.77 0
1658.86 0
1658.96 0
1659.05 0
1659.14 0
1659.24 0
1659.33 0
1659.42 0
1659.52 10
1659.61 24
1659.70 35
1659.80 43
1659.89 48
1659.98 50
1660.08 47
1660.17 42
1660.26 34
1660.36 25
1660.45 16
1660.54 8
1660.64 5
1660.73 6
1660.83 12
1660.92 23
1661.01 36
1661.11 50
1661.20 62
1661.29 71
1661.39 75
1661.48 76
1661.57 73
1661.67 68
1661.76 63
1661.85 60
1661.95 60
1662.04 64
1662.13 73
1662.23 86
1662.32 102
1662.41 119
1662.51 135
1662.60 149
1662.69 159
1662.79 165
1662.88 167
1662.97 166
1663.07 162
1663.16 157
1663.25 151
1663.35 145
1663.44 138
1663.53 133
1663.63 128
1663.72 125
1663.81 123
1663.91 122
1664.00 121
1664.10 120
1664.19 119
1664.28 118
1664.38 118
1664.47 119
1664.56 120
1664.66 123
1664.75 125
1664.84 128
1664.94 131
1665.03 133
1665.12 134
1665.22 134
1665.31 133
1665.40 130
1665.50 126
1665.59 121
1665.69 116
1665.78 110
1665.87 105
1665.97 100
1666.06 96
1666.15 92
1666.25 87
1666.34 82
1666.43 76
1666.53 71
1666.62 68
1666.71 66
1666.81 67
1666.90 69
1666.99 72
1667.09 76
1667.18 79
1667.28 80
1667.37 81
1667.46 81
1667.56 80
1667.65 78
1667.74 74
1667.84 68
1667.93 62
1668.02 55
1668.12 49
1668.21 45
1668.30 44
1668.40 46
1668.49 50
1668.59 56
1668.68 64
1668.77 72
1668.87 80
1668.96 87
1669.05 93
1669.15 95
1669.24 96
1669.33 95
1669.43 92
1669.52 89
1669.62 87
1669.71 86
1669.80 87
1669.90 89
1669.99 92
1670.08 96
1670.18 98
1670.27 98
1670.36 98
1670.46 96
1670.55 95
1670.65 93
1670.74 93
1670.83 93
1670.93 92
1671.02 91
1671.11 89
1671.21 85
1671.30 79
1671.40 72
1671.49 64
1671.58 54
1671.68 43
1671.77 32
1671.86 21
1671.96 11
1672.05 2
1672.14 0
1672.24 0
1672.33 0
1672.43 0
1672.52 3
1672.61 11
1672.71 20
1672.80 29
1672.89 37
1672.99 42
1673.08 46
1673.18 47
1673.27 47
1673.36 46
1673.46 43
1673.55 40
1673.64 36
1673.74 33
1673.83 28
1673.93 24
1674.02 22
1674.11 20
1674.21 22
1674.30 26
1674.39 32
1674.49 41
1674.58 52
1674.68 61
1674.77 70
1674.86 76
1674.96 80
1675.05 82
1675.15 84
1675.24 86
1675.33 88
1675.43 92
1675.52 96
1675.61 99
1675.71 101
1675.80 101
1675.90 99
1675.99 95
1676.08 90
1676.18 85
1676.27 80
1676.36 77
1676.46 76
1676.55 76
1676.65 77
1676.74 79
1676.83 79
1676.93 77
1677.02 73
1677.12 65
1677.21 55
1677.30 44
1677.40 33
1677.49 24
1677.58 16
1677.68 10
1677.77 5
1677.87 1
1677.96 0
1678.05 0
1678.15 0
1678.24 0
1678.34 0
1678.43 0
1678.52 0
1678.62 1
1678.71 13
1678.81 25
1678.90 35
1678.99 41
1679.09 44
1679.18 43
1679.27 39
1679.37 34
1679.46 28
1679.56 21
1679.65 14
1679.74 7
1679.84 1
1679.93 0
1680.03 0
1680.12 0
1680.21 0
1680.31 0
1680.40 0
1680.50 3
1680.59 4
1680.68 3
1680.78 2
1680.87 1
1680.97 2
1681.06 6
1681.15 13
1681.25 23
1681.34 36
1681.44 50
1681.53 65
1681.62 79
1681.72 91
1681.81 101
1681.91 109
1682.00 113
1682.09 115
1682.19 113
1682.28 108
1682.38 100
1682.47 90
1682.56 79
1682.66 69
1682.75 61
1682.85 55
1682.94 53
1683.03 53
1683.13 57
1683.22 61
1683.32 66
1683.41 69
1683.50 71
1683.60 71
1683.69 68
1683.79 64
1683.88 60
1683.97 55
1684.07 51
1684.16 48
1684.26 45
1684.35 43
1684.44 42
1684.54 42
1684.63 44
1684.73 47
1684.82 52
1684.91 58
1685.01 64
1685.10 69
1685.20 73
1685.29 74
1685.38 74
1685.48 73
1685.57 72
1685.67 70
1685.76 70
1685.85 70
1685.95 72
1686.04 74
1686.14 77
1686.23 81
1686.33 87
1686.42 95
1686.51 104
1686.61 115
1686.70 126
1686.80 137
1686.89 146
1686.98 154
1687.08 160
1687.17 164
1687.27 167
1687.36 168
1687.45 170
1687.55 171
1687.64 171
1687.74 172
1687.83 172
1687.93 173
1688.02 173
1688.11 172
1688.21 172
1688.30 170
1688.40 168
1688.49 165
1688.58 161
1688.68 156
1688.77 151
1688.87 145
1688.96 138
1689.06 131
1689.15 124
1689.24 116
1689.34 110
1689.43 104
1689.53 101
1689.62 100
1689.72 101
1689.81 105
1689.90 110
1690.00 114
1690.09 117
1690.19 119
1690.28 118
1690.37 115
1690.47 112
1690.56 109
1690.66 107
1690.75 107
1690.85 109
1690.94 114
1691.03 121
1691.13 131
1691.22 142
1691.32 152
1691.41 161
1691.51 165
1691.60 166
1691.69 161
1691.79 152
1691.88 140
1691.98 126
1692.07 111
1692.17 98
1692.26 88
1692.35 81
1692.45 77
1692.54 76
1692.64 76
1692.73 76
1692.83 76
1692.92 74
1693.01 71
1693.11 67
1693.20 64
1693.30 62
1693.39 63
1693.49 66
1693.58 72
1693.67 79
1693.77 87
1693.86 94
1693.96 100
1694.05 105
1694.15 108
1694.24 110
1694.33 113
1694.43 116
1694.52 121
1694.62 126
1694.71 132
1694.81 137
1694.90 142
1694.99 145
1695.09 147
1695.18 149
1695.28 150
1695.37 150
1695.47 150
1695.56 150
1695.66 149
1695.75 148
1695.84 145
1695.94 142
1696.03 137
1696.13 132
1696.22 128
1696.32 124
1696.41 120
1696.50 117
1696.60 114
1696.69 110
1696.79 105
1696.88 99
1696.98 95
1697.07 91
1697.17 90
1697.26 90
1697.35 92
1697.45 94
1697.54 94
1697.64 90
1697.73 82
1697.83 70
1697.92 55
1698.02 40
1698.11 26
1698.20 14
1698.30 5
1698.39 0
1698.49 0
1698.58 0
1698.68 0
1698.77 0
1698.87 0
1698.96 0
1699.05 5
1699.15 12
1699.24 18
1699.34 23
1699.43 27
1699.53 28
1699.62 28
1699.72 27
1699.81 27
1699.90 28
1700.00 32
1700.09 36
1700.19 42
1700.28 48
1700.38 52
1700.47 54
1700.57 52
1700.66 49
1700.75 43
1700.85 35
1700.94 29
1701.04 23
1701.13 20
1701.23 21
1701.32 24
1701.42 30
1701.51 36
1701.61 43
1701.70 49
1701.79 54
1701.89 58
1701.98 61
1702.08 65
1702.17 68
1702.27 73
1702.36 78
1702.46 83
1702.55 88
1702.65 92
1702.74 94
1702.83 93
1702.93 90
1703.02 85
1703.12 79
1703.21 73
1703.31 68
1703.40 65
1703.50 65
1703.59 68
1703.69 74
1703.78 80
1703.88 88
1703.97 95
1704.06 101
1704.16 105
1704.25 107
1704.35 107
1704.44 105
1704.54 102
1704.63 96
1704.73 89
1704.82 81
1704.92 73
1705.01 63
1705.11 54
1705.20 45
1705.29 37
1705.39 29
1705.48 23
1705.58 18
1705.67 14
1705.77 12
1705.86 11
1705.96 11
1706.05 14
1706.15 19
1706.24 26
1706.34 35
1706.43 45
1706.52 56
1706.62 67
1706.71 76
1706.81 84
1706.90 88
1707.00 91
1707.09 90
1707.19 88
1707.28 85
1707.38 80
1707.47 74
1707.57 67
1707.66 58
1707.76 49
1707.85 39
1707.95 28
1708.04 18
1708.13 7
1708.23 0
1708.32 0
1708.42 0
1708.51 0
1708.61 0
1708.70 0
1708.80 0
1708.89 0
1708.99 1
1709.08 8
1709.18 15
1709.27 22
1709.37 28
1709.46 34
1709.56 38
1709.65 41
1709.75 42
1709.84 40
1709.93 37
1710.03 32
1710.12 25
1710.22 17
1710.31 10
1710.41 3
1710.50 0
1710.60 1
1710.69 7
1710.79 19
1710.88 36
1710.98 56
1711.07 76
1711.17 91
1711.26 101
1711.36 104
1711.45 100
1711.55 92
1711.64 83
1711.74 73
1711.83 66
1711.93 62
1712.02 61
1712.12 62
1712.21 66
1712.30 72
1712.40 79
1712.49 86
1712.59 93
1712.68 98
1712.78 101
1712.87 102
1712.97 101
1713.06 99
1713.16 95
1713.25 91
1713.35 87
1713.44 84
1713.54 80
1713.63 77
1713.73 74
1713.82 72
1713.92 71
1714.01 70
1714.11 70
1714.20 70
1714.30 70
1714.39 70
1714.49 69
1714.58 68
1714.68 67
1714.77 68
1714.87 69
1714.96 71
1715.06 73
1715.15 75
1715.25 75
1715.34 73
1715.44 69
1715.53 65
1715.63 61
1715.72 60
1715.82 61
1715.91 66
1716.01 74
1716.10 83
1716.20 91
1716.29 98
1716.39 101
1716.48 101
1716.57 98
1716.67 93
1716.76 86
1716.86 80
1716.95 72
1717.05 64
1717.14 56
1717.24 47
1717.33 39
1717.43 31
1717.52 26
1717.62 22
1717.71 22
1717.81 23
1717.90 26
1718.00 29
1718.09 31
1718.19 32
1718.28 33
1718.38 33
1718.47 33
1718.57 34
1718.66 38
1718.76 43
1718.85 51
1718.95 60
1719.04 69
1719.14 77
1719.23 83
1719.33 87
1719.42 89
1719.52 89
1719.61 87
1719.71 84
1719.80 81
1719.90 77
1719.99 73
1720.09 70
1720.18 67
1720.28 65
1720.38 64
1720.47 64
1720.57 64
1720.66 65
1720.76 65
1720.85 64
1720.95 61
1721.04 57
1721.14 50
1721.23 41
1721.33 31
1721.42 20
1721.52 10
1721.61 1
1721.71 0
1721.80 0
1721.90 0
1721.99 0
1722.09 0
1722.18 0
1722.28 0
1722.37 0
1722.47 1
1722.56 5
1722.66 10
1722.75 17
1722.85 24
1722.94 31
1723.04 38
1723.13 43
1723.23 46
1723.32 48
1723.42 48
1723.51 47
1723.61 45
1723.70 43
1723.80 40
1723.89 35
1723.99 30
1724.08 23
1724.18 16
1724.27 9
1724.37 3
1724.46 0
1724.56 0
1724.66 0
1724.75 0
1724.85 0
1724.94 0
1725.04 7
1725.13 17
1725.23 30
1725.32 45
1725.42 61
1725.51 78
1725.61 94
1725.70 110
1725.80 125
1725.89 137
1725.99 146
1726.08 152
1726.18 153
1726.27 149
1726.37 139
1726.46 125
1726.56 109
1726.65 92
1726.75 76
1726.84 64
1726.94 55
1727.04 49
1727.13 46
1727.23 44
1727.32 43
1727.42 40
1727.51 37
1727.61 32
1727.70 26
1727.80 17
1727.89 8
1727.99 0
1728.08 0
1728.18 0
1728.27 0
1728.37 0
1728.46 0
1728.56 0
1728.65 4
1728.75 10
1728.85 14
1728.94 14
1729.04 12
1729.13 9
1729.23 8
1729.32 9
1729.42 15
1729.51 24
1729.61 36
1729.70 48
1729.80 60
1729.89 69
1729.99 77
1730.08 81
1730.18 82
1730.27 82
1730.37 79
1730.47 74
1730.56 68
1730.66 61
1730.75 55
1730.85 51
1730.94 51
1731.04 54
1731.13 61
1731.23 71
1731.32 81
1731.42 90
1731.51 95
1731.61 96
1731.71 93
1731.80 85
1731.90 74
1731.99 61
1732.09 49
1732.18 39
1732.28 32
1732.37 27
1732.47 27
1732.56 30
1732.66 35
1732.75 41
1732.85 48
1732.95 54
1733.04 59
1733.14 63
1733.23 65
1733.33 66
1733.42 67
1733.52 66
1733.61 65
1733.71 63
1733.80 59
1733.90 54
1733.99 48
1734.09 40
1734.19 33
1734.28 26
1734.38 20
1734.47 15
1734.57 11
1734.66 9
1734.76 8
1734.85 9
1734.95 11
1735.04 15
1735.14 19
1735.24 25
1735.33 31
1735.43 36
1735.52 39
1735.62 41
1735.71 40
1735.81 37
1735.90 33
1736.00 29
1736.09 25
1736.19 22
1736.29 20
1736.38 21
1736.48 24
1736.57 27
1736.67 31
1736.76 32
1736.86 30
1736.95 26
1737.05 20
1737.15 12
1737.24 6
1737.34 2
1737.43 1
1737.53 5
1737.62 11
1737.72 18
1737.81 25
1737.91 30
1738.01 32
1738.10 33
1738.20 34
1738.29 35
1738.39 39
1738.48 45
1738.58 53
1738.67 62
1738.77 70
1738.87 75
1738.96 76
1739.06 74
1739.15 69
1739.25 63
1739.34 57
1739.44 51
1739.53 46
1739.63 42
1739.73 38
1739.82 34
1739.92 30
1740.01 26
1740.11 22
1740.20 18
1740.30 14
1740.39 10
1740.49 7
1740.59 4
1740.68 1
1740.78 0
1740.87 0
1740.97 0
1741.06 3
1741.16 7
1741.26 10
1741.35 11
1741.45 10
1741.54 6
1741.64 0
1741.73 0
1741.83 0
1741.92 0
1742.02 0
1742.12 0
1742.21 5
1742.31 14
1742.40 24
1742.50 33
1742.59 42
1742.69 50
1742.79 56
1742.88 60
1742.98 61
1743.07 59
1743.17 56
1743.26 53
1743.36 49
1743.46 47
1743.55 45
1743.65 44
1743.74 43
1743.84 42
1743.93 39
1744.03 36
1744.13 32
1744.22 27
1744.32 24
1744.41 20
1744.51 18
1744.60 14
1744.70 11
1744.80 6
1744.89 0
1744.99 0
1745.08 0
1745.18 0
1745.27 0
1745.37 0
1745.47 6
1745.56 19
1745.66 34
1745.75 47
1745.85 59
1745.94 67
1746.04 71
1746.14 72
1746.23 70
1746.33 67
1746.42 64
1746.52 62
1746.61 63
1746.71 65
1746.81 70
1746.90 76
1747.00 81
1747.09 85
1747.19 87
1747.29 87
1747.38 85
1747.48 83
1747.57 83
1747.67 86
1747.76 92
1747.86 101
1747.96 113
1748.05 127
1748.15 142
1748.24 157
1748.34 174
1748.43 191
1748.53 208
1748.63 225
1748.72 240
1748.82 252
1748.91 262
1749.01 268
1749.11 273
1749.20 276
1749.30 278
1749.39 279
1749.49 279
1749.58 276
1749.68 269
1749.78 259
1749.87 246
1749.97 233
1750.06 221
1750.16 212
1750.26 208
1750.35 210
1750.45 215
1750.54 224
1750.64 235
1750.74 246
1750.83 257
1750.93 266
1751.02 273
1751.12 277
1751.21 278
1751.31 276
1751.41 272
1751.50 264
1751.60 253
1751.69 240
1751.79 224
1751.89 206
1751.98 187
1752.08 170
1752.17 156
1752.27 147
1752.37 142
1752.46 143
1752.56 147
1752.65 153
1752.75 159
1752.85 163
1752.94 165
1753.04 164
1753.13 161
1753.23 156
1753.33 149
1753.42 140
1753.52 129
1753.61 117
1753.71 104
1753.81 92
1753.90 81
1754.00 74
1754.09 72
1754.19 74
1754.29 80
1754.38 89
1754.48 99
1754.57 110
1754.67 119
1754.77 126
1754.86 130
1754.96 131
1755.05 129
1755.15 122
1755.25 111
1755.34 96
1755.44 78
1755.53 60
1755.63 42
1755.73 27
1755.82 15
1755.92 6
1756.01 0
1756.11 0
1756.21 0
1756.30 0
1756.40 0
1756.49 0
1756.59 0
1756.69 0
1756.78 0
1756.88 2
1756.97 11
1757.07 20
1757.17 30
1757.26 40
1757.36 49
1757.45 57
1757.55 65
1757.65 72
1757.74 77
1757.84 79
1757.93 80
1758.03 77
1758.13 74
1758.22 69
1758.32 64
1758.42 61
1758.51 58
1758.61 57
1758.70 57
1758.80 59
1758.90 63
1758.99 68
1759.09 74
1759.18 82
1759.28 89
1759.38 96
1759.47 100
1759.57 102
1759.66 103
1759.76 102
1759.86 102
1759.95 103
1760.05 105
1760.15 107
1760.24 109
1760.34 109
1760.43 107
1760.53 104
1760.63 99
1760.72 95
1760.82 93
1760.91 92
1761.01 94
1761.11 98
1761.20 104
1761.30 109
1761.40 113
1761.49 115
1761.59 115
1761.68 113
1761.78 112
1761.88 110
1761.97 108
1762.07 108
1762.17 109
1762.26 110
1762.36 113
1762.45 116
1762.55 120
1762.65 125
1762.74 131
1762.84 136
1762.93 140
1763.03 142
1763.13 143
1763.22 142
1763.32 140
1763.42 137
1763.51 134
1763.61 131
1763.70 128
1763.80 125
1763.90 123
1763.99 121
1764.09 119
1764.19 119
1764.28 121
1764.38 124
1764.47 127
1764.57 131
1764.67 132
1764.76 131
1764.86 126
1764.96 117
1765.05 105
1765.15 89
1765.24 73
1765.34 56
1765.44 42
1765.53 32
1765.63 25
1765.73 23
1765.82 24
1765.92 30
1766.02 38
1766.11 47
1766.21 57
1766.30 66
1766.40 75
1766.50 81
1766.59 86
1766.69 88
1766.79 88
1766.88 86
1766.98 83
1767.07 80
1767.17 76
1767.27 74
1767.36 73
1767.46 72
1767.56 72
1767.65 72
1767.75 72
1767.85 70
1767.94 67
1768.04 63
1768.13 59
1768.23 56
1768.33 54
1768.42 54
1768.52 56
1768.62 59
1768.71 61
1768.81 61
1768.91 58
1769.00 54
1769.10 48
1769.20 42
1769.29 37
1769.39 33
1769.48 32
1769.58 32
1769.68 33
1769.77 34
1769.87 36
1769.97 38
1770.06 41
1770.16 46
1770.26 52
1770.35 58
1770.45 65
1770.54 72
1770.64 77
1770.74 82
1770.83 87
1770.93 91
1771.03 96
1771.12 101
1771.22 106
1771.32 109
1771.41 110
1771.51 108
1771.61 104
1771.70 98
1771.80 92
1771.90 87
1771.99 84
1772.09 83
1772.18 84
1772.28 87
1772.38 90
1772.47 93
1772.57 96
1772.67 97
1772.76 98
1772.86 97
1772.96 96
1773.05 94
1773.15 92
1773.25 89
1773.34 83
1773.44 76
1773.54 67
1773.63 56
1773.73 44
1773.83 32
1773.92 21
1774.02 13
1774.11 7
1774.21 4
1774.31 5
1774.40 8
1774.50 14
1774.60 21
1774.69 30
1774.79 40
1774.89 49
1774.98 58
1775.08 65
1775.18 71
1775.27 74
1775.37 77
1775.47 79
1775.56 81
1775.66 84
1775.76 88
1775.85 92
1775.95 95
1776.05 97
1776.14 95
1776.24 89
1776.34 80
1776.43 69
1776.53 58
1776.63 48
1776.72 39
1776.82 33
1776.92 28
1777.01 25
1777.11 22
1777.20 18
1777.30 12
1777.40 5
1777.49 0
1777.59 0
1777.69 0
1777.78 0
1777.88 0
1777.98 0
1778.07 0
1778.17 0
1778.27 18
1778.36 38
1778.46 57
1778.56 72
1778.65 81
1778.75 84
1778.85 79
1778.94 70
1779.04 57
1779.14 44
1779.23 31
1779.33 21
1779.43 14
1779.52 12
1779.62 14
1779.72 20
1779.81 30
1779.91 41
1780.01 53
1780.10 62
1780.20 68
1780.30 70
1780.39 67
1780.49 61
1780.59 53
1780.68 45
1780.78 39
1780.88 36
1780.97 36
1781.07 39
1781.17 44
1781.26 51
1781.36 58
1781.46 65
1781.56 70
1781.65 74
1781.75 78
1781.85 81
1781.94 84
1782.04 87
1782.14 90
1782.23 94
1782.33 97
1782.43 100
1782.52 105
1782.62 110
1782.72 119
1782.81 132
1782.91 147
1783.01 164
1783.10 181
1783.20 196
1783.30 205
1783.39 206
1783.49 200
1783.59 186
1783.68 166
1783.78 145
1783.88 123
1783.97 104
1784.07 90
1784.17 80
1784.26 75
1784.36 73
1784.46 71
1784.56 69
1784.65 66
1784.75 63
1784.85 60
1784.94 59
1785.04 60
1785.14 64
1785.23 71
1785.33 80
1785.43 90
1785.52 99
1785.62 106
1785.72 109
1785.81 108
1785.91 102
1786.01 93
1786.10 82
1786.20 70
1786.30 58
1786.40 46
1786.49 36
1786.59 27
1786.69 19
1786.78 10
1786.88 2
1786.98 0
1787.07 0
1787.17 0
1787.27 0
1787.36 0
1787.46 0
1787.56 0
1787.65 0
1787.75 7
1787.85 23
1787.95 41
1788.04 59
1788.14 76
1788.24 90
1788.33 99
1788.43 103
1788.53 101
1788.62 94
1788.72 84
1788.82 70
1788.91 57
1789.01 46
1789.11 37
1789.21 33
1789.30 34
1789.40 39
1789.50 46
1789.59 55
1789.69 64
1789.79 71
1789.88 77
1789.98 82
1790.08 87
1790.17 93
1790.27 100
1790.37 110
1790.47 119
1790.56 129
1790.66 135
1790.76 137
1790.85 135
1790.95 128
1791.05 119
1791.14 108
1791.24 97
1791.34 89
1791.44 84
1791.53 81
1791.63 81
1791.73 81
1791.82 81
1791.92 81
1792.02 80
1792.11 80
1792.21 81
1792.31 85
1792.41 93
1792.50 102
1792.60 112
1792.70 120
1792.79 127
1792.89 130
1792.99 130
1793.08 128
1793.18 124
1793.28 122
1793.38 120
1793.47 119
1793.57 118
1793.67 117
1793.76 115
1793.86 110
1793.96 104
1794.06 96
1794.15 88
1794.25 81
1794.35 76
1794.44 74
1794.54 75
1794.64 77
1794.74 79
1794.83 79
1794.93 78
1795.03 74
1795.12 69
1795.22 62
1795.32 56
1795.41 51
1795.51 47
1795.61 46
1795.71 45
1795.80 46
1795.90 46
1796.00 46
1796.09 45
1796.19 43
1796.29 40
1796.39 37
1796.48 34
1796.58 33
1796.68 35
1796.77 38
1796.87 42
1796.97 47
1797.07 51
1797.16 54
1797.26 56
1797.36 58
1797.45 60
1797.55 63
1797.65 67
1797.75 72
1797.84 76
1797.94 80
1798.04 81
1798.13 82
1798.23 83
1798.33 85
1798.43 89
1798.52 97
1798.62 107
1798.72 118
1798.82 129
1798.91 139
1799.01 145
1799.11 149
1799.20 150
1799.30 148
1799.40 144
1799.50 141
1799.59 139
1799.69 140
1799.79 142
1799.88 148
1799.98 155
1800.08 162
1800.18 168
1800.27 171
1800.37 171
1800.47 166
1800.57 158
1800.66 147
1800.76 136
1800.86 126
1800.95 118
1801.05 113
1801.15 110
1801.25 110
1801.34 112
1801.44 115
1801.54 119
1801.64 125
1801.73 132
1801.83 140
1801.93 148
1802.02 155
1802.12 161
1802.22 163
1802.32 163
1802.41 158
1802.51 151
1802.61 141
1802.71 132
1802.80 123
1802.90 117
1803.00 114
1803.09 115
1803.19 119
1803.29 125
1803.39 132
1803.48 139
1803.58 145
1803.68 149
1803.78 152
1803.87 154
1803.97 156
1804.07 158
1804.17 159
1804.26 161
1804.36 162
1804.46 163
1804.55 164
1804.65 165
1804.75 165
1804.85 167
1804.94 171
1805.04 178
1805.14 187
1805.24 199
1805.33 213
1805.43 228
1805.53 242
1805.63 254
1805.72 263
1805.82 268
1805.92 269
1806.02 267
1806.11 264
1806.21 261
1806.31 258
1806.40 256
1806.50 254
1806.60 253
1806.70 251
1806.79 247
1806.89 242
1806.99 236
1807.09 230
1807.18 225
1807.28 220
1807.38 216
1807.48 212
1807.57 207
1807.67 201
1807.77 194
1807.87 185
1807.96 175
1808.06 167
1808.16 161
1808.26 159
1808.35 159
1808.45 161
1808.55 164
1808.65 165
1808.74 165
1808.84 162
1808.94 157
1809.04 152
1809.13 147
1809.23 142
1809.33 136
1809.43 131
1809.52 125
1809.62 118
1809.72 111
1809.82 106
1809.91 104
1810.01 106
1810.11 112
1810.21 120
1810.30 130
1810.40 140
1810.50 147
1810.60 152
1810.69 154
1810.79 154
1810.89 152
1810.99 148
1811.08 143
1811.18 137
1811.28 130
1811.38 122
1811.47 111
1811.57 99
1811.67 84
1811.77 68
1811.86 50
1811.96 32
1812.06 14
1812.16 0
1812.25 0
1812.35 0
1812.45 0
1812.55 0
1812.64 0
1812.74 0
1812.84 0
1812.94 0
1813.03 11
1813.13 24
1813.23 38
1813.33 50
1813.42 62
1813.52 73
1813.62 82
1813.72 88
1813.82 93
1813.91 94
1814.01 93
1814.11 89
1814.21 84
1814.30 77
1814.40 71
1814.50 66
1814.60 65
1814.69 67
1814.79 73
1814.89 83
1814.99 95
1815.08 107
1815.18 120
1815.28 131
1815.38 139
1815.47 144
1815.57 144
1815.67 140
1815.77 132
1815.87 121
1815.96 110
1816.06 98
1816.16 86
1816.26 74
1816.35 62
1816.45 50
1816.55 37
1816.65 25
1816.74 13
1816.84 5
1816.94 1
1817.04 3
1817.14 9
1817.23 18
1817.33 30
1817.43 43
1817.53 54
1817.62 62
1817.72 68
1817.82 72
1817.92 75
1818.01 78
1818.11 80
1818.21 84
1818.31 88
1818.41 95
1818.50 102
1818.60 112
1818.70 124
1818.80 137
1818.89 151
1818.99 165
1819.09 177
1819.19 186
1819.29 191
1819.38 191
1819.48 187
1819.58 180
1819.68 171
1819.77 163
1819.87 155
1819.97 150
1820.07 146
1820.16 143
1820.26 141
1820.36 138
1820.46 134
1820.56 129
1820.65 123
1820.75 117
1820.85 112
1820.95 110
1821.05 110
1821.14 111
1821.24 113
1821.34 114
1821.44 114
1821.53 113
1821.63 109
1821.73 104
1821.83 99
1821.93 94
1822.02 88
1822.12 82
1822.22 74
1822.32 65
1822.41 56
1822.51 46
1822.61 39
1822.71 35
1822.81 37
1822.90 44
1823.00 55
1823.10 69
1823.20 82
1823.30 93
1823.39 99
1823.49 100
1823.59 94
1823.69 84
1823.78 72
1823.88 59
1823.98 48
1824.08 41
1824.18 39
1824.27 42
1824.37 50
1824.47 62
1824.57 75
1824.67 88
1824.76 101
1824.86 111
1824.96 119
1825.06 123
1825.15 124
1825.25 121
1825.35 115
1825.45 107
1825.55 98
1825.64 89
1825.74 82
1825.84 76
1825.94 73
1826.04 71
1826.13 71
1826.23 71
1826.33 71
1826.43 72
1826.53 73
1826.62 76
1826.72 78
1826.82 81
1826.92 84
1827.02 86
1827.11 87
1827.21 87
1827.31 87
1827.41 89
1827.51 93
1827.60 98
1827.70 104
1827.80 111
1827.90 116
1828.00 119
1828.09 120
1828.19 117
1828.29 112
1828.39 105
1828.49 96
1828.58 86
1828.68 75
1828.78 64
1828.88 53
1828.98 45
1829.07 38
1829.17 34
1829.27 33
1829.37 33
1829.47 34
1829.56 35
1829.66 36
1829.76 36
1829.86 36
1829.96 35
1830.05 34
1830.15 33
1830.25 34
1830.35 36
1830.45 38
1830.54 41
1830.64 45
1830.74 48
1830.84 52
1830.94 55
1831.03 57
1831.13 59
1831.23 59
1831.33 57
1831.43 55
1831.52 51
1831.62 47
1831.72 44
1831.82 41
1831.92 40
1832.01 38
1832.11 37
1832.21 34
1832.31 30
1832.41 25
1832.51 18
1832.60 12
1832.70 7
1832.80 3
1832.90 2
1833.00 2
1833.09 3
1833.19 3
1833.29 2
1833.39 1
1833.49 0
1833.58 0
1833.68 0
1833.78 0
1833.88 0
1833.98 0
1834.08 1
1834.17 5
1834.27 9
1834.37 14
1834.47 21
1834.57 29
1834.66 39
1834.76 51
1834.86 63
1834.96 77
1835.06 90
1835.16 104
1835.25 116
1835.35 125
1835.45 132
1835.55 135
1835.65 134
1835.74 130
1835.84 123
1835.94 116
1836.04 109
1836.14 102
1836.24 96
1836.33 90
1836.43 84
1836.53 77
1836.63 70
1836.73 62
1836.82 55
1836.92 50
1837.02 47
1837.12 46
1837.22 46
1837.32 48
1837.41 51
1837.51 55
1837.61 60
1837.71 64
1837.81 68
1837.91 71
1838.00 71
1838.10 68
1838.20 63
1838.30 55
1838.40 47
1838.49 39
1838.59 33
1838.69 28
1838.79 27
1838.89 29
1838.99 35
1839.08 42
1839.18 51
1839.28 59
1839.38 66
1839.48 71
1839.58 74
1839.67 76
1839.77 77
1839.87 80
1839.97 84
1840.07 90
1840.17 97
1840.26 104
1840.36 109
1840.46 111
1840.56 110
1840.66 106
1840.76 100
1840.85 93
1840.95 84
1841.05 75
1841.15 66
1841.25 57
1841.35 49
1841.44 42
1841.54 35
1841.64 30
1841.74 26
1841.84 23
1841.94 24
1842.03 27
1842.13 33
1842.23 41
1842.33 48
1842.43 55
1842.53 57
1842.62 55
1842.72 50
1842.82 41
1842.92 32
1843.02 26
1843.12 23
1843.21 25
1843.31 30
1843.41 37
1843.51 42
1843.61 45
1843.71 46
1843.81 44
1843.90 40
1844.00 37
1844.10 34
1844.20 32
1844.30 30
1844.40 28
1844.49 27
1844.59 26
1844.69 25
1844.79 23
1844.89 20
1844.99 16
1845.08 10
1845.18 2
1845.28 0
1845.38 0
1845.48 0
1845.58 0
1845.68 0
1845.77 0
1845.87 0
1845.97 5
1846.07 20
1846.17 33
1846.27 45
1846.36 52
1846.46 54
1846.56 50
1846.66 43
1846.76 33
1846.86 22
1846.96 14
1847.05 9
1847.15 8
1847.25 12
1847.35 20
1847.45 30
1847.55 39
1847.65 48
1847.74 54
1847.84 57
1847.94 57
1848.04 55
1848.14 51
1848.24 46
1848.33 42
1848.43 38
1848.53 36
1848.63 36
1848.73 37
1848.83 38
1848.93 40
1849.02 40
1849.12 40
1849.22 40
1849.32 40
1849.42 41
1849.52 43
1849.62 48
1849.71 55
1849.81 62
1849.91 70
1850.01 76
1850.11 79
1850.21 80
1850.31 78
1850.40 72
1850.50 64
1850.60 54
1850.70 42
1850.80 30
1850.90 19
1851.00 9
1851.09 1
1851.19 0
1851.29 0
1851.39 0
1851.49 0
1851.59 0
1851.69 0
1851.78 0
1851.88 0
1851.98 3
1852.08 7
1852.18 9
1852.28 10
1852.38 10
1852.48 9
1852.57 8
1852.67 7
1852.77 8
1852.87 10
1852.97 12
1853.07 14
1853.17 16
1853.26 16
1853.36 15
1853.46 14
1853.56 13
1853.66 13
1853.76 14
1853.86 16
1853.96 18
1854.05 19
1854.15 20
1854.25 20
1854.35 22
1854.45 25
1854.55 30
1854.65 37
1854.74 45
1854.84 51
1854.94 54
1855.04 52
1855.14 45
1855.24 35
1855.34 24
1855.44 15
1855.53 9
1855.63 8
1855.73 12
1855.83 21
1855.93 31
1856.03 42
1856.13 51
1856.23 59
1856.32 63
1856.42 65
1856.52 65
1856.62 65
1856.72 63
1856.82 62
1856.92 61
1857.02 59
1857.11 57
1857.21 54
1857.31 50
1857.41 45
1857.51 40
1857.61 34
1857.71 29
1857.81 25
1857.90 23
1858.00 23
1858.10 26
1858.20 31
1858.30 37
1858.40 44
1858.50 49
1858.60 54
1858.69 57
1858.79 60
1858.89 63
1858.99 66
1859.09 68
1859.19 70
1859.29 69
1859.39 65
1859.49 58
1859.58 49
1859.68 38
1859.78 28
1859.88 20
1859.98 16
1860.08 15
1860.18 18
1860.28 24
1860.37 33
1860.47 43
1860.57 52
1860.67 60
1860.77 66
1860.87 69
1860.97 71
1861.07 70
1861.17 70
1861.26 69
1861.36 68
1861.46 69
1861.56 70
1861.66 70
1861.76 70
1861.86 68
1861.96 64
1862.06 59
1862.15 53
1862.25 47
1862.35 41
1862.45 38
1862.55 37
1862.65 37
1862.75 39
1862.85 39
1862.95 39
1863.04 37
1863.14 33
1863.24 29
1863.34 24
1863.44 21
1863.54 18
1863.64 16
1863.74 15
1863.84 16
1863.94 17
1864.03 20
1864.13 24
1864.23 28
1864.33 32
1864.43 35
1864.53 36
1864.63 35
1864.73 31
1864.83 26
1864.92 20
1865.02 17
1865.12 15
1865.22 17
1865.32 23
1865.42 31
1865.52 41
1865.62 52
1865.72 63
1865.82 71
1865.91 77
1866.01 78
1866.11 77
1866.21 72
1866.31 66
1866.41 58
1866.51 51
1866.61 44
1866.71 38
1866.81 33
1866.90 31
1867.00 30
1867.10 31
1867.20 33
1867.30 36
1867.40 40
1867.50 43
1867.60 46
1867.70 48
1867.80 50
1867.90 52
1867.99 54
1868.09 57
1868.19 61
1868.29 65
1868.39 69
1868.49 72
1868.59 74
1868.69 76
1868.79 76
1868.89 74
1868.98 73
1869.08 71
1869.18 70
1869.28 71
1869.38 73
1869.48 76
1869.58 81
1869.68 87
1869.78 93
1869.88 99
1869.98 102
1870.07 102
1870.17 98
1870.27 90
1870.37 77
1870.47 61
1870.57 44
1870.67 30
1870.77 19
1870.87 13
1870.97 12
1871.07 16
1871.17 24
1871.26 34
1871.36 45
1871.46 56
1871.56 66
1871.66 75
1871.76 82
1871.86 88
1871.96 92
1872.06 93
1872.16 92
1872.26 89
1872.36 86
1872.45 81
1872.55 76
1872.65 71
1872.75 64
1872.85 57
1872.95 50
1873.05 43
1873.15 37
1873.25 34
1873.35 33
1873.45 34
1873.55 38
1873.64 43
1873.74 48
1873.84 53
1873.94 58
1874.04 62
1874.14 67
1874.24 70
1874.34 73
1874.44 75
1874.54 75
1874.64 74
1874.74 71
1874.84 69
1874.93 67
1875.03 66
1875.13 67
1875.23 68
1875.33 68
1875.43 68
1875.53 66
1875.63 63
1875.73 60
1875.83 58
1875.93 59
1876.03 64
1876.13 73
1876.22 84
1876.32 96
1876.42 106
1876.52 111
1876.62 111
1876.72 105
1876.82 96
1876.92 85
1877.02 75
1877.12 67
1877.22 62
1877.32 59
1877.42 59
1877.52 60
1877.61 61
1877.71 62
1877.81 63
1877.91 62
1878.01 62
1878.11 60
1878.21 58
1878.31 55
1878.41 53
1878.51 52
1878.61 52
1878.71 53
1878.81 54
1878.91 56
1879.01 57
1879.10 57
1879.20 57
1879.30 56
1879.40 55
1879.50 55
1879.60 55
1879.70 54
1879.80 51
1879.90 47
1880.00 43
1880.10 38
1880.20 35
1880.30 35
1880.40 38
1880.50 43
1880.60 48
1880.69 54
1880.79 57
1880.89 59
1880.99 58
1881.09 57
1881.19 58
1881.29 60
1881.39 65
1881.49 71
1881.59 80
1881.69 89
1881.79 97
1881.89 104
1881.99 110
1882.09 114
1882.19 119
1882.29 123
1882.38 128
1882.48 134
1882.58 140
1882.68 145
1882.78 147
1882.88 147
1882.98 143
1883.08 137
1883.18 129
1883.28 120
1883.38 112
1883.48 105
1883.58 99
1883.68 92
1883.78 84
1883.88 75
1883.98 64
1884.08 53
1884.17 44
1884.27 39
1884.37 38
1884.47 41
1884.57 47
1884.67 54
1884.77 59
1884.87 60
1884.97 58
1885.07 53
1885.17 46
1885.27 39
1885.37 34
1885.47 31
1885.57 32
1885.67 37
1885.77 42
1885.87 48
1885.97 52
1886.07 52
1886.16 47
1886.26 38
1886.36 26
1886.46 12
1886.56 0
1886.66 0
1886.76 0
1886.86 0
1886.96 0
1887.06 0
1887.16 0
1887.26 0
1887.36 0
1887.46 5
1887.56 10
1887.66 17
1887.76 26
1887.86 38
1887.96 51
1888.06 65
1888.16 77
1888.26 88
1888.36 97
1888.45 103
1888.55 107
1888.65 110
1888.75 111
1888.85 110
1888.95 108
1889.05 105
1889.15 100
1889.25 93
1889.35 86
1889.45 81
1889.55 77
1889.65 78
1889.75 83
1889.85 92
1889.95 104
1890.05 117
1890.15 131
1890.25 142
1890.35 152
1890.45 158
1890.55 161
1890.65 161
1890.75 158
1890.85 153
1890.95 147
1891.05 141
1891.14 136
1891.24 133
1891.34 132
1891.44 132
1891.54 131
1891.64 128
1891.74 122
1891.84 114
1891.94 106
1892.04 99
1892.14 96
1892.24 98
1892.34 106
1892.44 117
1892.54 130
1892.64 144
1892.74 154
1892.84 162
1892.94 167
1893.04 170
1893.14 173
1893.24 177
1893.34 183
1893.44 191
1893.54 200
1893.64 207
1893.74 211
1893.84 211
1893.94 207
1894.04 198
1894.14 186
1894.24 173
1894.34 161
1894.44 150
1894.54 143
1894.63 137
1894.73 134
1894.83 133
1894.93 131
1895.03 130
1895.13 129
1895.23 129
1895.33 129
1895.43 131
1895.53 133
1895.63 135
1895.73 136
1895.83 136
1895.93 134
1896.03 130
1896.13 125
1896.23 121
1896.33 117
1896.43 115
1896.53 114
1896.63 114
1896.73 114
1896.83 113
1896.93 112
1897.03 110
1897.13 108
1897.23 104
1897.33 101
1897.43 98
1897.53 95
1897.63 93
1897.73 93
1897.83 94
1897.93 96
1898.03 98
1898.13 100
1898.23 102
1898.33 103
1898.43 103
1898.53 102
1898.63 99
1898.73 95
1898.83 91
1898.93 88
1899.03 86
1899.13 87
1899.23 89
1899.33 92
1899.43 95
1899.53 97
1899.63 97
1899.73 97
1899.83 96
1899.93 95
1900.03 97
1900.13 102
1900.23 109
1900.33 118
1900.43 128
1900.53 136
1900.62 142
1900.72 145
1900.82 146
1900.92 146
1901.02 147
1901.12 149
1901.22 153
1901.32 160
1901.42 168
1901.52 177
1901.62 186
1901.72 193
1901.82 198
1901.92 202
1902.02 203
1902.12 202
1902.22 199
1902.32 194
1902.42 188
1902.52 180
1902.62 170
1902.72 160
1902.82 150
1902.92 139
1903.02 129
1903.12 119
1903.22 109
1903.32 101
1903.42 94
1903.52 88
1903.62 83
1903.72 80
1903.82 78
1903.92 78
1904.02 80
1904.12 84
1904.22 90
1904.32 99
1904.42 108
1904.52 118
1904.62 126
1904.72 133
1904.82 139
1904.92 141
1905.02 142
1905.12 141
1905.22 139
1905.32 136
1905.42 133
1905.52 131
1905.62 131
1905.72 132
1905.82 134
1905.92 137
1906.02 141
1906.12 143
1906.22 143
1906.32 141
1906.42 135
1906.52 126
1906.62 116
1906.72 103
1906.82 91
1906.92 78
1907.02 67
1907.13 57
1907.23 51
1907.33 48
1907.43 49
1907.53 55
1907.63 65
1907.73 78
1907.83 93
1907.93 108
1908.03 123
1908.13 136
1908.23 146
1908.33 154
1908.43 158
1908.53 160
1908.63 160
1908.73 157
1908.83 153
1908.93 148
1909.03 141
1909.13 135
1909.23 129
1909.33 125
1909.43 123
1909.53 124
1909.63 128
1909.73 134
1909.83 142
1909.93 151
1910.03 159
1910.13 166
1910.23 172
1910.33 177
1910.43 180
1910.53 183
1910.63 184
1910.73 184
1910.83 182
1910.93 179
1911.03 175
1911.13 169
1911.23 164
1911.33 158
1911.43 153
1911.53 149
1911.63 145
1911.73 142
1911.83 138
1911.93 135
1912.03 132
1912.13 130
1912.23 127
1912.33 124
1912.43 121
1912.53 117
1912.63 114
1912.73 110
1912.83 107
1912.93 105
1913.03 104
1913.13 103
1913.24 105
1913.34 108
1913.44 113
1913.54 120
1913.64 130
1913.74 141
1913.84 151
1913.94 160
1914.04 165
1914.14 166
1914.24 163
1914.34 155
1914.44 145
1914.54 134
1914.64 123
1914.74 114
1914.84 107
1914.94 102
1915.04 99
1915.14 98
1915.24 97
1915.34 95
1915.44 93
1915.54 91
1915.64 88
1915.74 86
1915.84 84
1915.94 85
1916.04 88
1916.14 93
1916.24 98
1916.34 103
1916.44 106
1916.54 108
1916.65 109
1916.75 109
1916.85 109
1916.95 111
1917.05 117
1917.15 125
1917.25 136
1917.35 148
1917.45 160
1917.55 170
1917.65 177
1917.75 178
1917.85 175
1917.95 168
1918.05 158
1918.15 147
1918.25 136
1918.35 127
1918.45 121
1918.55 118
1918.65 117
1918.75 117
1918.85 119
1918.95 120
1919.05 122
1919.15 122
1919.25 122
1919.36 120
1919.46 117
1919.56 114
1919.66 112
1919.76 110
1919.86 111
1919.96 114
1920.06 120
1920.16 126
1920.26 132
1920.36 136
1920.46 138
1920.56 139
1920.66 138
1920.76 139
1920.86 140
1920.96 144
1921.06 151
1921.16 161
1921.26 172
1921.36 183
1921.46 194
1921.56 206
1921.67 217
1921.77 228
1921.87 239
1921.97 250
1922.07 259
1922.17 266
1922.27 269
1922.37 268
1922.47 261
1922.57 250
1922.67 235
1922.77 219
1922.87 201
1922.97 185
1923.07 172
1923.17 160
1923.27 151
1923.37 142
1923.47 133
1923.57 125
1923.67 117
1923.78 110
1923.88 103
1923.98 99
1924.08 96
1924.18 94
1924.28 94
1924.38 93
1924.48 92
1924.58 89
1924.68 85
1924.78 81
1924.88 77
1924.98 75
1925.08 77
1925.18 83
1925.28 93
1925.38 108
1925.48 126
1925.59 147
1925.69 167
1925.79 187
1925.89 204
1925.99 218
1926.09 229
1926.19 237
1926.29 242
1926.39 245
1926.49 246
1926.59 245
1926.69 240
1926.79 232
1926.89 221
1926.99 207
1927.09 192
1927.19 177
1927.30 163
1927.40 150
1927.50 138
1927.60 127
1927.70 118
1927.80 109
1927.90 101
1928.00 95
1928.10 91
1928.20 90
1928.30 91
1928.40 94
1928.50 97
1928.60 100
1928.70 102
1928.80 102
1928.91 101
1929.01 100
1929.11 100
1929.21 100
1929.31 101
1929.41 103
1929.51 105
1929.61 106
1929.71 105
1929.81 102
1929.91 97
1930.01 91
1930.11 82
1930.21 72
1930.31 60
1930.42 48
1930.52 36
1930.62 24
1930.72 13
1930.82 5
1930.92 0
1931.02 0
1931.12 0
1931.22 0
1931.32 0
1931.42 0
1931.52 0
1931.62 0
1931.72 0
1931.83 2
1931.93 4
1932.03 6
1932.13 9
1932.23 13
1932.33 21
1932.43 31
1932.53 42
1932.63 56
1932.73 69
1932.83 80
1932.93 88
1933.03 93
1933.14 97
1933.24 99
1933.34 101
1933.44 104
1933.54 109
1933.64 115
1933.74 123
1933.84 132
1933.94 141
1934.04 151
1934.14 163
1934.24 175
1934.34 188
1934.45 202
1934.55 217
1934.65 232
1934.75 246
1934.85 258
1934.95 266
1935.05 270
1935.15 268
1935.25 260
1935.35 247
1935.45 230
1935.55 210
1935.66 190
1935.76 172
1935.86 156
1935.96 144
1936.06 135
1936.16 129
1936.26 126
1936.36 126
1936.46 127
1936.56 129
1936.66 130
1936.76 130
1936.87 127
1936.97 120
1937.07 112
1937.17 102
1937.27 94
1937.37 89
1937.47 88
1937.57 91
1937.67 96
1937.77 102
1937.87 107
1937.98 109
1938.08 108
1938.18 104
1938.28 100
1938.38 96
1938.48 93
1938.58 92
1938.68 92
1938.78 93
1938.88 93
1938.98 92
1939.09 90
1939.19 86
1939.29 82
1939.39 78
1939.49 76
1939.59 76
1939.69 79
1939.79 84
1939.89 91
1939.99 97
1940.09 103
1940.20 107
1940.30 110
1940.40 113
1940.50 117
1940.60 123
1940.70 131
1940.80 141
1940.90 151
1941.00 159
1941.10 163
1941.21 163
1941.31 158
1941.41 148
1941.51 136
1941.61 124
1941.71 111
1941.81 101
1941.91 92
1942.01 84
1942.11 79
1942.22 75
1942.32 72
1942.42 71
1942.52 71
1942.62 70
1942.72 69
1942.82 66
1942.92 63
1943.02 60
1943.12 58
1943.23 57
1943.33 58
1943.43 61
1943.53 65
1943.63 69
1943.73 73
1943.83 76
1943.93 78
1944.03 80
1944.13 81
1944.24 81
1944.34 80
1944.44 76
1944.54 70
1944.64 62
1944.74 53
1944.84 45
1944.94 39
1945.04 35
1945.15 34
1945.25 34
1945.35 36
1945.45 38
1945.55 39
1945.65 39
1945.75 40
1945.85 41
1945.95 43
1946.06 47
1946.16 52
1946.26 58
1946.36 64
1946.46 69
1946.56 74
1946.66 79
1946.76 84
1946.86 90
1946.97 97
1947.07 106
1947.17 115
1947.27 124
1947.37 132
1947.47 138
1947.57 142
1947.67 143
1947.77 143
1947.88 142
1947.98 140
1948.08 139
1948.18 137
1948.28 136
1948.38 133
1948.48 129
1948.58 123
1948.68 116
1948.79 108
1948.89 99
1948.99 91
1949.09 85
1949.19 80
1949.29 77
1949.39 75
1949.49 75
1949.60 76
1949.70 76
1949.80 78
1949.90 79
1950.00 82
1950.10 85
1950.20 88
1950.30 90
1950.40 92
1950.51 91
1950.61 90
1950.71 87
1950.81 84
1950.91 82
1951.01 82
1951.11 84
1951.21 88
1951.32 92
1951.42 95
1951.52 97
1951.62 99
1951.72 99
1951.82 101
1951.92 103
1952.02 108
1952.13 113
1952.23 119
1952.33 124
1952.43 127
1952.53 126
1952.63 122
1952.73 116
1952.83 108
1952.94 100
1953.04 93
1953.14 89
1953.24 87
1953.34 87
1953.44 87
1953.54 88
1953.65 88
1953.75 85
1953.85 82
1953.95 78
1954.05 73
1954.15 68
1954.25 65
1954.35 63
1954.46 62
1954.56 62
1954.66 62
1954.76 61
1954.86 61
1954.96 61
1955.06 60
1955.17 60
1955.27 61
1955.37 62
1955.47 62
1955.57 62
1955.67 60
1955.77 59
1955.87 58
1955.98 58
1956.08 60
1956.18 65
1956.28 73
1956.38 83
1956.48 94
1956.58 103
1956.69 109
1956.79 112
1956.89 111
1956.99 107
1957.09 101
1957.19 96
1957.29 92
1957.40 89
1957.50 89
1957.60 91
1957.70 94
1957.80 97
1957.90 99
1958.00 100
1958.10 98
1958.21 94
1958.31 87
1958.41 77
1958.51 65
1958.61 51
1958.71 38
1958.81 27
1958.92 20
1959.02 18
1959.12 22
1959.22 30
1959.32 43
1959.42 57
1959.53 70
1959.63 80
1959.73 86
1959.83 88
1959.93 85
1960.03 78
1960.13 69
1960.24 61
1960.34 53
1960.44 48
1960.54 45
1960.64 45
1960.74 47
1960.84 50
1960.95 53
1961.05 54
1961.15 54
1961.25 52
1961.35 49
1961.45 46
1961.55 43
1961.66 41
1961.76 42
1961.86 44
1961.96 49
1962.06 54
1962.16 60
1962.27 65
1962.37 69
1962.47 71
1962.57 71
1962.67 70
1962.77 68
1962.87 67
1962.98 67
1963.08 68
1963.18 70
1963.28 73
1963.38 76
1963.48 79
1963.59 82
1963.69 84
1963.79 87
1963.89 91
1963.99 94
1964.09 96
1964.19 97
1964.30 96
1964.40 91
1964.50 82
1964.60 69
1964.70 52
1964.80 35
1964.91 18
1965.01 4
1965.11 0
1965.21 0
1965.31 0
1965.41 0
1965.52 6
1965.62 18
1965.72 30
1965.82 40
1965.92 49
1966.02 56
1966.13 61
1966.23 66
1966.33 71
1966.43 74
1966.53 76
1966.63 77
1966.73 75
1966.84 73
1966.94 69
1967.04 67
1967.14 66
1967.24 68
1967.34 72
1967.45 76
1967.55 80
1967.65 83
1967.75 83
1967.85 82
1967.95 80
1968.06 78
1968.16 77
1968.26 75
1968.36 72
1968.46 67
1968.56 60
1968.67 50
1968.77 40
1968.87 31
1968.97 23
1969.07 18
1969.17 15
1969.28 15
1969.38 15
1969.48 16
1969.58 16
1969.68 16
1969.79 14
1969.89 11
1969.99 8
1970.09 3
1970.19 0
1970.29 0
1970.40 0
1970.50 0
1970.60 0
1970.70 0
1970.80 0
1970.90 0
1971.01 10
1971.11 20
1971.21 28
1971.31 35
1971.41 41
1971.51 46
1971.62 51
1971.72 60
1971.82 72
1971.92 89
1972.02 109
1972.13 130
1972.23 148
1972.33 160
1972.43 165
1972.53 161
1972.63 151
1972.74 136
1972.84 120
1972.94 107
1973.04 99
1973.14 97
1973.25 102
1973.35 111
1973.45 124
1973.55 138
1973.65 152
1973.75 165
1973.86 175
1973.96 183
1974.06 187
1974.16 187
1974.26 184
1974.37 179
1974.47 171
1974.57 162
1974.67 155
1974.77 148
1974.87 144
1974.98 141
1975.08 139
1975.18 139
1975.28 139
1975.38 138
1975.49 136
1975.59 134
1975.69 132
1975.79 129
1975.89 127
1975.99 125
1976.10 123
1976.20 121
1976.30 118
1976.40 113
1976.50 107
1976.61 101
1976.71 95
1976.81 90
1976.91 85
1977.01 80
1977.12 76
1977.22 72
1977.32 67
1977.42 63
1977.52 59
1977.63 57
1977.73 56
1977.83 58
1977.93 62
1978.03 65
1978.13 68
1978.24 69
1978.34 67
1978.44 63
1978.54 59
1978.64 55
1978.75 53
1978.85 55
1978.95 60
1979.05 68
1979.15 76
1979.26 83
1979.36 89
1979.46 90
1979.56 88
1979.66 82
1979.77 72
1979.87 59
1979.97 46
1980.07 33
1980.17 21
1980.28 12
1980.38 6
1980.48 2
1980.58 0
1980.68 0
1980.79 0
1980.89 0
1980.99 0
1981.09 0
1981.19 2
1981.30 4
1981.40 6
1981.50 7
1981.60 8
1981.70 7
1981.81 6
1981.91 6
1982.01 8
1982.11 13
1982.21 20
1982.32 30
1982.42 41
1982.52 51
1982.62 60
1982.72 67
1982.83 73
1982.93 76
1983.03 79
1983.13 80
1983.23 81
1983.34 83
1983.44 84
1983.54 85
1983.64 88
1983.75 93
1983.85 101
1983.95 110
1984.05 119
1984.15 127
1984.26 133
1984.36 136
1984.46 133
1984.56 128
1984.66 120
1984.77 111
1984.87 102
1984.97 94
1985.07 87
1985.17 80
1985.28 73
1985.38 65
1985.48 57
1985.58 50
1985.69 45
1985.79 41
1985.89 38
1985.99 36
1986.09 35
1986.20 34
1986.30 35
1986.40 38
1986.50 45
1986.60 54
1986.71 67
1986.81 82
1986.91 96
1987.01 107
1987.12 115
1987.22 118
1987.32 117
1987.42 113
1987.52 107
1987.63 100
1987.73 92
1987.83 84
1987.93 76
1988.03 68
1988.14 59
1988.24 51
1988.34 44
1988.44 38
1988.55 32
1988.65 27
1988.75 24
1988.85 23
1988.95 23
1989.06 23
1989.16 22
1989.26 21
1989.36 17
1989.47 11
1989.57 3
1989.67 0
1989.77 0
1989.87 0
1989.98 0
1990.08 0
1990.18 0
1990.28 0
1990.39 6
1990.49 22
1990.59 38
1990.69 51
1990.79 62
1990.90 70
1991.00 74
1991.10 76
1991.20 75
1991.31 72
1991.41 69
1991.51 66
1991.61 64
1991.72 65
1991.82 68
1991.92 74
1992.02 81
1992.12 87
1992.23 91
1992.33 92
1992.43 90
1992.53 86
1992.64 79
1992.74 71
1992.84 64
1992.94 59
1993.05 56
1993.15 56
1993.25 58
1993.35 64
1993.45 72
1993.56 80
1993.66 89
1993.76 97
1993.86 103
1993.97 109
1994.07 112
1994.17 115
1994.27 117
1994.38 118
1994.48 119
1994.58 121
1994.68 122
1994.79 123
1994.89 124
1994.99 124
1995.09 120
1995.19 114
1995.30 103
1995.40 90
1995.50 76
1995.60 63
1995.71 53
1995.81 49
1995.91 50
1996.01 57
1996.12 68
1996.22 80
1996.32 92
1996.42 101
1996.53 108
1996.63 112
1996.73 114
1996.83 114
1996.94 113
1997.04 110
1997.14 107
1997.24 101
1997.34 94
1997.45 86
1997.55 77
1997.65 67
1997.75 57
1997.86 47
1997.96 37
1998.06 27
1998.16 18
1998.27 11
1998.37 5
1998.47 2
1998.57 1
1998.68 2
1998.78 3
1998.88 4
1998.98 5
1999.09 5
1999.19 5
1999.29 6
1999.39 8
1999.50 11
1999.60 15
1999.70 18
1999.80 21
1999.91 21
2000.01 20
2000.11 16
2000.21 11
2000.32 4
2000.42 0
2000.52 0
2000.62 0
2000.73 0
2000.83 0
2000.93 0
2001.03 0
2001.14 0
2001.24 11
2001.34 20
2001.44 27
2001.55 31
2001.65 32
2001.75 33
2001.85 35
2001.96 40
2002.06 47
2002.16 54
2002.26 61
2002.37 64
2002.47 63
2002.57 58
2002.67 50
2002.78 40
2002.88 32
2002.98 27
2003.09 26
2003.19 31
2003.29 41
2003.39 53
2003.50 66
2003.60 78
2003.70 87
2003.80 92
2003.91 92
2004.01 89
2004.11 84
2004.21 78
2004.32 73
2004.42 69
2004.52 68
2004.62 69
2004.73 70
2004.83 70
2004.93 68
2005.03 64
2005.14 58
2005.24 51
2005.34 43
2005.44 37
2005.55 31
2005.65 27
2005.75 23
2005.86 19
2005.96 15
2006.06 11
2006.16 10
2006.27 10
2006.37 14
2006.47 22
2006.57 32
2006.68 43
2006.78 54
2006.88 62
2006.98 67
2007.09 68
2007.19 64
2007.29 58
2007.40 52
2007.50 46
2007.60 42
2007.70 42
2007.81 45
2007.91 50
2008.01 56
2008.11 63
2008.22 69
2008.32 74
2008.42 76
2008.53 77
2008.63 75
2008.73 72
2008.83 67
2008.94 60
2009.04 52
2009.14 45
2009.24 40
2009.35 38
2009.45 41
2009.55 47
2009.66 57
2009.76 68
2009.86 79
2009.96 86
2010.07 90
2010.17 89
2010.27 84
2010.37 77
2010.48 69
2010.58 60
2010.68 53
2010.79 46
2010.89 39
2010.99 31
2011.09 24
2011.20 18
2011.30 15
2011.40 14
2011.51 18
2011.61 24
2011.71 32
2011.81 41
2011.92 47
2012.02 51
2012.12 50
2012.22 45
2012.33 38
2012.43 28
2012.53 17
2012.64 7
2012.74 0
2012.84 0
2012.94 0
2013.05 0
2013.15 0
2013.25 0
2013.36 0
2013.46 4
2013.56 18
2013.66 31
2013.77 42
2013.87 48
2013.97 49
2014.08 45
2014.18 38
2014.28 30
2014.38 23
2014.49 18
2014.59 16
2014.69 17
2014.80 20
2014.90 24
2015.00 30
2015.10 36
2015.21 41
2015.31 46
2015.41 51
2015.52 54
2015.62 56
2015.72 56
2015.82 55
2015.93 53
2016.03 50
2016.13 47
2016.24 44
2016.34 42
2016.44 40
2016.54 39
2016.65 37
2016.75 36
2016.85 35
2016.96 35
2017.06 35
2017.16 36
2017.27 39
2017.37 43
2017.47 48
2017.57 53
2017.68 57
2017.78 58
2017.88 57
2017.99 54
2018.09 47
2018.19 37
2018.29 26
2018.40 15
2018.50 5
2018.60 0
2018.71 0
2018.81 0
2018.91 0
2019.02 0
2019.12 0
2019.22 0
2019.32 0
2019.43 7
2019.53 12
2019.63 15
2019.74 16
2019.84 15
2019.94 15
2020.05 17
2020.15 22
2020.25 31
2020.35 41
2020.46 51
2020.56 58
2020.66 60
2020.77 57
2020.87 50
2020.97 39
2021.08 28
2021.18 19
2021.28 13
2021.39 11
2021.49 15
2021.59 23
2021.69 35
2021.80 50
2021.90 67
2022.00 84
2022.11 99
2022.21 110
2022.31 117
2022.42 118
2022.52 114
2022.62 106
2022.72 94
2022.83 80
2022.93 66
2023.03 53
2023.14 42
2023.24 32
2023.34 25
2023.45 20
2023.55 15
2023.65 12
2023.76 10
2023.86 8
2023.96 7
2024.07 9
2024.17 13
2024.27 21
2024.37 31
2024.48 45
2024.58 60
2024.68 75
2024.79 89
2024.89 101
2024.99 109
2025.10 114
2025.20 118
2025.30 120
2025.41 123
2025.51 125
2025.61 129
2025.72 134
2025.82 140
2025.92 147
2026.02 153
2026.13 160
2026.23 166
2026.33 171
2026.44 175
2026.54 177
2026.64 178
2026.75 179
2026.85 180
2026.95 181
2027.06 184
2027.16 186
2027.26 189
2027.37 190
2027.47 191
2027.57 189
2027.68 186
2027.78 183
2027.88 179
2027.99 176
2028.09 173
2028.19 170
2028.29 166
2028.40 159
2028.50 150
2028.60 138
2028.71 122
2028.81 105
2028.91 86
2029.02 68
2029.12 53
2029.22 41
2029.33 34
2029.43 31
2029.53 32
2029.64 37
2029.74 42
2029.84 47
2029.95 51
2030.05 55
2030.15 58
2030.26 61
2030.36 65
2030.46 71
2030.57 77
2030.67 84
2030.77 90
2030.88 95
2030.98 99
2031.08 102
2031.19 104
2031.29 106
2031.39 107
2031.50 108
2031.60 107
2031.70 104
2031.81 100
2031.91 95
2032.01 90
2032.12 87
2032.22 84
2032.32 84
2032.43 85
2032.53 88
2032.63 92
2032.74 98
2032.84 104
2032.94 111
2033.05 117
2033.15 121
2033.25 121
2033.36 117
2033.46 109
2033.56 98
2033.67 86
2033.77 74
2033.87 65
2033.98 59
2034.08 58
2034.18 61
2034.29 67
2034.39 73
2034.49 78
2034.60 82
2034.70 84
2034.80 85
2034.91 86
2035.01 88
2035.11 92
2035.22 97
2035.32 103
2035.42 109
2035.53 113
2035.63 114
2035.73 112
2035.84 107
2035.94 99
2036.04 91
2036.15 83
2036.25 76
2036.35 69
2036.46 63
2036.56 57
2036.66 51
2036.77 46
2036.87 42
2036.97 40
2037.08 40
2037.18 43
2037.28 48
2037.39 55
2037.49 63
2037.60 72
2037.70 80
2037.80 87
2037.91 92
2038.01 96
2038.11 98
2038.22 99
2038.32 98
2038.42 98
2038.53 98
2038.63 99
2038.73 101
2038.84 104
2038.94 108
2039.04 114
2039.15 119
2039.25 125
2039.35 130
2039.46 134
2039.56 136
2039.66 136
2039.77 136
2039.87 134
2039.98 134
2040.08 134
2040.18 134
2040.29 136
2040.39 137
2040.49 138
2040.60 137
2040.70 134
2040.80 128
2040.91 121
2041.01 112
2041.11 103
2041.22 93
2041.32 86
2041.42 80
2041.53 76
2041.63 73
2041.74 71
2041.84 69
2041.94 66
2042.05 62
2042.15 56
2042.25 48
2042.36 41
2042.46 34
2042.56 29
2042.67 26
2042.77 25
2042.87 27
2042.98 31
2043.08 35
2043.19 41
2043.29 47
2043.39 55
2043.50 64
2043.60 74
2043.70 85
2043.81 98
2043.91 110
2044.01 121
2044.12 130
2044.22 136
2044.33 138
2044.43 136
2044.53 131
2044.64 123
2044.74 114
2044.84 105
2044.95 98
2045.05 93
2045.15 92
2045.26 93
2045.36 95
2045.47 97
2045.57 99
2045.67 97
2045.78 94
2045.88 87
2045.98 80
2046.09 71
2046.19 64
2046.29 58
2046.40 56
2046.50 56
2046.61 60
2046.71 67
2046.81 75
2046.92 83
2047.02 91
2047.12 96
2047.23 97
2047.33 95
2047.44 88
2047.54 80
2047.64 70
2047.75 62
2047.85 56
2047.95 54
2048.06 55
2048.16 60
2048.27 67
2048.37 76
2048.47 87
2048.58 97
2048.68 108
2048.78 118
2048.89 127
2048.99 135
2049.10 141
2049.20 145
2049.30 147
2049.41 146
2049.51 143
2049.61 140
2049.72 137
2049.82 136
2049.93 135
2050.03 135
2050.13 136
2050.24 136
2050.34 135
2050.44 133
2050.55 129
2050.65 125
2050.76 122
2050.86 119
2050.96 118
2051.07 117
2051.17 118
2051.27 120
2051.38 122
2051.48 123
2051.59 125
2051.69 127
2051.79 128
2051.90 128
2052.00 127
2052.10 124
2052.21 119
2052.31 113
2052.42 106
2052.52 98
2052.62 91
2052.73 85
2052.83 80
2052.94 75
2053.04 70
2053.14 64
2053.25 58
2053.35 52
2053.45 47
2053.56 43
2053.66 42
2053.77 43
2053.87 46
2053.97 50
2054.08 56
2054.18 62
2054.29 68
2054.39 74
2054.49 81
2054.60 88
2054.70 96
2054.81 104
2054.91 110
2055.01 116
2055.12 119
2055.22 121
2055.32 122
2055.43 123
2055.53 123
2055.64 124
2055.74 124
2055.84 124
2055.95 122
2056.05 119
2056.16 115
2056.26 111
2056.36 107
2056.47 103
2056.57 100
2056.68 99
2056.78 99
2056.88 100
2056.99 103
2057.09 108
2057.20 115
2057.30 123
2057.40 130
2057.51 136
2057.61 138
2057.72 136
2057.82 127
2057.92 114
2058.03 97
2058.13 79
2058.24 63
2058.34 48
2058.44 37
2058.55 28
2058.65 22
2058.75 17
2058.86 12
2058.96 7
2059.07 2
2059.17 0
2059.27 0
2059.38 0
2059.48 0
2059.59 0
2059.69 0
2059.79 0
2059.90 0
2060.00 1
2060.11 5
2060.21 10
2060.32 17
2060.42 26
2060.52 36
2060.63 47
2060.73 58
2060.84 69
2060.94 79
2061.04 87
2061.15 94
2061.25 99
2061.36 103
2061.46 106
2061.56 108
2061.67 108
2061.77 108
2061.88 107
2061.98 105
2062.08 103
2062.19 102
2062.29 100
2062.40 99
2062.50 97
2062.60 95
2062.71 93
2062.81 91
2062.92 89
2063.02 87
2063.12 85
2063.23 84
2063.33 84
2063.44 83
2063.54 82
2063.65 81
2063.75 78
2063.85 74
2063.96 68
2064.06 60
2064.17 51
2064.27 42
2064.37 34
2064.48 29
2064.58 28
2064.69 32
2064.79 39
2064.90 49
2065.00 61
2065.10 72
2065.21 80
2065.31 84
2065.42 84
2065.52 79
2065.62 71
2065.73 61
2065.83 49
2065.94 38
2066.04 30
2066.15 25
2066.25 24
2066.35 27
2066.46 34
2066.56 44
2066.67 58
2066.77 72
2066.87 87
2066.98 101
2067.08 114
2067.19 124
2067.29 132
2067.40 138
2067.50 141
2067.60 141
2067.71 139
2067.81 135
2067.92 131
2068.02 127
2068.12 126
2068.23 128
2068.33 134
2068.44 143
2068.54 153
2068.65 163
2068.75 170
2068.85 173
2068.96 171
2069.06 166
2069.17 158
2069.27 151
2069.38 147
2069.48 147
2069.58 152
2069.69 161
2069.79 173
2069.90 186
2070.00 197
2070.11 205
2070.21 209
2070.31 208
2070.42 203
2070.52 196
2070.63 186
2070.73 175
2070.84 164
2070.94 153
2071.04 142
2071.15 132
2071.25 123
2071.36 117
2071.46 113
2071.57 111
2071.67 111
2071.77 114
2071.88 119
2071.98 125
2072.09 133
2072.19 142
2072.30 152
2072.40 161
2072.50 168
2072.61 172
2072.71 172
2072.82 168
2072.92 160
2073.03 150
2073.13 138
2073.24 127
2073.34 116
2073.44 106
2073.55 98
2073.65 91
2073.76 86
2073.86 83
2073.97 82
2074.07 82
2074.17 84
2074.28 87
2074.38 89
2074.49 92
2074.59 93
2074.70 96
2074.80 99
2074.91 103
2075.01 109
2075.11 118
2075.22 127
2075.32 137
2075.43 146
2075.53 154
2075.64 159
2075.74 162
2075.85 164
2075.95 164
2076.05 165
2076.16 166
2076.26 168
2076.37 171
2076.47 174
2076.58 178
2076.68 181
2076.78 183
2076.89 183
2076.99 182
2077.10 180
2077.20 178
2077.31 176
2077.41 174
2077.52 174
2077.62 174
2077.73 174
2077.83 174
2077.93 171
2078.04 166
2078.14 158
2078.25 148
2078.35 136
2078.46 124
2078.56 114
2078.67 107
2078.77 104
2078.87 105
2078.98 110
2079.08 119
2079.19 129
2079.29 139
2079.40 147
2079.50 150
2079.61 149
2079.71 143
2079.81 135
2079.92 125
2080.02 118
2080.13 114
2080.23 114
2080.34 119
2080.44 126
2080.55 136
2080.65 146
2080.76 156
2080.86 166
2080.96 174
2081.07 181
2081.17 187
2081.28 190
2081.38 190
2081.49 185
2081.59 177
2081.70 166
2081.80 154
2081.91 143
2082.01 134
2082.12 130
2082.22 130
2082.32 135
2082.43 144
2082.53 154
2082.64 162
2082.74 169
2082.85 173
2082.95 174
2083.06 174
2083.16 172
2083.27 172
2083.37 172
2083.47 174
2083.58 176
2083.68 177
2083.79 176
2083.89 171
2084.00 163
2084.10 151
2084.21 137
2084.31 121
2084.42 105
2084.52 91
2084.63 79
2084.73 72
2084.84 68
2084.94 68
2085.04 71
2085.15 77
2085.25 84
2085.36 91
2085.46 97
2085.57 101
2085.67 103
2085.78 103
2085.88 103
2085.99 104
2086.09 109
2086.20 117
2086.30 129
2086.41 144
2086.51 159
2086.61 173
2086.72 183
2086.82 188
2086.93 188
2087.03 183
2087.14 174
2087.24 162
2087.35 148
2087.45 133
2087.56 117
2087.66 102
2087.77 88
2087.87 77
2087.98 69
2088.08 65
2088.19 65
2088.29 66
2088.39 69
2088.50 71
2088.60 72
2088.71 72
2088.81 69
2088.92 66
2089.02 62
2089.13 59
2089.23 55
2089.34 52
2089.44 50
2089.55 49
2089.65 50
2089.76 52
2089.86 55
2089.97 58
2090.07 61
2090.18 61
2090.28 60
2090.39 57
2090.49 53
2090.59 48
2090.70 45
2090.80 43
2090.91 42
2091.01 42
2091.12 42
2091.22 41
2091.33 39
2091.43 37
2091.54 34
2091.64 34
2091.75 35
2091.85 39
2091.96 44
2092.06 50
2092.17 56
2092.27 60
2092.38 62
2092.48 63
2092.59 63
2092.69 64
2092.80 67
2092.90 70
2093.01 75
2093.11 79
2093.22 82
2093.32 84
2093.43 84
2093.53 84
2093.63 85
2093.74 86
2093.84 88
2093.95 89
2094.05 90
2094.16 88
2094.26 83
2094.37 75
2094.47 65
2094.58 55
2094.68 47
2094.79 42
2094.89 42
2095.00 45
2095.10 51
2095.21 58
2095.31 66
2095.42 74
2095.52 79
2095.63 83
2095.73 83
2095.84 82
2095.94 79
2096.05 74
2096.15 69
2096.26 64
2096.36 61
2096.47 60
2096.57 61
2096.68 64
2096.78 68
2096.89 72
2096.99 73
2097.10 72
2097.20 68
2097.31 63
2097.41 56
2097.52 50
2097.62 44
2097.73 41
2097.83 40
2097.94 40
2098.04 42
2098.15 44
2098.25 45
2098.36 43
2098.46 39
2098.57 32
2098.67 25
2098.78 18
2098.88 12
2098.99 9
2099.09 9
2099.20 11
2099.30 14
2099.41 17
2099.51 19
2099.62 21
2099.72 23
2099.83 26
2099.93 30
2100.04 35
2100.14 40
2100.25 44
2100.35 45
2100.46 45
2100.56 44
2100.67 44
2100.77 48
2100.88 55
2100.98 67
2101.09 81
2101.19 97
2101.30 113
2101.40 129
2101.51 143
2101.61 156
2101.72 168
2101.82 180
2101.93 189
2102.03 196
2102.14 198
2102.24 196
2102.35 189
2102.45 179
2102.56 166
2102.66 153
2102.77 140
2102.87 128
2102.98 118
2103.08 108
2103.19 97
2103.29 86
2103.40 74
2103.50 61
2103.61 50
2103.71 40
2103.82 34
2103.92 31
2104.03 30
2104.14 32
2104.24 35
2104.35 39
2104.45 41
2104.56 42
2104.66 41
2104.77 39
2104.87 36
2104.98 31
2105.08 25
2105.19 18
2105.29 9
2105.40 0
2105.50 0
2105.61 0
2105.71 0
2105.82 0
2105.92 0
2106.03 0
2106.13 0
2106.24 3
2106.34 19
2106.45 36
2106.55 51
2106.66 64
2106.76 74
2106.87 80
2106.97 83
2107.08 83
2107.19 82
2107.29 80
2107.40 78
2107.50 78
2107.61 79
2107.71 81
2107.82 83
2107.92 84
2108.03 84
2108.13 82
2108.24 78
2108.34 73
2108.45 68
2108.55 63
2108.66 58
2108.76 53
2108.87 50
2108.97 49
2109.08 49
2109.18 52
2109.29 57
2109.40 63
2109.50 70
2109.61 77
2109.71 82
2109.82 88
2109.92 93
2110.03 100
2110.13 108
2110.24 119
2110.34 130
2110.45 141
2110.55 150
2110.66 156
2110.76 159
2110.87 161
2110.97 161
2111.08 163
2111.18 166
2111.29 170
2111.40 173
2111.50 173
2111.61 168
2111.71 158
2111.82 144
2111.92 128
2112.03 111
2112.13 98
2112.24 89
2112.34 86
2112.45 89
2112.55 96
2112.66 107
2112.76 119
2112.87 131
2112.98 142
2113.08 151
2113.19 159
2113.29 166
2113.40 172
2113.50 177
2113.61 180
2113.71 182
2113.82 183
2113.92 180
2114.03 176
2114.13 169
2114.24 159
2114.35 148
2114.45 136
2114.56 123
2114.66 111
2114.77 101
2114.87 95
2114.98 92
2115.08 92
2115.19 95
2115.29 100
2115.40 103
2115.50 104
2115.61 100
2115.72 92
2115.82 80
2115.93 67
2116.03 55
2116.14 46
2116.24 41
2116.35 41
2116.45 44
2116.56 49
2116.66 54
2116.77 57
2116.88 56
2116.98 51
2117.09 42
2117.19 28
2117.30 13
2117.40 0
2117.51 0
2117.61 0
2117.72 0
2117.82 0
2117.93 0
2118.04 0
2118.14 0
2118.25 7
2118.35 22
2118.46 34
2118.56 41
2118.67 44
2118.77 42
2118.88 37
2118.99 28
2119.09 18
2119.20 8
2119.30 0
2119.41 0
2119.51 0
2119.62 0
2119.72 0
2119.83 0
2119.93 0
2120.04 6
2120.15 14
2120.25 21
2120.36 30
2120.46 38
2120.57 45
2120.67 51
2120.78 55
2120.88 56
2120.99 55
2121.10 52
2121.20 50
2121.31 47
2121.41 45
2121.52 44
2121.62 44
2121.73 43
2121.83 43
2121.94 43
2122.05 44
2122.15 47
2122.26 50
2122.36 55
2122.47 61
2122.57 66
2122.68 71
2122.78 76
2122.89 81
2123.00 85
2123.10 90
2123.21 95
2123.31 99
2123.42 102
2123.52 104
2123.63 103
2123.74 100
2123.84 95
2123.95 88
2124.05 81
2124.16 75
2124.26 70
2124.37 66
2124.47 63
2124.58 61
2124.69 59
2124.79 57
2124.90 54
2125.00 51
2125.11 49
2125.21 47
2125.32 47
2125.43 48
2125.53 50
2125.64 53
2125.74 55
2125.85 58
2125.95 59
2126.06 59
2126.17 57
2126.27 54
2126.38 49
2126.48 45
2126.59 41
2126.69 40
2126.80 41
2126.91 46
2127.01 54
2127.12 63
2127.22 74
2127.33 84
2127.43 92
2127.54 100
2127.65 106
2127.75 111
2127.86 116
2127.96 120
2128.07 123
2128.17 125
2128.28 126
2128.39 125
2128.49 122
2128.60 119
2128.70 115
2128.81 110
2128.91 105
2129.02 100
2129.13 95
2129.23 90
2129.34 84
2129.44 79
2129.55 74
2129.65 71
2129.76 69
2129.87 68
2129.97 69
2130.08 70
2130.18 71
2130.29 72
2130.39 73
2130.50 74
2130.61 75
2130.71 78
2130.82 82
2130.92 87
2131.03 93
2131.14 100
2131.24 105
2131.35 108
2131.45 110
2131.56 110
2131.66 109
2131.77 107
2131.88 107
2131.98 108
2132.09 110
2132.19 113
2132.30 117
2132.41 119
2132.51 120
2132.62 118
2132.72 113
2132.83 107
2132.93 100
2133.04 94
2133.15 90
2133.25 89
2133.36 90
2133.46 92
2133.57 93
2133.68 92
2133.78 87
2133.89 78
2133.99 66
2134.10 52
2134.20 40
2134.31 30
2134.42 24
2134.52 22
2134.63 22
2134.73 22
2134.84 20
2134.95 16
2135.05 10
2135.16 2
2135.26 0
2135.37 0
2135.48 0
2135.58 5
2135.69 18
2135.79 32
2135.90 47
2136.01 60
2136.11 69
2136.22 74
2136.32 75
2136.43 74
2136.53 71
2136.64 68
2136.75 66
2136.85 68
2136.96 72
2137.06 81
2137.17 91
2137.28 103
2137.38 115
2137.49 126
2137.59 133
2137.70 136
2137.81 134
2137.91 129
2138.02 120
2138.12 109
2138.23 97
2138.34 84
2138.44 73
2138.55 63
2138.65 55
2138.76 49
2138.87 45
2138.97 43
2139.08 41
2139.18 38
2139.29 35
2139.40 30
2139.50 25
2139.61 20
2139.71 15
2139.82 11
2139.93 8
2140.03 4
2140.14 1
2140.24 0
2140.35 0
2140.46 0
2140.56 0
2140.67 0
2140.77 0
2140.88 0
2140.99 2
2141.09 12
2141.20 25
2141.30 37
2141.41 47
2141.52 56
2141.62 60
2141.73 60
2141.84 55
2141.94 45
2142.05 31
2142.15 14
2142.26 0
2142.37 0
2142.47 0
2142.58 0
2142.68 0
2142.79 0
2142.90 0
2143.00 0
2143.11 7
2143.21 27
2143.32 46
2143.43 61
2143.53 73
2143.64 79
2143.74 79
2143.85 75
2143.96 68
2144.06 59
2144.17 50
2144.28 41
2144.38 33
2144.49 25
2144.59 19
2144.70 12
2144.81 6
2144.91 1
2145.02 0
2145.12 0
2145.23 0
2145.34 0
2145.44 0
2145.55 0
2145.66 0
2145.76 1
2145.87 3
2145.97 4
2146.08 5
2146.19 6
2146.29 6
2146.40 5
2146.50 4
2146.61 3
2146.72 1
2146.82 1
2146.93 1
2147.04 1
2147.14 3
2147.25 5
2147.35 8
2147.46 8
2147.57 8
2147.67 6
2147.78 3
2147.89 1
2147.99 1
2148.10 3
2148.20 8
2148.31 16
2148.42 26
2148.52 37
2148.63 47
2148.74 57
2148.84 66
2148.95 74
2149.05 81
2149.16 87
2149.27 91
2149.37 93
2149.48 93
2149.59 91
2149.69 86
2149.80 79
2149.90 71
2150.01 63
2150.12 54
2150.22 46
2150.33 41
2150.44 38
2150.54 38
2150.65 41
2150.75 46
2150.86 53
2150.97 60
2151.07 67
2151.18 74
2151.29 80
2151.39 85
2151.50 88
2151.60 91
2151.71 93
2151.82 93
2151.92 93
2152.03 93
2152.14 92
2152.24 91
2152.35 90
2152.46 90
2152.56 92
2152.67 95
2152.77 98
2152.88 102
2152.99 107
2153.09 110
2153.20 113
2153.31 113
2153.41 113
2153.52 111
2153.63 108
2153.73 105
2153.84 102
2153.94 98
2154.05 94
2154.16 90
2154.26 86
2154.37 83
2154.48 82
2154.58 82
2154.69 85
2154.80 90
2154.90 95
2155.01 100
2155.11 104
2155.22 105
2155.33 105
2155.43 104
2155.54 100
2155.65 95
2155.75 89
2155.86 82
2155.97 73
2156.07 64
2156.18 55
2156.29 49
2156.39 46
2156.50 48
2156.60 53
2156.71 60
2156.82 69
2156.92 76
2157.03 80
2157.14 82
2157.24 80
2157.35 76
2157.46 73
2157.56 69
2157.67 67
2157.78 66
2157.88 66
2157.99 65
2158.09 63
2158.20 60
2158.31 55
2158.41 48
2158.52 40
2158.63 32
2158.73 24
2158.84 15
2158.95 8
2159.05 1
2159.16 0
2159.27 0
2159.37 0
2159.48 0
2159.59 3
2159.69 13
2159.80 25
2159.91 39
2160.01 54
2160.12 70
2160.22 86
2160.33 101
2160.44 115
2160.54 126
2160.65 135
2160.76 140
2160.86 143
2160.97 143
2161.08 141
2161.18 139
2161.29 137
2161.40 136
2161.50 137
2161.61 139
2161.72 142
2161.82 145
2161.93 148
2162.04 149
2162.14 149
2162.25 147
2162.36 143
2162.46 135
2162.57 124
2162.68 110
2162.78 93
2162.89 75
2163.00 57
2163.10 42
2163.21 31
2163.32 24
2163.42 22
2163.53 23
2163.64 28
2163.74 35
2163.85 44
2163.95 53
2164.06 61
2164.17 68
2164.27 71
2164.38 70
2164.49 64
2164.59 55
2164.70 42
2164.81 29
2164.91 15
2165.02 3
2165.13 0
2165.23 0
2165.34 0
2165.45 0
2165.55 8
2165.66 21
2165.77 35
2165.87 49
2165.98 61
2166.09 71
2166.19 78
2166.30 83
2166.41 85
2166.51 85
2166.62 84
2166.73 82
2166.83 79
2166.94 76
2167.05 71
2167.15 65
2167.26 58
2167.37 52
2167.47 45
2167.58 40
2167.69 37
2167.79 35
2167.90 34
2168.01 33
2168.12 34
2168.22 35
2168.33 37
2168.44 39
2168.54 41
2168.65 41
2168.76 39
2168.86 32
2168.97 22
2169.08 9
2169.18 0
2169.29 0
2169.40 0
2169.50 0
2169.61 0
2169.72 0
2169.82 0
2169.93 0
2170.04 9
2170.14 21
2170.25 31
2170.36 39
2170.46 44
2170.57 48
2170.68 50
2170.78 49
2170.89 46
2171.00 41
2171.10 34
2171.21 26
2171.32 19
2171.42 14
2171.53 12
2171.64 14
2171.75 19
2171.85 25
2171.96 32
2172.07 36
2172.17 38
2172.28 36
2172.39 32
2172.49 26
2172.60 20
2172.71 15
2172.81 12
2172.92 11
2173.03 13
2173.13 17
2173.24 22
2173.35 30
2173.45 39
2173.56 48
2173.67 57
2173.77 64
2173.88 69
2173.99 72
2174.10 74
2174.20 75
2174.31 77
2174.42 79
2174.52 81
2174.63 82
2174.74 81
2174.84 78
2174.95 71
2175.06 62
2175.16 51
2175.27 39
2175.38 29
2175.49 21
2175.59 17
2175.70 15
2175.81 17
2175.91 22
2176.02 29
2176.13 37
2176.23 45
2176.34 51
2176.45 57
2176.55 60
2176.66 62
2176.77 63
2176.87 64
2176.98 65
2177.09 66
2177.20 66
2177.30 64
2177.41 59
2177.52 51
2177.62 42
2177.73 33
2177.84 24
2177.94 17
2178.05 12
2178.16 7
2178.27 2
2178.37 0
2178.48 0
2178.59 0
2178.69 0
2178.80 0
2178.91 0
2179.01 0
2179.12 0
2179.23 4
2179.34 6
2179.44 8
2179.55 10
2179.66 13
2179.76 17
2179.87 22
2179.98 28
2180.08 33
2180.19 38
2180.30 42
2180.41 45
2180.51 48
2180.62 52
2180.73 55
2180.83 59
2180.94 64
2181.05 69
2181.15 74
2181.26 78
2181.37 82
2181.48 86
2181.58 89
2181.69 90
2181.80 90
2181.90 89
2182.01 85
2182.12 79
2182.23 70
2182.33 61
2182.44 51
2182.55 42
2182.65 35
2182.76 30
2182.87 28
2182.97 27
2183.08 27
2183.19 26
2183.30 23
2183.40 18
2183.51 11
2183.62 5
2183.72 0
2183.83 0
2183.94 1
2184.05 7
2184.15 17
2184.26 29
2184.37 41
2184.47 52
2184.58 61
2184.69 68
2184.80 71
2184.90 71
2185.01 68
2185.12 62
2185.22 54
2185.33 45
2185.44 37
2185.55 32
2185.65 31
2185.76 34
2185.87 39
2185.97 46
2186.08 52
2186.19 55
2186.30 56
2186.40 53
2186.51 49
2186.62 44
2186.72 42
2186.83 42
2186.94 45
2187.05 49
2187.15 54
2187.26 59
2187.37 61
2187.47 61
2187.58 60
2187.69 56
2187.80 52
2187.90 46
2188.01 39
2188.12 33
2188.23 26
2188.33 20
2188.44 15
2188.55 12
2188.65 10
2188.76 9
2188.87 8
2188.98 7
2189.08 7
2189.19 7
2189.30 6
2189.40 5
2189.51 4
2189.62 1
2189.73 0
2189.83 0
2189.94 0
2190.05 0
2190.16 0
2190.26 0
2190.37 0
2190.48 4
2190.58 12
2190.69 21
2190.80 31
2190.91 42
2191.01 55
2191.12 70
2191.23 88
2191.34 106
2191.44 123
2191.55 136
2191.66 145
2191.76 147
2191.87 142
2191.98 132
2192.09 118
2192.19 103
2192.30 90
2192.41 81
2192.52 78
2192.62 81
2192.73 90
2192.84 103
2192.95 119
2193.05 136
2193.16 152
2193.27 165
2193.37 175
2193.48 181
2193.59 182
2193.70 178
2193.80 169
2193.91 155
2194.02 137
2194.13 117
2194.23 97
2194.34 80
2194.45 68
2194.56 63
2194.66 64
2194.77 69
2194.88 78
2194.98 85
2195.09 90
2195.20 91
2195.31 88
2195.41 83
2195.52 77
2195.63 73
2195.74 73
2195.84 76
2195.95 83
2196.06 91
2196.17 99
2196.27 105
2196.38 110
2196.49 112
2196.60 113
2196.70 113
2196.81 111
2196.92 110
2197.03 108
2197.13 105
2197.24 101
2197.35 97
2197.46 92
2197.56 86
2197.67 80
2197.78 74
2197.89 67
2197.99 59
2198.10 51
2198.21 42
2198.31 34
2198.42 28
2198.53 22
2198.64 18
2198.74 16
2198.85 14
2198.96 14
2199.07 15
2199.17 18
2199.28 22
2199.39 29
2199.50 37
2199.60 45
2199.71 53
2199.82 59
2199.93 63
2200.03 66
2200.14 70
2200.25 75
2200.36 82
2200.46 93
2200.57 106
2200.68 120
2200.79 134
2200.89 146
2201.00 157
2201.11 165
2201.22 170
2201.32 172
2201.43 172
2201.54 170
2201.65 165
2201.75 159
2201.86 152
2201.97 145
2202.08 137
2202.19 130
2202.29 124
2202.40 119
2202.51 114
2202.62 110
2202.72 107
2202.83 105
2202.94 104
2203.05 103
2203.15 102
2203.26 101
2203.37 99
2203.48 96
2203.58 92
2203.69 87
2203.80 82
2203.91 77
2204.01 73
2204.12 69
2204.23 65
2204.34 61
2204.44 56
2204.55 50
2204.66 45
2204.77 40
2204.87 37
2204.98 34
2205.09 32
2205.20 29
2205.31 26
2205.41 22
2205.52 15
2205.63 8
2205.74 0
2205.84 0
2205.95 0
2206.06 0
2206.17 0
2206.27 0
2206.38 0
2206.49 0
2206.60 0
2206.70 5
2206.81 12
2206.92 21
2207.03 32
2207.14 45
2207.24 59
2207.35 73
2207.46 86
2207.57 97
2207.67 105
2207.78 109
2207.89 111
2208.00 109
2208.10 105
2208.21 100
2208.32 93
2208.43 86
2208.54 78
2208.64 70
2208.75 63
2208.86 57
2208.97 52
2209.07 47
2209.18 42
2209.29 38
2209.40 33
2209.51 29
2209.61 25
2209.72 24
2209.83 25
2209.94 27
2210.04 32
2210.15 36
2210.26 40
2210.37 41
2210.47 41
2210.58 38
2210.69 34
2210.80 29
2210.91 26
2211.01 24
2211.12 26
2211.23 30
2211.34 38
2211.44 48
2211.55 60
2211.66 73
2211.77 86
2211.88 96
2211.98 104
2212.09 109
2212.20 111
2212.31 111
2212.41 109
2212.52 106
2212.63 102
2212.74 99
2212.85 97
2212.95 97
2213.06 99
2213.17 105
2213.28 115
2213.39 129
2213.49 144
2213.60 161
2213.71 175
2213.82 186
2213.92 193
2214.03 194
2214.14 191
2214.25 184
2214.36 176
2214.46 170
2214.57 165
2214.68 162
2214.79 162
2214.90 164
2215.00 166
2215.11 168
2215.22 169
2215.33 167
2215.43 164
2215.54 158
2215.65 150
2215.76 140
2215.87 130
2215.97 119
2216.08 111
2216.19 106
2216.30 106
2216.41 109
2216.51 117
2216.62 127
2216.73 137
2216.84 145
2216.95 151
2217.05 154
2217.16 155
2217.27 155
2217.38 155
2217.48 156
2217.59 157
2217.70 158
2217.81 157
2217.92 154
2218.02 148
2218.13 140
2218.24 131
2218.35 123
2218.46 116
2218.56 112
2218.67 109
2218.78 106
2218.89 103
2219.00 99
2219.10 94
2219.21 87
2219.32 81
2219.43 74
2219.54 68
2219.64 64
2219.75 60
2219.86 57
2219.97 53
2220.08 48
2220.18 44
2220.29 42
2220.40 43
2220.51 48
2220.62 57
2220.72 71
2220.83 88
2220.94 106
2221.05 123
2221.16 137
2221.26 148
2221.37 156
2221.48 162
2221.59 166
2221.70 168
2221.80 168
2221.91 165
2222.02 159
2222.13 150
2222.24 137
2222.34 122
2222.45 107
2222.56 93
2222.67 80
2222.78 70
2222.88 62
2222.99 54
2223.10 48
2223.21 41
2223.32 35
2223.42 29
2223.53 25
2223.64 24
2223.75 26
2223.86 30
2223.97 37
2224.07 44
2224.18 50
2224.29 56
2224.40 59
2224.51 63
2224.61 68
2224.72 75
2224.83 85
2224.94 98
2225.05 113
2225.15 127
2225.26 137
2225.37 142
2225.48 141
2225.59 133
2225.70 120
2225.80 104
2225.91 86
2226.02 69
2226.13 54
2226.24 41
2226.34 30
2226.45 21
2226.56 15
2226.67 12
2226.78 12
2226.88 14
2226.99 18
2227.10 24
2227.21 30
2227.32 36
2227.43 44
2227.53 51
2227.64 59
2227.75 67
2227.86 75
2227.97 83
2228.07 89
2228.18 92
2228.29 93
2228.40 90
2228.51 85
2228.62 78
2228.72 70
2228.83 62
2228.94 57
2229.05 53
2229.16 52
2229.26 53
2229.37 55
2229.48 58
2229.59 59
2229.70 58
2229.81 57
2229.91 54
2230.02 51
2230.13 49
2230.24 48
2230.35 47
2230.46 47
2230.56 46
2230.67 45
2230.78 43
2230.89 40
2231.00 38
2231.10 35
2231.21 33
2231.32 31
2231.43 29
2231.54 27
2231.65 26
2231.75 24
2231.86 24
2231.97 24
2232.08 26
2232.19 29
2232.30 34
2232.40 41
2232.51 50
2232.62 61
2232.73 72
2232.84 82
2232.95 91
2233.05 96
2233.16 98
2233.27 96
2233.38 91
2233.49 84
2233.60 75
2233.70 67
2233.81 59
2233.92 52
2234.03 47
2234.14 45
2234.25 45
2234.35 47
2234.46 50
2234.57 53
2234.68 55
2234.79 56
2234.90 55
2235.00 54
2235.11 54
2235.22 55
2235.33 58
2235.44 64
2235.55 72
2235.65 81
2235.76 89
2235.87 96
2235.98 100
2236.09 101
2236.20 98
2236.30 92
2236.41 83
2236.52 74
2236.63 67
2236.74 63
2236.85 64
2236.95 70
2237.06 80
2237.17 93
2237.28 107
2237.39 117
2237.50 122
2237.61 122
2237.71 118
2237.82 109
2237.93 99
2238.04 88
2238.15 78
2238.26 68
2238.36 59
2238.47 48
2238.58 38
2238.69 26
2238.80 16
2238.91 7
2239.01 1
2239.12 0
2239.23 2
2239.34 10
2239.45 21
2239.56 36
2239.67 52
2239.77 69
2239.88 85
2239.99 98
2240.10 106
2240.21 108
2240.32 105
2240.43 96
2240.53 85
2240.64 72
2240.75 60
2240.86 53
2240.97 49
2241.08 50
2241.18 53
2241.29 57
2241.40 61
2241.51 64
2241.62 66
2241.73 68
2241.84 70
2241.94 75
2242.05 81
2242.16 89
2242.27 97
2242.38 103
2242.49 107
2242.60 106
2242.70 101
2242.81 93
2242.92 85
2243.03 78
2243.14 73
2243.25 71
2243.36 72
2243.46 75
2243.57 77
2243.68 79
2243.79 78
2243.90 75
2244.01 71
2244.12 67
2244.22 63
2244.33 59
2244.44 57
2244.55 55
2244.66 54
2244.77 55
2244.88 58
2244.98 64
2245.09 72
2245.20 81
2245.31 89
2245.42 93
2245.53 91
2245.64 82
2245.74 68
2245.85 50
2245.96 31
2246.07 13
2246.18 0
2246.29 0
2246.40 0
2246.50 0
2246.61 0
2246.72 0
2246.83 0
2246.94 0
2247.05 0
2247.16 13
2247.27 28
2247.37 40
2247.48 50
2247.59 55
2247.70 58
2247.81 58
2247.92 58
2248.03 57
2248.13 57
2248.24 57
2248.35 56
2248.46 54
2248.57 49
2248.68 42
2248.79 34
2248.90 25
2249.00 17
2249.11 11
2249.22 9
2249.33 9
2249.44 14
2249.55 21
2249.66 28
2249.76 36
2249.87 43
2249.98 48
2250.09 52
2250.20 56
2250.31 58
2250.42 59
2250.53 60
2250.63 60
2250.74 58
2250.85 54
2250.96 50
2251.07 47
2251.18 44
2251.29 43
2251.40 44
2251.50 45
2251.61 46
2251.72 47
2251.83 48
2251.94 48
2252.05 47
2252.16 47
2252.27 46
2252.37 44
2252.48 40
2252.59 33
2252.70 23
2252.81 12
2252.92 0
2253.03 0
2253.14 0
2253.24 0
2253.35 0
2253.46 0
2253.57 0
2253.68 0
2253.79 10
2253.90 22
2254.01 35
2254.12 48
2254.22 59
2254.33 69
2254.44 75
2254.55 76
2254.66 74
2254.77 66
2254.88 56
2254.99 44
2255.09 32
2255.20 22
2255.31 13
2255.42 6
2255.53 1
2255.64 0
2255.75 0
2255.86 0
2255.97 0
2256.07 0
2256.18 0
2256.29 0
2256.40 0
2256.51 4
2256.62 11
2256.73 19
2256.84 27
2256.95 33
2257.05 38
2257.16 40
2257.27 40
2257.38 38
2257.49 35
2257.60 33
2257.71 33
2257.82 35
2257.93 39
2258.03 45
2258.14 51
2258.25 56
2258.36 59
2258.47 60
2258.58 59
2258.69 58
2258.80 57
2258.91 57
2259.01 59
2259.12 62
2259.23 66
2259.34 71
2259.45 76
2259.56 81
2259.67 87
2259.78 92
2259.89 96
2260.00 97
2260.10 95
2260.21 90
2260.32 83
2260.43 75
2260.54 69
2260.65 65
2260.76 64
2260.87 65
2260.98 68
2261.09 73
2261.19 77
2261.30 81
2261.41 85
2261.52 89
2261.63 94
2261.74 98
2261.85 100
2261.96 101
2262.07 99
2262.18 94
2262.28 88
2262.39 82
2262.50 75
2262.61 69
2262.72 63
2262.83 58
2262.94 54
2263.05 49
2263.16 46
2263.27 44
2263.37 43
2263.48 43
2263.59 44
2263.70 45
2263.81 47
2263.92 49
2264.03 52
2264.14 56
2264.25 60
2264.36 65
2264.47 68
2264.57 70
2264.68 70
2264.79 68
2264.90 64
2265.01 59
2265.12 55
2265.23 50
2265.34 46
2265.45 43
2265.56 39
2265.66 35
2265.77 31
2265.88 27
2265.99 23
2266.10 20
2266.21 16
2266.32 13
2266.43 9
2266.54 4
2266.65 0
2266.76 0
2266.87 0
2266.97 0
2267.08 0
2267.19 0
2267.30 0
2267.41 0
2267.52 10
2267.63 23
2267.74 35
2267.85 44
2267.96 50
2268.07 51
2268.17 51
2268.28 49
2268.39 47
2268.50 46
2268.61 47
2268.72 49
2268.83 52
2268.94 53
2269.05 54
2269.16 54
2269.27 54
2269.38 54
2269.49 54
2269.59 53
2269.70 52
2269.81 50
2269.92 46
2270.03 40
2270.14 35
2270.25 31
2270.36 29
2270.47 32
2270.58 38
2270.69 47
2270.80 57
2270.90 66
2271.01 70
2271.12 69
2271.23 62
2271.34 51
2271.45 36
2271.56 22
2271.67 11
2271.78 4
2271.89 2
2272.00 6
2272.11 12
2272.22 20
2272.32 27
2272.43 33
2272.54 38
2272.65 43
2272.76 48
2272.87 55
2272.98 63
2273.09 70
2273.20 76
2273.31 78
2273.42 75
2273.53 69
2273.64 60
2273.75 49
2273.85 39
2273.96 30
2274.07 22
2274.18 17
2274.29 15
2274.40 14
2274.51 15
2274.62 19
2274.73 23
2274.84 30
2274.95 38
2275.06 45
2275.17 52
2275.28 58
2275.39 62
2275.49 64
2275.60 64
2275.71 63
2275.82 62
2275.93 60
2276.04 59
2276.15 59
2276.26 59
2276.37 61
2276.48 63
2276.59 66
2276.70 69
2276.81 73
2276.92 75
2277.03 77
2277.13 78
2277.24 78
2277.35 76
2277.46 72
2277.57 67
2277.68 62
2277.79 57
2277.90 52
2278.01 50
2278.12 50
2278.23 52
2278.34 57
2278.45 62
2278.56 69
2278.67 75
2278.78 81
2278.89 88
2278.99 95
2279.10 102
2279.21 108
2279.32 113
2279.43 116
2279.54 116
2279.65 114
2279.76 110
2279.87 106
2279.98 103
2280.09 102
2280.20 103
2280.31 107
2280.42 113
2280.53 119
2280.64 124
2280.75 129
2280.85 132
2280.96 134
2281.07 134
2281.18 131
2281.29 126
2281.40 117
2281.51 105
2281.62 91
2281.73 77
2281.84 64
2281.95 54
2282.06 47
2282.17 45
2282.28 47
2282.39 51
2282.50 55
2282.61 60
2282.72 64
2282.83 68
2282.94 71
2283.04 74
2283.15 78
2283.26 83
2283.37 89
2283.48 95
2283.59 101
2283.70 106
2283.81 111
2283.92 114
2284.03 116
2284.14 118
2284.25 119
2284.36 120
2284.47 120
2284.58 119
2284.69 119
2284.80 119
2284.91 120
2285.02 120
2285.13 120
2285.24 118
2285.35 114
2285.45 107
2285.56 97
2285.67 86
2285.78 76
2285.89 68
2286.00 63
2286.11 63
2286.22 66
2286.33 72
2286.44 79
2286.55 86
2286.66 92
2286.77 95
2286.88 95
2286.99 91
2287.10 84
2287.21 76
2287.32 66
2287.43 57
2287.54 50
2287.65 44
2287.76 41
2287.87 41
2287.98 42
2288.09 44
2288.19 48
2288.30 51
2288.41 53
2288.52 56
2288.63 60
2288.74 64
2288.85 71
2288.96 79
2289.07 88
2289.18 97
2289.29 104
2289.40 108
2289.51 108
2289.62 105
2289.73 99
2289.84 93
2289.95 87
2290.06 85
2290.17 86
2290.28 89
2290.39 93
2290.50 98
2290.61 101
2290.72 102
2290.83 103
2290.94 102
2291.05 102
2291.16 102
2291.27 103
2291.38 104
2291.49 105
2291.59 103
2291.70 98
2291.81 91
2291.92 81
2292.03 70
2292.14 59
2292.25 49
2292.36 40
2292.47 32
2292.58 26
2292.69 21
2292.80 17
2292.91 15
2293.02 15
2293.13 17
2293.24 22
2293.35 30
2293.46 39
2293.57 49
2293.68 57
2293.79 63
2293.90 65
2294.01 62
2294.12 56
2294.23 48
2294.34 38
2294.45 28
2294.56 20
2294.67 15
2294.78 13
2294.89 13
2295.00 15
2295.11 18
2295.22 21
2295.33 25
2295.44 29
2295.55 34
2295.66 40
2295.77 46
2295.88 53
2295.99 58
2296.10 63
2296.21 66
2296.32 67
2296.43 67
2296.54 65
2296.64 61
2296.75 56
2296.86 50
2296.97 42
2297.08 33
2297.19 25
2297.30 17
2297.41 11
2297.52 7
2297.63 6
2297.74 7
2297.85 9
2297.96 11
2298.07 13
2298.18 15
2298.29 17
2298.40 18
2298.51 21
2298.62 23
2298.73 26
2298.84 29
2298.95 33
2299.06 37
2299.17 42
2299.28 49
2299.39 56
2299.50 63
2299.61 69
2299.72 72
2299.83 73
2299.94 70
2300.05 64
2300.16 56
2300.27 48
2300.38 39
2300.49 30
2300.60 21
2300.71 12
2300.82 3
2300.93 0
2301.04 0
2301.15 0
2301.26 0
2301.37 0
2301.48 0
2301.59 5
2301.70 9
2301.81 10
2301.92 9
2302.03 6
2302.14 3
2302.25 0
2302.36 0
2302.47 3
2302.58 9
2302.69 17
2302.80 27
2302.91 40
2303.02 53
2303.13 67
2303.24 81
2303.35 95
2303.46 107
2303.57 118
2303.68 126
2303.79 130
2303.90 131
2304.01 128
2304.12 121
2304.23 113
2304.34 105
2304.45 98
2304.56 92
2304.67 87
2304.78 84
2304.89 83
2305.00 83
2305.11 85
2305.22 88
2305.33 94
2305.44 102
2305.55 111
2305.66 120
2305.77 127
2305.88 131
2305.99 132
2306.10 130
2306.21 125
2306.32 120
2306.43 115
2306.54 110
2306.65 106
2306.76 103
2306.87 100
2306.98 97
2307.09 94
2307.20 91
2307.31 87
2307.42 84
2307.53 81
2307.64 77
2307.75 72
2307.86 66
2307.97 59
2308.08 52
2308.19 45
2308.30 38
2308.41 34
2308.52 31
2308.63 30
2308.74 31
2308.85 33
2308.96 35
2309.07 36
2309.18 36
2309.29 36
2309.40 35
2309.51 35
2309.62 35
2309.73 35
2309.84 35
2309.95 33
2310.07 30
2310.18 26
2310.29 20
2310.40 13
2310.51 8
2310.62 6
2310.73 7
2310.84 11
2310.95 17
2311.06 24
2311.17 30
2311.28 33
2311.39 32
2311.50 27
2311.61 20
2311.72 10
2311.83 0
2311.94 0
2312.05 0
2312.16 0
2312.27 0
2312.38 0
2312.49 0
2312.60 0
2312.71 0
2312.82 7
2312.93 16
2313.04 26
2313.15 37
2313.26 47
2313.37 57
2313.48 64
2313.59 67
2313.70 67
2313.81 63
2313.92 56
2314.03 47
2314.14 38
2314.25 30
2314.36 22
2314.47 17
2314.58 12
2314.69 9
2314.80 7
2314.91 8
2315.03 11
2315.14 20
2315.25 33
2315.36 51
2315.47 72
2315.58 94
2315.69 113
2315.80 128
2315.91 137
2316.02 137
2316.13 131
2316.24 120
2316.35 105
2316.46 88
2316.57 73
2316.68 59
2316.79 49
2316.90 43
2317.01 41
2317.12 44
2317.23 51
2317.34 60
2317.45 71
2317.56 82
2317.67 92
2317.78 99
2317.89 103
2318.00 105
2318.11 104
2318.22 101
2318.33 96
2318.45 91
2318.56 85
2318.67 80
2318.78 76
2318.89 73
2319.00 69
2319.11 65
2319.22 59
2319.33 50
2319.44 40
2319.55 28
2319.66 17
2319.77 8
2319.88 2
2319.99 0
2320.10 1
2320.21 3
2320.32 5
2320.43 6
2320.54 7
2320.65 7
2320.76 7
2320.87 8
2320.98 11
2321.09 14
2321.20 18
2321.32 20
2321.43 21
2321.54 21
2321.65 19
2321.76 18
2321.87 18
2321.98 20
2322.09 22
2322.20 26
2322.31 29
2322.42 32
2322.53 33
2322.64 33
2322.75 32
2322.86 31
2322.97 29
2323.08 27
2323.19 25
2323.30 23
2323.41 20
2323.52 16
2323.64 12
2323.75 9
2323.86 6
2323.97 3
2324.08 1
2324.19 0
2324.30 0
2324.41 0
2324.52 0
2324.63 0
2324.74 0
2324.85 0
2324.96 0
2325.07 0
2325.18 0
2325.29 0
2325.40 5
2325.51 11
2325.62 18
2325.73 26
2325.85 35
2325.96 44
2326.07 52
2326.18 59
2326.29 64
2326.40 65
2326.51 62
2326.62 55
2326.73 46
2326.84 35
2326.95 25
2327.06 18
2327.17 14
2327.28 13
2327.39 14
2327.50 17
2327.61 20
2327.72 22
2327.84 25
2327.95 28
2328.06 32
2328.17 36
2328.28 40
2328.39 43
2328.50 45
2328.61 46
2328.72 45
2328.83 44
2328.94 44
2329.05 46
2329.16 48
2329.27 51
2329.38 55
2329.49 57
2329.61 58
2329.72 58
2329.83 57
2329.94 58
2330.05 59
2330.16 63
2330.27 68
2330.38 75
2330.49 83
2330.60 90
2330.71 97
2330.82 101
2330.93 105
2331.04 107
2331.15 108
2331.26 109
2331.38 110
2331.49 113
2331.60 117
2331.71 121
2331.82 124
2331.93 125
2332.04 123
2332.15 117
2332.26 109
2332.37 98
2332.48 86
2332.59 75
2332.70 65
2332.81 57
2332.93 53
2333.04 52
2333.15 54
2333.26 58
2333.37 61
2333.48 63
2333.59 61
2333.70 55
2333.81 47
2333.92 37
2334.03 28
2334.14 21
2334.25 19
2334.36 22
2334.48 28
2334.59 36
2334.70 43
2334.81 48
2334.92 50
2335.03 51
2335.14 52
2335.25 54
2335.36 58
2335.47 66
2335.58 76
2335.69 85
2335.80 93
2335.92 97
2336.03 97
2336.14 94
2336.25 89
2336.36 84
2336.47 83
2336.58 84
2336.69 89
2336.80 94
2336.91 98
2337.02 99
2337.13 96
2337.24 89
2337.36 80
2337.47 69
2337.58 59
2337.69 51
2337.80 46
2337.91 43
2338.02 42
2338.13 43
2338.24 44
2338.35 45
2338.46 45
2338.57 43
2338.69 39
2338.80 35
2338.91 30
2339.02 27
2339.13 25
2339.24 28
2339.35 34
2339.46 44
2339.57 57
2339.68 71
2339.79 85
2339.90 97
2340.02 106
2340.13 110
2340.24 112
2340.35 110
2340.46 107
2340.57 103
2340.68 101
2340.79 99
2340.90 100
2341.01 102
2341.12 105
2341.24 109
2341.35 112
2341.46 114
2341.57 113
2341.68 109
2341.79 101
2341.90 88
2342.01 74
2342.12 58
2342.23 44
2342.34 32
2342.46 25
2342.57 22
2342.68 22
2342.79 26
2342.90 31
2343.01 36
2343.12 42
2343.23 49
2343.34 56
2343.45 64
2343.57 72
2343.68 80
2343.79 88
2343.90 95
2344.01 100
2344.12 103
2344.23 104
2344.34 103
2344.45 100
2344.56 95
2344.67 88
2344.79 79
2344.90 69
2345.01 58
2345.12 46
2345.23 35
2345.34 25
2345.45 17
2345.56 10
2345.67 4
2345.78 0
2345.90 0
2346.01 0
2346.12 0
2346.23 0
2346.34 0
2346.45 0
2346.56 0
2346.67 0
2346.78 2
2346.90 7
2347.01 13
2347.12 20
2347.23 28
2347.34 37
2347.45 46
2347.56 55
2347.67 63
2347.78 67
2347.89 69
2348.01 68
2348.12 65
2348.23 61
2348.34 57
2348.45 56
2348.56 58
2348.67 62
2348.78 69
2348.89 77
2349.01 84
2349.12 91
2349.23 97
2349.34 100
2349.45 103
2349.56 106
2349.67 109
2349.78 113
2349.89 118
2350.01 125
2350.12 132
2350.23 138
2350.34 143
2350.45 145
2350.56 143
2350.67 138
2350.78 131
2350.89 124
2351.01 118
2351.12 116
2351.23 116
2351.34 118
2351.45 120
2351.56 123
2351.67 123
2351.78 123
2351.89 124
2352.01 126
2352.12 131
2352.23 139
2352.34 148
2352.45 157
2352.56 164
2352.67 166
2352.78 164
2352.89 160
2353.01 154
2353.12 150
2353.23 150
2353.34 154
2353.45 161
2353.56 170
2353.67 179
2353.78 187
2353.90 192
2354.01 193
2354.12 191
2354.23 186
2354.34 180
2354.45 172
2354.56 164
2354.67 156
2354.79 148
2354.90 140
2355.01 132
2355.12 124
2355.23 116
2355.34 108
2355.45 102
2355.56 97
2355.68 93
2355.79 90
2355.90 88
2356.01 85
2356.12 82
2356.23 77
2356.34 70
2356.45 63
2356.57 55
2356.68 48
2356.79 43
2356.90 41
2357.01 41
2357.12 43
2357.23 47
2357.34 51
2357.46 54
2357.57 57
2357.68 60
2357.79 62
2357.90 65
2358.01 67
2358.12 69
2358.23 69
2358.35 67
2358.46 63
2358.57 57
2358.68 50
2358.79 43
2358.90 37
2359.01 33
2359.13 30
2359.24 30
2359.35 31
2359.46 31
2359.57 31
2359.68 30
2359.79 27
2359.90 23
2360.02 20
2360.13 16
2360.24 12
2360.35 8
2360.46 4
2360.57 0
2360.68 0
2360.80 0
2360.91 0
2361.02 0
2361.13 0
2361.24 0
2361.35 0
2361.46 4
2361.57 14
2361.69 24
2361.80 33
2361.91 41
2362.02 47
2362.13 50
2362.24 52
2362.35 51
2362.47 48
2362.58 43
2362.69 37
2362.80 32
2362.91 28
2363.02 26
2363.13 27
2363.25 30
2363.36 33
2363.47 35
2363.58 36
2363.69 34
2363.80 32
2363.91 30
2364.03 31
2364.14 38
2364.25 49
2364.36 65
2364.47 84
2364.58 101
2364.69 115
2364.81 123
2364.92 126
2365.03 124
2365.14 119
2365.25 113
2365.36 107
2365.48 103
2365.59 101
2365.70 99
2365.81 96
2365.92 91
2366.03 85
2366.14 76
2366.26 65
2366.37 54
2366.48 44
2366.59 34
2366.70 27
2366.81 22
2366.92 19
2367.04 19
2367.15 22
2367.26 28
2367.37 38
2367.48 51
2367.59 65
2367.71 79
2367.82 91
2367.93 98
2368.04 98
2368.15 92
2368.26 80
2368.37 66
2368.49 51
2368.60 39
2368.71 30
2368.82 25
2368.93 21
2369.04 18
2369.16 15
2369.27 12
2369.38 9
2369.49 7
2369.60 8
2369.71 12
2369.82 18
2369.94 23
2370.05 26
2370.16 26
2370.27 23
2370.38 17
2370.49 11
2370.61 5
2370.72 2
2370.83 2
2370.94 4
2371.05 7
2371.16 12
2371.28 17
2371.39 22
2371.50 27
2371.61 33
2371.72 38
2371.83 42
2371.95 45
2372.06 47
2372.17 48
2372.28 47
2372.39 47
2372.50 46
2372.61 45
2372.73 44
2372.84 42
2372.95 39
2373.06 36
2373.17 31
2373.28 26
2373.40 21
2373.51 16
2373.62 11
2373.73 7
2373.84 3
2373.95 0
2374.07 0
2374.18 0
2374.29 0
2374.40 0
2374.51 0
2374.62 0
2374.74 0
2374.85 1
2374.96 3
2375.07 4
2375.18 5
2375.30 5
2375.41 5
2375.52 5
2375.63 6
2375.74 10
2375.85 16
2375.97 24
2376.08 34
2376.19 45
2376.30 55
2376.41 64
2376.52 70
2376.64 74
2376.75 75
2376.86 75
2376.97 75
2377.08 75
2377.19 75
2377.31 76
2377.42 76
2377.53 75
2377.64 73
2377.75 70
2377.87 66
2377.98 61
2378.09 57
2378.20 53
2378.31 49
2378.42 46
2378.54 42
2378.65 39
2378.76 38
2378.87 38
2378.98 41
2379.09 46
2379.21 53
2379.32 58
2379.43 62
2379.54 62
2379.65 57
2379.77 48
2379.88 35
2379.99 20
2380.10 5
2380.21 0
2380.32 0
2380.44 0
2380.55 0
2380.66 0
2380.77 0
2380.88 0
2381.00 0
2381.11 5
2381.22 12
2381.33 19
2381.44 26
2381.55 33
2381.67 39
2381.78 43
2381.89 44
2382.00 42
2382.11 37
2382.23 31
2382.34 25
2382.45 20
2382.56 18
2382.67 16
2382.79 16
2382.90 16
2383.01 16
2383.12 15
2383.23 15
2383.35 16
2383.46 19
2383.57 24
2383.68 31
2383.79 37
2383.90 42
2384.02 44
2384.13 42
2384.24 38
2384.35 33
2384.46 28
2384.58 26
2384.69 27
2384.80 31
2384.91 37
2385.02 44
2385.14 51
2385.25 58
2385.36 63
2385.47 68
2385.58 71
2385.70 75
2385.81 79
2385.92 84
2386.03 90
2386.14 98
2386.26 108
2386.37 119
2386.48 131
2386.59 141
2386.70 148
2386.82 152
2386.93 152
2387.04 150
2387.15 147
2387.26 146
2387.38 147
2387.49 154
2387.60 165
2387.71 179
2387.82 194
2387.94 208
2388.05 219
2388.16 225
2388.27 226
2388.38 221
2388.50 213
2388.61 204
2388.72 195
2388.83 188
2388.94 184
2389.06 182
2389.17 183
2389.28 184
2389.39 185
2389.50 186
2389.62 185
2389.73 183
2389.84 181
2389.95 179
2390.06 176
2390.18 173
2390.29 170
2390.40 165
2390.51 159
2390.62 152
2390.74 144
2390.85 136
2390.96 131
2391.07 128
2391.18 128
2391.30 130
2391.41 133
2391.52 137
2391.63 139
2391.74 138
2391.86 136
2391.97 131
2392.08 127
2392.19 124
2392.31 124
2392.42 126
2392.53 131
2392.64 137
2392.75 143
2392.87 149
2392.98 152
2393.09 152
2393.20 151
2393.31 148
2393.43 145
2393.54 143
2393.65 142
2393.76 144
2393.88 148
2393.99 153
2394.10 158
2394.21 161
2394.32 161
2394.44 158
2394.55 153
2394.66 145
2394.77 137
2394.88 132
2395.00 128
2395.11 128
2395.22 130
2395.33 132
2395.45 132
2395.56 128
2395.67 119
2395.78 105
2395.89 88
2396.01 70
2396.12 55
2396.23 46
2396.34 44
2396.46 50
2396.57 61
2396.68 75
2396.79 90
2396.90 104
2397.02 116
2397.13 125
2397.24 132
2397.35 139
2397.47 145
2397.58 151
2397.69 157
2397.80 162
2397.91 164
2398.03 163
2398.14 159
2398.25 152
2398.36 145
2398.48 136
2398.59 127
2398.70 118
2398.81 110
2398.92 102
2399.04 95
2399.15 87
2399.26 79
2399.37 70
2399.49 61
2399.60 53
2399.71 46
2399.82 42
2399.93 42
2400.05 45
2400.16 52
2400.27 60
2400.38 68
2400.50 76
2400.61 82
2400.72 87
2400.83 91
2400.95 95
2401.06 99
2401.17 103
2401.28 106
2401.39 106
2401.51 103
2401.62 96
2401.73 86
2401.84 75
2401.96 65
2402.07 59
2402.18 57
2402.29 61
2402.41 68
2402.52 78
2402.63 88
2402.74 97
2402.86 103
2402.97 104
2403.08 100
2403.19 91
2403.30 78
2403.42 64
2403.53 49
2403.64 38
2403.75 30
2403.87 28
2403.98 31
2404.09 39
2404.20 49
2404.32 60
2404.43 73
2404.54 85
2404.65 98
2404.77 110
2404.88 121
2404.99 129
2405.10 134
2405.22 134
2405.33 128
2405.44 119
2405.55 106
2405.66 94
2405.78 82
2405.89 73
2406.00 68
2406.11 66
2406.23 66
2406.34 66
2406.45 66
2406.56 65
2406.68 62
2406.79 59
2406.90 55
2407.01 52
2407.13 49
2407.24 47
2407.35 46
2407.46 47
2407.58 49
2407.69 54
2407.80 62
2407.91 71
2408.03 82
2408.14 93
2408.25 102
2408.36 108
2408.48 109
2408.59 105
2408.70 96
2408.81 85
2408.93 74
2409.04 64
2409.15 57
2409.26 54
2409.38 54
2409.49 57
2409.60 60
2409.71 63
2409.83 65
2409.94 66
2410.05 66
2410.16 66
2410.28 66
2410.39 65
2410.50 64
2410.61 64
2410.73 65
2410.84 68
2410.95 75
2411.06 86
2411.18 100
2411.29 117
2411.40 134
2411.51 149
2411.63 160
2411.74 166
2411.85 168
2411.96 168
2412.08 167
2412.19 168
2412.30 172
2412.41 178
2412.53 185
2412.64 190
2412.75 192
2412.87 191
2412.98 185
2413.09 175
2413.20 164
2413.32 152
2413.43 140
2413.54 128
2413.65 117
2413.77 106
2413.88 97
2413.99 89
2414.10 82
2414.22 79
2414.33 78
2414.44 80
2414.55 85
2414.67 91
2414.78 98
2414.89 104
2415.00 108
2415.12 109
2415.23 108
2415.34 105
2415.46 99
2415.57 91
2415.68 82
2415.79 73
2415.91 65
2416.02 58
2416.13 52
2416.24 49
2416.36 47
2416.47 46
2416.58 45
2416.69 44
2416.81 41
2416.92 35
2417.03 28
2417.15 20
2417.26 12
2417.37 4
2417.48 0
2417.60 0
2417.71 0
2417.82 0
2417.93 0
2418.05 1
2418.16 3
2418.27 3
2418.39 3
2418.50 1
2418.61 0
2418.72 0
2418.84 0
2418.95 1
2419.06 5
2419.17 9
2419.29 14
2419.40 19
2419.51 24
2419.63 29
2419.74 32
2419.85 33
2419.96 32
2420.08 29
2420.19 25
2420.30 20
2420.41 16
2420.53 13
2420.64 12
2420.75 14
2420.87 18
2420.98 23
2421.09 27
2421.20 32
2421.32 35
2421.43 37
2421.54 38
2421.66 40
2421.77 43
2421.88 47
2421.99 54
2422.11 62
2422.22 74
2422.33 87
2422.44 100
2422.56 113
2422.67 125
2422.78 137
2422.90 146
2423.01 155
2423.12 161
2423.23 166
2423.35 168
2423.46 166
2423.57 160
2423.69 148
2423.80 133
2423.91 116
2424.02 98
2424.14 83
2424.25 71
2424.36 65
2424.48 65
2424.59 69
2424.70 75
2424.81 82
2424.93 88
2425.04 92
2425.15 93
2425.27 92
2425.38 91
2425.49 92
2425.60 97
2425.72 106
2425.83 118
2425.94 134
2426.06 151
2426.17 167
2426.28 179
2426.39 187
2426.51 189
2426.62 185
2426.73 178
2426.85 169
2426.96 161
2427.07 155
2427.19 152
2427.30 152
2427.41 154
2427.52 158
2427.64 160
2427.75 160
2427.86 158
2427.98 153
2428.09 147
2428.20 140
2428.31 133
2428.43 126
2428.54 119
2428.65 113
2428.77 108
2428.88 104
2428.99 103
2429.11 104
2429.22 109
2429.33 116
2429.44 126
2429.56 137
2429.67 148
2429.78 158
2429.90 166
2430.01 173
2430.12 177
2430.23 180
2430.35 181
2430.46 180
2430.57 179
2430.69 176
2430.80 172
2430.91 167
2431.03 163
2431.14 159
2431.25 157
2431.37 156
2431.48 156
2431.59 156
2431.70 157
2431.82 156
2431.93 153
2432.04 148
2432.16 143
2432.27 138
2432.38 135
2432.50 135
2432.61 138
2432.72 144
2432.83 151
2432.95 158
2433.06 164
2433.17 166
2433.29 165
2433.40 162
2433.51 157
2433.63 151
2433.74 145
2433.85 139
2433.97 135
2434.08 131
2434.19 127
2434.30 122
2434.42 116
2434.53 109
2434.64 101
2434.76 92
2434.87 83
2434.98 75
2435.10 69
2435.21 65
2435.32 63
2435.44 62
2435.55 60
2435.66 58
2435.77 55
2435.89 50
2436.00 45
2436.11 40
2436.23 36
2436.34 35
2436.45 38
2436.57 43
2436.68 51
2436.79 60
2436.91 69
2437.02 77
2437.13 82
2437.25 85
2437.36 84
2437.47 80
2437.59 73
2437.70 65
2437.81 55
2437.92 46
2438.04 40
2438.15 37
2438.26 38
2438.38 42
2438.49 49
2438.60 56
2438.72 62
2438.83 66
2438.94 68
2439.06 69
2439.17 69
2439.28 69
2439.40 70
2439.51 71
2439.62 72
2439.74 74
2439.85 78
2439.96 83
2440.08 89
2440.19 97
2440.30 107
2440.42 116
2440.53 123
2440.64 126
2440.75 123
2440.87 115
2440.98 101
2441.09 83
2441.21 62
2441.32 41
2441.43 23
2441.55 10
2441.66 3
2441.77 3
2441.89 11
2442.00 25
2442.11 44
2442.23 66
2442.34 87
2442.45 106
2442.57 120
2442.68 130
2442.79 135
2442.91 135
2443.02 132
2443.13 126
2443.25 118
2443.36 109
2443.47 101
2443.59 94
2443.70 89
2443.81 84
2443.93 80
2444.04 75
2444.15 68
2444.27 61
2444.38 51
2444.49 42
2444.61 33
2444.72 27
2444.83 26
2444.95 28
2445.06 34
2445.17 44
2445.29 57
2445.40 71
2445.51 87
2445.63 103
2445.74 119
2445.85 134
2445.97 147
2446.08 157
2446.19 162
2446.31 163
2446.42 160
2446.53 152
2446.65 142
2446.76 130
2446.87 120
2446.99 112
2447.10 107
2447.21 105
2447.33 106
2447.44 108
2447.55 112
2447.67 114
2447.78 116
2447.89 116
2448.01 115
2448.12 114
2448.23 113
2448.35 114
2448.46 116
2448.57 120
2448.69 125
2448.80 130
2448.91 135
2449.03 141
2449.14 148
2449.26 156
2449.37 166
2449.48 175
2449.60 184
2449.71 191
2449.82 194
2449.94 194
2450.05 189
2450.16 181
2450.28 171
2450.39 162
2450.50 154
2450.62 148
2450.73 143
2450.84 139
2450.96 136
2451.07 134
2451.18 134
2451.30 136
2451.41 141
2451.52 149
2451.64 159
2451.75 170
2451.86 178
2451.98 182
2452.09 181
2452.21 177
2452.32 170
2452.43 162
2452.55 155
2452.66 150
2452.77 148
2452.89 146
2453.00 144
2453.11 141
2453.23 137
2453.34 130
2453.45 124
2453.57 119
2453.68 116
2453.79 116
2453.91 119
2454.02 122
2454.14 125
2454.25 128
2454.36 129
2454.48 128
2454.59 126
2454.70 124
2454.82 122
2454.93 120
2455.04 119
2455.16 119
2455.27 120
2455.38 121
2455.50 123
2455.61 125
2455.73 125
2455.84 124
2455.95 119
2456.07 112
2456.18 100
2456.29 86
2456.41 70
2456.52 53
2456.63 37
2456.75 22
2456.86 10
2456.97 3
2457.09 1
2457.20 4
2457.32 12
2457.43 23
2457.54 36
2457.66 49
2457.77 59
2457.88 67
2458.00 71
2458.11 71
2458.22 67
2458.34 60
2458.45 52
2458.57 43
2458.68 33
2458.79 25
2458.91 18
2459.02 12
2459.13 9
2459.25 9
2459.36 10
2459.48 12
2459.59 15
2459.70 17
2459.82 17
2459.93 17
2460.04 16
2460.16 17
2460.27 20
2460.38 25
2460.50 33
2460.61 43
2460.73 54
2460.84 65
2460.95 74
2461.07 82
2461.18 89
2461.29 93
2461.41 95
2461.52 96
2461.64 95
2461.75 93
2461.86 90
2461.98 87
2462.09 85
2462.20 83
2462.32 83
2462.43 81
2462.55 78
2462.66 73
2462.77 67
2462.89 60
2463.00 54
2463.11 50
2463.23 49
2463.34 50
2463.46 51
2463.57 51
2463.68 48
2463.80 43
2463.91 35
2464.02 27
2464.14 21
2464.25 17
2464.37 17
2464.48 21
2464.59 26
2464.71 32
2464.82 38
2464.93 41
2465.05 43
2465.16 42
2465.28 40
2465.39 35
2465.50 29
2465.62 22
2465.73 15
2465.84 8
2465.96 2
2466.07 0
2466.19 0
2466.30 0
2466.41 0
2466.53 0
2466.64 0
2466.76 0
2466.87 0
2466.98 0
2467.10 0
2467.21 2
2467.32 12
2467.44 27
2467.55 44
2467.67 64
2467.78 83
2467.89 99
2468.01 113
2468.12 121
2468.24 125
2468.35 125
2468.46 123
2468.58 119
2468.69 116
2468.81 115
2468.92 115
2469.03 116
2469.15 117
2469.26 118
2469.37 118
2469.49 117
2469.60 117
2469.72 118
2469.83 120
2469.94 122
2470.06 125
2470.17 127
2470.29 128
2470.40 128
2470.51 125
2470.63 121
2470.74 115
2470.86 106
2470.97 96
2471.08 84
2471.20 73
2471.31 63
2471.43 55
2471.54 51
2471.65 48
2471.77 47
2471.88 47
2471.99 46
2472.11 43
2472.22 39
2472.34 34
2472.45 28
2472.56 23
2472.68 19
2472.79 17
2472.91 17
2473.02 17
2473.13 18
2473.25 19
2473.36 19
2473.48 19
2473.59 20
2473.70 22
2473.82 25
2473.93 30
2474.05 38
2474.16 47
2474.27 57
2474.39 67
2474.50 75
2474.62 81
2474.73 83
2474.84 81
2474.96 75
2475.07 67
2475.19 59
2475.30 52
2475.41 49
2475.53 50
2475.64 55
2475.76 64
2475.87 76
2475.99 88
2476.10 100
2476.21 111
2476.33 122
2476.44 131
2476.56 138
2476.67 143
2476.78 146
2476.90 147
2477.01 143
2477.13 137
2477.24 127
2477.35 115
2477.47 102
2477.58 89
2477.70 77
2477.81 68
2477.92 62
2478.04 59
2478.15 58
2478.27 57
2478.38 56
2478.50 53
2478.61 47
2478.72 39
2478.84 29
2478.95 20
2479.07 12
2479.18 7
2479.29 6
2479.41 7
2479.52 11
2479.64 16
2479.75 21
2479.86 26
2479.98 29
2480.09 32
2480.21 34
2480.32 37
2480.44 39
2480.55 43
2480.66 46
2480.78 50
2480.89 52
2481.01 53
2481.12 51
2481.23 48
2481.35 45
2481.46 42
2481.58 39
2481.69 37
2481.81 37
2481.92 37
2482.03 37
2482.15 36
2482.26 34
2482.38 30
2482.49 25
2482.60 19
2482.72 12
2482.83 3
2482.95 0
2483.06 0
2483.18 0
2483.29 0
2483.40 0
2483.52 0
2483.63 0
2483.75 0
2483.86 10
2483.98 18
2484.09 22
2484.20 22
2484.32 18
2484.43 12
2484.55 5
2484.66 0
2484.78 0
2484.89 0
2485.00 0
2485.12 0
2485.23 0
2485.35 0
2485.46 2
2485.57 5
2485.69 11
2485.80 20
2485.92 31
2486.03 44
2486.15 57
2486.26 68
2486.37 75
2486.49 79
2486.60 79
2486.72 78
2486.83 77
2486.95 79
2487.06 84
2487.18 91
2487.29 99
2487.40 107
2487.52 113
2487.63 115
2487.75 115
2487.86 112
2487.98 108
2488.09 103
2488.20 97
2488.32 90
2488.43 82
2488.55 73
2488.66 61
2488.78 49
2488.89 36
2489.00 24
2489.12 14
2489.23 6
2489.35 2
2489.46 3
2489.58 7
2489.69 14
2489.80 23
2489.92 32
2490.03 38
2490.15 42
2490.26 43
2490.38 40
2490.49 35
2490.61 30
2490.72 25
2490.83 23
2490.95 23
2491.06 26
2491.18 31
2491.29 37
2491.41 43
2491.52 49
2491.64 52
2491.75 54
2491.86 53
2491.98 51
2492.09 48
2492.21 44
2492.32 42
2492.44 41
2492.55 43
2492.67 48
2492.78 54
2492.89 61
2493.01 68
2493.12 74
2493.24 77
2493.35 78
2493.47 77
2493.58 75
2493.70 74
2493.81 73
2493.92 74
2494.04 77
2494.15 79
2494.27 80
2494.38 80
2494.50 77
2494.61 72
2494.73 67
2494.84 62
2494.95 59
2495.07 58
2495.18 60
2495.30 63
2495.41 67
2495.53 70
2495.64 73
2495.76 76
2495.87 79
2495.98 84
2496.10 90
2496.21 96
2496.33 101
2496.44 104
2496.56 103
2496.67 99
2496.79 92
2496.90 83
2497.02 74
2497.13 67
2497.24 62
2497.36 59
2497.47 59
2497.59 59
2497.70 58
2497.82 56
2497.93 53
2498.05 48
2498.16 44
2498.28 42
2498.39 43
2498.50 47
2498.62 54
2498.73 62
2498.85 68
2498.96 72
2499.08 71
2499.19 66
2499.31 59
2499.42 50
2499.54 41
2499.65 33
2499.77 27
2499.88 23
2499.99 20
2500.11 19
2500.22 18
2500.34 18
2500.45 19
2500.57 20
2500.68 20
2500.80 19
2500.91 17
2501.03 13
2501.14 10
2501.26 7
2501.37 7
2501.48 10
2501.60 16
2501.71 25
2501.83 34
2501.94 43
2502.06 49
2502.17 53
2502.29 53
2502.40 51
2502.52 48
2502.63 45
2502.75 42
2502.86 42
2502.98 44
2503.09 49
2503.20 55
2503.32 61
2503.43 67
2503.55 71
2503.66 72
2503.78 70
2503.89 63
2504.01 52
2504.12 38
2504.24 22
2504.35 7
2504.47 0
2504.58 0
2504.70 0
2504.81 0
2504.92 0
2505.04 0
2505.15 0
2505.27 1
2505.38 8
2505.50 13
2505.61 17
2505.73 20
2505.84 22
2505.96 22
2506.07 22
2506.19 19
2506.30 16
2506.42 11
2506.53 6
2506.65 1
2506.76 0
2506.88 0
2506.99 1
2507.11 8
2507.22 18
2507.33 30
2507.45 42
2507.56 52
2507.68 59
2507.79 64
2507.91 66
2508.02 66
2508.14 66
2508.25 66
2508.37 68
2508.48 72
2508.60 78
2508.71 86
2508.83 93
2508.94 102
2509.06 110
2509.17 118
2509.29 126
2509.40 133
2509.52 140
2509.63 144
2509.75 145
2509.86 143
2509.98 137
2510.09 127
2510.20 116
2510.32 104
2510.43 94
2510.55 86
2510.66 81
2510.78 80
2510.89 83
2511.01 87
2511.12 93
2511.24 98
2511.35 101
2511.47 101
2511.58 97
2511.70 90
2511.81 81
2511.93 70
2512.04 60
2512.16 51
2512.27 45
2512.39 39
2512.50 34
2512.62 29
2512.73 22
2512.85 15
2512.96 6
2513.08 0
2513.19 0
2513.31 0
2513.42 0
2513.54 0
2513.65 0
2513.77 0
2513.88 0
2514.00 0
2514.11 9
2514.23 21
2514.34 34
2514.46 48
2514.57 61
2514.69 73
2514.80 81
2514.92 86
2515.03 87
2515.15 84
2515.26 78
2515.38 70
2515.49 61
2515.61 53
2515.72 45
2515.84 41
2515.95 39
2516.07 40
2516.18 44
2516.30 49
2516.41 55
2516.53 60
2516.64 64
2516.76 67
2516.87 70
2516.98 74
2517.10 79
2517.21 84
2517.33 90
2517.44 95
2517.56 97
2517.68 97
2517.79 94
2517.91 89
2518.02 84
2518.14 79
2518.25 77
2518.37 77
2518.48 80
2518.60 85
2518.71 89
2518.83 93
2518.94 96
2519.06 97
2519.17 97
2519.29 95
2519.40 93
2519.52 92
2519.63 91
2519.75 92
2519.86 95
2519.98 97
2520.09 99
2520.21 99
2520.32 97
2520.44 92
2520.55 83
2520.67 72
2520.78 58
2520.90 43
2521.01 28
2521.13 13
2521.24 2
2521.36 0
2521.47 0
2521.59 0
2521.70 2
2521.82 13
2521.93 25
2522.05 37
2522.16 45
2522.28 50
2522.39 51
2522.51 49
2522.62 45
2522.74 40
2522.85 37
2522.97 36
2523.08 37
2523.20 40
2523.31 44
2523.43 46
2523.54 48
2523.66 47
2523.77 44
2523.89 42
2524.00 39
2524.12 39
2524.23 40
2524.35 42
2524.47 45
2524.58 49
2524.70 52
2524.81 55
2524.93 58
2525.04 62
2525.16 66
2525.27 70
2525.39 76
2525.50 81
2525.62 86
2525.73 90
2525.85 91
2525.96 91
2526.08 87
2526.19 81
2526.31 72
2526.42 62
2526.54 52
2526.65 43
2526.77 38
2526.88 36
2527.00 38
2527.11 42
2527.23 47
2527.35 52
2527.46 56
2527.58 59
2527.69 62
2527.81 65
2527.92 70
2528.04 77
2528.15 86
2528.27 96
2528.38 106
2528.50 113
2528.61 117
2528.73 115
2528.84 110
2528.96 104
2529.07 97
2529.19 93
2529.30 93
2529.42 98
2529.54 107
2529.65 117
2529.77 128
2529.88 137
2530.00 144
2530.11 148
2530.23 149
2530.34 148
2530.46 147
2530.57 146
2530.69 146
2530.80 149
2530.92 156
2531.03 167
2531.15 183
2531.26 204
2531.38 226
2531.50 249
2531.61 269
2531.73 284
2531.84 291
2531.96 291
2532.07 283
2532.19 270
2532.30 253
2532.42 237
2532.53 221
2532.65 207
2532.76 196
2532.88 188
2532.99 181
2533.11 175
2533.23 170
2533.34 165
2533.46 162
2533.57 160
2533.69 160
2533.80 164
2533.92 170
2534.03 177
2534.15 186
2534.26 194
2534.38 201
2534.49 204
2534.61 205
2534.73 204
2534.84 203
2534.96 203
2535.07 205
2535.19 209
2535.30 215
2535.42 221
2535.53 226
2535.65 228
2535.76 225
2535.88 219
2536.00 211
2536.11 203
2536.23 196
2536.34 193
2536.46 194
2536.57 199
2536.69 208
2536.80 219
2536.92 231
2537.03 244
2537.15 258
2537.26 275
2537.38 294
2537.50 315
2537.61 338
2537.73 361
2537.84 383
2537.96 401
2538.07 416
2538.19 427
2538.30 435
2538.42 442
2538.54 450
2538.65 459
2538.77 471
2538.88 486
2539.00 504
2539.11 524
2539.23 543
2539.34 562
2539.46 577
2539.57 589
2539.69 596
2539.81 600
2539.92 601
2540.04 602
2540.15 606
2540.27 611
2540.38 621
2540.50 632
2540.61 645
2540.73 657
2540.85 667
2540.96 675
2541.08 679
2541.19 680
2541.31 679
2541.42 675
2541.54 669
2541.65 662
2541.77 654
2541.89 646
2542.00 638
2542.12 631
2542.23 626
2542.35 623
2542.46 621
2542.58 619
2542.69 618
2542.81 617
2542.93 616
2543.04 616
2543.16 617
2543.27 620
2543.39 623
2543.50 626
2543.62 627
2543.73 626
2543.85 620
2543.97 610
2544.08 595
2544.20 577
2544.31 557
2544.43 535
2544.54 513
2544.66 491
2544.78 469
2544.89 450
2545.01 433
2545.12 419
2545.24 409
2545.35 402
2545.47 398
2545.58 394
2545.70 390
2545.82 384
2545.93 374
2546.05 361
2546.16 345
2546.28 327
2546.39 309
2546.51 291
2546.63 276
2546.74 263
2546.86 251
2546.97 243
2547.09 236
2547.20 232
2547.32 230
2547.44 231
2547.55 234
2547.67 238
2547.78 242
2547.90 244
2548.01 244
2548.13 243
2548.25 241
2548.36 240
2548.48 240
2548.59 243
2548.71 246
2548.82 249
2548.94 250
2549.06 247
2549.17 241
2549.29 231
2549.40 219
2549.52 207
2549.63 195
2549.75 184
2549.87 174
2549.98 164
2550.10 154
2550.21 144
2550.33 134
2550.44 126
2550.56 119
2550.68 116
2550.79 117
2550.91 121
2551.02 125
2551.14 130
2551.25 132
2551.37 131
2551.49 127
2551.60 120
2551.72 113
2551.83 107
2551.95 103
2552.07 102
2552.18 104
2552.30 109
2552.41 114
2552.53 120
2552.64 124
2552.76 126
2552.88 126
2552.99 125
2553.11 123
2553.22 120
2553.34 117
2553.45 114
2553.57 109
2553.69 102
2553.80 94
2553.92 86
2554.03 78
2554.15 71
2554.27 66
2554.38 62
2554.50 60
2554.61 59
2554.73 58
2554.84 57
2554.96 55
2555.08 50
2555.19 45
2555.31 37
2555.42 28
2555.54 19
2555.66 10
2555.77 3
2555.89 0
2556.00 0
2556.12 0
2556.24 0
2556.35 0
2556.47 0
2556.58 0
2556.70 0
2556.81 0
2556.93 1
2557.05 6
2557.16 12
2557.28 19
2557.39 25
2557.51 31
2557.63 36
2557.74 40
2557.86 42
2557.97 44
2558.09 45
2558.21 45
2558.32 45
2558.44 45
2558.55 44
2558.67 42
2558.79 37
2558.90 30
2559.02 21
2559.13 11
2559.25 3
2559.37 0
2559.48 0
2559.60 1
2559.71 8
2559.83 16
2559.95 22
2560.06 26
2560.18 25
2560.29 23
2560.41 18
2560.53 14
2560.64 12
2560.76 12
2560.87 15
2560.99 20
2561.11 25
2561.22 30
2561.34 34
2561.45 37
2561.57 38
2561.69 37
2561.80 36
2561.92 35
2562.03 35
2562.15 36
2562.27 38
2562.38 41
2562.50 45
2562.61 48
2562.73 50
2562.85 52
2562.96 54
2563.08 54
2563.19 55
2563.31 56
2563.43 56
2563.54 57
2563.66 57
2563.77 57
2563.89 57
2564.01 57
2564.12 59
2564.24 63
2564.35 70
2564.47 78
2564.59 87
2564.70 96
2564.82 103
2564.93 109
2565.05 111
2565.17 112
2565.28 112
2565.40 112
2565.51 112
2565.63 112
2565.75 113
2565.86 113
2565.98 113
2566.10 114
2566.21 117
2566.33 125
2566.44 137
2566.56 153
2566.68 173
2566.79 193
2566.91 210
2567.02 220
2567.14 222
2567.26 215
2567.37 201
2567.49 181
2567.61 159
2567.72 136
2567.84 116
2567.95 99
2568.07 86
2568.19 77
2568.30 71
2568.42 69
2568.53 69
2568.65 70
2568.77 71
2568.88 71
2569.00 72
2569.12 72
2569.23 72
2569.35 73
2569.46 75
2569.58 77
2569.70 80
2569.81 83
2569.93 85
2570.04 86
2570.16 88
2570.28 91
2570.39 95
2570.51 100
2570.63 105
2570.74 110
2570.86 113
2570.97 113
2571.09 109
2571.21 100
2571.32 89
2571.44 76
2571.56 62
2571.67 49
2571.79 38
2571.90 30
2572.02 24
2572.14 21
2572.25 21
2572.37 25
2572.49 31
2572.60 39
2572.72 48
2572.83 58
2572.95 67
2573.07 74
2573.18 79
2573.30 83
2573.42 87
2573.53 92
2573.65 98
2573.76 106
2573.88 114
2574.00 123
2574.11 129
2574.23 132
2574.35 131
2574.46 127
2574.58 120
2574.70 113
2574.81 107
2574.93 102
2575.04 100
2575.16 98
2575.28 95
2575.39 90
2575.51 81
2575.63 68
2575.74 53
2575.86 38
2575.97 25
2576.09 17
2576.21 15
2576.32 20
2576.44 30
2576.56 45
2576.67 63
2576.79 80
2576.91 97
2577.02 109
2577.14 117
2577.25 121
2577.37 119
2577.49 113
2577.60 105
2577.72 96
2577.84 88
2577.95 80
2578.07 74
2578.19 70
2578.30 67
2578.42 67
2578.53 68
2578.65 71
2578.77 75
2578.88 79
2579.00 83
2579.12 87
2579.23 91
2579.35 95
2579.47 100
2579.58 108
2579.70 118
2579.82 130
2579.93 143
2580.05 155
2580.16 164
2580.28 168
2580.40 167
2580.51 162
2580.63 155
2580.75 148
2580.86 143
2580.98 142
2581.10 143
2581.21 144
2581.33 144
2581.45 140
2581.56 133
2581.68 122
2581.79 111
2581.91 101
2582.03 94
2582.14 92
2582.26 92
2582.38 94
2582.49 95
2582.61 94
2582.73 89
2582.84 83
2582.96 76
2583.08 69
2583.19 65
2583.31 62
2583.43 62
2583.54 63
2583.66 65
2583.78 65
2583.89 65
2584.01 63
2584.12 60
2584.24 56
2584.36 52
2584.47 48
2584.59 44
2584.71 42
2584.82 40
2584.94 39
2585.06 38
2585.17 37
2585.29 34
2585.41 30
2585.52 24
2585.64 17
2585.76 12
2585.87 8
2585.99 6
2586.11 7
2586.22 10
2586.34 12
2586.46 14
2586.57 13
2586.69 9
2586.81 3
2586.92 0
2587.04 0
2587.15 0
2587.27 0
2587.39 0
2587.50 0
2587.62 2
2587.74 13
2587.85 25
2587.97 38
2588.09 51
2588.20 64
2588.32 76
2588.44 88
2588.55 98
2588.67 106
2588.79 111
2588.90 113
2589.02 113
2589.14 110
2589.25 104
2589.37 96
2589.49 88
2589.60 78
2589.72 69
2589.84 60
2589.95 53
2590.07 47
2590.19 42
2590.30 37
2590.42 32
2590.54 26
2590.65 21
2590.77 18
2590.89 17
2591.00 19
2591.12 25
2591.24 34
2591.35 43
2591.47 53
2591.59 60
2591.70 64
2591.82 65
2591.94 64
2592.05 62
2592.17 60
2592.29 58
2592.40 58
2592.52 61
2592.64 66
2592.75 72
2592.87 80
2592.99 90
2593.10 101
2593.22 113
2593.34 124
2593.45 133
2593.57 140
2593.69 143
2593.80 142
2593.92 137
2594.04 129
2594.16 119
2594.27 108
2594.39 97
2594.51 87
2594.62 79
2594.74 74
2594.86 71
2594.97 71
2595.09 71
2595.21 73
2595.32 74
2595.44 74
2595.56 71
2595.67 65
2595.79 57
2595.91 47
2596.02 38
2596.14 30
2596.26 24
2596.37 20
2596.49 18
2596.61 16
2596.72 14
2596.84 10
2596.96 4
2597.07 0
2597.19 0
2597.31 0
2597.42 0
2597.54 0
2597.66 0
2597.78 0
2597.89 0
2598.01 10
2598.13 20
2598.24 29
2598.36 36
2598.48 42
2598.59 45
2598.71 48
2598.83 50
2598.94 54
2599.06 60
2599.18 67
2599.29 77
2599.41 87
2599.53 96
2599.65 104
2599.76 110
2599.88 113
2600.00 114
2600.11 114
2600.23 113
2600.35 111
2600.46 109
2600.58 106
2600.70 101
2600.81 94
2600.93 86
2601.05 78
2601.16 71
2601.28 65
2601.40 62
2601.52 62
2601.63 62
2601.75 63
2601.87 62
2601.98 60
2602.10 55
2602.22 48
2602.33 40
2602.45 33
2602.57 27
2602.68 23
2602.80 21
2602.92 20
2603.04 21
2603.15 21
2603.27 21
2603.39 21
2603.50 19
2603.62 18
2603.74 18
2603.85 18
2603.97 19
2604.09 20
2604.20 21
2604.32 22
2604.44 22
2604.56 21
2604.67 21
2604.79 20
2604.91 20
2605.02 21
2605.14 22
2605.26 25
2605.37 31
2605.49 39
2605.61 52
2605.73 70
2605.84 92
2605.96 116
2606.08 142
2606.19 166
2606.31 187
2606.43 203
2606.54 215
2606.66 221
2606.78 223
2606.90 223
2607.01 221
2607.13 219
2607.25 217
2607.36 215
2607.48 214
2607.60 213
2607.72 213
2607.83 213
2607.95 214
2608.07 215
2608.18 217
2608.30 220
2608.42 226
2608.53 235
2608.65 248
2608.77 265
2608.89 285
2609.00 308
2609.12 332
2609.24 353
2609.35 370
2609.47 382
2609.59 390
2609.71 394
2609.82 395
2609.94 394
2610.06 394
2610.17 392
2610.29 388
2610.41 382
2610.53 372
2610.64 359
2610.76 343
2610.88 327
2610.99 310
2611.11 296
2611.23 283
2611.35 273
2611.46 264
2611.58 254
2611.70 244
2611.81 233
2611.93 221
2612.05 208
2612.17 194
2612.28 182
2612.40 170
2612.52 160
2612.63 152
2612.75 146
2612.87 143
2612.99 143
2613.10 146
2613.22 149
2613.34 153
2613.45 157
2613.57 159
2613.69 159
2613.81 157
2613.92 154
2614.04 152
2614.16 149
2614.27 146
2614.39 142
2614.51 137
2614.63 131
2614.74 125
2614.86 120
2614.98 115
2615.09 113
2615.21 112
2615.33 112
2615.45 110
2615.56 107
2615.68 101
2615.80 94
2615.92 86
2616.03 80
2616.15 77
2616.27 78
2616.38 83
2616.50 91
2616.62 98
2616.74 103
2616.85 105
2616.97 101
2617.09 91
2617.21 78
2617.32 63
2617.44 47
2617.56 34
2617.67 25
2617.79 20
2617.91 18
2618.03 19
2618.14 20
2618.26 21
2618.38 20
2618.50 16
2618.61 10
2618.73 3
2618.85 0
2618.96 0
2619.08 0
2619.20 0
2619.32 0
2619.43 0
2619.55 0
2619.67 1
2619.79 14
2619.90 30
2620.02 46
2620.14 63
2620.25 78
2620.37 90
2620.49 97
2620.61 98
2620.72 91
2620.84 79
2620.96 63
2621.08 45
2621.19 27
2621.31 13
2621.43 4
2621.55 2
2621.66 6
2621.78 16
2621.90 29
2622.02 44
2622.13 59
2622.25 71
2622.37 79
2622.48 84
2622.60 86
2622.72 87
2622.84 88
2622.95 91
2623.07 97
2623.19 105
2623.31 116
2623.42 127
2623.54 137
2623.66 144
2623.78 149
2623.89 150
2624.01 148
2624.13 143
2624.25 135
2624.36 126
2624.48 115
2624.60 102
2624.72 89
2624.83 75
2624.95 61
2625.07 49
2625.19 40
2625.30 36
2625.42 35
2625.54 40
2625.66 48
2625.77 59
2625.89 70
2626.01 79
2626.12 85
2626.24 88
2626.36 88
2626.48 86
2626.59 81
2626.71 76
2626.83 71
2626.95 65
2627.06 59
2627.18 51
2627.30 42
2627.42 33
2627.53 24
2627.65 14
2627.77 6
2627.89 0
2628.00 0
2628.12 0
2628.24 0
2628.36 0
2628.47 0
2628.59 0
2628.71 0
2628.83 0
2628.94 1
2629.06 7
2629.18 14
2629.30 22
2629.41 32
2629.53 43
2629.65 53
2629.77 62
2629.89 68
2630.00 70
2630.12 68
2630.24 63
2630.36 57
2630.47 50
2630.59 44
2630.71 40
2630.83 38
2630.94 37
2631.06 37
2631.18 36
2631.30 34
2631.41 33
2631.53 32
2631.65 32
2631.77 33
2631.88 36
2632.00 41
2632.12 45
2632.24 49
2632.35 51
2632.47 51
2632.59 49
2632.71 45
2632.82 39
2632.94 33
2633.06 27
2633.18 22
2633.30 17
2633.41 13
2633.53 10
2633.65 10
2633.77 11
2633.88 14
2634.00 18
2634.12 23
2634.24 29
2634.35 36
2634.47 44
2634.59 53
2634.71 63
2634.82 72
2634.94 79
2635.06 82
2635.18 79
2635.30 69
2635.41 54
2635.53 35
2635.65 14
2635.77 0
2635.88 0
2636.00 0
2636.12 0
2636.24 0
2636.35 0
2636.47 0
2636.59 0
2636.71 4
2636.83 19
2636.94 35
2637.06 49
2637.18 60
2637.30 69
2637.41 76
2637.53 80
2637.65 83
2637.77 83
2637.88 82
2638.00 79
2638.12 75
2638.24 70
2638.36 65
2638.47 60
2638.59 56
2638.71 54
2638.83 51
2638.94 49
2639.06 46
2639.18 43
2639.30 41
2639.42 39
2639.53 39
2639.65 42
2639.77 47
2639.89 54
2640.00 63
2640.12 72
2640.24 79
2640.36 83
2640.48 84
2640.59 81
2640.71 77
2640.83 72
2640.95 69
2641.06 68
2641.18 70
2641.30 74
2641.42 80
2641.54 85
2641.65 89
2641.77 91
2641.89 92
2642.01 92
2642.12 92
2642.24 92
2642.36 92
2642.48 93
2642.60 93
2642.71 93
2642.83 92
2642.95 89
2643.07 85
2643.18 80
2643.30 74
2643.42 68
2643.54 61
2643.66 56
2643.77 52
2643.89 50
2644.01 49
2644.13 49
2644.25 51
2644.36 53
2644.48 54
2644.60 55
2644.72 56
2644.83 56
2644.95 57
2645.07 58
2645.19 62
2645.31 68
2645.42 76
2645.54 88
2645.66 101
2645.78 114
2645.90 126
2646.01 135
2646.13 140
2646.25 141
2646.37 136
2646.49 127
2646.60 115
2646.72 102
2646.84 88
2646.96 74
2647.08 60
2647.19 46
2647.31 33
2647.43 20
2647.55 9
2647.66 1
2647.78 0
2647.90 0
2648.02 0
2648.14 4
2648.25 12
2648.37 22
2648.49 32
2648.61 42
2648.73 51
2648.84 58
2648.96 64
2649.08 68
2649.20 71
2649.32 73
2649.43 75
2649.55 77
2649.67 80
2649.79 84
2649.91 87
2650.02 90
2650.14 93
2650.26 94
2650.38 95
2650.50 96
2650.61 97
2650.73 100
2650.85 103
2650.97 106
2651.09 106
2651.20 102
2651.32 95
2651.44 85
2651.56 74
2651.68 64
2651.79 56
2651.91 52
2652.03 51
2652.15 52
2652.27 54
2652.38 55
2652.50 54
2652.62 52
2652.74 49
2652.86 46
2652.98 44
2653.09 45
2653.21 49
2653.33 56
2653.45 67
2653.57 82
2653.68 99
2653.80 118
2653.92 135
2654.04 150
2654.16 162
2654.27 170
2654.39 174
2654.51 175
2654.63 172
2654.75 168
2654.86 162
2654.98 154
2655.10 145
2655.22 132
2655.34 118
2655.46 102
2655.57 85
2655.69 69
2655.81 55
2655.93 43
2656.05 36
2656.16 31
2656.28 29
2656.40 27
2656.52 23
2656.64 18
2656.75 12
2656.87 6
2656.99 0
2657.11 0
2657.23 0
2657.35 0
2657.46 0
2657.58 2
2657.70 3
2657.82 3
2657.94 1
2658.05 0
2658.17 0
2658.29 0
2658.41 0
2658.53 2
2658.65 6
2658.76 10
2658.88 15
2659.00 19
2659.12 23
2659.24 28
2659.35 34
2659.47 41
2659.59 50
2659.71 59
2659.83 69
2659.95 77
2660.06 84
2660.18 87
2660.30 89
2660.42 88
2660.54 86
2660.65 85
2660.77 85
2660.89 86
2661.01 88
2661.13 91
2661.25 91
2661.36 88
2661.48 82
2661.60 73
2661.72 61
2661.84 49
2661.96 40
2662.07 35
2662.19 34
2662.31 38
2662.43 45
2662.55 53
2662.67 60
2662.78 66
2662.90 68
2663.02 68
2663.14 65
2663.26 61
2663.37 56
2663.49 53
2663.61 51
2663.73 51
2663.85 53
2663.97 55
2664.08 59
2664.20 62
2664.32 65
2664.44 66
2664.56 66
2664.68 64
2664.79 63
2664.91 62
2665.03 64
2665.15 70
2665.27 79
2665.39 91
2665.50 103
2665.62 114
2665.74 121
2665.86 123
2665.98 121
2666.10 115
2666.21 109
2666.33 104
2666.45 102
2666.57 103
2666.69 106
2666.81 111
2666.92 116
2667.04 120
2667.16 123
2667.28 125
2667.40 126
2667.52 129
2667.64 132
2667.75 137
2667.87 142
2667.99 146
2668.11 150
2668.23 153
2668.35 154
2668.46 153
2668.58 150
2668.70 146
2668.82 141
2668.94 136
2669.06 131
2669.17 128
2669.29 127
2669.41 128
2669.53 131
2669.65 134
2669.77 135
2669.89 134
2670.00 130
2670.12 121
2670.24 108
2670.36 93
2670.48 79
2670.60 67
2670.71 59
2670.83 57
2670.95 60
2671.07 68
2671.19 80
2671.31 93
2671.43 106
2671.54 118
2671.66 129
2671.78 138
2671.90 147
2672.02 155
2672.14 163
2672.25 169
2672.37 175
2672.49 179
2672.61 181
2672.73 180
2672.85 177
2672.97 170
2673.08 161
2673.20 149
2673.32 136
2673.44 123
2673.56 112
2673.68 103
2673.80 97
2673.91 95
2674.03 98
2674.15 104
2674.27 113
2674.39 124
2674.51 135
2674.62 144
2674.74 150
2674.86 152
2674.98 149
2675.10 142
2675.22 131
2675.34 119
2675.45 105
2675.57 93
2675.69 84
2675.81 78
2675.93 76
2676.05 78
2676.17 82
2676.28 87
2676.40 90
2676.52 90
2676.64 87
2676.76 82
2676.88 77
2677.00 72
2677.11 70
2677.23 69
2677.35 71
2677.47 73
2677.59 76
2677.71 77
2677.83 78
2677.95 78
2678.06 80
2678.18 84
2678.30 90
2678.42 99
2678.54 110
2678.66 123
2678.78 135
2678.89 146
2679.01 153
2679.13 157
2679.25 156
2679.37 152
2679.49 144
2679.61 135
2679.72 126
2679.84 118
2679.96 111
2680.08 106
2680.20 103
2680.32 101
2680.44 99
2680.56 98
2680.67 96
2680.79 94
2680.91 92
2681.03 91
2681.15 89
2681.27 87
2681.39 85
2681.50 81
2681.62 76
2681.74 69
2681.86 62
2681.98 55
2682.10 48
2682.22 44
2682.34 41
2682.45 41
2682.57 43
2682.69 45
2682.81 48
2682.93 50
2683.05 53
2683.17 54
2683.29 55
2683.40 56
2683.52 58
2683.64 61
2683.76 66
2683.88 74
2684.00 85
2684.12 98
2684.24 114
2684.35 132
2684.47 150
2684.59 167
2684.71 183
2684.83 195
2684.95 204
2685.07 210
2685.19 212
2685.30 213
2685.42 213
2685.54 215
2685.66 220
2685.78 229
2685.90 242
2686.02 256
2686.14 271
2686.25 284
2686.37 293
2686.49 299
2686.61 301
2686.73 301
2686.85 302
2686.97 303
2687.09 307
2687.21 312
2687.32 319
2687.44 326
2687.56 334
2687.68 342
2687.80 352
2687.92 362
2688.04 374
2688.16 387
2688.27 400
2688.39 413
2688.51 423
2688.63 431
2688.75 435
2688.87 435
2688.99 431
2689.11 422
2689.23 410
2689.34 396
2689.46 382
2689.58 369
2689.70 359
2689.82 353
2689.94 350
2690.06 350
2690.18 352
2690.30 355
2690.41 358
2690.53 361
2690.65 365
2690.77 368
2690.89 372
2691.01 377
2691.13 382
2691.25 390
2691.37 399
2691.48 409
2691.60 421
2691.72 433
2691.84 443
2691.96 453
2692.08 460
2692.20 464
2692.32 467
2692.44 470
2692.56 476
2692.67 487
2692.79 504
2692.91 528
2693.03 559
2693.15 597
2693.27 637
2693.39 679
2693.51 718
2693.63 755
2693.74 787
2693.86 815
2693.98 840
2694.10 862
2694.22 884
2694.34 909
2694.46 938
2694.58 971
2694.70 1009
2694.82 1051
2694.93 1093
2695.05 1132
2695.17 1166
2695.29 1194
2695.41 1216
2695.53 1231
2695.65 1243
2695.77 1254
2695.89 1263
2696.01 1272
2696.12 1280
2696.24 1285
2696.36 1285
2696.48 1281
2696.60 1271
2696.72 1257
2696.84 1242
2696.96 1226
2697.08 1213
2697.20 1203
2697.32 1197
2697.43 1196
2697.55 1198
2697.67 1202
2697.79 1206
2697.91 1207
2698.03 1205
2698.15 1197
2698.27 1184
2698.39 1166
2698.51 1143
2698.62 1115
2698.74 1084
2698.86 1052
2698.98 1019
2699.10 987
2699.22 955
2699.34 923
2699.46 891
2699.58 858
2699.70 824
2699.82 790
2699.93 754
2700.05 720
2700.17 687
2700.29 656
2700.41 627
2700.53 600
2700.65 575
2700.77 552
2700.89 530
2701.01 510
2701.13 493
2701.25 478
2701.36 464
2701.48 452
2701.60 442
2701.72 434
2701.84 426
2701.96 420
2702.08 414
2702.20 409
2702.32 403
2702.44 394
2702.56 383
2702.67 370
2702.79 355
2702.91 340
2703.03 325
2703.15 311
2703.27 298
2703.39 286
2703.51 275
2703.63 264
2703.75 253
2703.87 244
2703.99 235
2704.11 229
2704.22 225
2704.34 223
2704.46 221
2704.58 219
2704.70 216
2704.82 212
2704.94 205
2705.06 197
2705.18 188
2705.30 179
2705.42 171
2705.54 165
2705.65 161
2705.77 159
2705.89 161
2706.01 164
2706.13 167
2706.25 170
2706.37 172
2706.49 171
2706.61 168
2706.73 162
2706.85 153
2706.97 141
2707.09 128
2707.21 113
2707.32 98
2707.44 83
2707.56 69
2707.68 58
2707.80 49
2707.92 44
2708.04 42
2708.16 41
2708.28 42
2708.40 42
2708.52 42
2708.64 41
2708.76 39
2708.88 37
2708.99 35
2709.11 33
2709.23 32
2709.35 29
2709.47 27
2709.59 23
2709.71 19
2709.83 14
2709.95 7
2710.07 0
2710.19 0
2710.31 0
2710.43 0
2710.55 0
2710.66 0
2710.78 0
2710.90 0
2711.02 3
2711.14 17
2711.26 32
2711.38 47
2711.50 61
2711.62 73
2711.74 83
2711.86 94
2711.98 104
2712.10 114
2712.22 123
2712.34 131
2712.46 135
2712.57 136
2712.69 133
2712.81 128
2712.93 121
2713.05 115
2713.17 110
2713.29 108
2713.41 108
2713.53 110
2713.65 113
2713.77 115
2713.89 116
2714.01 115
2714.13 112
2714.25 109
2714.37 105
2714.49 103
2714.60 102
2714.72 102
2714.84 104
2714.96 105
2715.08 105
2715.20 104
2715.32 101
2715.44 97
2715.56 92
2715.68 89
2715.80 87
2715.92 87
2716.04 89
2716.16 91
2716.28 93
2716.40 94
2716.52 94
2716.64 93
2716.75 90
2716.87 88
2716.99 85
2717.11 84
2717.23 84
2717.35 86
2717.47 89
2717.59 94
2717.71 101
2717.83 109
2717.95 118
2718.07 127
2718.19 136
2718.31 146
2718.43 156
2718.55 166
2718.67 178
2718.79 191
2718.91 204
2719.03 218
2719.14 233
2719.26 249
2719.38 265
2719.50 279
2719.62 292
2719.74 302
2719.86 310
2719.98 314
2720.10 317
2720.22 318
2720.34 321
2720.46 326
2720.58 334
2720.70 343
2720.82 353
2720.94 360
2721.06 364
2721.18 363
2721.30 358
2721.42 350
2721.54 340
2721.66 330
2721.78 320
2721.89 310
2722.01 301
2722.13 292
2722.25 282
2722.37 274
2722.49 266
2722.61 261
2722.73 259
2722.85 260
2722.97 263
2723.09 266
2723.21 268
2723.33 268
2723.45 266
2723.57 260
2723.69 253
2723.81 244
2723.93 236
2724.05 227
2724.17 219
2724.29 211
2724.41 204
2724.53 197
2724.65 190
2724.77 184
2724.89 178
2725.00 172
2725.12 165
2725.24 156
2725.36 145
2725.48 130
2725.60 113
2725.72 93
2725.84 72
2725.96 52
2726.08 33
2726.20 17
2726.32 3
2726.44 0
2726.56 0
2726.68 0
2726.80 0
2726.92 0
2727.04 0
2727.16 0
2727.28 0
2727.40 6
2727.52 13
2727.64 19
2727.76 25
2727.88 30
2728.00 36
2728.12 43
2728.24 51
2728.36 60
2728.48 70
2728.60 79
2728.72 86
2728.84 91
2728.95 93
2729.07 92
2729.19 88
2729.31 80
2729.43 70
2729.55 57
2729.67 44
2729.79 30
2729.91 19
2730.03 11
2730.15 7
2730.27 8
2730.39 13
2730.51 19
2730.63 25
2730.75 30
2730.87 32
2730.99 32
2731.11 30
2731.23 26
2731.35 21
2731.47 17
2731.59 12
2731.71 8
2731.83 5
2731.95 3
2732.07 3
2732.19 7
2732.31 15
2732.43 27
2732.55 42
2732.67 58
2732.79 72
2732.91 84
2733.03 91
2733.15 93
2733.27 90
2733.39 84
2733.51 77
2733.63 69
2733.75 61
2733.87 54
2733.99 46
2734.11 39
2734.23 32
2734.35 26
2734.47 20
2734.59 16
2734.71 15
2734.83 16
2734.95 21
2735.07 29
2735.19 38
2735.31 48
2735.43 58
2735.54 65
2735.66 68
2735.78 68
2735.90 65
2736.02 60
2736.14 53
2736.26 48
2736.38 45
2736.50 43
2736.62 45
2736.74 47
2736.86 51
2736.98 54
2737.10 55
2737.22 56
2737.34 55
2737.46 53
2737.58 52
2737.70 50
2737.82 50
2737.94 50
2738.06 52
2738.18 54
2738.30 55
2738.42 56
2738.54 55
2738.66 53
2738.78 49
2738.90 44
2739.02 38
2739.14 33
2739.26 31
2739.38 31
2739.50 36
2739.62 44
2739.74 56
2739.86 70
2739.98 83
2740.10 94
2740.22 102
2740.34 105
2740.46 103
2740.58 99
2740.70 94
2740.82 90
2740.94 88
2741.06 90
2741.18 94
2741.30 100
2741.42 106
2741.54 113
2741.66 118
2741.78 123
2741.90 127
2742.02 130
2742.14 133
2742.26 135
2742.38 137
2742.50 137
2742.62 136
2742.74 134
2742.86 132
2742.98 130
2743.10 130
2743.22 132
2743.34 137
2743.46 143
2743.58 151
2743.70 158
2743.82 165
2743.94 171
2744.06 175
2744.18 177
2744.30 176
2744.42 172
2744.54 165
2744.66 154
2744.78 141
2744.90 127
2745.02 113
2745.14 103
2745.26 96
2745.38 95
2745.50 97
2745.62 101
2745.74 104
2745.87 105
2745.99 101
2746.11 93
2746.23 82
2746.35 72
2746.47 63
2746.59 59
2746.71 58
2746.83 62
2746.95 68
2747.07 75
2747.19 81
2747.31 85
2747.43 86
2747.55 86
2747.67 83
2747.79 79
2747.91 74
2748.03 69
2748.15 66
2748.27 65
2748.39 68
2748.51 75
2748.63 86
2748.75 100
2748.87 116
2748.99 131
2749.11 143
2749.23 152
2749.35 156
2749.47 155
2749.59 150
2749.71 141
2749.83 131
2749.95 119
2750.07 105
2750.19 92
2750.31 78
2750.43 65
2750.55 53
2750.67 44
2750.79 39
2750.91 39
2751.03 41
2751.15 46
2751.27 52
2751.39 58
2751.51 63
2751.63 67
2751.75 71
2751.87 76
2751.99 83
2752.11 91
2752.23 99
2752.36 106
2752.48 113
2752.60 118
2752.72 122
2752.84 125
2752.96 128
2753.08 131
2753.20 134
2753.32 135
2753.44 134
2753.56 131
2753.68 124
2753.80 114
2753.92 102
2754.04 90
2754.16 79
2754.28 71
2754.40 65
2754.52 61
2754.64 58
2754.76 54
2754.88 50
2755.00 43
2755.12 34
2755.24 24
2755.36 14
2755.48 5
2755.60 0
2755.72 0
2755.84 0
2755.96 0
2756.08 0
2756.20 0
2756.33 0
2756.45 0
2756.57 0
2756.69 11
2756.81 27
2756.93 46
2757.05 65
2757.17 84
2757.29 100
2757.41 113
2757.53 120
2757.65 122
2757.77 117
2757.89 108
2758.01 96
2758.13 82
2758.25 69
2758.37 57
2758.49 47
2758.61 39
2758.73 33
2758.85 27
2758.97 23
2759.09 19
2759.21 17
2759.33 17
2759.45 19
2759.58 24
2759.70 30
2759.82 38
2759.94 45
2760.06 51
2760.18 56
2760.30 60
2760.42 63
2760.54 65
2760.66 68
2760.78 70
2760.90 72
2761.02 72
2761.14 71
2761.26 67
2761.38 61
2761.50 55
2761.62 50
2761.74 46
2761.86 45
2761.98 46
2762.10 49
2762.23 53
2762.35 57
2762.47 61
2762.59 64
2762.71 68
2762.83 71
2762.95 74
2763.07 76
2763.19 78
2763.31 80
2763.43 83
2763.55 88
2763.67 96
2763.79 106
2763.91 120
2764.03 135
2764.15 150
2764.27 163
2764.39 173
2764.51 180
2764.64 185
2764.76 187
2764.88 190
2765.00 193
2765.12 199
2765.24 206
2765.36 213
2765.48 221
2765.60 228
2765.72 233
2765.84 237
2765.96 241
2766.08 246
2766.20 252
2766.32 260
2766.44 270
2766.56 281
2766.68 290
2766.80 297
2766.93 300
2767.05 298
2767.17 290
2767.29 278
2767.41 263
2767.53 246
2767.65 229
2767.77 215
2767.89 204
2768.01 197
2768.13 194
2768.25 193
2768.37 194
2768.49 195
2768.61 197
2768.73 198
2768.86 199
2768.98 200
2769.10 203
2769.22 208
2769.34 214
2769.46 222
2769.58 228
2769.70 233
2769.82 234
2769.94 233
2770.06 227
2770.18 220
2770.30 213
2770.42 207
2770.54 203
2770.66 201
2770.79 201
2770.91 201
2771.03 202
2771.15 201
2771.27 197
2771.39 190
2771.51 179
2771.63 166
2771.75 152
2771.87 137
2771.99 123
2772.11 110
2772.23 98
2772.35 88
2772.47 78
2772.60 69
2772.72 62
2772.84 56
2772.96 53
2773.08 52
2773.20 54
2773.32 57
2773.44 60
2773.56 62
2773.68 63
2773.80 64
2773.92 67
2774.04 73
2774.16 82
2774.29 93
2774.41 105
2774.53 115
2774.65 121
2774.77 122
2774.89 120
2775.01 117
2775.13 115
2775.25 117
2775.37 123
2775.49 132
2775.61 142
2775.73 149
2775.86 152
2775.98 149
2776.10 141
2776.22 129
2776.34 115
2776.46 102
2776.58 91
2776.70 83
2776.82 78
2776.94 77
2777.06 80
2777.18 86
2777.30 94
2777.43 104
2777.55 114
2777.67 124
2777.79 132
2777.91 137
2778.03 139
2778.15 136
2778.27 129
2778.39 117
2778.51 102
2778.63 86
2778.75 68
2778.88 51
2779.00 37
2779.12 25
2779.24 17
2779.36 12
2779.48 9
2779.60 7
2779.72 6
2779.84 4
2779.96 0
2780.08 0
2780.20 0
2780.33 0
2780.45 0
2780.57 0
2780.69 0
2780.81 0
2780.93 5
2781.05 12
2781.17 19
2781.29 25
2781.41 30
2781.53 34
2781.66 38
2781.78 41
2781.90 45
2782.02 48
2782.14 52
2782.26 54
2782.38 56
2782.50 56
2782.62 55
2782.74 53
2782.86 50
2782.99 46
2783.11 42
2783.23 38
2783.35 35
2783.47 32
2783.59 30
2783.71 27
2783.83 24
2783.95 20
2784.07 16
2784.19 12
2784.32 9
2784.44 7
2784.56 6
2784.68 8
2784.80 11
2784.92 15
2785.04 19
2785.16 23
2785.28 24
2785.40 24
2785.53 21
2785.65 16
2785.77 10
2785.89 5
2786.01 1
2786.13 0
2786.25 2
2786.37 6
2786.49 11
2786.61 18
2786.74 24
2786.86 31
2786.98 37
2787.10 42
2787.22 47
2787.34 49
2787.46 49
2787.58 45
2787.70 37
2787.82 26
2787.95 13
2788.07 0
2788.19 0
2788.31 0
2788.43 0
2788.55 0
2788.67 0
2788.79 0
2788.91 0
2789.03 6
2789.16 11
2789.28 15
2789.40 17
2789.52 19
2789.64 21
2789.76 24
2789.88 27
2790.00 29
2790.12 31
2790.25 31
2790.37 28
2790.49 24
2790.61 18
2790.73 12
2790.85 6
2790.97 3
2791.09 1
2791.21 2
2791.34 4
2791.46 9
2791.58 14
2791.70 20
2791.82 26
2791.94 31
2792.06 36
2792.18 39
2792.30 41
2792.43 43
2792.55 43
2792.67 43
2792.79 43
2792.91 42
2793.03 41
2793.15 40
2793.27 37
2793.39 33
2793.52 28
2793.64 23
2793.76 19
2793.88 16
2794.00 16
2794.12 19
2794.24 26
2794.36 37
2794.49 49
2794.61 63
2794.73 77
2794.85 88
2794.97 96
2795.09 99
2795.21 97
2795.33 90
2795.45 79
2795.58 66
2795.70 54
2795.82 44
2795.94 38
2796.06 39
2796.18 46
2796.30 59
2796.42 76
2796.55 94
2796.67 110
2796.79 123
2796.91 130
2797.03 131
2797.15 127
2797.27 119
2797.39 108
2797.52 97
2797.64 85
2797.76 73
2797.88 62
2798.00 51
2798.12 40
2798.24 30
2798.36 21
2798.49 14
2798.61 8
2798.73 6
2798.85 6
2798.97 10
2799.09 16
2799.21 25
2799.33 33
2799.46 41
2799.58 46
2799.70 48
2799.82 47
2799.94 44
2800.06 39
2800.18 34
2800.30 30
2800.43 27
2800.55 24
2800.67 24
2800.79 24
2800.91 26
2801.03 30
2801.15 35
2801.28 43
2801.40 52
2801.52 63
2801.64 73
2801.76 83
2801.88 90
2802.00 94
2802.12 96
2802.25 94
2802.37 88
2802.49 80
2802.61 71
2802.73 61
2802.85 52
2802.97 44
2803.10 39
2803.22 36
2803.34 35
2803.46 36
2803.58 38
2803.70 39
2803.82 39
2803.94 38
2804.07 37
2804.19 36
2804.31 38
2804.43 43
2804.55 50
2804.67 58
2804.79 66
2804.92 71
2805.04 73
2805.16 72
2805.28 68
2805.40 64
2805.52 61
2805.64 60
2805.77 62
2805.89 67
2806.01 74
2806.13 81
2806.25 89
2806.37 95
2806.49 101
2806.62 105
2806.74 107
2806.86 108
2806.98 107
2807.10 105
2807.22 103
2807.34 101
2807.47 101
2807.59 104
2807.71 109
2807.83 117
2807.95 125
2808.07 134
2808.19 140
2808.32 145
2808.44 146
2808.56 146
2808.68 145
2808.80 142
2808.92 138
2809.05 132
2809.17 125
2809.29 117
2809.41 108
2809.53 99
2809.65 90
2809.77 84
2809.90 80
2810.02 78
2810.14 77
2810.26 78
2810.38 78
2810.50 79
2810.62 79
2810.75 79
2810.87 80
2810.99 81
2811.11 84
2811.23 89
2811.35 94
2811.48 99
2811.60 104
2811.72 107
2811.84 108
2811.96 107
2812.08 102
2812.20 96
2812.33 88
2812.45 79
2812.57 71
2812.69 63
2812.81 57
2812.93 51
2813.06 46
2813.18 42
2813.30 37
2813.42 32
2813.54 28
2813.66 26
2813.79 26
2813.91 29
2814.03 36
2814.15 47
2814.27 61
2814.39 76
2814.51 90
2814.64 102
2814.76 112
2814.88 118
2815.00 123
2815.12 127
2815.24 130
2815.37 132
2815.49 132
2815.61 129
2815.73 122
2815.85 111
2815.97 97
2816.10 81
2816.22 65
2816.34 51
2816.46 39
2816.58 32
2816.70 29
2816.83 30
2816.95 34
2817.07 40
2817.19 50
2817.31 61
2817.43 73
2817.56 84
2817.68 93
2817.80 98
2817.92 99
2818.04 97
2818.16 91
2818.29 84
2818.41 79
2818.53 77
2818.65 78
2818.77 82
2818.89 87
2819.02 91
2819.14 93
2819.26 90
2819.38 85
2819.50 76
2819.62 66
2819.75 57
2819.87 51
2819.99 47
2820.11 46
2820.23 49
2820.36 54
2820.48 61
2820.60 68
2820.72 74
2820.84 78
2820.96 80
2821.09 78
2821.21 75
2821.33 70
2821.45 65
2821.57 61
2821.69 60
2821.82 61
2821.94 66
2822.06 73
2822.18 83
2822.30 94
2822.43 104
2822.55 112
2822.67 117
2822.79 120
2822.91 120
2823.03 120
2823.16 119
2823.28 119
2823.40 118
2823.52 117
2823.64 112
2823.76 104
2823.89 93
2824.01 78
2824.13 63
2824.25 49
2824.37 40
2824.50 36
2824.62 36
2824.74 41
2824.86 48
2824.98 55
2825.10 63
2825.23 70
2825.35 76
2825.47 82
2825.59 89
2825.71 95
2825.84 101
2825.96 105
2826.08 105
2826.20 101
2826.32 93
2826.45 81
2826.57 68
2826.69 55
2826.81 45
2826.93 39
2827.05 39
2827.18 44
2827.30 51
2827.42 59
2827.54 67
2827.66 71
2827.79 72
2827.91 70
2828.03 64
2828.15 57
2828.27 49
2828.40 42
2828.52 36
2828.64 32
2828.76 29
2828.88 26
2829.01 23
2829.13 21
2829.25 18
2829.37 16
2829.49 15
2829.61 16
2829.74 19
2829.86 23
2829.98 28
2830.10 32
2830.22 34
2830.35 33
2830.47 29
2830.59 23
2830.71 16
2830.83 9
2830.96 2
2831.08 0
2831.20 0
2831.32 0
2831.44 0
2831.57 0
2831.69 0
2831.81 1
2831.93 7
2832.05 10
2832.18 11
2832.30 9
2832.42 5
2832.54 2
2832.66 1
2832.79 2
2832.91 6
2833.03 12
2833.15 18
2833.27 22
2833.40 23
2833.52 22
2833.64 20
2833.76 17
2833.88 17
2834.01 19
2834.13 25
2834.25 35
2834.37 47
2834.49 61
2834.62 75
2834.74 87
2834.86 95
2834.98 98
2835.10 94
2835.23 84
2835.35 69
2835.47 52
2835.59 35
2835.71 22
2835.84 14
2835.96 11
2836.08 13
2836.20 19
2836.33 25
2836.45 30
2836.57 32
2836.69 31
2836.81 29
2836.94 26
2837.06 25
2837.18 25
2837.30 29
2837.42 37
2837.55 47
2837.67 58
2837.79 69
2837.91 78
2838.03 83
2838.16 86
2838.28 84
2838.40 80
2838.52 73
2838.65 66
2838.77 59
2838.89 52
2839.01 47
2839.13 43
2839.26 41
2839.38 39
2839.50 39
2839.62 38
2839.74 38
2839.87 39
2839.99 40
2840.11 43
2840.23 47
2840.36 51
2840.48 55
2840.60 58
2840.72 60
2840.84 60
2840.97 58
2841.09 55
2841.21 52
2841.33 49
2841.45 47
2841.58 45
2841.70 44
2841.82 44
2841.94 43
2842.07 42
2842.19 42
2842.31 42
2842.43 44
2842.55 47
2842.68 50
2842.80 54
2842.92 58
2843.04 60
2843.17 60
2843.29 58
2843.41 53
2843.53 46
2843.65 37
2843.78 28
2843.90 18
2844.02 11
2844.14 7
2844.27 6
2844.39 9
2844.51 15
2844.63 24
2844.75 34
2844.88 44
2845.00 53
2845.12 61
2845.24 68
2845.37 73
2845.49 77
2845.61 80
2845.73 82
2845.86 82
2845.98 82
2846.10 82
2846.22 80
2846.34 78
2846.47 75
2846.59 73
2846.71 73
2846.83 74
2846.96 77
2847.08 83
2847.20 89
2847.32 94
2847.45 97
2847.57 96
2847.69 91
2847.81 84
2847.93 75
2848.06 67
2848.18 63
2848.30 65
2848.42 72
2848.55 84
2848.67 99
2848.79 115
2848.91 128
2849.04 139
2849.16 145
2849.28 148
2849.40 149
2849.53 147
2849.65 146
2849.77 145
2849.89 145
2850.01 147
2850.14 150
2850.26 154
2850.38 159
2850.50 163
2850.63 166
2850.75 167
2850.87 167
2850.99 165
2851.12 162
2851.24 161
2851.36 162
2851.48 165
2851.61 169
2851.73 175
2851.85 181
2851.97 185
2852.10 186
2852.22 184
2852.34 178
2852.46 169
2852.58 160
2852.71 149
2852.83 140
2852.95 131
2853.07 123
2853.20 117
2853.32 110
2853.44 104
2853.56 97
2853.69 90
2853.81 84
2853.93 78
2854.05 74
2854.18 71
2854.30 69
2854.42 68
2854.54 68
2854.67 69
2854.79 70
2854.91 72
2855.03 76
2855.16 79
2855.28 84
2855.40 88
2855.52 93
2855.65 99
2855.77 105
2855.89 113
2856.01 123
2856.14 134
2856.26 146
2856.38 157
2856.50 167
2856.63 173
2856.75 175
2856.87 173
2856.99 166
2857.12 156
2857.24 143
2857.36 129
2857.48 115
2857.61 103
2857.73 93
2857.85 86
2857.97 81
2858.10 80
2858.22 80
2858.34 82
2858.46 85
2858.59 87
2858.71 88
2858.83 87
2858.95 84
2859.08 80
2859.20 75
2859.32 71
2859.45 69
2859.57 68
2859.69 69
2859.81 72
2859.94 74
2860.06 77
2860.18 78
2860.30 78
2860.43 78
2860.55 79
2860.67 81
2860.79 84
2860.92 87
2861.04 92
2861.16 96
2861.28 100
2861.41 104
2861.53 108
2861.65 111
2861.77 113
2861.90 114
2862.02 111
2862.14 106
2862.27 98
2862.39 90
2862.51 82
2862.63 75
2862.76 72
2862.88 72
2863.00 76
2863.12 82
2863.25 88
2863.37 93
2863.49 98
2863.61 100
2863.74 100
2863.86 97
2863.98 93
2864.10 87
2864.23 80
2864.35 73
2864.47 66
2864.60 61
2864.72 57
2864.84 56
2864.96 57
2865.09 59
2865.21 62
2865.33 66
2865.45 69
2865.58 71
2865.70 71
2865.82 69
2865.95 67
2866.07 64
2866.19 61
2866.31 59
2866.44 58
2866.56 58
2866.68 60
2866.80 62
2866.93 64
2867.05 66
2867.17 67
2867.30 69
2867.42 69
2867.54 69
2867.66 67
2867.79 65
2867.91 62
2868.03 60
2868.15 59
2868.28 60
2868.40 63
2868.52 68
2868.65 73
2868.77 78
2868.89 80
2869.01 80
2869.14 77
2869.26 74
2869.38 70
2869.51 68
2869.63 68
2869.75 69
2869.87 71
2870.00 74
2870.12 76
2870.24 76
2870.36 76
2870.49 76
2870.61 76
2870.73 78
2870.86 82
2870.98 87
2871.10 93
2871.22 98
2871.35 102
2871.47 104
2871.59 104
2871.72 103
2871.84 102
2871.96 100
2872.08 99
2872.21 98
2872.33 95
2872.45 91
2872.58 85
2872.70 77
2872.82 69
2872.94 61
2873.07 55
2873.19 52
2873.31 51
2873.44 53
2873.56 56
2873.68 61
2873.80 67
2873.93 74
2874.05 82
2874.17 92
2874.30 103
2874.42 116
2874.54 128
2874.66 139
2874.79 148
2874.91 153
2875.03 153
2875.16 149
2875.28 142
2875.40 132
2875.53 122
2875.65 113
2875.77 108
2875.89 105
2876.02 106
2876.14 109
2876.26 114
2876.39 119
2876.51 123
2876.63 125
2876.75 125
2876.88 123
2877.00 119
2877.12 113
2877.25 106
2877.37 98
2877.49 91
2877.62 84
2877.74 78
2877.86 71
2877.98 65
2878.11 58
2878.23 51
2878.35 42
2878.48 32
2878.60 22
2878.72 13
2878.85 5
2878.97 0
2879.09 0
2879.21 0
2879.34 2
2879.46 7
2879.58 13
2879.71 19
2879.83 24
2879.95 28
2880.08 31
2880.20 34
2880.32 36
2880.44 38
2880.57 38
2880.69 36
2880.81 32
2880.94 25
2881.06 14
2881.18 3
2881.31 0
2881.43 0
2881.55 0
2881.67 0
2881.80 0
2881.92 1
2882.04 9
2882.17 15
2882.29 17
2882.41 14
2882.54 8
2882.66 1
2882.78 0
2882.91 0
2883.03 3
2883.15 12
2883.27 24
2883.40 35
2883.52 43
2883.64 48
2883.77 47
2883.89 43
2884.01 35
2884.14 27
2884.26 18
2884.38 10
2884.51 3
2884.63 0
2884.75 0
2884.87 0
2885.00 0
2885.12 0
2885.24 0
2885.37 0
2885.49 0
2885.61 0
2885.74 4
2885.86 9
2885.98 12
2886.11 13
2886.23 14
2886.35 14
2886.48 15
2886.60 17
2886.72 19
2886.85 22
2886.97 25
2887.09 27
2887.21 28
2887.34 29
2887.46 29
2887.58 30
2887.71 30
2887.83 30
2887.95 28
2888.08 26
2888.20 23
2888.32 22
2888.45 22
2888.57 25
2888.69 31
2888.82 39
2888.94 48
2889.06 56
2889.19 63
2889.31 68
2889.43 72
2889.56 75
2889.68 78
2889.80 81
2889.93 84
2890.05 88
2890.17 91
2890.29 94
2890.42 96
2890.54 99
2890.66 101
2890.79 102
2890.91 101
2891.03 98
2891.16 93
2891.28 88
2891.40 83
2891.53 80
2891.65 80
2891.77 83
2891.90 89
2892.02 97
2892.14 106
2892.27 115
2892.39 122
2892.51 129
2892.64 133
2892.76 137
2892.88 139
2893.01 139
2893.13 137
2893.25 131
2893.38 123
2893.50 111
2893.62 98
2893.75 83
2893.87 69
2893.99 54
2894.12 42
2894.24 32
2894.36 26
2894.49 25
2894.61 29
2894.73 38
2894.86 52
2894.98 71
2895.10 92
2895.23 114
2895.35 136
2895.47 154
2895.60 168
2895.72 176
2895.84 178
2895.97 173
2896.09 165
2896.21 154
2896.34 142
2896.46 131
2896.58 123
2896.71 117
2896.83 114
2896.95 113
2897.08 113
2897.20 113
2897.32 113
2897.45 113
2897.57 114
2897.69 115
2897.82 116
2897.94 117
2898.06 118
2898.19 118
2898.31 117
2898.43 113
2898.56 108
2898.68 101
2898.80 94
2898.93 86
2899.05 79
2899.17 72
2899.30 66
2899.42 61
2899.55 56
2899.67 52
2899.79 48
2899.92 46
2900.04 45
2900.16 46
2900.29 50
2900.41 55
2900.53 62
2900.66 71
2900.78 79
2900.90 88
2901.03 97
2901.15 104
2901.27 110
2901.40 114
2901.52 116
2901.64 117
2901.77 118
2901.89 118
2902.01 118
2902.14 118
2902.26 118
2902.38 118
2902.51 118
2902.63 118
2902.76 119
2902.88 120
2903.00 123
2903.13 126
2903.25 129
2903.37 132
2903.50 132
2903.62 131
2903.74 128
2903.87 123
2903.99 117
2904.11 113
2904.24 111
2904.36 113
2904.48 120
2904.61 132
2904.73 147
2904.86 163
2904.98 177
2905.10 186
2905.23 190
2905.35 187
2905.47 180
2905.60 170
2905.72 161
2905.84 154
2905.97 151
2906.09 152
2906.21 156
2906.34 161
2906.46 167
2906.59 172
2906.71 177
2906.83 183
2906.96 190
2907.08 198
2907.20 206
2907.33 213
2907.45 218
2907.57 219
2907.70 215
2907.82 206
2907.94 194
2908.07 180
2908.19 165
2908.32 151
2908.44 138
2908.56 126
2908.69 117
2908.81 110
2908.93 107
2909.06 108
2909.18 111
2909.30 117
2909.43 124
2909.55 129
2909.68 132
2909.80 132
2909.92 127
2910.05 120
2910.17 111
2910.29 102
2910.42 94
2910.54 88
2910.66 85
2910.79 83
2910.91 83
2911.04 81
2911.16 79
2911.28 73
2911.41 64
2911.53 53
2911.65 39
2911.78 25
2911.90 12
2912.03 1
2912.15 0
2912.27 0
2912.40 0
2912.52 0
2912.64 0
2912.77 0
2912.89 0
2913.02 0
2913.14 1
2913.26 8
2913.39 16
2913.51 26
2913.63 35
2913.76 45
2913.88 55
2914.00 64
2914.13 72
2914.25 80
2914.38 86
2914.50 92
2914.62 96
2914.75 99
2914.87 103
2914.99 106
2915.12 110
2915.24 114
2915.37 118
2915.49 120
2915.61 121
2915.74 119
2915.86 114
2915.99 107
2916.11 99
2916.23 92
2916.36 86
2916.48 84
2916.60 85
2916.73 90
2916.85 97
2916.98 106
2917.10 115
2917.22 122
2917.35 126
2917.47 127
2917.59 123
2917.72 116
2917.84 107
2917.97 98
2918.09 90
2918.21 84
2918.34 82
2918.46 83
2918.59 88
2918.71 94
2918.83 102
2918.96 111
2919.08 119
2919.20 127
2919.33 134
2919.45 140
2919.58 146
2919.70 152
2919.82 159
2919.95 169
2920.07 182
2920.20 197
2920.32 214
2920.44 232
2920.57 250
2920.69 268
2920.81 284
2920.94 298
2921.06 310
2921.19 319
2921.31 328
2921.43 334
2921.56 340
2921.68 346
2921.81 352
2921.93 358
2922.05 364
2922.18 369
2922.30 372
2922.43 373
2922.55 371
2922.67 366
2922.80 358
2922.92 347
2923.05 334
2923.17 319
2923.29 303
2923.42 287
2923.54 272
2923.66 259
2923.79 248
2923.91 242
2924.04 240
2924.16 242
2924.28 247
2924.41 254
2924.53 262
2924.66 271
2924.78 278
2924.90 284
2925.03 288
2925.15 290
2925.28 290
2925.40 287
2925.52 282
2925.65 274
2925.77 264
2925.90 251
2926.02 236
2926.14 221
2926.27 207
2926.39 197
2926.52 190
2926.64 187
2926.76 187
2926.89 188
2927.01 188
2927.14 186
2927.26 181
2927.38 173
2927.51 164
2927.63 157
2927.76 152
2927.88 151
2928.00 153
2928.13 158
2928.25 163
2928.38 166
2928.50 167
2928.62 164
2928.75 158
2928.87 149
2929.00 138
2929.12 126
2929.25 115
2929.37 103
2929.49 92
2929.62 82
2929.74 73
2929.87 66
2929.99 62
2930.11 58
2930.24 56
2930.36 54
2930.49 51
2930.61 47
2930.73 43
2930.86 38
2930.98 33
2931.11 28
2931.23 23
2931.35 18
2931.48 11
2931.60 4
2931.73 0
2931.85 0
2931.98 0
2932.10 0
2932.22 0
2932.35 0
2932.47 0
2932.60 0
2932.72 14
2932.84 31
2932.97 46
2933.09 58
2933.22 66
2933.34 70
2933.46 70
2933.59 67
2933.71 64
2933.84 61
2933.96 60
2934.09 62
2934.21 65
2934.33 69
2934.46 74
2934.58 79
2934.71 82
2934.83 86
2934.95 90
2935.08 95
2935.20 101
2935.33 108
2935.45 115
2935.58 120
2935.70 124
2935.82 127
2935.95 128
2936.07 130
2936.20 134
2936.32 140
2936.45 148
2936.57 159
2936.69 170
2936.82 182
2936.94 193
2937.07 203
2937.19 212
2937.31 221
2937.44 230
2937.56 238
2937.69 246
2937.81 252
2937.94 258
2938.06 260
2938.18 260
2938.31 256
2938.43 248
2938.56 237
2938.68 223
2938.81 209
2938.93 196
2939.05 184
2939.18 176
2939.30 170
2939.43 168
2939.55 168
2939.68 170
2939.80 173
2939.92 177
2940.05 181
2940.17 186
2940.30 192
2940.42 197
2940.55 200
2940.67 202
2940.79 203
2940.92 202
2941.04 199
2941.17 196
2941.29 192
2941.42 188
2941.54 184
2941.66 178
2941.79 170
2941.91 160
2942.04 149
2942.16 138
2942.29 126
2942.41 116
2942.54 108
2942.66 103
2942.78 101
2942.91 102
2943.03 104
2943.16 106
2943.28 109
2943.41 110
2943.53 110
2943.65 109
2943.78 108
2943.90 107
2944.03 106
2944.15 108
2944.28 110
2944.40 115
2944.53 121
2944.65 127
2944.77 133
2944.90 138
2945.02 140
2945.15 139
2945.27 137
2945.40 132
2945.52 127
2945.64 121
2945.77 116
2945.89 111
2946.02 106
2946.14 100
2946.27 94
2946.39 86
2946.52 77
2946.64 70
2946.76 65
2946.89 63
2947.01 65
2947.14 70
2947.26 77
2947.39 87
2947.51 98
2947.64 110
2947.76 120
2947.88 128
2948.01 134
2948.13 137
2948.26 138
2948.38 137
2948.51 134
2948.63 132
2948.76 129
2948.88 126
2949.00 121
2949.13 114
2949.25 105
2949.38 92
2949.50 78
2949.63 65
2949.75 53
2949.88 44
2950.00 41
2950.13 42
2950.25 46
2950.37 52
2950.50 57
2950.62 61
2950.75 63
2950.87 62
2951.00 59
2951.12 56
2951.25 54
2951.37 53
2951.49 53
2951.62 54
2951.74 54
2951.87 53
2951.99 51
2952.12 48
2952.24 45
2952.37 43
2952.49 43
2952.62 44
2952.74 47
2952.87 49
2952.99 51
2953.11 52
2953.24 51
2953.36 50
2953.49 48
2953.61 46
2953.74 45
2953.86 45
2953.99 46
2954.11 48
2954.24 52
2954.36 58
2954.48 66
2954.61 75
2954.73 83
2954.86 90
2954.98 94
2955.11 94
2955.23 90
2955.36 85
2955.48 79
2955.61 75
2955.73 74
2955.86 77
2955.98 83
2956.10 91
2956.23 98
2956.35 102
2956.48 103
2956.60 99
2956.73 92
2956.85 85
2956.98 78
2957.10 73
2957.23 71
2957.35 72
2957.48 75
2957.60 79
2957.73 84
2957.85 90
2957.97 95
2958.10 101
2958.22 108
2958.35 115
2958.47 123
2958.60 131
2958.72 137
2958.85 141
2958.97 144
2959.10 144
2959.22 144
2959.35 143
2959.47 144
2959.60 146
2959.72 150
2959.84 156
2959.97 161
2960.09 163
2960.22 162
2960.34 156
2960.47 146
2960.59 133
2960.72 119
2960.84 107
2960.97 98
2961.09 94
2961.22 95
2961.34 100
2961.47 106
2961.59 114
2961.72 120
2961.84 125
2961.97 128
2962.09 129
2962.21 129
2962.34 128
2962.46 129
2962.59 131
2962.71 134
2962.84 141
2962.96 149
2963.09 159
2963.21 170
2963.34 181
2963.46 190
2963.59 196
2963.71 197
2963.84 193
2963.96 186
2964.09 174
2964.21 161
2964.34 146
2964.46 133
2964.59 122
2964.71 113
2964.84 106
2964.96 102
2965.09 100
2965.21 99
2965.33 99
2965.46 99
2965.58 99
2965.71 99
2965.83 99
2965.96 97
2966.08 95
2966.21 93
2966.33 91
2966.46 89
2966.58 88
2966.71 86
2966.83 84
2966.96 81
2967.08 75
2967.21 70
2967.33 64
2967.46 60
2967.58 60
2967.71 64
2967.83 71
2967.96 81
2968.08 91
2968.21 99
2968.33 105
2968.46 107
2968.58 106
2968.71 102
2968.83 97
2968.96 93
2969.08 92
2969.21 94
2969.33 101
2969.46 111
2969.58 124
2969.71 136
2969.83 148
2969.96 157
2970.08 163
2970.21 165
2970.33 165
2970.45 164
2970.58 160
2970.70 156
2970.83 152
2970.95 147
2971.08 143
2971.20 140
2971.33 140
2971.45 141
2971.58 145
2971.70 150
2971.83 156
2971.95 160
2972.08 162
2972.20 162
2972.33 159
2972.45 153
2972.58 146
2972.70 136
2972.83 124
2972.95 113
2973.08 102
2973.20 93
2973.33 88
2973.45 86
2973.58 87
2973.70 91
2973.83 95
2973.95 98
2974.08 98
2974.20 95
2974.33 89
2974.45 80
2974.58 70
2974.70 61
2974.83 53
2974.95 50
2975.08 50
2975.20 54
2975.33 62
2975.45 70
2975.58 79
2975.70 86
2975.83 91
2975.95 93
2976.08 92
2976.20 89
2976.33 85
2976.45 81
2976.58 76
2976.70 72
2976.83 70
2976.96 69
2977.08 71
2977.21 75
2977.33 81
2977.46 88
2977.58 96
2977.71 104
2977.83 111
2977.96 116
2978.08 121
2978.21 124
2978.33 127
2978.46 130
2978.58 132
2978.71 134
2978.83 135
2978.96 135
2979.08 134
2979.21 133
2979.33 133
2979.46 134
2979.58 136
2979.71 140
2979.83 144
2979.96 149
2980.08 153
2980.21 156
2980.33 157
2980.46 155
2980.58 151
2980.71 146
2980.83 138
2980.96 129
2981.08 121
2981.21 113
2981.33 107
2981.46 104
2981.58 103
2981.71 105
2981.83 109
2981.96 113
2982.09 117
2982.21 120
2982.34 121
2982.46 120
2982.59 117
2982.71 114
2982.84 111
2982.96 107
2983.09 105
2983.21 103
2983.34 101
2983.46 99
2983.59 97
2983.71 94
2983.84 93
2983.96 92
2984.09 91
2984.21 92
2984.34 94
2984.46 96
2984.59 97
2984.71 98
2984.84 96
2984.97 93
2985.09 87
2985.22 80
2985.34 74
2985.47 70
2985.59 70
2985.72 74
2985.84 82
2985.97 94
2986.09 107
2986.22 120
2986.34 129
2986.47 134
2986.59 135
2986.72 131
2986.84 125
2986.97 117
2987.09 111
2987.22 106
2987.35 102
2987.47 100
2987.60 99
2987.72 96
2987.85 91
2987.97 84
2988.10 75
2988.22 65
2988.35 55
2988.47 44
2988.60 34
2988.72 25
2988.85 16
2988.97 8
2989.10 1
2989.22 0
2989.35 0
2989.48 0
2989.60 0
2989.73 0
2989.85 0
2989.98 0
2990.10 0
2990.23 3
2990.35 10
2990.48 18
2990.60 29
2990.73 42
2990.85 56
2990.98 69
2991.11 79
2991.23 87
2991.36 91
2991.48 92
2991.61 92
2991.73 93
2991.86 95
2991.98 100
2992.11 107
2992.23 116
2992.36 127
2992.48 137
2992.61 148
2992.74 158
2992.86 169
2992.99 179
2993.11 188
2993.24 196
2993.36 201
2993.49 203
2993.61 202
2993.74 197
2993.86 191
2993.99 184
2994.11 177
2994.24 171
2994.37 166
2994.49 162
2994.62 158
2994.74 153
2994.87 148
2994.99 142
2995.12 138
2995.24 135
2995.37 135
2995.49 139
2995.62 145
2995.75 152
2995.87 159
2996.00 164
2996.12 168
2996.25 170
2996.37 171
2996.50 173
2996.62 176
2996.75 180
2996.88 187
2997.00 194
2997.13 203
2997.25 212
2997.38 221
2997.50 230
2997.63 239
2997.75 246
2997.88 251
2998.00 254
2998.13 254
2998.26 250
2998.38 244
2998.51 235
2998.63 225
2998.76 214
2998.88 203
2999.01 191
2999.13 179
2999.26 168
2999.39 156
2999.51 145
2999.64 135
2999.76 126
2999.89 117
3000.01 109
3000.14 102
3000.26 95
3000.39 88
3000.52 82
3000.64 76
3000.77 72
3000.89 69
3001.02 67
3001.14 67
3001.27 69
3001.39 70
3001.52 73
3001.65 75
3001.77 76
3001.90 78
3002.02 78
3002.15 79
3002.27 80
3002.40 82
3002.52 85
3002.65 88
3002.78 91
3002.90 93
3003.03 93
3003.15 89
3003.28 83
3003.40 75
3003.53 66
3003.66 57
3003.78 51
3003.91 47
3004.03 46
3004.16 47
3004.28 50
3004.41 53
3004.53 55
3004.66 56
3004.79 56
3004.91 54
3005.04 51
3005.16 47
3005.29 44
3005.41 40
3005.54 38
3005.67 38
3005.79 39
3005.92 42
3006.04 45
3006.17 48
3006.29 50
3006.42 51
3006.55 50
3006.67 49
3006.80 49
3006.92 49
3007.05 50
3007.17 51
3007.30 50
3007.43 46
3007.55 38
3007.68 28
3007.80 15
3007.93 3
3008.05 0
3008.18 0
3008.31 0
3008.43 0
3008.56 0
3008.68 0
3008.81 0
3008.93 4
3009.06 9
3009.19 12
3009.31 14
3009.44 15
3009.56 14
3009.69 13
3009.81 13
3009.94 13
3010.07 14
3010.19 15
3010.32 18
3010.44 22
3010.57 26
3010.69 30
3010.82 34
3010.95 38
3011.07 40
3011.20 41
3011.32 42
3011.45 41
3011.58 41
3011.70 41
3011.83 41
3011.95 42
3012.08 43
3012.20 44
3012.33 45
3012.46 45
3012.58 44
3012.71 42
3012.83 38
3012.96 34
3013.09 31
3013.21 29
3013.34 29
3013.46 31
3013.59 36
3013.71 42
3013.84 48
3013.97 54
3014.09 59
3014.22 62
3014.34 63
3014.47 62
3014.60 60
3014.72 57
3014.85 53
3014.97 49
3015.10 46
3015.22 44
3015.35 44
3015.48 44
3015.60 45
3015.73 47
3015.85 50
3015.98 54
3016.11 58
3016.23 63
3016.36 69
3016.48 75
3016.61 82
3016.74 88
3016.86 94
3016.99 98
3017.11 102
3017.24 105
3017.37 106
3017.49 107
3017.62 107
3017.74 106
3017.87 105
3017.99 103
3018.12 102
3018.25 101
3018.37 100
3018.50 101
3018.62 102
3018.75 105
3018.88 107
3019.00 111
3019.13 113
3019.25 115
3019.38 116
3019.51 116
3019.63 114
3019.76 112
3019.88 110
3020.01 110
3020.14 111
3020.26 114
3020.39 118
3020.51 122
3020.64 125
3020.77 125
3020.89 122
3021.02 116
3021.14 107
3021.27 98
3021.40 90
3021.52 84
3021.65 83
3021.77 85
3021.90 92
3022.03 103
3022.15 115
3022.28 129
3022.40 141
3022.53 151
3022.66 158
3022.78 160
3022.91 159
3023.03 155
3023.16 149
3023.29 142
3023.41 135
3023.54 129
3023.66 124
3023.79 120
3023.92 117
3024.04 116
3024.17 117
3024.29 118
3024.42 121
3024.55 123
3024.67 123
3024.80 122
3024.92 116
3025.05 108
3025.18 97
3025.30 85
3025.43 74
3025.56 66
3025.68 62
3025.81 61
3025.93 65
3026.06 72
3026.19 80
3026.31 87
3026.44 93
3026.56 96
3026.69 96
3026.82 95
3026.94 93
3027.07 91
3027.19 92
3027.32 96
3027.45 102
3027.57 110
3027.70 118
3027.83 126
3027.95 130
3028.08 132
3028.20 131
3028.33 127
3028.46 121
3028.58 116
3028.71 110
3028.83 105
3028.96 102
3029.09 99
3029.21 99
3029.34 101
3029.47 105
3029.59 112
3029.72 120
3029.84 128
3029.97 135
3030.10 140
3030.22 140
3030.35 138
3030.47 132
3030.60 124
3030.73 116
3030.85 108
3030.98 103
3031.11 100
3031.23 99
3031.36 99
3031.48 101
3031.61 103
3031.74 107
3031.86 112
3031.99 119
3032.12 126
3032.24 134
3032.37 141
3032.49 145
3032.62 146
3032.75 144
3032.87 139
3033.00 133
3033.13 126
3033.25 119
3033.38 114
3033.50 109
3033.63 106
3033.76 103
3033.88 100
3034.01 98
3034.14 96
3034.26 95
3034.39 94
3034.51 93
3034.64 91
3034.77 87
3034.89 81
3035.02 73
3035.15 64
3035.27 55
3035.40 47
3035.52 45
3035.65 48
3035.78 58
3035.90 74
3036.03 93
3036.16 114
3036.28 131
3036.41 144
3036.54 150
3036.66 149
3036.79 142
3036.91 131
3037.04 118
3037.17 105
3037.29 93
3037.42 82
3037.55 72
3037.67 63
3037.80 55
3037.92 48
3038.05 43
3038.18 40
3038.30 39
3038.43 40
3038.56 41
3038.68 42
3038.81 41
3038.94 40
3039.06 37
3039.19 34
3039.31 31
3039.44 29
3039.57 28
3039.69 28
3039.82 28
3039.95 28
3040.07 29
3040.20 28
3040.33 27
3040.45 24
3040.58 19
3040.71 14
3040.83 7
3040.96 0
3041.08 0
3041.21 0
3041.34 0
3041.46 0
3041.59 0
3041.72 0
3041.84 0
3041.97 1
3042.10 9
3042.22 17
3042.35 24
3042.48 30
3042.60 35
3042.73 39
3042.85 41
3042.98 42
3043.11 43
3043.23 44
3043.36 45
3043.49 47
3043.61 50
3043.74 53
3043.87 55
3043.99 56
3044.12 55
3044.25 53
3044.37 51
3044.50 49
3044.63 48
3044.75 49
3044.88 51
3045.00 55
3045.13 60
3045.26 66
3045.38 71
3045.51 75
3045.64 78
3045.76 80
3045.89 81
3046.02 80
3046.14 79
3046.27 75
3046.40 71
3046.52 66
3046.65 61
3046.78 56
3046.90 53
3047.03 51
3047.16 51
3047.28 53
3047.41 59
3047.54 66
3047.66 76
3047.79 87
3047.91 98
3048.04 108
3048.17 117
3048.29 124
3048.42 128
3048.55 131
3048.67 132
3048.80 131
3048.93 130
3049.05 129
3049.18 128
3049.31 126
3049.43 123
3049.56 118
3049.69 110
3049.81 101
3049.94 90
3050.07 81
3050.19 74
3050.32 70
3050.45 71
3050.57 75
3050.70 83
3050.83 91
3050.95 99
3051.08 105
3051.21 109
3051.33 110
3051.46 108
3051.59 104
3051.71 100
3051.84 96
3051.97 93
3052.09 93
3052.22 93
3052.35 95
3052.47 97
3052.60 97
3052.73 96
3052.85 93
3052.98 90
3053.11 87
3053.23 85
3053.36 87
3053.49 90
3053.61 95
3053.74 100
3053.87 105
3053.99 108
3054.12 109
3054.25 108
3054.37 107
3054.50 105
3054.63 104
3054.75 102
3054.88 101
3055.01 101
3055.13 101
3055.26 102
3055.39 103
3055.51 106
3055.64 109
3055.77 112
3055.89 114
3056.02 113
3056.15 109
3056.27 103
3056.40 96
3056.53 87
3056.65 77
3056.78 67
3056.91 58
3057.03 48
3057.16 37
3057.29 26
3057.41 16
3057.54 8
3057.67 4
3057.79 6
3057.92 14
3058.05 28
3058.17 48
3058.30 69
3058.43 90
3058.55 108
3058.68 122
3058.81 130
3058.94 132
3059.06 130
3059.19 125
3059.32 120
3059.44 115
3059.57 112
3059.70 111
3059.82 112
3059.95 115
3060.08 118
3060.20 121
3060.33 124
3060.46 124
3060.58 123
3060.71 120
3060.84 114
3060.96 105
3061.09 95
3061.22 83
3061.34 71
3061.47 61
3061.60 53
3061.72 50
3061.85 50
3061.98 54
3062.11 60
3062.23 67
3062.36 73
3062.49 78
3062.61 82
3062.74 85
3062.87 88
3062.99 92
3063.12 97
3063.25 103
3063.37 108
3063.50 111
3063.63 112
3063.75 109
3063.88 103
3064.01 95
3064.14 86
3064.26 77
3064.39 70
3064.52 64
3064.64 59
3064.77 53
3064.90 46
3065.02 37
3065.15 28
3065.28 18
3065.40 9
3065.53 3
3065.66 1
3065.79 2
3065.91 6
3066.04 12
3066.17 16
3066.29 19
3066.42 19
3066.55 15
3066.67 9
3066.80 1
3066.93 0
3067.05 0
3067.18 0
3067.31 0
3067.44 0
3067.56 0
3067.69 2
3067.82 4
3067.94 4
3068.07 3
3068.20 3
3068.32 4
3068.45 6
3068.58 9
3068.71 11
3068.83 13
3068.96 14
3069.09 16
3069.21 17
3069.34 21
3069.47 27
3069.59 34
3069.72 43
3069.85 52
3069.98 60
3070.10 66
3070.23 70
3070.36 73
3070.48 74
3070.61 74
3070.74 75
3070.86 74
3070.99 74
3071.12 72
3071.25 70
3071.37 67
3071.50 65
3071.63 63
3071.75 62
3071.88 63
3072.01 65
3072.13 69
3072.26 74
3072.39 81
3072.52 89
3072.64 97
3072.77 106
3072.90 114
3073.02 120
3073.15 125
3073.28 129
3073.41 131
3073.53 132
3073.66 133
3073.79 133
3073.91 132
3074.04 130
3074.17 126
3074.30 118
3074.42 107
3074.55 94
3074.68 80
3074.80 68
3074.93 60
3075.06 58
3075.19 63
3075.31 74
3075.44 88
3075.57 101
3075.69 110
3075.82 113
3075.95 108
3076.08 98
3076.20 85
3076.33 72
3076.46 61
3076.58 52
3076.71 47
3076.84 45
3076.97 45
3077.09 47
3077.22 50
3077.35 54
3077.47 60
3077.60 65
3077.73 70
3077.86 74
3077.98 76
3078.11 77
3078.24 78
3078.36 80
3078.49 85
3078.62 93
3078.75 103
3078.87 114
3079.00 125
3079.13 136
3079.25 144
3079.38 150
3079.51 155
3079.64 159
3079.76 162
3079.89 163
3080.02 161
3080.14 157
3080.27 151
3080.40 143
3080.53 134
3080.65 126
3080.78 121
3080.91 118
3081.04 116
3081.16 114
3081.29 111
3081.42 105
3081.54 94
3081.67 80
3081.80 64
3081.93 48
3082.05 34
3082.18 22
3082.31 13
3082.44 8
3082.56 4
3082.69 2
3082.82 0
3082.94 0
3083.07 0
3083.20 2
3083.33 6
3083.45 12
3083.58 18
3083.71 22
3083.84 24
3083.96 23
3084.09 17
3084.22 10
3084.34 1
3084.47 0
3084.60 0
3084.73 0
3084.85 0
3084.98 0
3085.11 0
3085.24 0
3085.36 5
3085.49 10
3085.62 12
3085.75 13
3085.87 11
3086.00 8
3086.13 5
3086.25 1
3086.38 0
3086.51 0
3086.64 0
3086.76 2
3086.89 8
3087.02 16
3087.15 26
3087.27 37
3087.40 50
3087.53 62
3087.66 73
3087.78 80
3087.91 82
3088.04 80
3088.17 76
3088.29 70
3088.42 65
3088.55 64
3088.67 67
3088.80 75
3088.93 86
3089.06 98
3089.18 109
3089.31 119
3089.44 126
3089.57 129
3089.69 129
3089.82 126
3089.95 121
3090.08 115
3090.20 109
3090.33 103
3090.46 99
3090.59 97
3090.71 96
3090.84 96
3090.97 95
3091.10 93
3091.22 91
3091.35 87
3091.48 84
3091.61 81
3091.73 80
3091.86 82
3091.99 86
3092.12 91
3092.24 97
3092.37 102
3092.50 106
3092.63 109
3092.75 110
3092.88 110
3093.01 110
3093.14 111
3093.26 113
3093.39 115
3093.52 118
3093.65 120
3093.77 120
3093.90 116
3094.03 108
3094.16 97
3094.28 85
3094.41 73
3094.54 64
3094.67 60
3094.79 60
3094.92 63
3095.05 69
3095.18 76
3095.30 82
3095.43 88
3095.56 94
3095.69 100
3095.81 106
3095.94 113
3096.07 120
3096.20 125
3096.32 128
3096.45 127
3096.58 122
3096.71 114
3096.83 102
3096.96 89
3097.09 76
3097.22 65
3097.34 56
3097.47 49
3097.60 46
3097.73 46
3097.85 49
3097.98 53
3098.11 58
3098.24 61
3098.36 61
3098.49 58
3098.62 50
3098.75 39
3098.88 28
3099.00 18
3099.13 13
3099.26 12
3099.39 15
3099.51 20
3099.64 27
3099.77 32
3099.90 34
3100.02 33
3100.15 30
3100.28 27
3100.41 25
3100.53 26
3100.66 29
3100.79 34
3100.92 41
3101.05 48
3101.17 54
3101.30 58
3101.43 61
3101.56 62
3101.68 63
3101.81 62
3101.94 60
3102.07 56
3102.19 52
3102.32 45
3102.45 36
3102.58 26
3102.70 15
3102.83 4
3102.96 0
3103.09 0
3103.22 0
3103.34 0
3103.47 0
3103.60 0
3103.73 0
3103.85 7
3103.98 18
3104.11 25
3104.24 28
3104.37 27
3104.49 22
3104.62 15
3104.75 8
3104.88 3
3105.00 1
3105.13 2
3105.26 5
3105.39 8
3105.51 9
3105.64 9
3105.77 5
3105.90 0
3106.03 0
3106.15 0
3106.28 0
3106.41 0
3106.54 0
3106.66 0
3106.79 8
3106.92 15
3107.05 20
3107.18 22
3107.30 21
3107.43 18
3107.56 14
3107.69 10
3107.81 8
3107.94 9
3108.07 12
3108.20 18
3108.33 25
3108.45 32
3108.58 38
3108.71 41
3108.84 41
3108.96 38
3109.09 33
3109.22 27
3109.35 23
3109.48 19
3109.60 18
3109.73 18
3109.86 19
3109.99 19
3110.12 19
3110.24 18
3110.37 18
3110.50 19
3110.63 22
3110.75 30
3110.88 41
3111.01 57
3111.14 76
3111.27 96
3111.39 114
3111.52 130
3111.65 140
3111.78 144
3111.91 141
3112.03 132
3112.16 119
3112.29 105
3112.42 90
3112.54 78
3112.67 68
3112.80 60
3112.93 54
3113.06 48
3113.18 42
3113.31 35
3113.44 29
3113.57 25
3113.70 23
3113.82 24
3113.95 28
3114.08 34
3114.21 42
3114.34 49
3114.46 56
3114.59 62
3114.72 68
3114.85 73
3114.98 78
3115.10 83
3115.23 86
3115.36 86
3115.49 84
3115.62 78
3115.74 69
3115.87 60
3116.00 52
3116.13 47
3116.25 47
3116.38 52
3116.51 63
3116.64 78
3116.77 95
3116.89 112
3117.02 126
3117.15 136
3117.28 141
3117.41 140
3117.53 135
3117.66 127
3117.79 117
3117.92 108
3118.05 102
3118.17 98
3118.30 97
3118.43 99
3118.56 104
3118.69 111
3118.81 120
3118.94 132
3119.07 144
3119.20 156
3119.33 167
3119.45 176
3119.58 182
3119.71 185
3119.84 186
3119.97 185
3120.10 185
3120.22 187
3120.35 191
3120.48 198
3120.61 205
3120.74 211
3120.86 215
3120.99 214
3121.12 209
3121.25 200
3121.38 187
3121.50 171
3121.63 155
3121.76 140
3121.89 127
3122.02 116
3122.14 108
3122.27 101
3122.40 97
3122.53 95
3122.66 94
3122.78 96
3122.91 100
3123.04 106
3123.17 114
3123.30 123
3123.43 132
3123.55 140
3123.68 147
3123.81 151
3123.94 152
3124.07 151
3124.19 149
3124.32 146
3124.45 144
3124.58 143
3124.71 145
3124.83 151
3124.96 160
3125.09 173
3125.22 187
3125.35 201
3125.48 213
3125.60 219
3125.73 220
3125.86 214
3125.99 202
3126.12 187
3126.24 171
3126.37 155
3126.50 141
3126.63 130
3126.76 121
3126.89 115
3127.01 111
3127.14 107
3127.27 104
3127.40 101
3127.53 97
3127.65 92
3127.78 87
3127.91 80
3128.04 73
3128.17 65
3128.30 58
3128.42 50
3128.55 44
3128.68 38
3128.81 34
3128.94 31
3129.06 29
3129.19 29
3129.32 30
3129.45 33
3129.58 37
3129.71 41
3129.83 46
3129.96 51
3130.09 56
3130.22 62
3130.35 66
3130.48 71
3130.60 74
3130.73 78
3130.86 82
3130.99 87
3131.12 94
3131.25 103
3131.37 113
3131.50 124
3131.63 134
3131.76 142
3131.89 146
3132.01 147
3132.14 144
3132.27 140
3132.40 134
3132.53 129
3132.66 126
3132.78 124
3132.91 125
3133.04 126
3133.17 129
3133.30 131
3133.43 132
3133.55 132
3133.68 129
3133.81 124
3133.94 117
3134.07 108
3134.20 98
3134.32 89
3134.45 81
3134.58 75
3134.71 70
3134.84 67
3134.97 66
3135.09 66
3135.22 68
3135.35 71
3135.48 77
3135.61 85
3135.74 95
3135.86 107
3135.99 118
3136.12 128
3136.25 136
3136.38 140
3136.51 142
3136.64 141
3136.76 140
3136.89 138
3137.02 136
3137.15 135
3137.28 133
3137.41 129
3137.53 123
3137.66 112
3137.79 98
3137.92 80
3138.05 62
3138.18 44
3138.30 28
3138.43 16
3138.56 9
3138.69 5
3138.82 4
3138.95 5
3139.08 7
3139.20 10
3139.33 13
3139.46 18
3139.59 23
3139.72 30
3139.85 37
3139.97 44
3140.10 49
3140.23 51
3140.36 51
3140.49 48
3140.62 42
3140.74 33
3140.87 22
3141.00 11
3141.13 0
3141.26 0
3141.39 0
3141.52 0
3141.64 0
3141.77 0
3141.90 0
3142.03 0
3142.16 0
3142.29 4
3142.42 11
3142.54 19
3142.67 28
3142.80 38
3142.93 48
3143.06 58
3143.19 66
3143.31 74
3143.44 81
3143.57 88
3143.70 93
3143.83 97
3143.96 97
3144.09 95
3144.21 89
3144.34 82
3144.47 75
3144.60 70
3144.73 68
3144.86 70
3144.99 76
3145.11 83
3145.24 92
3145.37 99
3145.50 104
3145.63 107
3145.76 110
3145.89 112
3146.01 115
3146.14 119
3146.27 125
3146.40 132
3146.53 139
3146.66 148
3146.79 157
3146.91 167
3147.04 176
3147.17 182
3147.30 186
3147.43 186
3147.56 182
3147.69 174
3147.81 164
3147.94 153
3148.07 143
3148.20 135
3148.33 131
3148.46 130
3148.59 132
3148.72 136
3148.84 143
3148.97 150
3149.10 157
3149.23 163
3149.36 169
3149.49 174
3149.62 179
3149.74 182
3149.87 186
3150.00 190
3150.13 192
3150.26 194
3150.39 193
3150.52 189
3150.65 182
3150.77 173
3150.90 160
3151.03 146
3151.16 131
3151.29 117
3151.42 104
3151.55 94
3151.67 86
3151.80 82
3151.93 81
3152.06 81
3152.19 82
3152.32 83
3152.45 83
3152.58 81
3152.70 80
3152.83 79
3152.96 80
3153.09 83
3153.22 87
3153.35 93
3153.48 99
3153.61 103
3153.73 104
3153.86 102
3153.99 96
3154.12 88
3154.25 80
3154.38 74
3154.51 71
3154.64 74
3154.76 80
3154.89 91
3155.02 103
3155.15 115
3155.28 126
3155.41 132
3155.54 135
3155.67 134
3155.79 130
3155.92 124
3156.05 116
3156.18 108
3156.31 100
3156.44 93
3156.57 88
3156.70 84
3156.82 84
3156.95 87
3157.08 93
3157.21 102
3157.34 113
3157.47 126
3157.60 139
3157.73 152
3157.85 163
3157.98 172
3158.11 179
3158.24 182
3158.37 183
3158.50 181
3158.63 176
3158.76 170
3158.89 162
3159.01 153
3159.14 145
3159.27 138
3159.40 134
3159.53 134
3159.66 139
3159.79 148
3159.92 160
3160.05 175
3160.17 192
3160.30 211
3160.43 233
3160.56 258
3160.69 287
3160.82 321
3160.95 356
3161.08 392
3161.21 426
3161.33 454
3161.46 477
3161.59 493
3161.72 505
3161.85 515
3161.98 528
3162.11 546
3162.24 571
3162.37 604
3162.49 644
3162.62 687
3162.75 731
3162.88 772
3163.01 808
3163.14 838
3163.27 864
3163.40 888
3163.53 913
3163.65 939
3163.78 969
3163.91 1001
3164.04 1035
3164.17 1070
3164.30 1102
3164.43 1130
3164.56 1152
3164.69 1168
3164.82 1176
3164.94 1178
3165.07 1175
3165.20 1168
3165.33 1161
3165.46 1154
3165.59 1148
3165.72 1144
3165.85 1140
3165.98 1136
3166.10 1129
3166.23 1118
3166.36 1103
3166.49 1084
3166.62 1060
3166.75 1034
3166.88 1005
3167.01 976
3167.14 947
3167.27 921
3167.39 899
3167.52 882
3167.65 869
3167.78 859
3167.91 851
3168.04 843
3168.17 832
3168.30 818
3168.43 800
3168.56 778
3168.69 753
3168.81 726
3168.94 698
3169.07 671
3169.20 645
3169.33 623
3169.46 605
3169.59 591
3169.72 579
3169.85 570
3169.98 561
3170.10 551
3170.23 540
3170.36 528
3170.49 516
3170.62 506
3170.75 498
3170.88 493
3171.01 490
3171.14 487
3171.27 483
3171.40 475
3171.52 463
3171.65 448
3171.78 429
3171.91 410
3172.04 393
3172.17 380
3172.30 371
3172.43 367
3172.56 366
3172.69 367
3172.82 367
3172.95 365
3173.07 360
3173.20 352
3173.33 341
3173.46 329
3173.59 317
3173.72 306
3173.85 295
3173.98 286
3174.11 276
3174.24 265
3174.37 253
3174.49 238
3174.62 221
3174.75 202
3174.88 182
3175.01 162
3175.14 143
3175.27 128
3175.40 116
3175.53 109
3175.66 106
3175.79 107
3175.92 110
3176.04 115
3176.17 120
3176.30 126
3176.43 132
3176.56 137
3176.69 142
3176.82 146
3176.95 150
3177.08 153
3177.21 155
3177.34 154
3177.47 152
3177.60 146
3177.72 139
3177.85 131
3177.98 124
3178.11 117
3178.24 114
3178.37 112
3178.50 113
3178.63 115
3178.76 116
3178.89 117
3179.02 117
3179.15 115
3179.28 113
3179.40 110
3179.53 105
3179.66 99
3179.79 90
3179.92 79
3180.05 65
3180.18 50
3180.31 35
3180.44 21
3180.57 10
3180.70 2
3180.83 0
3180.96 0
3181.09 2
3181.21 7
3181.34 12
3181.47 17
3181.60 20
3181.73 22
3181.86 22
3181.99 20
3182.12 18
3182.25 17
3182.38 15
3182.51 15
3182.64 15
3182.77 16
3182.90 17
3183.03 18
3183.15 20
3183.28 22
3183.41 23
3183.54 24
3183.67 23
3183.80 23
3183.93 21
3184.06 20
3184.19 19
3184.32 20
3184.45 21
3184.58 22
3184.71 23
3184.84 24
3184.97 22
3185.09 20
3185.22 17
3185.35 14
3185.48 12
3185.61 12
3185.74 13
3185.87 16
3186.00 21
3186.13 27
3186.26 33
3186.39 40
3186.52 45
3186.65 48
3186.78 48
3186.91 46
3187.04 40
3187.17 31
3187.29 20
3187.42 8
3187.55 0
3187.68 0
3187.81 0
3187.94 0
3188.07 0
3188.20 0
3188.33 0
3188.46 0
3188.59 6
3188.72 14
3188.85 19
3188.98 23
3189.11 24
3189.24 24
3189.37 23
3189.50 22
3189.62 22
3189.75 23
3189.88 25
3190.01 27
3190.14 29
3190.27 27
3190.40 24
3190.53 17
3190.66 9
3190.79 2
3190.92 0
3191.05 0
3191.18 0
3191.31 8
3191.44 20
3191.57 32
3191.70 43
3191.83 50
3191.96 52
3192.08 50
3192.21 44
3192.34 38
3192.47 32
3192.60 29
3192.73 30
3192.86 34
3192.99 41
3193.12 48
3193.25 55
3193.38 59
3193.51 60
3193.64 57
3193.77 50
3193.90 42
3194.03 32
3194.16 24
3194.29 19
3194.42 18
3194.55 23
3194.68 32
3194.81 44
3194.93 58
3195.06 73
3195.19 85
3195.32 94
3195.45 99
3195.58 100
3195.71 98
3195.84 92
3195.97 84
3196.10 73
3196.23 60
3196.36 47
3196.49 34
3196.62 21
3196.75 12
3196.88 6
3197.01 2
3197.14 1
3197.27 1
3197.40 2
3197.53 3
3197.66 3
3197.79 2
3197.92 0
3198.05 0
3198.18 0
3198.30 0
3198.43 0
3198.56 0
3198.69 0
3198.82 1
3198.95 6
3199.08 13
3199.21 21
3199.34 31
3199.47 40
3199.60 48
3199.73 54
3199.86 57
3199.99 57
3200.12 55
3200.25 52
3200.38 49
3200.51 47
3200.64 48
3200.77 49
3200.90 52
3201.03 56
3201.16 60
3201.29 62
3201.42 65
3201.55 66
3201.68 66
3201.81 65
3201.94 63
3202.07 60
3202.20 57
3202.33 54
3202.45 51
3202.58 49
3202.71 49
3202.84 50
3202.97 54
3203.10 61
3203.23 70
3203.36 83
3203.49 98
3203.62 114
3203.75 131
3203.88 145
3204.01 155
3204.14 160
3204.27 158
3204.40 152
3204.53 142
3204.66 131
3204.79 123
3204.92 120
3205.05 121
3205.18 127
3205.31 136
3205.44 146
3205.57 153
3205.70 159
3205.83 162
3205.96 163
3206.09 163
3206.22 163
3206.35 165
3206.48 168
3206.61 172
3206.74 177
3206.87 181
3207.00 185
3207.13 187
3207.26 189
3207.39 190
3207.52 192
3207.65 194
3207.78 196
3207.91 198
3208.04 198
3208.17 195
3208.30 190
3208.43 181
3208.55 171
3208.68 158
3208.81 145
3208.94 131
3209.07 119
3209.20 107
3209.33 97
3209.46 89
3209.59 85
3209.72 85
3209.85 88
3209.98 95
3210.11 104
3210.24 115
3210.37 126
3210.50 135
3210.63 141
3210.76 142
3210.89 139
3211.02 133
3211.15 123
3211.28 113
3211.41 102
3211.54 93
3211.67 87
3211.80 84
3211.93 83
3212.06 85
3212.19 88
3212.32 92
3212.45 94
3212.58 95
3212.71 93
3212.84 90
3212.97 85
3213.10 82
3213.23 81
3213.36 84
3213.49 91
3213.62 103
3213.75 118
3213.88 132
3214.01 145
3214.14 155
3214.27 161
3214.40 164
3214.53 165
3214.66 165
3214.79 165
3214.92 167
3215.05 170
3215.18 174
3215.31 179
3215.44 185
3215.57 191
3215.70 196
3215.83 200
3215.96 200
3216.09 198
3216.22 193
3216.35 185
3216.48 174
3216.61 163
3216.74 152
3216.87 142
3217.00 134
3217.13 129
3217.26 127
3217.39 129
3217.52 134
3217.65 141
3217.78 149
3217.91 157
3218.04 162
3218.17 164
3218.30 163
3218.43 158
3218.56 150
3218.69 141
3218.82 133
3218.95 125
3219.08 118
3219.21 113
3219.34 110
3219.47 108
3219.60 107
3219.73 109
3219.86 111
3219.99 115
3220.12 119
3220.25 122
3220.38 125
3220.51 126
3220.64 125
3220.77 121
3220.90 116
3221.03 109
3221.16 100
3221.29 88
3221.42 74
3221.55 59
3221.68 42
3221.81 25
3221.94 9
3222.07 0
3222.20 0
3222.33 0
3222.46 0
3222.59 0
3222.72 0
3222.85 0
3222.98 0
3223.11 2
3223.25 14
3223.38 26
3223.51 35
3223.64 41
3223.77 44
3223.90 44
3224.03 43
3224.16 41
3224.29 42
3224.42 45
3224.55 52
3224.68 61
3224.81 71
3224.94 80
3225.07 87
3225.20 91
3225.33 92
3225.46 91
3225.59 90
3225.72 89
3225.85 91
3225.98 94
3226.11 98
3226.24 102
3226.37 106
3226.50 109
3226.63 111
3226.76 112
3226.89 112
3227.02 111
3227.15 110
3227.28 107
3227.41 104
3227.54 99
3227.67 95
3227.80 90
3227.93 86
3228.06 83
3228.19 82
3228.32 85
3228.45 89
3228.58 95
3228.71 103
3228.84 109
3228.97 114
3229.10 116
3229.23 115
3229.37 111
3229.50 106
3229.63 101
3229.76 97
3229.89 93
3230.02 91
3230.15 88
3230.28 84
3230.41 79
3230.54 72
3230.67 65
3230.80 59
3230.93 54
3231.06 51
3231.19 49
3231.32 48
3231.45 47
3231.58 45
3231.71 42
3231.84 38
3231.97 35
3232.10 31
3232.23 27
3232.36 21
3232.49 14
3232.62 7
3232.75 0
3232.88 0
3233.01 0
3233.14 0
3233.27 0
3233.40 0
3233.54 0
3233.67 0
3233.80 0
3233.93 4
3234.06 8
3234.19 14
3234.32 21
3234.45 29
3234.58 37
3234.71 44
3234.84 50
3234.97 54
3235.10 59
3235.23 64
3235.36 72
3235.49 82
3235.62 94
3235.75 106
3235.88 117
3236.01 126
3236.14 131
3236.27 133
3236.40 130
3236.53 126
3236.66 119
3236.79 112
3236.93 105
3237.06 99
3237.19 92
3237.32 87
3237.45 82
3237.58 77
3237.71 73
3237.84 71
3237.97 70
3238.10 70
3238.23 71
3238.36 73
3238.49 75
3238.62 79
3238.75 83
3238.88 89
3239.01 94
3239.14 100
3239.27 104
3239.40 105
3239.53 103
3239.66 97
3239.80 90
3239.93 82
3240.06 75
3240.19 72
3240.32 73
3240.45 77
3240.58 83
3240.71 88
3240.84 91
3240.97 91
3241.10 87
3241.23 80
3241.36 71
3241.49 61
3241.62 52
3241.75 44
3241.88 39
3242.01 34
3242.14 32
3242.28 30
3242.41 31
3242.54 32
3242.67 36
3242.80 41
3242.93 48
3243.06 57
3243.19 67
3243.32 79
3243.45 90
3243.58 101
3243.71 110
3243.84 117
3243.97 122
3244.10 125
3244.23 125
3244.36 123
3244.49 119
3244.63 114
3244.76 108
3244.89 103
3245.02 99
3245.15 97
3245.28 96
3245.41 96
3245.54 96
3245.67 94
3245.80 91
3245.93 86
3246.06 80
3246.19 74
3246.32 68
3246.45 64
3246.58 61
3246.71 59
3246.85 57
3246.98 55
3247.11 52
3247.24 50
3247.37 51
3247.50 55
3247.63 65
3247.76 79
3247.89 98
3248.02 120
3248.15 142
3248.28 161
3248.41 176
3248.54 187
3248.67 194
3248.81 199
3248.94 203
3249.07 208
3249.20 215
3249.33 225
3249.46 237
3249.59 251
3249.72 264
3249.85 278
3249.98 290
3250.11 302
3250.24 313
3250.37 324
3250.50 336
3250.63 347
3250.77 360
3250.90 372
3251.03 384
3251.16 395
3251.29 406
3251.42 417
3251.55 428
3251.68 437
3251.81 443
3251.94 447
3252.07 445
3252.20 440
3252.33 432
3252.46 423
3252.60 414
3252.73 409
3252.86 407
3252.99 408
3253.12 411
3253.25 415
3253.38 419
3253.51 422
3253.64 424
3253.77 426
3253.90 428
3254.03 430
3254.16 432
3254.30 432
3254.43 428
3254.56 419
3254.69 406
3254.82 389
3254.95 369
3255.08 349
3255.21 328
3255.34 310
3255.47 293
3255.60 278
3255.73 265
3255.86 254
3256.00 246
3256.13 240
3256.26 237
3256.39 236
3256.52 236
3256.65 236
3256.78 234
3256.91 231
3257.04 224
3257.17 215
3257.30 203
3257.43 190
3257.57 176
3257.70 162
3257.83 148
3257.96 134
3258.09 121
3258.22 110
3258.35 102
3258.48 96
3258.61 94
3258.74 95
3258.87 98
3259.00 102
3259.14 105
3259.27 106
3259.40 105
3259.53 103
3259.66 99
3259.79 97
3259.92 95
3260.05 95
3260.18 96
3260.31 97
3260.44 98
3260.58 96
3260.71 93
3260.84 87
3260.97 80
3261.10 72
3261.23 65
3261.36 58
3261.49 53
3261.62 50
3261.75 49
3261.88 51
3262.02 55
3262.15 61
3262.28 70
3262.41 79
3262.54 89
3262.67 98
3262.80 106
3262.93 112
3263.06 118
3263.19 125
3263.33 133
3263.46 143
3263.59 156
3263.72 171
3263.85 187
3263.98 202
3264.11 216
3264.24 227
3264.37 235
3264.50 239
3264.63 242
3264.77 245
3264.90 250
3265.03 258
3265.16 268
3265.29 280
3265.42 293
3265.55 305
3265.68 316
3265.81 326
3265.94 335
3266.08 343
3266.21 351
3266.34 358
3266.47 366
3266.60 375
3266.73 383
3266.86 393
3266.99 403
3267.12 415
3267.25 427
3267.39 441
3267.52 454
3267.65 465
3267.78 473
3267.91 479
3268.04 481
3268.17 481
3268.30 478
3268.43 476
3268.57 475
3268.70 476
3268.83 480
3268.96 487
3269.09 498
3269.22 511
3269.35 525
3269.48 538
3269.61 549
3269.75 557
3269.88 561
3270.01 561
3270.14 559
3270.27 554
3270.40 548
3270.53 541
3270.66 534
3270.79 527
3270.93 520
3271.06 515
3271.19 510
3271.32 506
3271.45 502
3271.58 498
3271.71 491
3271.84 483
3271.97 473
3272.11 461
3272.24 447
3272.37 431
3272.50 415
3272.63 398
3272.76 381
3272.89 365
3273.02 351
3273.15 340
3273.29 332
3273.42 328
3273.55 327
3273.68 328
3273.81 329
3273.94 330
3274.07 328
3274.20 323
3274.33 315
3274.47 303
3274.60 289
3274.73 273
3274.86 257
3274.99 242
3275.12 230
3275.25 220
3275.38 213
3275.52 208
3275.65 202
3275.78 195
3275.91 185
3276.04 172
3276.17 158
3276.30 143
3276.43 128
3276.57 115
3276.70 105
3276.83 98
3276.96 93
3277.09 90
3277.22 89
3277.35 89
3277.48 89
3277.62 90
3277.75 91
3277.88 92
3278.01 94
3278.14 95
3278.27 96
3278.40 97
3278.53 98
3278.67 98
3278.80 97
3278.93 96
3279.06 94
3279.19 92
3279.32 90
3279.45 90
3279.58 91
3279.72 92
3279.85 94
3279.98 96
3280.11 98
3280.24 100
3280.37 100
3280.50 99
3280.63 97
3280.77 91
3280.90 83
3281.03 72
3281.16 60
3281.29 48
3281.42 38
3281.55 33
3281.68 33
3281.82 39
3281.95 49
3282.08 61
3282.21 74
3282.34 86
3282.47 96
3282.60 103
3282.74 110
3282.87 115
3283.00 120
3283.13 124
3283.26 127
3283.39 128
3283.52 126
3283.66 123
3283.79 118
3283.92 112
3284.05 105
3284.18 98
3284.31 91
3284.44 82
3284.57 72
3284.71 61
3284.84 49
3284.97 37
3285.10 26
3285.23 17
3285.36 11
3285.49 10
3285.63 12
3285.76 18
3285.89 27
3286.02 39
3286.15 53
3286.28 68
3286.41 83
3286.55 96
3286.68 107
3286.81 116
3286.94 120
3287.07 122
3287.20 120
3287.33 115
3287.47 107
3287.60 98
3287.73 87
3287.86 77
3287.99 68
3288.12 62
3288.25 59
3288.39 59
3288.52 63
3288.65 70
3288.78 78
3288.91 86
3289.04 93
3289.17 98
3289.31 100
3289.44 99
3289.57 96
3289.70 91
3289.83 86
3289.96 80
3290.10 74
3290.23 68
3290.36 62
3290.49 56
3290.62 51
3290.75 46
3290.88 42
3291.02 39
3291.15 38
3291.28 40
3291.41 45
3291.54 51
3291.67 58
3291.80 65
3291.94 70
3292.07 71
3292.20 69
3292.33 62
3292.46 52
3292.59 40
3292.73 28
3292.86 16
3292.99 6
3293.12 0
3293.25 0
3293.38 0
3293.51 0
3293.65 0
3293.78 0
3293.91 0
3294.04 0
3294.17 0
3294.30 0
3294.44 3
3294.57 6
3294.70 11
3294.83 16
3294.96 21
3295.09 25
3295.23 28
3295.36 31
3295.49 34
3295.62 36
3295.75 39
3295.88 42
3296.02 44
3296.15 44
3296.28 44
3296.41 43
3296.54 43
3296.67 45
3296.80 49
3296.94 56
3297.07 65
3297.20 75
3297.33 85
3297.46 92
3297.59 97
3297.73 100
3297.86 100
3297.99 98
3298.12 96
3298.25 92
3298.38 88
3298.52 82
3298.65 76
3298.78 69
3298.91 60
3299.04 52
3299.17 44
3299.31 38
3299.44 34
3299.57 33
3299.70 34
3299.83 38
3299.96 43
3300.10 50
3300.23 56
3300.36 62
3300.49 66
3300.62 70
3300.75 74
3300.89 76
3301.02 78
3301.15 79
3301.28 78
3301.41 76
3301.55 73
3301.68 68
3301.81 62
3301.94 57
3302.07 53
3302.20 52
3302.34 53
3302.47 56
3302.60 61
3302.73 66
3302.86 71
3302.99 73
3303.13 73
3303.26 69
3303.39 63
3303.52 55
3303.65 46
3303.78 40
3303.92 36
3304.05 36
3304.18 40
3304.31 49
3304.44 60
3304.58 72
3304.71 84
3304.84 95
3304.97 103
3305.10 107
3305.23 107
3305.37 102
3305.50 94
3305.63 83
3305.76 70
3305.89 59
3306.03 49
3306.16 42
3306.29 39
3306.42 39
3306.55 40
3306.68 41
3306.82 41
3306.95 38
3307.08 34
3307.21 29
3307.34 24
3307.48 19
3307.61 16
3307.74 15
3307.87 17
3308.00 20
3308.13 25
3308.27 29
3308.40 32
3308.53 35
3308.66 37
3308.79 38
3308.93 37
3309.06 37
3309.19 36
3309.32 35
3309.45 34
3309.59 33
3309.72 33
3309.85 35
3309.98 36
3310.11 38
3310.24 39
3310.38 39
3310.51 38
3310.64 35
3310.77 33
3310.90 30
3311.04 28
3311.17 28
3311.30 29
3311.43 32
3311.56 36
3311.70 40
3311.83 44
3311.96 47
3312.09 49
3312.22 50
3312.36 52
3312.49 53
3312.62 56
3312.75 61
3312.88 66
3313.01 73
3313.15 78
3313.28 80
3313.41 79
3313.54 73
3313.67 63
3313.81 50
3313.94 37
3314.07 26
3314.20 18
3314.33 14
3314.47 13
3314.60 14
3314.73 17
3314.86 19
3314.99 18
3315.13 16
3315.26 11
3315.39 4
3315.52 0
3315.65 0
3315.79 0
3315.92 0
3316.05 0
3316.18 0
3316.31 0
3316.45 0
3316.58 9
3316.71 17
3316.84 23
3316.97 27
3317.11 29
3317.24 30
3317.37 29
3317.50 27
3317.63 24
3317.77 19
3317.90 14
3318.03 7
3318.16 2
3318.30 0
3318.43 2
3318.56 8
3318.69 19
3318.82 33
3318.96 46
3319.09 58
3319.22 65
3319.35 67
3319.48 65
3319.62 58
3319.75 50
3319.88 41
3320.01 31
3320.14 22
3320.28 14
3320.41 8
3320.54 4
3320.67 4
3320.80 7
3320.94 13
3321.07 22
3321.20 32
3321.33 41
3321.47 49
3321.60 54
3321.73 58
3321.86 60
3321.99 62
3322.13 63
3322.26 63
3322.39 63
3322.52 61
3322.65 57
3322.79 50
3322.92 41
3323.05 30
3323.18 20
3323.32 12
3323.45 6
3323.58 4
3323.71 4
3323.84 8
3323.98 13
3324.11 20
3324.24 26
3324.37 32
3324.50 37
3324.64 41
3324.77 44
3324.90 45
3325.03 47
3325.17 48
3325.30 49
3325.43 49
3325.56 49
3325.69 48
3325.83 47
3325.96 46
3326.09 46
3326.22 46
3326.36 48
3326.49 50
3326.62 53
3326.75 56
3326.88 58
3327.02 58
3327.15 58
3327.28 58
3327.41 57
3327.55 58
3327.68 61
3327.81 66
3327.94 73
3328.07 81
3328.21 90
3328.34 98
3328.47 105
3328.60 110
3328.74 111
3328.87 110
3329.00 107
3329.13 104
3329.26 101
3329.40 99
3329.53 97
3329.66 95
3329.79 92
3329.93 88
3330.06 81
3330.19 74
3330.32 66
3330.46 59
3330.59 54
3330.72 52
3330.85 55
3330.98 61
3331.12 70
3331.25 82
3331.38 93
3331.51 103
3331.65 110
3331.78 113
3331.91 113
3332.04 110
3332.18 105
3332.31 97
3332.44 88
3332.57 78
3332.70 69
3332.84 59
3332.97 51
3333.10 43
3333.23 35
3333.37 29
3333.50 22
3333.63 15
3333.76 8
3333.90 1
3334.03 0
3334.16 0
3334.29 0
3334.43 0
3334.56 0
3334.69 0
3334.82 0
3334.96 0
3335.09 7
3335.22 18
3335.35 29
3335.48 38
3335.62 45
3335.75 50
3335.88 52
3336.01 52
3336.15 51
3336.28 48
3336.41 45
3336.54 40
3336.68 35
3336.81 29
3336.94 24
3337.07 20
3337.21 17
3337.34 17
3337.47 20
3337.60 25
3337.74 31
3337.87 38
3338.00 43
3338.13 47
3338.27 49
3338.40 48
3338.53 45
3338.66 41
3338.80 35
3338.93 28
3339.06 22
3339.19 18
3339.33 15
3339.46 14
3339.59 14
3339.72 16
3339.86 19
3339.99 24
3340.12 30
3340.25 38
3340.39 48
3340.52 60
3340.65 72
3340.78 83
3340.92 92
3341.05 98
3341.18 98
3341.31 95
3341.45 87
3341.58 78
3341.71 70
3341.84 63
3341.98 61
3342.11 62
3342.24 66
3342.37 74
3342.51 82
3342.64 89
3342.77 94
3342.90 94
3343.04 90
3343.17 83
3343.30 74
3343.43 65
3343.57 58
3343.70 55
3343.83 56
3343.96 60
3344.10 66
3344.23 71
3344.36 74
3344.49 73
3344.63 69
3344.76 62
3344.89 55
3345.02 49
3345.16 47
3345.29 50
3345.42 57
3345.55 68
3345.69 81
3345.82 93
3345.95 102
3346.09 107
3346.22 107
3346.35 105
3346.48 100
3346.62 95
3346.75 91
3346.88 88
3347.01 88
3347.15 90
3347.28 92
3347.41 95
3347.54 97
3347.68 98
3347.81 97
3347.94 96
3348.07 94
3348.21 91
3348.34 88
3348.47 86
3348.61 83
3348.74 80
3348.87 77
3349.00 73
3349.14 69
3349.27 66
3349.40 63
3349.53 62
3349.67 64
3349.80 67
3349.93 72
3350.06 78
3350.20 82
3350.33 82
3350.46 79
3350.60 72
3350.73 61
3350.86 50
3350.99 40
3351.13 32
3351.26 29
3351.39 30
3351.52 35
3351.66 43
3351.79 53
3351.92 62
3352.06 70
3352.19 76
3352.32 81
3352.45 85
3352.59 88
3352.72 91
3352.85 92
3352.98 92
3353.12 89
3353.25 84
3353.38 76
3353.52 66
3353.65 54
3353.78 43
3353.91 33
3354.05 24
3354.18 19
3354.31 17
3354.44 17
3354.58 18
3354.71 20
3354.84 20
3354.98 18
3355.11 14
3355.24 7
3355.37 0
3355.51 0
3355.64 0
3355.77 0
3355.91 0
3356.04 0
3356.17 0
3356.30 6
3356.44 12
3356.57 16
3356.70 15
3356.84 12
3356.97 7
3357.10 2
3357.23 0
3357.37 0
3357.50 2
3357.63 10
3357.76 20
3357.90 31
3358.03 43
3358.16 53
3358.30 61
3358.43 68
3358.56 71
3358.69 72
3358.83 72
3358.96 70
3359.09 67
3359.23 63
3359.36 59
3359.49 55
3359.62 50
3359.76 46
3359.89 42
3360.02 39
3360.16 38
3360.29 39
3360.42 41
3360.56 46
3360.69 52
3360.82 58
3360.95 64
3361.09 69
3361.22 71
3361.35 71
3361.49 68
3361.62 63
3361.75 58
3361.88 52
3362.02 49
3362.15 48
3362.28 50
3362.42 53
3362.55 56
3362.68 58
3362.81 59
3362.95 57
3363.08 55
3363.21 51
3363.35 48
3363.48 46
3363.61 45
3363.75 46
3363.88 47
3364.01 49
3364.14 52
3364.28 56
3364.41 61
3364.54 67
3364.68 73
3364.81 77
3364.94 80
3365.08 82
3365.21 81
3365.34 79
3365.47 76
3365.61 74
3365.74 71
3365.87 67
3366.01 62
3366.14 54
3366.27 44
3366.41 33
3366.54 22
3366.67 14
3366.80 10
3366.94 12
3367.07 19
3367.20 30
3367.34 43
3367.47 55
3367.60 65
3367.74 72
3367.87 75
3368.00 74
3368.13 72
3368.27 68
3368.40 66
3368.53 64
3368.67 62
3368.80 61
3368.93 59
3369.07 57
3369.20 54
3369.33 51
3369.47 49
3369.60 48
3369.73 49
3369.86 52
3370.00 56
3370.13 61
3370.26 67
3370.40 72
3370.53 77
3370.66 82
3370.80 87
3370.93 92
3371.06 97
3371.20 103
3371.33 108
3371.46 113
3371.59 117
3371.73 119
3371.86 120
3371.99 120
3372.13 119
3372.26 119
3372.39 120
3372.53 123
3372.66 128
3372.79 135
3372.93 144
3373.06 155
3373.19 166
3373.33 177
3373.46 186
3373.59 193
3373.72 197
3373.86 198
3373.99 196
3374.12 192
3374.26 185
3374.39 176
3374.52 165
3374.66 154
3374.79 143
3374.92 132
3375.06 123
3375.19 114
3375.32 106
3375.46 99
3375.59 91
3375.72 85
3375.86 80
3375.99 77
3376.12 77
3376.26 80
3376.39 86
3376.52 92
3376.65 98
3376.79 102
3376.92 103
3377.05 100
3377.19 95
3377.32 87
3377.45 79
3377.59 71
3377.72 65
3377.85 60
3377.99 57
3378.12 58
3378.25 61
3378.39 66
3378.52 73
3378.65 80
3378.79 85
3378.92 89
3379.05 91
3379.19 90
3379.32 89
3379.45 89
3379.59 90
3379.72 95
3379.85 101
3379.99 110
3380.12 118
3380.25 126
3380.39 131
3380.52 132
3380.65 128
3380.79 120
3380.92 109
3381.05 97
3381.19 85
3381.32 75
3381.45 69
3381.59 67
3381.72 70
3381.85 75
3381.99 81
3382.12 87
3382.25 91
3382.39 92
3382.52 90
3382.65 86
3382.79 81
3382.92 75
3383.05 71
3383.19 68
3383.32 66
3383.45 66
3383.59 68
3383.72 70
3383.85 73
3383.99 76
3384.12 80
3384.25 84
3384.39 89
3384.52 93
3384.65 97
3384.79 100
3384.92 101
3385.05 100
3385.19 97
3385.32 92
3385.45 86
3385.59 79
3385.72 72
3385.85 65
3385.99 58
3386.12 51
3386.25 42
3386.39 32
3386.52 21
3386.65 10
3386.79 0
3386.92 0
3387.05 0
3387.19 0
3387.32 0
3387.45 0
3387.59 0
3387.72 0
3387.85 0
3387.99 10
3388.12 19
3388.25 26
3388.39 32
3388.52 37
3388.65 41
3388.79 45
3388.92 49
3389.06 54
3389.19 60
3389.32 65
3389.46 68
3389.59 71
3389.72 71
3389.86 71
3389.99 72
3390.12 73
3390.26 75
3390.39 78
3390.52 82
3390.66 84
3390.79 85
3390.92 85
3391.06 83
3391.19 80
3391.32 77
3391.46 75
3391.59 73
3391.72 72
3391.86 71
3391.99 68
3392.13 63
3392.26 56
3392.39 47
3392.53 37
3392.66 27
3392.79 18
3392.93 11
3393.06 6
3393.19 3
3393.33 3
3393.46 3
3393.59 5
3393.73 7
3393.86 10
3394.00 14
3394.13 19
3394.26 25
3394.40 32
3394.53 39
3394.66 47
3394.80 55
3394.93 62
3395.06 70
3395.20 76
3395.33 83
3395.46 89
3395.60 94
3395.73 100
3395.87 105
3396.00 111
3396.13 115
3396.27 117
3396.40 116
3396.53 111
3396.67 100
3396.80 86
3396.93 68
3397.07 49
3397.20 32
3397.33 18
3397.47 9
3397.60 4
3397.74 3
3397.87 6
3398.00 11
3398.14 19
3398.27 28
3398.40 38
3398.54 49
3398.67 60
3398.80 70
3398.94 78
3399.07 83
3399.21 84
3399.34 82
3399.47 77
3399.61 69
3399.74 59
3399.87 50
3400.01 41
3400.14 34
3400.28 29
3400.41 26
3400.54 25
3400.68 24
3400.81 23
3400.94 22
3401.08 21
3401.21 20
3401.34 21
3401.48 22
3401.61 25
3401.75 31
3401.88 39
3402.01 48
3402.15 60
3402.28 75
3402.41 92
3402.55 111
3402.68 133
3402.82 156
3402.95 179
3403.08 202
3403.22 224
3403.35 244
3403.48 261
3403.62 277
3403.75 290
3403.89 301
3404.02 310
3404.15 318
3404.29 324
3404.42 329
3404.55 335
3404.69 340
3404.82 347
3404.96 354
3405.09 361
3405.22 366
3405.36 369
3405.49 367
3405.62 362
3405.76 355
3405.89 347
3406.03 340
3406.16 334
3406.29 331
3406.43 331
3406.56 332
3406.69 334
3406.83 336
3406.96 338
3407.10 341
3407.23 343
3407.36 346
3407.50 349
3407.63 351
3407.77 352
3407.90 352
3408.03 350
3408.17 348
3408.30 344
3408.43 340
3408.57 335
3408.70 328
3408.84 319
3408.97 307
3409.10 293
3409.24 277
3409.37 261
3409.51 248
3409.64 237
3409.77 229
3409.91 224
3410.04 221
3410.17 218
3410.31 213
3410.44 206
3410.58 197
3410.71 188
3410.84 181
3410.98 175
3411.11 173
3411.25 174
3411.38 175
3411.51 175
3411.65 172
3411.78 165
3411.92 155
3412.05 144
3412.18 134
3412.32 127
3412.45 124
3412.58 124
3412.72 127
3412.85 132
3412.99 137
3413.12 139
3413.25 140
3413.39 138
3413.52 134
3413.66 128
3413.79 121
3413.92 113
3414.06 104
3414.19 95
3414.33 86
3414.46 78
3414.59 70
3414.73 64
3414.86 58
3415.00 54
3415.13 52
3415.26 53
3415.40 57
3415.53 63
3415.67 71
3415.80 79
3415.93 86
3416.07 91
3416.20 93
3416.34 91
3416.47 87
3416.60 82
3416.74 77
3416.87 73
3417.01 69
3417.14 66
3417.27 63
3417.41 59
3417.54 55
3417.68 50
3417.81 47
3417.94 44
3418.08 41
3418.21 39
3418.35 37
3418.48 35
3418.61 32
3418.75 30
3418.88 29
3419.02 30
3419.15 33
3419.28 37
3419.42 42
3419.55 45
3419.69 47
3419.82 48
3419.95 46
3420.09 43
3420.22 40
3420.36 35
3420.49 31
3420.62 25
3420.76 19
3420.89 12
3421.03 6
3421.16 0
3421.30 0
3421.43 0
3421.56 0
3421.70 3
3421.83 10
3421.97 18
3422.10 27
3422.23 34
3422.37 40
3422.50 44
3422.64 45
3422.77 43
3422.90 40
3423.04 35
3423.17 29
3423.31 23
3423.44 18
3423.58 14
3423.71 12
3423.84 10
3423.98 8
3424.11 6
3424.25 4
3424.38 1
3424.51 0
3424.65 0
3424.78 0
3424.92 0
3425.05 0
3425.19 0
3425.32 0
3425.45 4
3425.59 13
3425.72 22
3425.86 30
3425.99 35
3426.12 36
3426.26 34
3426.39 28
3426.53 20
3426.66 11
3426.80 4
3426.93 1
3427.06 2
3427.20 7
3427.33 15
3427.47 25
3427.60 36
3427.73 44
3427.87 50
3428.00 53
3428.14 53
3428.27 50
3428.41 45
3428.54 38
3428.67 32
3428.81 25
3428.94 20
3429.08 15
3429.21 12
3429.35 13
3429.48 17
3429.61 26
3429.75 39
3429.88 57
3430.02 76
3430.15 97
3430.29 116
3430.42 132
3430.55 145
3430.69 155
3430.82 162
3430.96 169
3431.09 177
3431.23 188
3431.36 202
3431.49 218
3431.63 236
3431.76 254
3431.90 270
3432.03 282
3432.17 289
3432.30 292
3432.43 291
3432.57 288
3432.70 284
3432.84 283
3432.97 285
3433.11 291
3433.24 301
3433.37 312
3433.51 324
3433.64 335
3433.78 342
3433.91 346
3434.05 345
3434.18 339
3434.31 329
3434.45 316
3434.58 298
3434.72 278
3434.85 257
3434.99 234
3435.12 211
3435.26 191
3435.39 174
3435.52 162
3435.66 154
3435.79 151
3435.93 153
3436.06 157
3436.20 162
3436.33 167
3436.46 170
3436.60 172
3436.73 172
3436.87 172
3437.00 170
3437.14 170
3437.27 170
3437.41 171
3437.54 174
3437.67 179
3437.81 184
3437.94 189
3438.08 194
3438.21 196
3438.35 196
3438.48 192
3438.62 186
3438.75 178
3438.88 169
3439.02 161
3439.15 155
3439.29 152
3439.42 152
3439.56 154
3439.69 159
3439.83 163
3439.96 168
3440.09 172
3440.23 176
3440.36 178
3440.50 178
3440.63 175
3440.77 168
3440.90 158
3441.04 145
3441.17 132
3441.30 120
3441.44 110
3441.57 104
3441.71 100
3441.84 98
3441.98 96
3442.11 92
3442.25 87
3442.38 81
3442.51 76
3442.65 72
3442.78 72
3442.92 74
3443.05 79
3443.19 84
3443.32 88
3443.46 91
3443.59 90
3443.73 87
3443.86 83
3443.99 76
3444.13 70
3444.26 64
3444.40 60
3444.53 57
3444.67 56
3444.80 56
3444.94 56
3445.07 56
3445.21 54
3445.34 51
3445.47 49
3445.61 48
3445.74 49
3445.88 54
3446.01 60
3446.15 68
3446.28 75
3446.42 81
3446.55 84
3446.69 85
3446.82 83
3446.96 80
3447.09 77
3447.22 73
3447.36 68
3447.49 64
3447.63 59
3447.76 54
3447.90 49
3448.03 45
3448.17 41
3448.30 38
3448.44 35
3448.57 32
3448.71 27
3448.84 21
3448.97 15
3449.11 9
3449.24 3
3449.38 0
3449.51 0
3449.65 0
3449.78 0
3449.92 0
3450.05 0
3450.19 0
3450.32 0
3450.46 0
3450.59 0
3450.72 0
3450.86 2
3450.99 8
3451.13 15
3451.26 23
3451.40 29
3451.53 32
3451.67 34
3451.80 33
3451.94 32
3452.07 31
3452.21 32
3452.34 36
3452.48 42
3452.61 49
3452.75 56
3452.88 60
3453.01 62
3453.15 60
3453.28 56
3453.42 50
3453.55 44
3453.69 39
3453.82 37
3453.96 38
3454.09 41
3454.23 47
3454.36 53
3454.50 60
3454.63 65
3454.77 67
3454.90 66
3455.04 61
3455.17 55
3455.31 47
3455.44 39
3455.57 33
3455.71 29
3455.84 28
3455.98 29
3456.11 31
3456.25 33
3456.38 34
3456.52 35
3456.65 36
3456.79 37
3456.92 39
3457.06 43
3457.19 50
3457.33 57
3457.46 65
3457.60 73
3457.73 80
3457.87 84
3458.00 86
3458.14 86
3458.27 83
3458.41 80
3458.54 75
3458.67 71
3458.81 67
3458.94 64
3459.08 61
3459.21 60
3459.35 59
3459.48 59
3459.62 59
3459.75 61
3459.89 62
3460.02 64
3460.16 65
3460.29 67
3460.43 68
3460.56 71
3460.70 74
3460.83 78
3460.97 81
3461.10 83
3461.24 82
3461.37 78
3461.51 72
3461.64 66
3461.78 62
3461.91 62
3462.05 67
3462.18 76
3462.32 88
3462.45 99
3462.59 108
3462.72 113
3462.86 114
3462.99 112
3463.13 109
3463.26 106
3463.40 103
3463.53 101
3463.67 98
3463.80 93
3463.94 87
3464.07 79
3464.20 72
3464.34 65
3464.47 61
3464.61 60
3464.74 62
3464.88 66
3465.01 71
3465.15 76
3465.28 81
3465.42 85
3465.55 88
3465.69 89
3465.82 88
3465.96 84
3466.09 78
3466.23 68
3466.36 57
3466.50 44
3466.63 31
3466.77 20
3466.90 12
3467.04 8
3467.17 9
3467.31 14
3467.44 24
3467.58 36
3467.71 49
3467.85 62
3467.98 73
3468.12 80
3468.25 84
3468.39 82
3468.52 77
3468.66 70
3468.79 61
3468.93 53
3469.06 47
3469.20 45
3469.33 47
3469.47 53
3469.60 63
3469.74 74
3469.87 86
3470.01 97
3470.14 107
3470.28 113
3470.41 117
3470.55 119
3470.68 119
3470.82 117
3470.95 115
3471.09 111
3471.22 106
3471.36 100
3471.50 92
3471.63 83
3471.77 72
3471.90 63
3472.04 54
3472.17 48
3472.31 44
3472.44 42
3472.58 40
3472.71 38
3472.85 35
3472.98 31
3473.12 26
3473.25 23
3473.39 21
3473.52 23
3473.66 29
3473.79 37
3473.93 46
3474.06 53
3474.20 58
3474.33 58
3474.47 55
3474.60 48
3474.74 41
3474.87 33
3475.01 28
3475.14 25
3475.28 25
3475.41 28
3475.55 32
3475.68 37
3475.82 41
3475.95 44
3476.09 46
3476.22 48
3476.36 50
3476.49 52
3476.63 54
3476.77 56
3476.90 55
3477.04 53
3477.17 48
3477.31 41
3477.44 34
3477.58 28
3477.71 24
3477.85 23
3477.98 24
3478.12 27
3478.25 31
3478.39 35
3478.52 39
3478.66 43
3478.79 48
3478.93 52
3479.06 57
3479.20 61
3479.33 63
3479.47 65
3479.60 65
3479.74 64
3479.87 63
3480.01 64
3480.15 66
3480.28 70
3480.42 75
3480.55 81
3480.69 86
3480.82 90
3480.96 91
3481.09 90
3481.23 88
3481.36 86
3481.50 85
3481.63 86
3481.77 89
3481.90 95
3482.04 102
3482.17 108
3482.31 113
3482.44 114
3482.58 111
3482.72 105
3482.85 96
3482.99 85
3483.12 74
3483.26 64
3483.39 56
3483.53 50
3483.66 47
3483.80 46
3483.93 46
3484.07 46
3484.20 46
3484.34 45
3484.47 43
3484.61 42
3484.75 42
3484.88 43
3485.02 45
3485.15 48
3485.29 52
3485.42 55
3485.56 56
3485.69 56
3485.83 55
3485.96 55
3486.10 55
3486.23 58
3486.37 65
3486.50 74
3486.64 85
3486.78 97
3486.91 107
3487.05 115
3487.18 119
3487.32 120
3487.45 118
3487.59 115
3487.72 111
3487.86 107
3487.99 103
3488.13 100
3488.26 98
3488.40 98
3488.54 98
3488.67 100
3488.81 103
3488.94 106
3489.08 109
3489.21 110
3489.35 110
3489.48 107
3489.62 101
3489.75 92
3489.89 80
3490.03 67
3490.16 53
3490.30 41
3490.43 32
3490.57 26
3490.70 26
3490.84 29
3490.97 34
3491.11 41
3491.24 46
3491.38 50
3491.51 50
3491.65 48
3491.79 44
3491.92 39
3492.06 35
3492.19 31
3492.33 28
3492.46 27
3492.60 26
3492.73 28
3492.87 31
3493.01 36
3493.14 43
3493.28 50
3493.41 55
3493.55 59
3493.68 58
3493.82 55
3493.95 49
3494.09 41
3494.22 35
3494.36 31
3494.50 31
3494.63 34
3494.77 39
3494.90 45
3495.04 51
3495.17 55
3495.31 57
3495.44 55
3495.58 51
3495.72 45
3495.85 39
3495.99 32
3496.12 25
3496.26 19
3496.39 13
3496.53 7
3496.66 2
3496.80 0
3496.94 0
3497.07 0
3497.21 3
3497.34 8
3497.48 13
3497.61 18
3497.75 21
3497.88 21
3498.02 19
3498.16 14
3498.29 6
3498.43 0
3498.56 0
3498.70 0
3498.83 0
3498.97 0
3499.11 0
3499.24 0
3499.38 0
3499.51 13
3499.65 27
3499.78 40
3499.92 51
3500.05 58
3500.19 62
3500.33 64
3500.46 64
3500.60 64
3500.73 63
3500.87 63
3501.00 64
3501.14 67
3501.28 70
3501.41 75
3501.55 80
3501.68 86
3501.82 92
3501.95 98
3502.09 103
3502.22 109
3502.36 116
3502.50 123
3502.63 131
3502.77 138
3502.90 145
3503.04 148
3503.17 147
3503.31 143
3503.45 134
3503.58 121
3503.72 108
3503.85 96
3503.99 86
3504.12 81
3504.26 78
3504.40 79
3504.53 81
3504.67 84
3504.80 87
3504.94 91
3505.07 96
3505.21 103
3505.35 111
3505.48 119
3505.62 127
3505.75 132
3505.89 134
3506.02 132
3506.16 127
3506.30 121
3506.43 116
3506.57 112
3506.70 112
3506.84 115
3506.97 119
3507.11 123
3507.25 126
3507.38 127
3507.52 128
3507.65 128
3507.79 130
3507.93 134
3508.06 140
3508.20 148
3508.33 158
3508.47 167
3508.60 175
3508.74 184
3508.88 192
3509.01 201
3509.15 213
3509.28 227
3509.42 243
3509.55 259
3509.69 275
3509.83 288
3509.96 297
3510.10 301
3510.23 300
3510.37 297
3510.51 291
3510.64 284
3510.78 278
3510.91 272
3511.05 267
3511.18 263
3511.32 259
3511.46 254
3511.59 247
3511.73 239
3511.86 229
3512.00 217
3512.14 204
3512.27 192
3512.41 183
3512.54 177
3512.68 175
3512.82 179
3512.95 186
3513.09 197
3513.22 208
3513.36 218
3513.49 227
3513.63 235
3513.77 242
3513.90 249
3514.04 257
3514.17 265
3514.31 275
3514.45 285
3514.58 296
3514.72 306
3514.85 316
3514.99 325
3515.13 335
3515.26 344
3515.40 354
3515.53 362
3515.67 370
3515.81 376
3515.94 381
3516.08 385
3516.21 387
3516.35 389
3516.48 390
3516.62 390
3516.76 388
3516.89 386
3517.03 382
3517.16 379
3517.30 377
3517.44 377
3517.57 381
3517.71 388
3517.84 399
3517.98 411
3518.12 423
3518.25 433
3518.39 439
3518.52 440
3518.66 438
3518.80 433
3518.93 429
3519.07 427
3519.20 428
3519.34 432
3519.48 439
3519.61 448
3519.75 456
3519.88 461
3520.02 461
3520.16 456
3520.29 446
3520.43 431
3520.56 412
3520.70 391
3520.84 369
3520.97 348
3521.11 330
3521.24 317
3521.38 307
3521.52 302
3521.65 301
3521.79 301
3521.92 301
3522.06 299
3522.20 296
3522.33 292
3522.47 287
3522.61 282
3522.74 279
3522.88 278
3523.01 279
3523.15 280
3523.29 281
3523.42 281
3523.56 279
3523.69 276
3523.83 271
3523.97 268
3524.10 265
3524.24 265
3524.37 266
3524.51 269
3524.65 273
3524.78 277
3524.92 279
3525.05 280
3525.19 279
3525.33 275
3525.46 269
3525.60 262
3525.74 255
3525.87 249
3526.01 246
3526.14 246
3526.28 249
3526.42 254
3526.55 260
3526.69 265
3526.82 268
3526.96 268
3527.10 264
3527.23 257
3527.37 246
3527.51 233
3527.64 220
3527.78 209
3527.91 199
3528.05 193
3528.19 189
3528.32 187
3528.46 185
3528.59 182
3528.73 177
3528.87 169
3529.00 160
3529.14 150
3529.28 140
3529.41 133
3529.55 129
3529.68 127
3529.82 129
3529.96 134
3530.09 141
3530.23 149
3530.37 159
3530.50 168
3530.64 176
3530.77 182
3530.91 187
3531.05 190
3531.18 193
3531.32 195
3531.46 199
3531.59 203
3531.73 209
3531.86 214
3532.00 217
3532.14 218
3532.27 217
3532.41 213
3532.55 208
3532.68 202
3532.82 196
3532.95 191
3533.09 187
3533.23 183
3533.36 178
3533.50 172
3533.64 166
3533.77 158
3533.91 150
3534.04 143
3534.18 137
3534.32 133
3534.45 131
3534.59 130
3534.73 130
3534.86 132
3535.00 136
3535.13 140
3535.27 145
3535.41 150
3535.54 155
3535.68 158
3535.82 160
3535.95 158
3536.09 154
3536.23 148
3536.36 139
3536.50 130
3536.63 120
3536.77 111
3536.91 104
3537.04 98
3537.18 94
3537.32 92
3537.45 90
3537.59 88
3537.72 85
3537.86 82
3538.00 78
3538.13 75
3538.27 73
3538.41 76
3538.54 82
3538.68 94
3538.82 109
3538.95 125
3539.09 141
3539.22 154
3539.36 162
3539.50 164
3539.63 161
3539.77 154
3539.91 144
3540.04 135
3540.18 126
3540.32 119
3540.45 114
3540.59 109
3540.73 106
3540.86 102
3541.00 98
3541.13 94
3541.27 90
3541.41 85
3541.54 80
3541.68 74
3541.82 69
3541.95 65
3542.09 62
3542.23 61
3542.36 62
3542.50 65
3542.64 67
3542.77 68
3542.91 68
3543.04 65
3543.18 60
3543.32 55
3543.45 49
3543.59 44
3543.73 43
3543.86 45
3544.00 51
3544.14 61
3544.27 73
3544.41 88
3544.55 101
3544.68 114
3544.82 123
3544.96 128
3545.09 128
3545.23 124
3545.37 116
3545.50 105
3545.64 93
3545.77 82
3545.91 73
3546.05 67
3546.18 64
3546.32 64
3546.46 66
3546.59 70
3546.73 74
3546.87 78
3547.00 81
3547.14 83
3547.28 84
3547.41 84
3547.55 82
3547.69 79
3547.82 76
3547.96 73
3548.10 71
3548.23 70
3548.37 70
3548.51 70
3548.64 69
3548.78 66
3548.92 61
3549.05 54
3549.19 46
3549.32 38
3549.46 31
3549.60 25
3549.73 21
3549.87 18
3550.01 16
3550.14 14
3550.28 14
3550.42 15
3550.55 18
3550.69 22
3550.83 26
3550.96 29
3551.10 30
3551.24 27
3551.37 20
3551.51 10
3551.65 0
3551.78 0
3551.92 0
3552.06 0
3552.19 0
3552.33 0
3552.47 0
3552.60 0
3552.74 2
3552.88 11
3553.01 20
3553.15 30
3553.29 38
3553.42 45
3553.56 50
3553.70 52
3553.83 52
3553.97 50
3554.11 46
3554.24 42
3554.38 39
3554.52 36
3554.65 34
3554.79 33
3554.93 32
3555.06 32
3555.20 32
3555.34 32
3555.47 33
3555.61 35
3555.75 38
3555.88 41
3556.02 45
3556.16 49
3556.29 54
3556.43 60
3556.57 65
3556.70 70
3556.84 74
3556.98 74
3557.11 72
3557.25 65
3557.39 56
3557.52 46
3557.66 37
3557.80 30
3557.93 26
3558.07 24
3558.21 24
3558.34 25
3558.48 26
3558.62 26
3558.76 27
3558.89 28
3559.03 32
3559.17 39
3559.30 49
3559.44 61
3559.58 74
3559.71 86
3559.85 96
3559.99 104
3560.12 107
3560.26 108
3560.40 106
3560.53 104
3560.67 101
3560.81 98
3560.94 97
3561.08 97
3561.22 99
3561.35 102
3561.49 107
3561.63 112
3561.76 118
3561.90 122
3562.04 123
3562.18 121
3562.31 117
3562.45 110
3562.59 101
3562.72 93
3562.86 85
3563.00 78
3563.13 72
3563.27 67
3563.41 61
3563.54 56
3563.68 52
3563.82 48
3563.95 46
3564.09 46
3564.23 47
3564.36 51
3564.50 56
3564.64 61
3564.78 66
3564.91 69
3565.05 70
3565.19 69
3565.32 66
3565.46 63
3565.60 60
3565.73 59
3565.87 60
3566.01 64
3566.14 69
3566.28 76
3566.42 81
3566.56 86
3566.69 90
3566.83 93
3566.97 97
3567.10 100
3567.24 103
3567.38 106
3567.51 106
3567.65 104
3567.79 99
3567.92 91
3568.06 82
3568.20 73
3568.34 64
3568.47 56
3568.61 51
3568.75 46
3568.88 43
3569.02 40
3569.16 40
3569.29 42
3569.43 48
3569.57 56
3569.70 67
3569.84 78
3569.98 88
3570.12 96
3570.25 101
3570.39 103
3570.53 105
3570.66 106
3570.80 107
3570.94 109
3571.07 110
3571.21 109
3571.35 106
3571.49 99
3571.62 91
3571.76 82
3571.90 74
3572.03 69
3572.17 66
3572.31 66
3572.44 66
3572.58 67
3572.72 66
3572.86 64
3572.99 60
3573.13 55
3573.27 50
3573.40 46
3573.54 44
3573.68 45
3573.82 50
3573.95 58
3574.09 68
3574.23 79
3574.36 91
3574.50 101
3574.64 107
3574.77 108
3574.91 104
3575.05 94
3575.19 81
3575.32 67
3575.46 55
3575.60 45
3575.73 40
3575.87 39
3576.01 41
3576.15 45
3576.28 48
3576.42 49
3576.56 48
3576.69 43
3576.83 35
3576.97 25
3577.11 14
3577.24 2
3577.38 0
3577.52 0
3577.65 0
3577.79 0
3577.93 0
3578.07 0
3578.20 0
3578.34 0
3578.48 17
3578.61 39
3578.75 60
3578.89 78
3579.03 91
3579.16 99
3579.30 102
3579.44 101
3579.57 98
3579.71 93
3579.85 88
3579.99 81
3580.12 74
3580.26 67
3580.40 60
3580.53 54
3580.67 51
3580.81 52
3580.95 55
3581.08 60
3581.22 68
3581.36 76
3581.49 84
3581.63 93
3581.77 103
3581.91 114
3582.04 127
3582.18 140
3582.32 154
3582.45 166
3582.59 176
3582.73 184
3582.87 190
3583.00 195
3583.14 200
3583.28 206
3583.42 212
3583.55 219
3583.69 226
3583.83 232
3583.96 235
3584.10 236
3584.24 235
3584.38 231
3584.51 226
3584.65 220
3584.79 215
3584.93 210
3585.06 205
3585.20 201
3585.34 197
3585.47 191
3585.61 185
3585.75 179
3585.89 174
3586.02 172
3586.16 174
3586.30 180
3586.44 191
3586.57 204
3586.71 219
3586.85 235
3586.98 249
3587.12 261
3587.26 270
3587.40 276
3587.53 279
3587.67 280
3587.81 277
3587.95 274
3588.08 271
3588.22 269
3588.36 271
3588.49 277
3588.63 285
3588.77 294
3588.91 300
3589.04 302
3589.18 298
3589.32 286
3589.46 270
3589.59 250
3589.73 232
3589.87 217
3590.01 209
3590.14 205
3590.28 207
3590.42 210
3590.56 213
3590.69 215
3590.83 215
3590.97 214
3591.10 213
3591.24 213
3591.38 216
3591.52 220
3591.65 225
3591.79 229
3591.93 231
3592.07 229
3592.20 221
3592.34 208
3592.48 191
3592.62 171
3592.75 150
3592.89 129
3593.03 110
3593.17 95
3593.30 83
3593.44 73
3593.58 66
3593.72 61
3593.85 57
3593.99 54
3594.13 53
3594.27 54
3594.40 59
3594.54 67
3594.68 77
3594.82 89
3594.95 101
3595.09 111
3595.23 118
3595.36 122
3595.50 123
3595.64 124
3595.78 124
3595.91 127
3596.05 133
3596.19 143
3596.33 155
3596.46 169
3596.60 183
3596.74 197
3596.88 209
3597.01 219
3597.15 225
3597.29 228
3597.43 230
3597.56 229
3597.70 228
3597.84 227
3597.98 226
3598.11 224
3598.25 222
3598.39 219
3598.53 215
3598.66 209
3598.80 203
3598.94 196
3599.08 189
3599.21 182
3599.35 176
3599.49 170
3599.63 164
3599.77 160
3599.90 156
3600.04 153
3600.18 150
3600.32 147
3600.45 143
3600.59 138
3600.73 131
3600.87 124
3601.00 117
3601.14 111
3601.28 107
3601.42 107
3601.55 109
3601.69 114
3601.83 122
3601.97 132
3602.10 142
3602.24 153
3602.38 165
3602.52 177
3602.65 189
3602.79 199
3602.93 206
3603.07 211
3603.20 211
3603.34 207
3603.48 200
3603.62 189
3603.76 177
3603.89 164
3604.03 152
3604.17 141
3604.31 131
3604.44 124
3604.58 118
3604.72 115
3604.86 115
3604.99 119
3605.13 126
3605.27 136
3605.41 146
3605.54 155
3605.68 161
3605.82 162
3605.96 158
3606.10 148
3606.23 134
3606.37 118
3606.51 101
3606.65 84
3606.78 68
3606.92 56
3607.06 46
3607.20 40
3607.33 37
3607.47 37
3607.61 39
3607.75 43
3607.89 49
3608.02 55
3608.16 61
3608.30 69
3608.44 76
3608.57 84
3608.71 92
3608.85 99
3608.99 106
3609.12 111
3609.26 116
3609.40 121
3609.54 124
3609.68 127
3609.81 129
3609.95 130
3610.09 129
3610.23 128
3610.36 127
3610.50 125
3610.64 125
3610.78 126
3610.92 127
3611.05 130
3611.19 132
3611.33 134
3611.47 136
3611.60 137
3611.74 137
3611.88 137
3612.02 136
3612.16 135
3612.29 134
3612.43 133
3612.57 131
3612.71 128
3612.84 124
3612.98 119
3613.12 114
3613.26 109
3613.40 107
3613.53 107
3613.67 111
3613.81 118
3613.95 128
3614.08 140
3614.22 152
3614.36 163
3614.50 172
3614.64 177
3614.77 178
3614.91 174
3615.05 167
3615.19 157
3615.33 144
3615.46 130
3615.60 115
3615.74 101
3615.88 87
3616.01 74
3616.15 61
3616.29 49
3616.43 38
3616.57 28
3616.70 21
3616.84 16
3616.98 13
3617.12 14
3617.26 16
3617.39 20
3617.53 24
3617.67 28
3617.81 30
3617.94 31
3618.08 31
3618.22 31
3618.36 30
3618.50 29
3618.63 28
3618.77 27
3618.91 25
3619.05 22
3619.19 19
3619.32 15
3619.46 12
3619.60 9
3619.74 7
3619.88 6
3620.01 6
3620.15 7
3620.29 8
3620.43 10
3620.57 14
3620.70 19
3620.84 25
3620.98 31
3621.12 38
3621.26 44
3621.39 48
3621.53 50
3621.67 50
3621.81 46
3621.94 40
3622.08 32
3622.22 24
3622.36 17
3622.50 12
3622.63 10
3622.77 11
3622.91 16
3623.05 22
3623.19 30
3623.32 39
3623.46 49
3623.60 59
3623.74 68
3623.88 77
3624.01 86
3624.15 94
3624.29 100
3624.43 106
3624.57 109
3624.70 110
3624.84 110
3624.98 108
3625.12 105
3625.26 101
3625.40 96
3625.53 92
3625.67 88
3625.81 85
3625.95 82
3626.09 79
3626.22 76
3626.36 73
3626.50 68
3626.64 63
3626.78 58
3626.91 54
3627.05 52
3627.19 51
3627.33 50
3627.47 49
3627.60 47
3627.74 44
3627.88 42
3628.02 40
3628.16 40
3628.29 42
3628.43 46
3628.57 52
3628.71 58
3628.85 64
3628.98 69
3629.12 72
3629.26 74
3629.40 73
3629.54 72
3629.68 69
3629.81 67
3629.95 65
3630.09 65
3630.23 66
3630.37 70
3630.50 74
3630.64 78
3630.78 81
3630.92 80
3631.06 77
3631.20 70
3631.33 62
3631.47 55
3631.61 49
3631.75 46
3631.89 45
3632.02 46
3632.16 48
3632.30 49
3632.44 50
3632.58 51
3632.71 52
3632.85 53
3632.99 56
3633.13 59
3633.27 63
3633.41 66
3633.54 67
3633.68 65
3633.82 60
3633.96 53
3634.10 45
3634.24 37
3634.37 30
3634.51 24
3634.65 18
3634.79 13
3634.93 8
3635.06 3
3635.20 0
3635.34 0
3635.48 0
3635.62 0
3635.76 0
3635.89 0
3636.03 0
3636.17 4
3636.31 7
3636.45 9
3636.58 8
3636.72 6
3636.86 2
3637.00 0
3637.14 0
3637.28 0
3637.41 0
3637.55 1
3637.69 8
3637.83 18
3637.97 28
3638.11 38
3638.24 47
3638.38 53
3638.52 56
3638.66 56
3638.80 54
3638.94 50
3639.07 47
3639.21 45
3639.35 43
3639.49 43
3639.63 43
3639.77 43
3639.90 43
3640.04 43
3640.18 42
3640.32 43
3640.46 45
3640.60 48
3640.73 52
3640.87 58
3641.01 62
3641.15 66
3641.29 67
3641.43 68
3641.56 67
3641.70 66
3641.84 66
3641.98 69
3642.12 75
3642.26 82
3642.39 92
3642.53 102
3642.67 111
3642.81 120
3642.95 127
3643.09 133
3643.22 139
3643.36 143
3643.50 147
3643.64 151
3643.78 154
3643.92 156
3644.05 158
3644.19 157
3644.33 154
3644.47 148
3644.61 139
3644.75 128
3644.88 116
3645.02 106
3645.16 97
3645.30 92
3645.44 89
3645.58 89
3645.72 90
3645.85 92
3645.99 92
3646.13 92
3646.27 92
3646.41 91
3646.55 91
3646.68 90
3646.82 88
3646.96 83
3647.10 76
3647.24 67
3647.38 57
3647.52 48
3647.65 42
3647.79 40
3647.93 42
3648.07 47
3648.21 54
3648.35 62
3648.48 69
3648.62 76
3648.76 80
3648.90 82
3649.04 82
3649.18 82
3649.32 81
3649.45 82
3649.59 84
3649.73 89
3649.87 97
3650.01 106
3650.15 117
3650.28 127
3650.42 135
3650.56 141
3650.70 143
3650.84 142
3650.98 137
3651.12 130
3651.25 122
3651.39 114
3651.53 107
3651.67 103
3651.81 100
3651.95 100
3652.09 100
3652.22 100
3652.36 98
3652.50 94
3652.64 88
3652.78 80
3652.92 72
3653.06 64
3653.19 57
3653.33 53
3653.47 52
3653.61 55
3653.75 62
3653.89 73
3654.03 86
3654.16 101
3654.30 116
3654.44 128
3654.58 138
3654.72 144
3654.86 149
3655.00 153
3655.13 158
3655.27 163
3655.41 168
3655.55 172
3655.69 173
3655.83 170
3655.97 163
3656.10 152
3656.24 139
3656.38 124
3656.52 112
3656.66 103
3656.80 100
3656.94 103
3657.08 109
3657.21 118
3657.35 127
3657.49 133
3657.63 137
3657.77 137
3657.91 135
3658.05 133
3658.18 132
3658.32 132
3658.46 134
3658.60 136
3658.74 139
3658.88 142
3659.02 145
3659.16 149
3659.29 153
3659.43 160
3659.57 168
3659.71 177
3659.85 186
3659.99 195
3660.13 202
3660.26 206
3660.40 207
3660.54 204
3660.68 199
3660.82 190
3660.96 179
3661.10 166
3661.24 153
3661.37 139
3661.51 127
3661.65 117
3661.79 108
3661.93 101
3662.07 95
3662.21 90
3662.35 86
3662.48 81
3662.62 77
3662.76 73
3662.90 70
3663.04 68
3663.18 68
3663.32 70
3663.46 72
3663.59 75
3663.73 77
3663.87 79
3664.01 81
3664.15 82
3664.29 82
3664.43 81
3664.57 78
3664.70 73
3664.84 67
3664.98 60
3665.12 52
3665.26 47
3665.40 44
3665.54 44
3665.68 47
3665.81 50
3665.95 53
3666.09 53
3666.23 49
3666.37 42
3666.51 31
3666.65 18
3666.79 6
3666.93 0
3667.06 0
3667.20 0
3667.34 0
3667.48 0
3667.62 0
3667.76 4
3667.90 9
3668.04 12
3668.17 11
3668.31 9
3668.45 5
3668.59 2
3668.73 1
3668.87 4
3669.01 11
3669.15 21
3669.29 33
3669.42 45
3669.56 56
3669.70 64
3669.84 70
3669.98 74
3670.12 78
3670.26 81
3670.40 84
3670.54 88
3670.67 92
3670.81 95
3670.95 97
3671.09 98
3671.23 97
3671.37 96
3671.51 93
3671.65 91
3671.79 87
3671.92 84
3672.06 79
3672.20 75
3672.34 68
3672.48 61
3672.62 53
3672.76 44
3672.90 36
3673.04 30
3673.18 25
3673.31 23
3673.45 23
3673.59 24
3673.73 25
3673.87 25
3674.01 22
3674.15 18
3674.29 11
3674.43 2
3674.56 0
3674.70 0
3674.84 0
3674.98 0
3675.12 0
3675.26 0
3675.40 0
3675.54 4
3675.68 19
3675.82 34
3675.95 48
3676.09 59
3676.23 65
3676.37 66
3676.51 62
3676.65 54
3676.79 43
3676.93 30
3677.07 16
3677.21 5
3677.34 0
3677.48 0
3677.62 0
3677.76 0
3677.90 0
3678.04 6
3678.18 10
3678.32 12
3678.46 11
3678.60 8
3678.74 3
3678.87 0
3679.01 0
3679.15 0
3679.29 0
3679.43 0
3679.57 0
3679.71 5
3679.85 10
3679.99 13
3680.13 15
3680.27 15
3680.40 13
3680.54 11
3680.68 9
3680.82 9
3680.96 12
3681.10 18
3681.24 27
3681.38 37
3681.52 47
3681.66 55
3681.80 62
3681.93 67
3682.07 71
3682.21 76
3682.35 81
3682.49 88
3682.63 94
3682.77 101
3682.91 106
3683.05 108
3683.19 109
3683.33 107
3683.46 104
3683.60 100
3683.74 97
3683.88 96
3684.02 96
3684.16 98
3684.30 102
3684.44 107
3684.58 112
3684.72 115
3684.86 116
3685.00 115
3685.13 112
3685.27 107
3685.41 102
3685.55 97
3685.69 94
3685.83 93
3685.97 92
3686.11 91
3686.25 89
3686.39 86
3686.53 81
3686.67 76
3686.80 69
3686.94 62
3687.08 55
3687.22 49
3687.36 45
3687.50 42
3687.64 42
3687.78 43
3687.92 47
3688.06 53
3688.20 61
3688.34 69
3688.48 77
3688.61 84
3688.75 90
3688.89 94
3689.03 96
3689.17 97
3689.31 95
3689.45 93
3689.59 89
3689.73 83
3689.87 76
3690.01 68
3690.15 59
3690.29 50
3690.43 43
3690.56 38
3690.70 36
3690.84 37
3690.98 41
3691.12 46
3691.26 51
3691.40 57
3691.54 61
3691.68 64
3691.82 66
3691.96 66
3692.10 66
3692.24 66
3692.38 66
3692.51 65
3692.65 64
3692.79 63
3692.93 61
3693.07 59
3693.21 57
3693.35 54
3693.49 51
3693.63 48
3693.77 47
3693.91 46
3694.05 46
3694.19 47
3694.33 47
3694.47 47
3694.60 46
3694.74 44
3694.88 41
3695.02 38
3695.16 35
3695.30 33
3695.44 30
3695.58 28
3695.72 28
3695.86 30
3696.00 34
3696.14 42
3696.28 51
3696.42 61
3696.56 69
3696.70 75
3696.83 78
3696.97 78
3697.11 75
3697.25 72
3697.39 69
3697.53 67
3697.67 65
3697.81 65
3697.95 65
3698.09 67
3698.23 71
3698.37 77
3698.51 85
3698.65 98
3698.79 112
3698.93 129
3699.07 145
3699.20 160
3699.34 171
3699.48 177
3699.62 178
3699.76 175
3699.90 167
3700.04 157
3700.18 146
3700.32 135
3700.46 125
3700.60 118
3700.74 115
3700.88 114
3701.02 117
3701.16 122
3701.30 129
3701.44 136
3701.58 144
3701.71 151
3701.85 158
3701.99 164
3702.13 170
3702.27 174
3702.41 178
3702.55 181
3702.69 182
3702.83 182
3702.97 180
3703.11 176
3703.25 172
3703.39 170
3703.53 169
3703.67 170
3703.81 174
3703.95 180
3704.09 186
3704.23 190
3704.37 192
3704.51 190
3704.64 184
3704.78 177
3704.92 169
3705.06 163
3705.20 158
3705.34 155
3705.48 154
3705.62 154
3705.76 154
3705.90 152
3706.04 149
3706.18 145
3706.32 139
3706.46 132
3706.60 124
3706.74 116
3706.88 107
3707.02 98
3707.16 89
3707.30 81
3707.44 74
3707.58 69
3707.72 65
3707.85 63
3707.99 61
3708.13 60
3708.27 58
3708.41 55
3708.55 51
3708.69 47
3708.83 43
3708.97 39
3709.11 36
3709.25 35
3709.39 35
3709.53 37
3709.67 39
3709.81 42
3709.95 45
3710.09 47
3710.23 47
3710.37 46
3710.51 43
3710.65 39
3710.79 35
3710.93 32
3711.07 30
3711.21 31
3711.35 34
3711.49 38
3711.63 41
3711.76 44
3711.90 45
3712.04 44
3712.18 42
3712.32 39
3712.46 36
3712.60 34
3712.74 31
3712.88 26
3713.02 19
3713.16 9
3713.30 0
3713.44 0
3713.58 0
3713.72 0
3713.86 0
3714.00 0
3714.14 0
3714.28 0
3714.42 7
3714.56 17
3714.70 25
3714.84 30
3714.98 32
3715.12 32
3715.26 30
3715.40 28
3715.54 26
3715.68 25
3715.82 26
3715.96 27
3716.10 29
3716.24 30
3716.38 30
3716.52 29
3716.66 28
3716.79 27
3716.93 26
3717.07 26
3717.21 28
3717.35 31
3717.49 35
3717.63 39
3717.77 43
3717.91 47
3718.05 51
3718.19 54
3718.33 57
3718.47 60
3718.61 65
3718.75 70
3718.89 77
3719.03 85
3719.17 92
3719.31 99
3719.45 105
3719.59 109
3719.73 110
3719.87 107
3720.01 103
3720.15 97
3720.29 90
3720.43 84
3720.57 80
3720.71 80
3720.85 82
3720.99 88
3721.13 97
3721.27 107
3721.41 119
3721.55 129
3721.69 139
3721.83 146
3721.97 152
3722.11 157
3722.25 161
3722.39 164
3722.53 165
3722.67 163
3722.81 159
3722.95 152
3723.09 142
3723.23 130
3723.37 118
3723.51 107
3723.65 99
3723.79 93
3723.93 90
3724.07 88
3724.21 87
3724.35 87
3724.49 86
3724.63 86
3724.77 86
3724.91 87
3725.05 87
3725.19 88
3725.33 87
3725.47 85
3725.61 82
3725.75 77
3725.89 72
3726.03 67
3726.17 61
3726.31 57
3726.45 54
3726.59 53
3726.73 53
3726.87 55
3727.01 58
3727.15 62
3727.29 65
3727.43 67
3727.57 68
3727.71 67
3727.84 65
3727.98 62
3728.12 58
3728.26 53
3728.40 48
3728.54 42
3728.68 36
3728.82 30
3728.96 24
3729.10 18
3729.24 12
3729.38 7
3729.52 1
3729.66 0
3729.80 0
3729.94 0
3730.08 0
3730.23 0
3730.37 0
3730.51 0
3730.65 0
3730.79 5
3730.93 9
3731.07 13
3731.21 15
3731.35 18
3731.49 20
3731.63 23
3731.77 26
3731.91 31
3732.05 39
3732.19 48
3732.33 60
3732.47 73
3732.61 86
3732.75 99
3732.89 109
3733.03 116
3733.17 120
3733.31 121
3733.45 119
3733.59 114
3733.73 109
3733.87 102
3734.01 94
3734.15 86
3734.29 78
3734.43 71
3734.57 65
3734.71 59
3734.85 55
3734.99 53
3735.13 52
3735.27 53
3735.41 55
3735.55 58
3735.69 61
3735.83 63
3735.97 64
3736.11 64
3736.25 62
3736.39 58
3736.53 53
3736.67 49
3736.81 45
3736.95 43
3737.09 43
3737.23 46
3737.37 50
3737.51 56
3737.65 62
3737.79 68
3737.93 72
3738.07 72
3738.21 70
3738.35 65
3738.49 59
3738.63 53
3738.77 48
3738.91 45
3739.05 44
3739.19 43
3739.33 42
3739.47 39
3739.61 35
3739.75 30
3739.89 26
3740.03 24
3740.17 26
3740.31 32
3740.45 41
3740.59 55
3740.73 70
3740.87 87
3741.01 104
3741.15 120
3741.30 134
3741.44 148
3741.58 159
3741.72 169
3741.86 177
3742.00 182
3742.14 186
3742.28 188
3742.42 188
3742.56 185
3742.70 180
3742.84 174
3742.98 165
3743.12 155
3743.26 143
3743.40 130
3743.54 118
3743.68 106
3743.82 95
3743.96 87
3744.10 80
3744.24 76
3744.38 72
3744.52 70
3744.66 68
3744.80 65
3744.94 61
3745.08 58
3745.22 54
3745.36 52
3745.50 50
3745.64 49
3745.78 51
3745.92 54
3746.06 58
3746.20 63
3746.35 69
3746.49 75
3746.63 79
3746.77 82
3746.91 83
3747.05 82
3747.19 79
3747.33 76
3747.47 73
3747.61 71
3747.75 70
3747.89 71
3748.03 73
3748.17 76
3748.31 81
3748.45 85
3748.59 90
3748.73 96
3748.87 104
3749.01 112
3749.15 122
3749.29 132
3749.43 141
3749.57 149
3749.71 153
3749.85 155
3749.99 154
3750.13 153
3750.28 151
3750.42 150
3750.56 149
3750.70 149
3750.84 149
3750.98 147
3751.12 143
3751.26 138
3751.40 132
3751.54 127
3751.68 122
3751.82 118
3751.96 115
3752.10 112
3752.24 109
3752.38 105
3752.52 100
3752.66 93
3752.80 87
3752.94 83
3753.08 81
3753.22 83
3753.36 89
3753.51 98
3753.65 110
3753.79 121
3753.93 131
3754.07 136
3754.21 138
3754.35 136
3754.49 132
3754.63 126
3754.77 122
3754.91 120
3755.05 121
3755.19 126
3755.33 134
3755.47 143
3755.61 153
3755.75 162
3755.89 170
3756.03 174
3756.17 176
3756.31 175
3756.46 173
3756.60 169
3756.74 166
3756.88 163
3757.02 161
3757.16 160
3757.30 160
3757.44 161
3757.58 164
3757.72 168
3757.86 174
3758.00 181
3758.14 188
3758.28 194
3758.42 197
3758.56 198
3758.70 196
3758.84 193
3758.99 189
3759.13 186
3759.27 185
3759.41 186
3759.55 188
3759.69 191
3759.83 193
3759.97 193
3760.11 192
3760.25 188
3760.39 182
3760.53 173
3760.67 164
3760.81 154
3760.95 144
3761.09 136
3761.23 128
3761.38 121
3761.52 115
3761.66 111
3761.80 108
3761.94 107
3762.08 106
3762.22 108
3762.36 109
3762.50 111
3762.64 112
3762.78 112
3762.92 111
3763.06 111
3763.20 112
3763.34 114
3763.48 116
3763.63 120
3763.77 123
3763.91 125
3764.05 126
3764.19 124
3764.33 120
3764.47 113
3764.61 104
3764.75 94
3764.89 83
3765.03 72
3765.17 63
3765.31 57
3765.45 54
3765.59 53
3765.74 55
3765.88 59
3766.02 63
3766.16 67
3766.30 72
3766.44 77
3766.58 82
3766.72 87
3766.86 92
3767.00 96
3767.14 98
3767.28 98
3767.42 95
3767.56 91
3767.71 85
3767.85 78
3767.99 73
3768.13 68
3768.27 65
3768.41 65
3768.55 66
3768.69 69
3768.83 74
3768.97 80
3769.11 86
3769.25 94
3769.39 101
3769.53 109
3769.68 117
3769.82 125
3769.96 134
3770.10 143
3770.24 151
3770.38 157
3770.52 160
3770.66 159
3770.80 154
3770.94 146
3771.08 136
3771.22 125
3771.36 113
3771.51 103
3771.65 93
3771.79 84
3771.93 77
3772.07 73
3772.21 71
3772.35 73
3772.49 77
3772.63 84
3772.77 91
3772.91 97
3773.05 101
3773.20 103
3773.34 102
3773.48 99
3773.62 96
3773.76 95
3773.90 97
3774.04 101
3774.18 108
3774.32 115
3774.46 123
3774.60 130
3774.74 135
3774.89 138
3775.03 140
3775.17 141
3775.31 141
3775.45 140
3775.59 139
3775.73 137
3775.87 136
3776.01 134
3776.15 132
3776.29 130
3776.44 128
3776.58 124
3776.72 119
3776.86 112
3777.00 104
3777.14 95
3777.28 86
3777.42 77
3777.56 68
3777.70 61
3777.84 55
3777.99 50
3778.13 48
3778.27 47
3778.41 49
3778.55 54
3778.69 60
3778.83 65
3778.97 69
3779.11 70
3779.25 68
3779.39 62
3779.54 54
3779.68 45
3779.82 36
3779.96 28
3780.10 22
3780.24 17
3780.38 14
3780.52 12
3780.66 11
3780.80 11
3780.95 10
3781.09 9
3781.23 7
3781.37 4
3781.51 0
3781.65 0
3781.79 0
3781.93 0
3782.07 0
3782.21 0
3782.35 0
3782.50 2
3782.64 12
3782.78 21
3782.92 30
3783.06 36
3783.20 41
3783.34 44
3783.48 46
3783.62 47
3783.77 49
3783.91 50
3784.05 52
3784.19 54
3784.33 59
3784.47 64
3784.61 71
3784.75 78
3784.89 85
3785.03 89
3785.18 89
3785.32 86
3785.46 79
3785.60 71
3785.74 62
3785.88 55
3786.02 51
3786.16 50
3786.30 51
3786.45 55
3786.59 59
3786.73 64
3786.87 68
3787.01 70
3787.15 69
3787.29 66
3787.43 60
3787.57 53
3787.71 45
3787.86 37
3788.00 30
3788.14 26
3788.28 23
3788.42 22
3788.56 22
3788.70 22
3788.84 22
3788.98 21
3789.13 20
3789.27 18
3789.41 16
3789.55 14
3789.69 11
3789.83 8
3789.97 6
3790.11 4
3790.26 4
3790.40 5
3790.54 8
3790.68 12
3790.82 18
3790.96 27
3791.10 35
3791.24 44
3791.38 52
3791.53 59
3791.67 65
3791.81 70
3791.95 74
3792.09 79
3792.23 83
3792.37 88
3792.51 91
3792.65 93
3792.80 94
3792.94 94
3793.08 92
3793.22 89
3793.36 87
3793.50 85
3793.64 83
3793.78 83
3793.93 83
3794.07 84
3794.21 85
3794.35 87
3794.49 87
3794.63 86
3794.77 85
3794.91 84
3795.06 84
3795.20 86
3795.34 91
3795.48 98
3795.62 108
3795.76 119
3795.90 130
3796.04 139
3796.19 147
3796.33 152
3796.47 155
3796.61 157
3796.75 159
3796.89 160
3797.03 161
3797.17 161
3797.32 161
3797.46 159
3797.60 157
3797.74 154
3797.88 153
3798.02 153
3798.16 157
3798.30 165
3798.45 175
3798.59 187
3798.73 197
3798.87 205
3799.01 208
3799.15 206
3799.29 200
3799.44 190
3799.58 179
3799.72 167
3799.86 156
3800.00 146
3800.14 139
3800.28 133
3800.42 128
3800.57 125
3800.71 121
3800.85 118
3800.99 115
3801.13 112
3801.27 110
3801.41 110
3801.56 111
3801.70 115
3801.84 121
3801.98 128
3802.12 135
3802.26 140
3802.40 143
3802.54 144
3802.69 142
3802.83 139
3802.97 135
3803.11 131
3803.25 128
3803.39 126
3803.53 126
3803.68 125
3803.82 125
3803.96 125
3804.10 125
3804.24 127
3804.38 131
3804.52 136
3804.67 143
3804.81 150
3804.95 155
3805.09 157
3805.23 155
3805.37 149
3805.51 140
3805.66 128
3805.80 116
3805.94 104
3806.08 92
3806.22 81
3806.36 71
3806.50 62
3806.65 56
3806.79 52
3806.93 53
3807.07 59
3807.21 69
3807.35 81
3807.49 93
3807.64 103
3807.78 112
3807.92 118
3808.06 124
3808.20 133
3808.34 146
3808.48 164
3808.63 187
3808.77 213
3808.91 239
3809.05 263
3809.19 284
3809.33 302
3809.48 319
3809.62 336
3809.76 357
3809.90 384
3810.04 415
3810.18 452
3810.32 492
3810.47 534
3810.61 577
3810.75 619
3810.89 660
3811.03 701
3811.17 743
3811.32 784
3811.46 824
3811.60 860
3811.74 891
3811.88 914
3812.02 929
3812.16 937
3812.31 940
3812.45 941
3812.59 942
3812.73 947
3812.87 955
3813.01 965
3813.16 977
3813.30 990
3813.44 1000
3813.58 1009
3813.72 1013
3813.86 1014
3814.00 1011
3814.15 1003
3814.29 991
3814.43 975
3814.57 956
3814.71 936
3814.85 918
3815.00 901
3815.14 887
3815.28 874
3815.42 861
3815.56 848
3815.70 832
3815.85 815
3815.99 797
3816.13 779
3816.27 761
3816.41 745
3816.55 731
3816.70 718
3816.84 707
3816.98 696
3817.12 685
3817.26 673
3817.40 660
3817.55 646
3817.69 630
3817.83 614
3817.97 597
3818.11 581
3818.25 567
3818.40 556
3818.54 547
3818.68 540
3818.82 532
3818.96 523
3819.10 512
3819.25 498
3819.39 482
3819.53 463
3819.67 442
3819.81 420
3819.95 398
3820.10 375
3820.24 352
3820.38 330
3820.52 309
3820.66 290
3820.80 275
3820.95 263
3821.09 253
3821.23 246
3821.37 241
3821.51 238
3821.65 235
3821.80 232
3821.94 229
3822.08 225
3822.22 221
3822.36 215
3822.51 208
3822.65 200
3822.79 191
3822.93 183
3823.07 174
3823.21 167
3823.36 162
3823.50 159
3823.64 157
3823.78 155
3823.92 152
3824.06 147
3824.21 140
3824.35 131
3824.49 122
3824.63 114
3824.77 108
3824.92 105
3825.06 105
3825.20 105
3825.34 106
3825.48 106
3825.62 104
3825.77 100
3825.91 97
3826.05 94
3826.19 95
3826.33 100
3826.47 110
3826.62 123
3826.76 139
3826.90 155
3827.04 170
3827.18 181
3827.33 187
3827.47 187
3827.61 181
3827.75 169
3827.89 153
3828.04 134
3828.18 115
3828.32 97
3828.46 81
3828.60 67
3828.74 54
3828.89 42
3829.03 31
3829.17 20
3829.31 11
3829.45 2
3829.60 0
3829.74 0
3829.88 0
3830.02 0
3830.16 0
3830.31 0
3830.45 0
3830.59 0
3830.73 2
3830.87 5
3831.01 7
3831.16 10
3831.30 11
3831.44 11
3831.58 9
3831.72 6
3831.87 3
3832.01 0
3832.15 0
3832.29 3
3832.43 9
3832.58 18
3832.72 28
3832.86 39
3833.00 48
3833.14 54
3833.29 58
3833.43 58
3833.57 55
3833.71 50
3833.85 44
3834.00 38
3834.14 32
3834.28 25
3834.42 18
3834.56 12
3834.71 6
3834.85 2
3834.99 1
3835.13 3
3835.27 10
3835.41 18
3835.56 27
3835.70 35
3835.84 40
3835.98 42
3836.12 40
3836.27 35
3836.41 30
3836.55 25
3836.69 23
3836.83 22
3836.98 24
3837.12 29
3837.26 36
3837.40 43
3837.55 52
3837.69 60
3837.83 68
3837.97 76
3838.11 82
3838.26 85
3838.40 86
3838.54 83
3838.68 77
3838.82 69
3838.97 58
3839.11 49
3839.25 41
3839.39 37
3839.53 37
3839.68 40
3839.82 46
3839.96 54
3840.10 61
3840.24 66
3840.39 68
3840.53 66
3840.67 61
3840.81 54
3840.95 45
3841.10 36
3841.24 28
3841.38 24
3841.52 23
3841.66 26
3841.81 30
3841.95 37
3842.09 44
3842.23 50
3842.38 55
3842.52 58
3842.66 61
3842.80 63
3842.94 64
3843.09 65
3843.23 65
3843.37 63
3843.51 59
3843.65 52
3843.80 44
3843.94 35
3844.08 27
3844.22 22
3844.37 20
3844.51 22
3844.65 29
3844.79 38
3844.93 49
3845.08 61
3845.22 73
3845.36 85
3845.50 96
3845.64 106
3845.79 115
3845.93 123
3846.07 130
3846.21 135
3846.36 139
3846.50 143
3846.64 146
3846.78 149
3846.92 153
3847.07 157
3847.21 162
3847.35 166
3847.49 170
3847.64 172
3847.78 174
3847.92 174
3848.06 175
3848.20 177
3848.35 181
3848.49 187
3848.63 194
3848.77 202
3848.92 209
3849.06 216
3849.20 220
3849.34 222
3849.48 221
3849.63 217
3849.77 210
3849.91 201
3850.05 190
3850.20 179
3850.34 169
3850.48 161
3850.62 156
3850.76 154
3850.91 155
3851.05 159
3851.19 165
3851.33 172
3851.48 180
3851.62 187
3851.76 193
3851.90 197
3852.05 198
3852.19 196
3852.33 191
3852.47 184
3852.61 174
3852.76 162
3852.90 152
3853.04 143
3853.18 136
3853.33 132
3853.47 130
3853.61 129
3853.75 129
3853.90 127
3854.04 125
3854.18 122
3854.32 118
3854.46 114
3854.61 111
3854.75 108
3854.89 106
3855.03 103
3855.18 100
3855.32 95
3855.46 90
3855.60 85
3855.75 80
3855.89 76
3856.03 73
3856.17 73
3856.32 75
3856.46 78
3856.60 82
3856.74 86
3856.88 89
3857.03 91
3857.17 90
3857.31 87
3857.45 82
3857.60 75
3857.74 68
3857.88 61
3858.02 55
3858.17 51
3858.31 49
3858.45 49
3858.59 51
3858.74 54
3858.88 59
3859.02 64
3859.16 70
3859.31 75
3859.45 79
3859.59 82
3859.73 83
3859.88 82
3860.02 79
3860.16 74
3860.30 68
3860.45 63
3860.59 58
3860.73 55
3860.87 54
3861.02 56
3861.16 60
3861.30 64
3861.44 67
3861.59 67
3861.73 65
3861.87 60
3862.01 52
3862.15 43
3862.30 35
3862.44 29
3862.58 26
3862.72 26
3862.87 30
3863.01 36
3863.15 45
3863.29 54
3863.44 63
3863.58 71
3863.72 78
3863.86 83
3864.01 86
3864.15 88
3864.29 91
3864.43 93
3864.58 96
3864.72 99
3864.86 102
3865.01 104
3865.15 104
3865.29 103
3865.43 100
3865.58 96
3865.72 91
3865.86 87
3866.00 82
3866.15 79
3866.29 77
3866.43 77
3866.57 79
3866.72 82
3866.86 87
3867.00 91
3867.14 94
3867.29 97
3867.43 98
3867.57 98
3867.71 97
3867.86 95
3868.00 92
3868.14 90
3868.28 87
3868.43 84
3868.57 80
3868.71 76
3868.85 71
3869.00 66
3869.14 61
3869.28 55
3869.42 49
3869.57 43
3869.71 38
3869.85 34
3870.00 31
3870.14 32
3870.28 35
3870.42 40
3870.57 47
3870.71 55
3870.85 62
3870.99 69
3871.14 74
3871.28 79
3871.42 84
3871.56 89
3871.71 94
3871.85 98
3871.99 99
3872.14 97
3872.28 92
3872.42 85
3872.56 76
3872.71 68
3872.85 62
3872.99 60
3873.13 62
3873.28 66
3873.42 72
3873.56 78
3873.70 82
3873.85 84
3873.99 82
3874.13 79
3874.28 74
3874.42 70
3874.56 66
3874.70 65
3874.85 65
3874.99 68
3875.13 73
3875.27 79
3875.42 87
3875.56 95
3875.70 103
3875.85 111
3875.99 117
3876.13 120
3876.27 121
3876.42 119
3876.56 115
3876.70 108
3876.84 100
3876.99 91
3877.13 85
3877.27 79
3877.42 76
3877.56 73
3877.70 70
3877.84 66
3877.99 61
3878.13 54
3878.27 46
3878.41 38
3878.56 33
3878.70 29
3878.84 27
3878.99 28
3879.13 31
3879.27 35
3879.41 40
3879.56 46
3879.70 52
3879.84 59
3879.99 67
3880.13 74
3880.27 80
3880.41 86
3880.56 90
3880.70 95
3880.84 98
3880.99 101
3881.13 103
3881.27 104
3881.41 106
3881.56 108
3881.70 111
3881.84 114
3881.99 117
3882.13 120
3882.27 121
3882.41 119
3882.56 115
3882.70 109
3882.84 100
3882.99 90
3883.13 81
3883.27 75
3883.41 71
3883.56 71
3883.70 75
3883.84 81
3883.99 90
3884.13 99
3884.27 106
3884.41 112
3884.56 115
3884.70 114
3884.84 111
3884.99 105
3885.13 98
3885.27 91
3885.41 84
3885.56 78
3885.70 72
3885.84 67
3885.99 64
3886.13 62
3886.27 62
3886.41 64
3886.56 68
3886.70 72
3886.84 78
3886.99 84
3887.13 90
3887.27 96
3887.42 100
3887.56 104
3887.70 105
3887.84 105
3887.99 103
3888.13 100
3888.27 97
3888.42 95
3888.56 93
3888.70 92
3888.84 91
3888.99 89
3889.13 85
3889.27 80
3889.42 74
3889.56 68
3889.70 64
3889.85 62
3889.99 61
3890.13 63
3890.27 66
3890.42 71
3890.56 75
3890.70 81
3890.85 86
3890.99 93
3891.13 99
3891.28 105
3891.42 110
3891.56 112
3891.70 112
3891.85 110
3891.99 106
3892.13 100
3892.28 95
3892.42 90
3892.56 85
3892.71 81
3892.85 76
3892.99 70
3893.14 64
3893.28 55
3893.42 47
3893.56 38
3893.71 29
3893.85 21
3893.99 15
3894.14 10
3894.28 5
3894.42 2
3894.57 0
3894.71 0
3894.85 0
3895.00 0
3895.14 0
3895.28 0
3895.42 0
3895.57 0
3895.71 3
3895.85 8
3896.00 13
3896.14 17
3896.28 21
3896.43 26
3896.57 31
3896.71 36
3896.86 41
3897.00 45
3897.14 48
3897.28 48
3897.43 45
3897.57 41
3897.71 36
3897.86 31
3898.00 27
3898.14 25
3898.29 25
3898.43 26
3898.57 29
3898.72 33
3898.86 38
3899.00 43
3899.15 48
3899.29 53
3899.43 58
3899.58 62
3899.72 65
3899.86 66
3900.00 65
3900.15 63
3900.29 61
3900.43 57
3900.58 52
3900.72 48
3900.86 42
3901.01 37
3901.15 31
3901.29 26
3901.44 23
3901.58 23
3901.72 26
3901.87 33
3902.01 43
3902.15 56
3902.30 68
3902.44 80
3902.58 89
3902.73 95
3902.87 98
3903.01 98
3903.16 98
3903.30 97
3903.44 96
3903.59 94
3903.73 91
3903.87 85
3904.01 77
3904.16 66
3904.30 54
3904.44 42
3904.59 31
3904.73 23
3904.87 17
3905.02 14
3905.16 15
3905.30 16
3905.45 19
3905.59 22
3905.73 25
3905.88 27
3906.02 27
3906.16 26
3906.31 25
3906.45 23
3906.59 22
3906.74 23
3906.88 25
3907.02 27
3907.17 30
3907.31 32
3907.45 31
3907.60 27
3907.74 20
3907.88 12
3908.03 3
3908.17 0
3908.31 0
3908.46 0
3908.60 0
3908.74 0
3908.89 0
3909.03 0
3909.17 0
3909.32 0
3909.46 4
3909.60 10
3909.75 17
3909.89 26
3910.03 35
3910.18 44
3910.32 50
3910.46 54
3910.61 56
3910.75 57
3910.89 56
3911.04 56
3911.18 56
3911.32 55
3911.47 54
3911.61 51
3911.75 46
3911.90 39
3912.04 29
3912.18 18
3912.33 8
3912.47 0
3912.61 0
3912.76 0
3912.90 0
3913.05 0
3913.19 4
3913.33 11
3913.48 19
3913.62 28
3913.76 38
3913.91 48
3914.05 61
3914.19 74
3914.34 87
3914.48 99
3914.62 109
3914.77 116
3914.91 121
3915.05 124
3915.20 125
3915.34 127
3915.48 129
3915.63 132
3915.77 134
3915.91 135
3916.06 134
3916.20 130
3916.34 124
3916.49 114
3916.63 103
3916.77 90
3916.92 77
3917.06 65
3917.21 55
3917.35 48
3917.49 45
3917.64 46
3917.78 52
3917.92 61
3918.07 72
3918.21 84
3918.35 95
3918.50 105
3918.64 114
3918.78 120
3918.93 126
3919.07 130
3919.21 134
3919.36 138
3919.50 141
3919.65 143
3919.79 145
3919.93 145
3920.08 146
3920.22 145
3920.36 143
3920.51 139
3920.65 133
3920.79 125
3920.94 115
3921.08 104
3921.22 93
3921.37 85
3921.51 80
3921.65 79
3921.80 82
3921.94 88
3922.09 95
3922.23 102
3922.37 107
3922.52 111
3922.66 113
3922.80 114
3922.95 117
3923.09 121
3923.23 126
3923.38 132
3923.52 138
3923.67 141
3923.81 142
3923.95 139
3924.10 133
3924.24 123
3924.38 112
3924.53 99
3924.67 86
3924.81 74
3924.96 63
3925.10 55
3925.25 49
3925.39 46
3925.53 46
3925.68 47
3925.82 50
3925.96 52
3926.11 55
3926.25 59
3926.39 64
3926.54 71
3926.68 78
3926.83 87
3926.97 95
3927.11 101
3927.26 105
3927.40 106
3927.54 104
3927.69 99
3927.83 92
3927.97 85
3928.12 77
3928.26 69
3928.41 60
3928.55 52
3928.69 44
3928.84 36
3928.98 29
3929.12 23
3929.27 18
3929.41 15
3929.56 14
3929.70 15
3929.84 19
3929.99 25
3930.13 32
3930.27 41
3930.42 49
3930.56 57
3930.71 64
3930.85 68
3930.99 71
3931.14 71
3931.28 68
3931.42 63
3931.57 57
3931.71 50
3931.86 43
3932.00 37
3932.14 34
3932.29 34
3932.43 37
3932.57 43
3932.72 52
3932.86 62
3933.01 72
3933.15 80
3933.29 86
3933.44 90
3933.58 91
3933.72 91
3933.87 90
3934.01 89
3934.16 88
3934.30 88
3934.44 89
3934.59 88
3934.73 86
3934.88 82
3935.02 76
3935.16 68
3935.31 60
3935.45 53
3935.59 47
3935.74 42
3935.88 39
3936.03 36
3936.17 34
3936.31 30
3936.46 26
3936.60 21
3936.74 15
3936.89 9
3937.03 2
3937.18 0
3937.32 0
3937.46 0
3937.61 0
3937.75 0
3937.90 0
3938.04 0
3938.18 0
3938.33 9
3938.47 21
3938.62 33
3938.76 43
3938.90 50
3939.05 55
3939.19 57
3939.33 56
3939.48 52
3939.62 48
3939.77 43
3939.91 39
3940.05 36
3940.20 35
3940.34 36
3940.49 38
3940.63 40
3940.77 41
3940.92 41
3941.06 39
3941.21 36
3941.35 32
3941.49 30
3941.64 29
3941.78 29
3941.93 31
3942.07 33
3942.21 34
3942.36 33
3942.50 31
3942.65 27
3942.79 24
3942.93 22
3943.08 22
3943.22 23
3943.36 26
3943.51 31
3943.65 34
3943.80 38
3943.94 40
3944.08 41
3944.23 42
3944.37 44
3944.52 46
3944.66 49
3944.80 52
3944.95 57
3945.09 62
3945.24 67
3945.38 73
3945.52 79
3945.67 86
3945.81 93
3945.96 99
3946.10 105
3946.24 108
3946.39 111
3946.53 112
3946.68 113
3946.82 114
3946.97 116
3947.11 119
3947.25 122
3947.40 124
3947.54 126
3947.69 126
3947.83 125
3947.97 124
3948.12 122
3948.26 121
3948.41 119
3948.55 117
3948.69 113
3948.84 108
3948.98 101
3949.13 93
3949.27 84
3949.41 76
3949.56 69
3949.70 65
3949.85 62
3949.99 61
3950.13 62
3950.28 66
3950.42 72
3950.57 80
3950.71 89
3950.86 99
3951.00 108
3951.14 114
3951.29 119
3951.43 121
3951.58 122
3951.72 121
3951.86 119
3952.01 115
3952.15 109
3952.30 102
3952.44 93
3952.58 84
3952.73 75
3952.87 67
3953.02 61
3953.16 58
3953.31 58
3953.45 61
3953.59 66
3953.74 72
3953.88 78
3954.03 85
3954.17 90
3954.31 94
3954.46 95
3954.60 94
3954.75 91
3954.89 87
3955.04 83
3955.18 81
3955.32 80
3955.47 82
3955.61 85
3955.76 89
3955.90 93
3956.04 96
3956.19 98
3956.33 99
3956.48 99
3956.62 99
3956.77 99
3956.91 99
3957.05 98
3957.20 98
3957.34 96
3957.49 94
3957.63 91
3957.78 89
3957.92 87
3958.06 86
3958.21 87
3958.35 90
3958.50 94
3958.64 98
3958.79 101
3958.93 103
3959.07 101
3959.22 96
3959.36 88
3959.51 78
3959.65 65
3959.79 52
3959.94 39
3960.08 26
3960.23 15
3960.37 7
3960.52 1
3960.66 0
3960.80 0
3960.95 2
3961.09 8
3961.24 18
3961.38 29
3961.53 42
3961.67 54
3961.82 64
3961.96 73
3962.10 79
3962.25 81
3962.39 82
3962.54 82
3962.68 81
3962.83 81
3962.97 81
3963.11 81
3963.26 81
3963.40 80
3963.55 78
3963.69 74
3963.84 69
3963.98 65
3964.12 62
3964.27 61
3964.41 63
3964.56 67
3964.70 73
3964.85 80
3964.99 86
3965.13 92
3965.28 96
3965.42 98
3965.57 99
3965.71 97
3965.86 94
3966.00 90
3966.15 84
3966.29 77
3966.43 71
3966.58 64
3966.72 59
3966.87 55
3967.01 51
3967.16 47
3967.30 43
3967.45 38
3967.59 33
3967.73 26
3967.88 19
3968.02 12
3968.17 6
3968.31 1
3968.46 0
3968.60 0
3968.74 0
3968.89 0
3969.03 0
3969.18 0
3969.32 0
3969.47 0
3969.61 2
3969.76 10
3969.90 18
3970.05 25
3970.19 30
3970.33 33
3970.48 34
3970.62 32
3970.77 28
3970.91 24
3971.06 19
3971.20 15
3971.35 11
3971.49 9
3971.63 8
3971.78 10
3971.92 14
3972.07 21
3972.21 29
3972.36 39
3972.50 49
3972.65 58
3972.79 67
3972.93 73
3973.08 79
3973.22 83
3973.37 85
3973.51 87
3973.66 88
3973.80 88
3973.95 88
3974.09 89
3974.24 90
3974.38 92
3974.52 96
3974.67 101
3974.81 106
3974.96 112
3975.10 117
3975.25 120
3975.39 122
3975.54 123
3975.68 122
3975.83 122
3975.97 122
3976.11 123
3976.26 125
3976.40 128
3976.55 132
3976.69 136
3976.84 139
3976.98 141
3977.13 141
3977.27 138
3977.42 132
3977.56 125
3977.71 115
3977.85 105
3977.99 94
3978.14 83
3978.28 72
3978.43 63
3978.57 55
3978.72 47
3978.86 41
3979.01 37
3979.15 34
3979.30 34
3979.44 37
3979.59 41
3979.73 47
3979.87 54
3980.02 62
3980.16 68
3980.31 74
3980.45 78
3980.60 83
3980.74 87
3980.89 91
3981.03 94
3981.18 98
3981.32 100
3981.47 102
3981.61 102
3981.75 102
3981.90 101
3982.04 98
3982.19 94
3982.33 88
3982.48 81
3982.62 71
3982.77 61
3982.91 51
3983.06 42
3983.20 36
3983.35 32
3983.49 30
3983.64 32
3983.78 35
3983.93 41
3984.07 46
3984.21 52
3984.36 56
3984.50 60
3984.65 61
3984.79 60
3984.94 57
3985.08 53
3985.23 49
3985.37 45
3985.52 43
3985.66 41
3985.81 41
3985.95 41
3986.10 42
3986.24 44
3986.39 45
3986.53 46
3986.68 48
3986.82 48
3986.96 48
3987.11 45
3987.25 39
3987.40 31
3987.54 20
3987.69 8
3987.83 0
3987.98 0
3988.12 0
3988.27 0
3988.41 0
3988.56 0
3988.70 0
3988.85 0
3988.99 5
3989.14 12
3989.28 17
3989.43 20
3989.57 22
3989.72 23
3989.86 24
3990.01 26
3990.15 30
3990.30 36
3990.44 44
3990.58 53
3990.73 61
3990.87 67
3991.02 72
3991.16 74
3991.31 74
3991.45 74
3991.60 72
3991.74 71
3991.89 70
3992.03 67
3992.18 64
3992.32 59
3992.47 53
3992.61 47
3992.76 41
3992.90 37
3993.05 35
3993.19 34
3993.34 33
3993.48 32
3993.63 29
3993.77 24
3993.92 19
3994.06 12
3994.21 7
3994.35 4
3994.50 2
3994.64 1
3994.79 1
3994.93 1
3995.08 0
3995.22 0
3995.37 0
3995.51 0
3995.66 0
3995.80 0
3995.95 0
3996.09 3
3996.24 6
3996.38 10
3996.53 14
3996.67 18
3996.82 22
3996.96 27
3997.11 32
3997.25 35
3997.40 38
3997.54 38
3997.68 37
3997.83 33
3997.97 28
3998.12 22
3998.26 16
3998.41 11
3998.55 7
3998.70 4
3998.84 2
3998.99 2
3999.13 3
3999.28 4
3999.42 7
3999.57 10
3999.71 13
3999.86 18
4000.00 24
4000.15 31
4000.29 39
4000.44 46
4000.58 51
4000.73 54
4000.87 55
4001.02 55
4001.16 54
4001.31 53
4001.45 54
4001.60 56
4001.74 58
4001.89 60
4002.04 61
4002.18 61
4002.33 60
4002.47 58
4002.62 57
4002.76 58
4002.91 60
4003.05 65
4003.20 71
4003.34 79
4003.49 87
4003.63 95
4003.78 100
4003.92 104
4004.07 106
4004.21 106
4004.36 106
4004.50 105
4004.65 104
4004.79 103
4004.94 103
4005.08 103
4005.23 102
4005.37 101
4005.52 99
4005.66 97
4005.81 94
4005.95 92
4006.10 88
4006.24 85
4006.39 82
4006.53 78
4006.68 75
4006.82 73
4006.97 71
4007.11 70
4007.26 70
4007.40 70
4007.55 69
4007.69 68
4007.84 65
4007.98 61
4008.13 57
4008.27 52
4008.42 48
4008.56 46
4008.71 46
4008.85 49
4009.00 53
4009.15 59
4009.29 66
4009.44 71
4009.58 76
4009.73 79
4009.87 81
4010.02 80
4010.16 77
4010.31 72
4010.45 65
4010.60 57
4010.74 48
4010.89 38
4011.03 29
4011.18 20
4011.32 13
4011.47 8
4011.61 4
4011.76 2
4011.90 1
4012.05 2
4012.19 5
4012.34 10
4012.48 17
4012.63 25
4012.78 34
4012.92 43
4013.07 51
4013.21 58
4013.36 61
4013.50 62
4013.65 60
4013.79 56
4013.94 51
4014.08 47
4014.23 44
4014.37 42
4014.52 41
4014.66 40
4014.81 40
4014.95 40
4015.10 40
4015.24 41
4015.39 42
4015.54 44
4015.68 46
4015.83 49
4015.97 52
4016.12 57
4016.26 62
4016.41 69
4016.55 77
4016.70 86
4016.84 94
4016.99 101
4017.13 106
4017.28 109
4017.42 110
4017.57 110
4017.71 109
4017.86 108
4018.01 108
4018.15 109
4018.30 111
4018.44 114
4018.59 118
4018.73 121
4018.88 124
4019.02 125
4019.17 126
4019.31 124
4019.46 122
4019.60 120
4019.75 119
4019.90 119
4020.04 122
4020.19 126
4020.33 131
4020.48 135
4020.62 137
4020.77 135
4020.91 131
4021.06 124
4021.20 116
4021.35 108
4021.49 103
4021.64 100
4021.79 100
4021.93 101
4022.08 103
4022.22 106
4022.37 109
4022.51 112
4022.66 114
4022.80 116
4022.95 118
4023.09 119
4023.24 118
4023.38 117
4023.53 114
4023.68 112
4023.82 109
4023.97 107
4024.11 107
4024.26 109
4024.40 113
4024.55 118
4024.69 124
4024.84 129
4024.98 133
4025.13 135
4025.28 134
4025.42 131
4025.57 126
4025.71 121
4025.86 117
4026.00 114
4026.15 112
4026.29 111
4026.44 110
4026.58 109
4026.73 108
4026.88 107
4027.02 106
4027.17 105
4027.31 105
4027.46 106
4027.60 106
4027.75 107
4027.89 107
4028.04 105
4028.19 103
4028.33 101
4028.48 98
4028.62 95
4028.77 91
4028.91 86
4029.06 81
4029.20 74
4029.35 68
4029.49 62
4029.64 56
4029.79 53
4029.93 52
4030.08 52
4030.22 54
4030.37 56
4030.51 58
4030.66 59
4030.80 59
4030.95 59
4031.10 58
4031.24 58
4031.39 59
4031.53 60
4031.68 61
4031.82 62
4031.97 62
4032.12 62
4032.26 60
4032.41 58
4032.55 55
4032.70 53
4032.84 51
4032.99 49
4033.13 48
4033.28 49
4033.43 51
4033.57 54
4033.72 59
4033.86 66
4034.01 73
4034.15 82
4034.30 91
4034.44 99
4034.59 106
4034.74 112
4034.88 115
4035.03 117
4035.17 117
4035.32 115
4035.46 113
4035.61 110
4035.76 109
4035.90 109
4036.05 111
4036.19 115
4036.34 121
4036.48 129
4036.63 137
4036.78 146
4036.92 154
4037.07 161
4037.21 168
4037.36 173
4037.50 176
4037.65 178
4037.79 178
4037.94 177
4038.09 173
4038.23 167
4038.38 160
4038.52 153
4038.67 147
4038.81 142
4038.96 141
4039.11 142
4039.25 148
4039.40 156
4039.54 166
4039.69 176
4039.83 186
4039.98 194
4040.13 199
4040.27 202
4040.42 202
4040.56 200
4040.71 197
4040.86 191
4041.00 185
4041.15 179
4041.29 172
4041.44 166
4041.58 160
4041.73 154
4041.88 149
4042.02 143
4042.17 136
4042.31 129
4042.46 121
4042.60 112
4042.75 102
4042.90 92
4043.04 80
4043.19 69
4043.33 58
4043.48 48
4043.62 41
4043.77 37
4043.92 37
4044.06 40
4044.21 44
4044.35 48
4044.50 51
4044.65 51
4044.79 47
4044.94 42
4045.08 35
4045.23 29
4045.37 25
4045.52 24
4045.67 27
4045.81 32
4045.96 38
4046.10 45
4046.25 51
4046.40 56
4046.54 59
4046.69 61
4046.83 63
4046.98 63
4047.12 61
4047.27 57
4047.42 51
4047.56 42
4047.71 30
4047.85 18
4048.00 5
4048.15 0
4048.29 0
4048.44 0
4048.58 0
4048.73 0
4048.87 0
4049.02 0
4049.17 0
4049.31 3
4049.46 15
4049.60 29
4049.75 42
4049.90 54
4050.04 63
4050.19 71
4050.33 76
4050.48 79
4050.63 83
4050.77 87
4050.92 92
4051.06 99
4051.21 106
4051.36 113
4051.50 120
4051.65 125
4051.79 128
4051.94 130
4052.09 131
4052.23 131
4052.38 130
4052.52 127
4052.67 123
4052.81 117
4052.96 110
4053.11 102
4053.25 96
4053.40 91
4053.54 89
4053.69 91
4053.84 95
4053.98 102
4054.13 111
4054.27 119
4054.42 125
4054.57 129
4054.71 131
4054.86 130
4055.00 129
4055.15 128
4055.30 129
4055.44 131
4055.59 135
4055.73 140
4055.88 144
4056.03 147
4056.17 147
4056.32 144
4056.46 139
4056.61 133
4056.76 126
4056.90 120
4057.05 115
4057.19 111
4057.34 108
4057.49 106
4057.63 106
4057.78 107
4057.93 110
4058.07 114
4058.22 118
4058.36 121
4058.51 124
4058.66 127
4058.80 129
4058.95 133
4059.09 138
4059.24 144
4059.39 150
4059.53 156
4059.68 160
4059.82 161
4059.97 159
4060.12 153
4060.26 146
4060.41 137
4060.55 127
4060.70 118
4060.85 111
4060.99 105
4061.14 102
4061.29 102
4061.43 103
4061.58 106
4061.72 108
4061.87 111
4062.02 112
4062.16 112
4062.31 111
4062.45 110
4062.60 110
4062.75 111
4062.89 113
4063.04 116
4063.18 119
4063.33 123
4063.48 127
4063.62 131
4063.77 135
4063.92 139
4064.06 144
4064.21 149
4064.35 154
4064.50 158
4064.65 158
4064.79 156
4064.94 150
4065.08 140
4065.23 128
4065.38 114
4065.52 102
4065.67 91
4065.82 82
4065.96 76
4066.11 73
4066.25 73
4066.40 74
4066.55 77
4066.69 80
4066.84 83
4066.99 85
4067.13 84
4067.28 80
4067.42 74
4067.57 65
4067.72 54
4067.86 43
4068.01 32
4068.16 22
4068.30 13
4068.45 5
4068.59 0
4068.74 0
4068.89 0
4069.03 0
4069.18 0
4069.33 0
4069.47 0
4069.62 0
4069.76 1
4069.91 7
4070.06 13
4070.20 17
4070.35 22
4070.50 26
4070.64 31
4070.79 37
4070.93 44
4071.08 52
4071.23 59
4071.37 66
4071.52 72
4071.67 76
4071.81 78
4071.96 78
4072.10 76
4072.25 74
4072.40 71
4072.54 68
4072.69 66
4072.84 66
4072.98 67
4073.13 68
4073.28 70
4073.42 72
4073.57 73
4073.71 73
4073.86 71
4074.01 67
4074.15 62
4074.30 56
4074.45 50
4074.59 44
4074.74 40
4074.88 37
4075.03 37
4075.18 39
4075.32 43
4075.47 48
4075.62 52
4075.76 57
4075.91 61
4076.06 63
4076.20 64
4076.35 64
4076.50 63
4076.64 61
4076.79 58
4076.93 56
4077.08 54
4077.23 53
4077.37 55
4077.52 59
4077.67 64
4077.81 71
4077.96 78
4078.11 86
4078.25 94
4078.40 101
4078.54 107
4078.69 111
4078.84 115
4078.98 116
4079.13 116
4079.28 115
4079.42 112
4079.57 108
4079.72 101
4079.86 93
4080.01 82
4080.16 70
4080.30 59
4080.45 49
4080.59 42
4080.74 37
4080.89 36
4081.03 35
4081.18 36
4081.33 37
4081.47 37
4081.62 36
4081.77 36
4081.91 36
4082.06 37
4082.21 37
4082.35 37
4082.50 37
4082.65 37
4082.79 37
4082.94 37
4083.09 38
4083.23 40
4083.38 42
4083.52 44
4083.67 45
4083.82 45
4083.96 45
4084.11 46
4084.26 48
4084.40 51
4084.55 55
4084.70 60
4084.84 65
4084.99 70
4085.14 73
4085.28 75
4085.43 76
4085.58 76
4085.72 77
4085.87 78
4086.02 80
4086.16 83
4086.31 86
4086.46 89
4086.60 91
4086.75 92
4086.90 93
4087.04 94
4087.19 95
4087.33 96
4087.48 99
4087.63 101
4087.77 104
4087.92 107
4088.07 109
4088.21 112
4088.36 114
4088.51 118
4088.65 122
4088.80 127
4088.95 133
4089.09 139
4089.24 145
4089.39 150
4089.53 155
4089.68 159
4089.83 163
4089.97 166
4090.12 169
4090.27 170
4090.41 170
4090.56 168
4090.71 164
4090.85 160
4091.00 154
4091.15 148
4091.29 142
4091.44 137
4091.59 133
4091.73 130
4091.88 129
4092.03 131
4092.17 134
4092.32 139
4092.47 145
4092.61 152
4092.76 160
4092.91 167
4093.05 172
4093.20 177
4093.35 179
4093.49 181
4093.64 181
4093.79 182
4093.93 182
4094.08 182
4094.23 183
4094.37 183
4094.52 182
4094.67 181
4094.81 179
4094.96 176
4095.11 173
4095.25 169
4095.40 165
4095.55 161
4095.69 158
4095.84 156
4095.99 153
4096.13 152
4096.28 150
4096.43 149
4096.57 147
4096.72 146
4096.87 144
4097.01 142
4097.16 142
4097.31 142
4097.46 143
4097.60 144
4097.75 146
4097.90 147
4098.04 147
4098.19 146
4098.34 143
4098.48 139
4098.63 133
4098.78 127
4098.92 121
4099.07 116
4099.22 111
4099.36 108
4099.51 106
4099.66 106
4099.80 107
4099.95 109
4100.10 112
4100.24 114
4100.39 116
4100.54 117
4100.68 116
4100.83 115
4100.98 112
4101.13 107
4101.27 101
4101.42 93
4101.57 85
4101.71 76
4101.86 68
4102.01 60
4102.15 54
4102.30 50
4102.45 49
4102.59 50
4102.74 53
4102.89 56
4103.03 59
4103.18 61
4103.33 62
4103.47 61
4103.62 58
4103.77 55
4103.92 53
4104.06 52
4104.21 53
4104.36 57
4104.50 62
4104.65 69
4104.80 76
4104.94 83
4105.09 89
4105.24 94
4105.38 99
4105.53 103
4105.68 108
4105.83 111
4105.97 114
4106.12 114
4106.27 112
4106.41 108
4106.56 102
4106.71 96
4106.85 91
4107.00 86
4107.15 84
4107.29 83
4107.44 83
4107.59 84
4107.74 84
4107.88 83
4108.03 83
4108.18 83
4108.32 84
4108.47 87
4108.62 92
4108.76 99
4108.91 106
4109.06 113
4109.20 120
4109.35 126
4109.50 131
4109.65 135
4109.79 138
4109.94 140
4110.09 142
4110.23 143
4110.38 142
4110.53 139
4110.67 133
4110.82 125
4110.97 115
4111.12 106
4111.26 100
4111.41 97
4111.56 98
4111.70 102
4111.85 107
4112.00 111
4112.14 112
4112.29 109
4112.44 102
4112.59 91
4112.73 79
4112.88 66
4113.03 55
4113.17 45
4113.32 37
4113.47 31
4113.62 26
4113.76 22
4113.91 20
4114.06 19
4114.20 19
4114.35 22
4114.50 26
4114.64 31
4114.79 38
4114.94 45
4115.09 51
4115.23 56
4115.38 58
4115.53 59
4115.67 57
4115.82 53
4115.97 47
4116.12 40
4116.26 31
4116.41 22
4116.56 12
4116.70 4
4116.85 0
4117.00 0
4117.15 0
4117.29 0
4117.44 0
4117.59 0
4117.73 0
4117.88 0
4118.03 2
4118.17 9
4118.32 17
4118.47 24
4118.62 30
4118.76 34
4118.91 34
4119.06 32
4119.20 27
4119.35 21
4119.50 15
4119.65 10
4119.79 6
4119.94 4
4120.09 2
4120.24 2
4120.38 2
4120.53 3
4120.68 6
4120.82 10
4120.97 16
4121.12 24
4121.27 33
4121.41 43
4121.56 53
4121.71 62
4121.85 70
4122.00 77
4122.15 82
4122.30 85
4122.44 86
4122.59 84
4122.74 82
4122.88 79
4123.03 77
4123.18 77
4123.33 80
4123.47 86
4123.62 95
4123.77 105
4123.92 115
4124.06 123
4124.21 129
4124.36 131
4124.50 131
4124.65 130
4124.80 127
4124.95 124
4125.09 121
4125.24 117
4125.39 113
4125.53 108
4125.68 105
4125.83 101
4125.98 99
4126.12 98
4126.27 97
4126.42 97
4126.57 96
4126.71 94
4126.86 90
4127.01 85
4127.16 80
4127.30 74
4127.45 68
4127.60 64
4127.74 60
4127.89 58
4128.04 57
4128.19 58
4128.33 60
4128.48 63
4128.63 67
4128.78 71
4128.92 76
4129.07 81
4129.22 85
4129.36 89
4129.51 91
4129.66 92
4129.81 91
4129.95 87
4130.10 82
4130.25 75
4130.40 68
4130.54 63
4130.69 59
4130.84 56
4130.99 55
4131.13 54
4131.28 52
4131.43 49
4131.58 45
4131.72 40
4131.87 37
4132.02 35
4132.16 37
4132.31 42
4132.46 51
4132.61 62
4132.75 75
4132.90 86
4133.05 95
4133.20 100
4133.34 102
4133.49 100
4133.64 97
4133.79 94
4133.93 91
4134.08 90
4134.23 90
4134.38 91
4134.52 92
4134.67 92
4134.82 90
4134.97 87
4135.11 82
4135.26 75
4135.41 68
4135.56 60
4135.70 53
4135.85 48
4136.00 45
4136.14 44
4136.29 46
4136.44 50
4136.59 54
4136.73 58
4136.88 61
4137.03 60
4137.18 56
4137.32 48
4137.47 37
4137.62 25
4137.77 13
4137.91 3
4138.06 0
4138.21 0
4138.36 0
4138.50 0
4138.65 0
4138.80 0
4138.95 0
4139.09 0
4139.24 1
4139.39 4
4139.54 6
4139.68 9
4139.83 11
4139.98 13
4140.13 15
4140.27 17
4140.42 19
4140.57 22
4140.72 26
4140.86 29
4141.01 30
4141.16 30
4141.31 27
4141.46 22
4141.60 15
4141.75 9
4141.90 5
4142.05 2
4142.19 2
4142.34 4
4142.49 7
4142.64 11
4142.78 14
4142.93 17
4143.08 18
4143.23 19
4143.37 20
4143.52 21
4143.67 22
4143.82 23
4143.96 26
4144.11 29
4144.26 31
4144.41 32
4144.55 32
4144.70 31
4144.85 29
4145.00 27
4145.14 26
4145.29 28
4145.44 32
4145.59 39
4145.74 48
4145.88 59
4146.03 70
4146.18 80
4146.33 88
4146.47 93
4146.62 95
4146.77 96
4146.92 94
4147.06 93
4147.21 93
4147.36 96
4147.51 103
4147.65 111
4147.80 121
4147.95 130
4148.10 138
4148.25 144
4148.39 147
4148.54 148
4148.69 148
4148.84 146
4148.98 143
4149.13 138
4149.28 133
4149.43 126
4149.57 119
4149.72 111
4149.87 104
4150.02 96
4150.17 89
4150.31 83
4150.46 77
4150.61 71
4150.76 67
4150.90 64
4151.05 62
4151.20 60
4151.35 59
4151.49 56
4151.64 53
4151.79 47
4151.94 40
4152.09 30
4152.23 21
4152.38 12
4152.53 4
4152.68 0
4152.82 0
4152.97 0
4153.12 0
4153.27 7
4153.42 16
4153.56 26
4153.71 35
4153.86 44
4154.01 50
4154.15 54
4154.30 56
4154.45 56
4154.60 55
4154.75 51
4154.89 46
4155.04 40
4155.19 32
4155.34 24
4155.48 16
4155.63 8
4155.78 3
4155.93 1
4156.08 2
4156.22 6
4156.37 13
4156.52 23
4156.67 33
4156.81 43
4156.96 50
4157.11 56
4157.26 58
4157.41 59
4157.55 57
4157.70 55
4157.85 53
4158.00 51
4158.14 49
4158.29 48
4158.44 46
4158.59 43
4158.74 41
4158.88 38
4159.03 35
4159.18 33
4159.33 32
4159.48 31
4159.62 30
4159.77 28
4159.92 26
4160.07 24
4160.22 21
4160.36 18
4160.51 15
4160.66 12
4160.81 11
4160.95 11
4161.10 12
4161.25 13
4161.40 14
4161.55 15
4161.69 15
4161.84 15
4161.99 14
4162.14 14
4162.29 14
4162.43 16
4162.58 19
4162.73 23
4162.88 27
4163.03 30
4163.17 33
4163.32 34
4163.47 34
4163.62 34
4163.77 34
4163.91 34
4164.06 34
4164.21 34
4164.36 33
4164.50 33
4164.65 31
4164.80 29
4164.95 25
4165.10 20
4165.24 14
4165.39 7
4165.54 0
4165.69 0
4165.84 0
4165.98 0
4166.13 0
4166.28 0
4166.43 0
4166.58 0
4166.72 3
4166.87 5
4167.02 8
4167.17 10
4167.32 15
4167.46 22
4167.61 32
4167.76 43
4167.91 55
4168.06 64
4168.20 70
4168.35 71
4168.50 67
4168.65 60
4168.80 51
4168.94 43
4169.09 39
4169.24 39
4169.39 45
4169.54 54
4169.69 66
4169.83 78
4169.98 87
4170.13 94
4170.28 97
4170.43 96
4170.57 93
4170.72 89
4170.87 87
4171.02 86
4171.17 87
4171.31 91
4171.46 95
4171.61 99
4171.76 101
4171.91 100
4172.05 95
4172.20 86
4172.35 76
4172.50 65
4172.65 55
4172.79 48
4172.94 45
4173.09 47
4173.24 51
4173.39 58
4173.54 66
4173.68 73
4173.83 77
4173.98 77
4174.13 74
4174.28 68
4174.42 60
4174.57 50
4174.72 41
4174.87 33
4175.02 27
4175.16 24
4175.31 24
4175.46 26
4175.61 31
4175.76 37
4175.91 45
4176.05 54
4176.20 63
4176.35 70
4176.50 76
4176.65 80
4176.79 80
4176.94 78
4177.09 74
4177.24 68
4177.39 62
4177.54 56
4177.68 51
4177.83 46
4177.98 43
4178.13 41
4178.28 41
4178.42 44
4178.57 50
4178.72 58
4178.87 67
4179.02 75
4179.17 81
4179.31 85
4179.46 86
4179.61 86
4179.76 87
4179.91 89
4180.06 93
4180.20 99
4180.35 105
4180.50 111
4180.65 114
4180.80 116
4180.94 115
4181.09 114
4181.24 113
4181.39 112
4181.54 111
4181.69 110
4181.83 107
4181.98 103
4182.13 96
4182.28 87
4182.43 78
4182.58 69
4182.72 60
4182.87 54
4183.02 49
4183.17 45
4183.32 44
4183.47 44
4183.61 45
4183.76 47
4183.91 50
4184.06 53
4184.21 54
4184.36 55
4184.50 55
4184.65 54
4184.80 53
4184.95 53
4185.10 54
4185.25 57
4185.39 61
4185.54 64
4185.69 65
4185.84 64
4185.99 59
4186.14 52
4186.28 43
4186.43 34
4186.58 27
4186.73 22
4186.88 21
4187.03 21
4187.17 22
4187.32 24
4187.47 25
4187.62 26
4187.77 26
4187.92 25
4188.06 23
4188.21 21
4188.36 18
4188.51 15
4188.66 12
4188.81 10
4188.95 8
4189.10 7
4189.25 8
4189.40 11
4189.55 15
4189.70 22
4189.84 29
4189.99 36
4190.14 44
4190.29 52
4190.44 60
4190.59 67
4190.74 75
4190.88 84
4191.03 93
4191.18 102
4191.33 112
4191.48 120
4191.63 126
4191.77 128
4191.92 127
4192.07 122
4192.22 114
4192.37 105
4192.52 96
4192.66 90
4192.81 87
4192.96 88
4193.11 93
4193.26 101
4193.41 110
4193.56 118
4193.70 124
4193.85 126
4194.00 124
4194.15 118
4194.30 110
4194.45 100
4194.60 91
4194.74 82
4194.89 75
4195.04 70
4195.19 68
4195.34 67
4195.49 67
4195.63 68
4195.78 69
4195.93 69
4196.08 67
4196.23 63
4196.38 56
4196.53 47
4196.67 37
4196.82 26
4196.97 15
4197.12 4
4197.27 0
4197.42 0
4197.57 0
4197.71 0
4197.86 0
4198.01 0
4198.16 0
4198.31 0
4198.46 5
4198.61 16
4198.75 28
4198.90 39
4199.05 48
4199.20 55
4199.35 61
4199.50 65
4199.65 68
4199.79 70
4199.94 72
4200.09 73
4200.24 75
4200.39 76
4200.54 76
4200.69 76
4200.83 74
4200.98 70
4201.13 65
4201.28 58
4201.43 51
4201.58 44
4201.73 37
4201.87 33
4202.02 31
4202.17 31
4202.32 34
4202.47 39
4202.62 43
4202.77 47
4202.91 48
4203.06 48
4203.21 45
4203.36 41
4203.51 36
4203.66 32
4203.81 29
4203.96 28
4204.10 30
4204.25 34
4204.40 42
4204.55 52
4204.70 63
4204.85 75
4205.00 86
4205.14 95
4205.29 101
4205.44 105
4205.59 106
4205.74 106
4205.89 105
4206.04 106
4206.19 108
4206.33 111
4206.48 114
4206.63 118
4206.78 120
4206.93 122
4207.08 122
4207.23 123
4207.38 124
4207.52 127
4207.67 130
4207.82 134
4207.97 139
4208.12 142
4208.27 144
4208.42 143
4208.57 140
4208.71 136
4208.86 132
4209.01 128
4209.16 127
4209.31 127
4209.46 130
4209.61 135
4209.76 140
4209.90 146
4210.05 153
4210.20 160
4210.35 167
4210.50 175
4210.65 183
4210.80 191
4210.95 197
4211.09 202
4211.24 204
4211.39 204
4211.54 202
4211.69 200
4211.84 199
4211.99 199
4212.14 201
4212.28 204
4212.43 207
4212.58 209
4212.73 208
4212.88 205
4213.03 201
4213.18 195
4213.33 190
4213.48 186
4213.62 185
4213.77 186
4213.92 189
4214.07 192
4214.22 193
4214.37 193
4214.52 189
4214.67 182
4214.81 172
4214.96 159
4215.11 144
4215.26 129
4215.41 114
4215.56 102
4215.71 92
4215.86 85
4216.01 82
4216.15 82
4216.30 83
4216.45 86
4216.60 88
4216.75 89
4216.90 87
4217.05 83
4217.20 78
4217.35 72
4217.49 66
4217.64 61
4217.79 58
4217.94 57
4218.09 60
4218.24 66
4218.39 75
4218.54 87
4218.69 99
4218.83 112
4218.98 122
4219.13 129
4219.28 130
4219.43 127
4219.58 118
4219.73 104
4219.88 88
4220.03 70
4220.18 52
4220.32 38
4220.47 27
4220.62 23
4220.77 23
4220.92 29
4221.07 39
4221.22 51
4221.37 64
4221.52 76
4221.66 86
4221.81 94
4221.96 99
4222.11 103
4222.26 106
4222.41 108
4222.56 110
4222.71 111
4222.86 113
4223.01 114
4223.15 116
4223.30 119
4223.45 122
4223.60 126
4223.75 132
4223.90 137
4224.05 142
4224.20 145
4224.35 146
4224.50 144
4224.64 138
4224.79 131
4224.94 121
4225.09 111
4225.24 101
4225.39 92
4225.54 84
4225.69 76
4225.84 69
4225.99 62
4226.14 56
4226.28 50
4226.43 44
4226.58 38
4226.73 32
4226.88 27
4227.03 21
4227.18 17
4227.33 13
4227.48 11
4227.63 10
4227.77 12
4227.92 15
4228.07 19
4228.22 22
4228.37 24
4228.52 23
4228.67 21
4228.82 18
4228.97 16
4229.12 14
4229.27 16
4229.41 19
4229.56 26
4229.71 36
4229.86 48
4230.01 60
4230.16 73
4230.31 84
4230.46 95
4230.61 103
4230.76 108
4230.91 110
4231.06 107
4231.20 100
4231.35 90
4231.50 77
4231.65 64
4231.80 52
4231.95 42
4232.10 36
4232.25 34
4232.40 36
4232.55 41
4232.70 48
4232.85 57
4232.99 66
4233.14 75
4233.29 82
4233.44 87
4233.59 89
4233.74 87
4233.89 82
4234.04 73
4234.19 62
4234.34 50
4234.49 37
4234.64 25
4234.78 15
4234.93 7
4235.08 0
4235.23 0
4235.38 0
4235.53 0
4235.68 0
4235.83 0
4235.98 0
4236.13 0
4236.28 0
4236.43 3
4236.58 9
4236.72 15
4236.87 20
4237.02 23
4237.17 25
4237.32 26
4237.47 26
4237.62 26
4237.77 27
4237.92 28
4238.07 30
4238.22 31
4238.37 32
4238.52 33
4238.66 34
4238.81 34
4238.96 34
4239.11 36
4239.26 38
4239.41 41
4239.56 45
4239.71 49
4239.86 53
4240.01 56
4240.16 58
4240.31 58
4240.46 56
4240.61 54
4240.75 51
4240.90 49
4241.05 47
4241.20 47
4241.35 47
4241.50 49
4241.65 51
4241.80 52
4241.95 53
4242.10 53
4242.25 52
4242.40 52
4242.55 52
4242.70 53
4242.85 54
4242.99 56
4243.14 58
4243.29 61
4243.44 63
4243.59 66
4243.74 70
4243.89 74
4244.04 78
4244.19 82
4244.34 85
4244.49 87
4244.64 87
4244.79 84
4244.94 80
4245.09 74
4245.24 68
4245.38 62
4245.53 56
4245.68 53
4245.83 50
4245.98 49
4246.13 49
4246.28 48
4246.43 46
4246.58 44
4246.73 42
4246.88 39
4247.03 37
4247.18 35
4247.33 35
4247.48 35
4247.63 35
4247.78 35
4247.92 33
4248.07 31
4248.22 30
4248.37 30
4248.52 33
4248.67 39
4248.82 47
4248.97 55
4249.12 62
4249.27 67
4249.42 68
4249.57 67
4249.72 64
4249.87 60
4250.02 57
4250.17 57
4250.32 59
4250.47 63
4250.62 67
4250.76 71
4250.91 73
4251.06 72
4251.21 68
4251.36 60
4251.51 50
4251.66 38
4251.81 25
4251.96 13
4252.11 3
4252.26 0
4252.41 0
4252.56 0
4252.71 6
4252.86 17
4253.01 29
4253.16 42
4253.31 53
4253.46 63
4253.61 71
4253.75 78
4253.90 84
4254.05 90
4254.20 95
4254.35 101
4254.50 106
4254.65 111
4254.80 115
4254.95 118
4255.10 121
4255.25 124
4255.40 127
4255.55 131
4255.70 135
4255.85 140
4256.00 144
4256.15 148
4256.30 149
4256.45 149
4256.60 147
4256.75 144
4256.90 140
4257.05 136
4257.19 133
4257.34 132
4257.49 132
4257.64 132
4257.79 133
4257.94 133
4258.09 133
4258.24 132
4258.39 130
4258.54 128
4258.69 126
4258.84 123
4258.99 120
4259.14 115
4259.29 110
4259.44 105
4259.59 101
4259.74 98
4259.89 99
4260.04 102
4260.19 109
4260.34 118
4260.49 129
4260.64 138
4260.79 147
4260.94 153
4261.09 156
4261.24 158
4261.38 159
4261.53 160
4261.68 162
4261.83 164
4261.98 168
4262.13 174
4262.28 180
4262.43 187
4262.58 195
4262.73 202
4262.88 209
4263.03 216
4263.18 221
4263.33 225
4263.48 227
4263.63 229
4263.78 230
4263.93 231
4264.08 233
4264.23 236
4264.38 240
4264.53 245
4264.68 252
4264.83 258
4264.98 264
4265.13 268
4265.28 269
4265.43 266
4265.58 260
4265.73 251
4265.88 240
4266.03 229
4266.18 219
4266.33 211
4266.48 204
4266.63 199
4266.77 195
4266.92 190
4267.07 186
4267.22 183
4267.37 180
4267.52 180
4267.67 181
4267.82 183
4267.97 184
4268.12 182
4268.27 177
4268.42 169
4268.57 157
4268.72 143
4268.87 128
4269.02 115
4269.17 105
4269.32 96
4269.47 90
4269.62 84
4269.77 78
4269.92 72
4270.07 66
4270.22 62
4270.37 60
4270.52 60
4270.67 62
4270.82 65
4270.97 67
4271.12 68
4271.27 66
4271.42 63
4271.57 57
4271.72 51
4271.87 45
4272.02 40
4272.17 36
4272.32 34
4272.47 34
4272.62 35
4272.77 37
4272.92 40
4273.07 44
4273.22 48
4273.37 52
4273.52 55
4273.67 57
4273.82 57
4273.97 56
4274.12 54
4274.27 51
4274.42 49
4274.57 48
4274.72 50
4274.87 53
4275.02 58
4275.17 64
4275.32 68
4275.47 71
4275.62 70
4275.77 66
4275.92 58
4276.07 49
4276.22 41
4276.37 34
4276.52 29
4276.67 28
4276.82 30
4276.97 35
4277.12 41
4277.27 47
4277.41 52
4277.56 55
4277.71 57
4277.86 57
4278.01 56
4278.16 55
4278.31 54
4278.46 53
4278.61 52
4278.76 51
4278.91 48
4279.06 43
4279.21 37
4279.36 30
4279.51 22
4279.66 14
4279.81 8
4279.96 3
4280.11 2
4280.26 2
4280.41 5
4280.56 10
4280.71 16
4280.86 23
4281.01 30
4281.16 37
4281.31 43
4281.46 48
4281.61 51
4281.76 52
4281.91 54
4282.06 55
4282.21 58
4282.36 62
4282.51 66
4282.67 72
4282.82 77
4282.97 81
4283.12 84
4283.27 86
4283.42 87
4283.57 86
4283.72 86
4283.87 84
4284.02 83
4284.17 82
4284.32 80
4284.47 78
4284.62 75
4284.77 72
4284.92 68
4285.07 63
4285.22 58
4285.37 53
4285.52 48
4285.67 43
4285.82 39
4285.97 36
4286.12 34
4286.27 34
4286.42 34
4286.57 34
4286.72 34
4286.87 32
4287.02 29
4287.17 24
4287.32 20
4287.47 17
4287.62 15
4287.77 16
4287.92 19
4288.07 23
4288.22 26
4288.37 28
4288.52 28
4288.67 27
4288.82 24
4288.97 21
4289.12 20
4289.27 20
4289.42 22
4289.57 26
4289.72 29
4289.87 32
4290.02 32
4290.17 30
4290.32 26
4290.47 20
4290.62 13
4290.77 7
4290.92 1
4291.07 0
4291.22 0
4291.37 0
4291.52 0
4291.67 0
4291.82 0
4291.97 0
4292.12 0
4292.27 4
4292.42 12
4292.57 19
4292.72 24
4292.87 27
4293.02 27
4293.17 25
4293.33 21
4293.48 17
4293.63 14
4293.78 11
4293.93 10
4294.08 10
4294.23 11
4294.38 14
4294.53 18
4294.68 24
4294.83 30
4294.98 38
4295.13 45
4295.28 52
4295.43 56
4295.58 57
4295.73 56
4295.88 54
4296.03 50
4296.18 47
4296.33 46
4296.48 45
4296.63 45
4296.78 44
4296.93 43
4297.08 40
4297.23 34
4297.38 27
4297.53 20
4297.68 13
4297.83 7
4297.98 2
4298.13 0
4298.28 0
4298.43 2
4298.58 4
4298.74 6
4298.89 9
4299.04 11
4299.19 13
4299.34 15
4299.49 17
4299.64 19
4299.79 22
4299.94 26
4300.09 29
4300.24 33
4300.39 37
4300.54 41
4300.69 46
4300.84 52
4300.99 58
4301.14 66
4301.29 74
4301.44 82
4301.59 89
4301.74 95
4301.89 100
4302.04 105
4302.19 108
4302.34 113
4302.49 117
4302.64 120
4302.80 122
4302.95 120
4303.10 116
4303.25 107
4303.40 95
4303.55 81
4303.70 68
4303.85 56
4304.00 46
4304.15 40
4304.30 37
4304.45 36
4304.60 36
4304.75 37
4304.90 37
4305.05 38
4305.20 38
4305.35 39
4305.50 39
4305.65 41
4305.80 43
4305.95 46
4306.10 50
4306.25 55
4306.41 60
4306.56 64
4306.71 67
4306.86 68
4307.01 68
4307.16 66
4307.31 63
4307.46 60
4307.61 57
4307.76 57
4307.91 58
4308.06 62
4308.21 67
4308.36 74
4308.51 81
4308.66 86
4308.81 90
4308.96 91
4309.11 89
4309.26 85
4309.42 80
4309.57 73
4309.72 64
4309.87 55
4310.02 45
4310.17 34
4310.32 23
4310.47 12
4310.62 2
4310.77 0
4310.92 0
4311.07 0
4311.22 0
4311.37 2
4311.52 10
4311.67 19
4311.82 27
4311.97 33
4312.12 36
4312.28 38
4312.43 39
4312.58 40
4312.73 41
4312.88 43
4313.03 46
4313.18 47
4313.33 47
4313.48 46
4313.63 44
4313.78 41
4313.93 40
4314.08 41
4314.23 44
4314.38 51
4314.53 58
4314.68 67
4314.84 76
4314.99 84
4315.14 91
4315.29 97
4315.44 101
4315.59 105
4315.74 106
4315.89 106
4316.04 104
4316.19 101
4316.34 96
4316.49 91
4316.64 86
4316.79 81
4316.94 76
4317.09 71
4317.25 67
4317.40 63
4317.55 59
4317.70 55
4317.85 53
4318.00 52
4318.15 53
4318.30 57
4318.45 63
4318.60 71
4318.75 81
4318.90 91
4319.05 100
4319.20 107
4319.36 111
4319.51 110
4319.66 106
4319.81 99
4319.96 91
4320.11 82
4320.26 74
4320.41 66
4320.56 60
4320.71 54
4320.86 49
4321.01 44
4321.16 39
4321.31 35
4321.46 30
4321.62 26
4321.77 22
4321.92 19
4322.07 17
4322.22 16
4322.37 17
4322.52 18
4322.67 19
4322.82 20
4322.97 20
4323.12 20
4323.27 19
4323.42 18
4323.58 18
4323.73 19
4323.88 20
4324.03 23
4324.18 25
4324.33 26
4324.48 24
4324.63 20
4324.78 14
4324.93 7
4325.08 0
4325.23 0
4325.38 0
4325.54 0
4325.69 0
4325.84 0
4325.99 0
4326.14 0
4326.29 3
4326.44 9
4326.59 14
4326.74 18
4326.89 20
4327.04 21
4327.19 21
4327.35 19
4327.50 17
4327.65 14
4327.80 12
4327.95 10
4328.10 10
4328.25 11
4328.40 14
4328.55 17
4328.70 21
4328.85 24
4329.00 26
4329.16 28
4329.31 29
4329.46 30
4329.61 30
4329.76 31
4329.91 30
4330.06 30
4330.21 29
4330.36 29
4330.51 31
4330.66 35
4330.82 42
4330.97 53
4331.12 67
4331.27 82
4331.42 99
4331.57 114
4331.72 127
4331.87 137
4332.02 144
4332.17 147
4332.32 149
4332.47 150
4332.63 152
4332.78 154
4332.93 158
4333.08 164
4333.23 170
4333.38 176
4333.53 181
4333.68 183
4333.83 183
4333.98 180
4334.14 175
4334.29 168
4334.44 159
4334.59 149
4334.74 139
4334.89 127
4335.04 115
4335.19 103
4335.34 91
4335.49 80
4335.64 71
4335.80 63
4335.95 59
4336.10 59
4336.25 63
4336.40 70
4336.55 79
4336.70 89
4336.85 97
4337.00 103
4337.15 105
4337.31 104
4337.46 100
4337.61 95
4337.76 91
4337.91 89
4338.06 90
4338.21 93
4338.36 99
4338.51 104
4338.66 109
4338.82 111
4338.97 111
4339.12 108
4339.27 103
4339.42 95
4339.57 87
4339.72 80
4339.87 73
4340.02 69
4340.18 67
4340.33 69
4340.48 73
4340.63 79
4340.78 86
4340.93 92
4341.08 96
4341.23 98
4341.38 96
4341.53 92
4341.69 87
4341.84 81
4341.99 76
4342.14 72
4342.29 68
4342.44 67
4342.59 66
4342.74 67
4342.89 69
4343.05 72
4343.20 77
4343.35 82
4343.50 86
4343.65 89
4343.80 90
4343.95 89
4344.10 87
4344.25 84
4344.41 80
4344.56 77
4344.71 74
4344.86 72
4345.01 68
4345.16 64
4345.31 58
4345.46 49
4345.61 38
4345.77 24
4345.92 9
4346.07 0
4346.22 0
4346.37 0
4346.52 0
4346.67 0
4346.82 0
4346.98 0
4347.13 0
4347.28 9
4347.43 21
4347.58 32
4347.73 40
4347.88 46
4348.03 51
4348.18 54
4348.34 57
4348.49 59
4348.64 62
4348.79 65
4348.94 69
4349.09 73
4349.24 77
4349.39 80
4349.55 83
4349.70 84
4349.85 85
4350.00 85
4350.15 84
4350.30 84
4350.45 85
4350.60 87
4350.76 89
4350.91 92
4351.06 96
4351.21 99
4351.36 103
4351.51 106
4351.66 106
4351.81 105
4351.97 101
4352.12 96
4352.27 89
4352.42 83
4352.57 77
4352.72 73
4352.87 70
4353.02 68
4353.18 67
4353.33 66
4353.48 65
4353.63 64
4353.78 63
4353.93 62
4354.08 61
4354.23 59
4354.39 58
4354.54 57
4354.69 56
4354.84 57
4354.99 58
4355.14 59
4355.29 60
4355.45 59
4355.60 58
4355.75 55
4355.90 53
4356.05 50
4356.20 49
4356.35 48
4356.50 48
4356.66 48
4356.81 49
4356.96 49
4357.11 50
4357.26 53
4357.41 57
4357.56 61
4357.72 65
4357.87 68
4358.02 70
4358.17 69
4358.32 67
4358.47 64
4358.62 61
4358.77 60
4358.93 60
4359.08 61
4359.23 64
4359.38 68
4359.53 72
4359.68 76
4359.83 79
4359.99 82
4360.14 85
4360.29 86
4360.44 85
4360.59 82
4360.74 77
4360.89 72
4361.05 68
4361.20 65
4361.35 67
4361.50 71
4361.65 80
4361.80 91
4361.95 103
4362.11 116
4362.26 127
4362.41 137
4362.56 145
4362.71 151
4362.86 156
4363.01 158
4363.17 160
4363.32 159
4363.47 156
4363.62 151
4363.77 143
4363.92 134
4364.07 123
4364.23 111
4364.38 101
4364.53 91
4364.68 84
4364.83 78
4364.98 75
4365.13 71
4365.29 68
4365.44 64
4365.59 59
4365.74 54
4365.89 50
4366.04 47
4366.20 46
4366.35 47
4366.50 49
4366.65 52
4366.80 54
4366.95 55
4367.10 54
4367.26 51
4367.41 48
4367.56 42
4367.71 37
4367.86 30
4368.01 24
4368.17 17
4368.32 11
4368.47 5
4368.62 1
4368.77 0
4368.92 0
4369.07 0
4369.23 0
4369.38 0
4369.53 0
4369.68 0
4369.83 0
4369.98 0
4370.14 2
4370.29 9
4370.44 17
4370.59 25
4370.74 32
4370.89 37
4371.04 41
4371.20 43
4371.35 44
4371.50 46
4371.65 50
4371.80 55
4371.95 61
4372.11 69
4372.26 76
4372.41 81
4372.56 84
4372.71 84
4372.86 80
4373.02 74
4373.17 66
4373.32 57
4373.47 48
4373.62 40
4373.77 34
4373.93 31
4374.08 30
4374.23 32
4374.38 36
4374.53 40
4374.68 43
4374.84 45
4374.99 45
4375.14 44
4375.29 40
4375.44 36
4375.59 33
4375.75 29
4375.90 26
4376.05 22
4376.20 19
4376.35 14
4376.50 10
4376.66 5
4376.81 1
4376.96 0
4377.11 0
4377.26 0
4377.41 1
4377.57 4
4377.72 5
4377.87 5
4378.02 4
4378.17 1
4378.32 0
4378.48 0
4378.63 0
4378.78 0
4378.93 0
4379.08 1
4379.23 5
4379.39 9
4379.54 15
4379.69 21
4379.84 27
4379.99 34
4380.14 41
4380.30 49
4380.45 56
4380.60 63
4380.75 70
4380.90 76
4381.06 83
4381.21 91
4381.36 100
4381.51 110
4381.66 121
4381.81 130
4381.97 137
4382.12 141
4382.27 141
4382.42 137
4382.57 131
4382.73 124
4382.88 118
4383.03 113
4383.18 111
4383.33 110
4383.48 111
4383.64 112
4383.79 113
4383.94 111
4384.09 107
4384.24 102
4384.39 96
4384.55 91
4384.70 88
4384.85 87
4385.00 88
4385.15 91
4385.31 95
4385.46 99
4385.61 103
4385.76 105
4385.91 106
4386.07 106
4386.22 105
4386.37 103
4386.52 101
4386.67 99
4386.82 96
4386.98 93
4387.13 90
4387.28 86
4387.43 81
4387.58 75
4387.74 68
4387.89 60
4388.04 51
4388.19 42
4388.34 34
4388.50 27
4388.65 22
4388.80 18
4388.95 17
4389.10 16
4389.25 17
4389.41 17
4389.56 18
4389.71 19
4389.86 19
4390.01 18
4390.17 16
4390.32 14
4390.47 11
4390.62 7
4390.77 4
4390.93 2
4391.08 2
4391.23 4
4391.38 7
4391.53 13
4391.69 19
4391.84 25
4391.99 31
4392.14 34
4392.29 35
4392.45 34
4392.60 32
4392.75 30
4392.90 29
4393.05 29
4393.21 32
4393.36 35
4393.51 40
4393.66 45
4393.81 49
4393.96 53
4394.12 57
4394.27 59
4394.42 62
4394.57 64
4394.72 66
4394.88 67
4395.03 67
4395.18 67
4395.33 64
4395.48 60
4395.64 55
4395.79 50
4395.94 45
4396.09 41
4396.25 40
4396.40 43
4396.55 50
4396.70 62
4396.85 78
4397.01 96
4397.16 114
4397.31 131
4397.46 146
4397.61 156
4397.77 163
4397.92 168
4398.07 171
4398.22 173
4398.37 177
4398.53 181
4398.68 185
4398.83 190
4398.98 193
4399.13 194
4399.29 193
4399.44 190
4399.59 186
4399.74 181
4399.89 176
4400.05 171
4400.20 167
4400.35 162
4400.50 158
4400.65 154
4400.81 152
4400.96 151
4401.11 153
4401.26 159
4401.42 167
4401.57 178
4401.72 190
4401.87 202
4402.02 212
4402.18 221
4402.33 226
4402.48 227
4402.63 226
4402.78 222
4402.94 217
4403.09 210
4403.24 204
4403.39 196
4403.55 188
4403.70 179
4403.85 170
4404.00 160
4404.15 151
4404.31 143
4404.46 138
4404.61 134
4404.76 133
4404.91 133
4405.07 134
4405.22 134
4405.37 133
4405.52 130
4405.68 126
4405.83 119
4405.98 112
4406.13 103
4406.28 95
4406.44 87
4406.59 82
4406.74 79
4406.89 79
4407.05 82
4407.20 86
4407.35 91
4407.50 95
4407.65 97
4407.81 97
4407.96 95
4408.11 92
4408.26 87
4408.42 80
4408.57 73
4408.72 64
4408.87 53
4409.02 41
4409.18 28
4409.33 15
4409.48 3
4409.63 0
4409.79 0
4409.94 0
4410.09 0
4410.24 0
4410.39 0
4410.55 0
4410.70 0
4410.85 7
4411.00 13
4411.16 17
4411.31 20
4411.46 21
4411.61 20
4411.77 18
4411.92 16
4412.07 14
4412.22 13
4412.37 12
4412.53 13
4412.68 13
4412.83 14
4412.98 14
4413.14 14
4413.29 13
4413.44 13
4413.59 12
4413.75 11
4413.90 9
4414.05 7
4414.20 5
4414.35 3
4414.51 1
4414.66 0
4414.81 0
4414.96 3
4415.12 8
4415.27 14
4415.42 21
4415.57 29
4415.73 35
4415.88 40
4416.03 42
4416.18 43
4416.34 41
4416.49 37
4416.64 32
4416.79 27
4416.95 22
4417.10 19
4417.25 18
4417.40 19
4417.55 22
4417.71 29
4417.86 37
4418.01 49
4418.16 62
4418.32 78
4418.47 94
4418.62 108
4418.77 121
4418.93 130
4419.08 135
4419.23 138
4419.38 139
4419.54 139
4419.69 139
4419.84 140
4419.99 141
4420.15 143
4420.30 145
4420.45 146
4420.60 147
4420.76 148
4420.91 150
4421.06 153
4421.21 155
4421.37 157
4421.52 158
4421.67 157
4421.82 156
4421.98 155
4422.13 156
4422.28 160
4422.43 167
4422.59 177
4422.74 190
4422.89 203
4423.04 215
4423.20 226
4423.35 235
4423.50 241
4423.65 245
4423.81 248
4423.96 248
4424.11 246
4424.26 243
4424.42 238
4424.57 231
4424.72 225
4424.87 219
4425.03 215
4425.18 213
4425.33 214
4425.48 217
4425.64 223
4425.79 229
4425.94 236
4426.09 242
4426.25 246
4426.40 248
4426.55 249
4426.70 247
4426.86 244
4427.01 241
4427.16 237
4427.31 234
4427.47 232
4427.62 230
4427.77 228
4427.92 226
4428.08 223
4428.23 222
4428.38 222
4428.53 225
4428.69 230
4428.84 236
4428.99 243
4429.14 247
4429.30 247
4429.45 243
4429.60 233
4429.75 218
4429.91 202
4430.06 185
4430.21 169
4430.37 156
4430.52 146
4430.67 138
4430.82 131
4430.98 125
4431.13 120
4431.28 115
4431.43 110
4431.59 107
4431.74 106
4431.89 107
4432.04 111
4432.20 116
4432.35 122
4432.50 127
4432.65 130
4432.81 131
4432.96 130
4433.11 127
4433.27 122
4433.42 117
4433.57 113
4433.72 109
4433.88 105
4434.03 100
4434.18 94
4434.33 88
4434.49 81
4434.64 74
4434.79 68
4434.94 62
4435.10 58
4435.25 55
4435.40 52
4435.56 50
4435.71 49
4435.86 49
4436.01 51
4436.17 55
4436.32 61
4436.47 67
4436.62 73
4436.78 77
4436.93 79
4437.08 79
4437.24 76
4437.39 72
4437.54 66
4437.69 59
4437.85 53
4438.00 46
4438.15 41
4438.30 37
4438.46 34
4438.61 32
4438.76 32
4438.92 33
4439.07 34
4439.22 35
4439.37 36
4439.53 35
4439.68 33
4439.83 29
4439.99 25
4440.14 20
4440.29 16
4440.44 10
4440.60 5
4440.75 0
4440.90 0
4441.05 0
4441.21 0
4441.36 0
4441.51 0
4441.67 0
4441.82 0
4441.97 6
4442.12 19
4442.28 33
4442.43 45
4442.58 55
4442.74 62
4442.89 67
4443.04 69
4443.19 69
4443.35 68
4443.50 65
4443.65 62
4443.81 57
4443.96 53
4444.11 49
4444.26 48
4444.42 48
4444.57 51
4444.72 54
4444.88 56
4445.03 57
4445.18 56
4445.33 53
4445.49 49
4445.64 44
4445.79 40
4445.95 36
4446.10 34
4446.25 32
4446.40 29
4446.56 26
4446.71 22
4446.86 17
4447.02 13
4447.17 11
4447.32 10
4447.47 12
4447.63 16
4447.78 21
4447.93 27
4448.09 33
4448.24 39
4448.39 45
4448.55 50
4448.70 55
4448.85 59
4449.00 63
4449.16 66
4449.31 69
4449.46 71
4449.62 74
4449.77 75
4449.92 76
4450.07 75
4450.23 73
4450.38 70
4450.53 65
4450.69 59
4450.84 53
4450.99 47
4451.15 41
4451.30 36
4451.45 30
4451.60 25
4451.76 19
4451.91 14
4452.06 9
4452.22 6
4452.37 4
4452.52 6
4452.68 9
4452.83 14
4452.98 19
4453.13 24
4453.29 26
4453.44 27
4453.59 26
4453.75 25
4453.90 25
4454.05 26
4454.21 29
4454.36 34
4454.51 41
4454.66 48
4454.82 56
4454.97 62
4455.12 68
4455.28 73
4455.43 77
4455.58 81
4455.74 84
4455.89 88
4456.04 91
4456.19 93
4456.35 94
4456.50 93
4456.65 89
4456.81 85
4456.96 79
4457.11 73
4457.27 66
4457.42 61
4457.57 56
4457.73 52
4457.88 48
4458.03 44
4458.18 41
4458.34 40
4458.49 40
4458.64 43
4458.80 48
4458.95 56
4459.10 64
4459.26 72
4459.41 79
4459.56 82
4459.72 83
4459.87 81
4460.02 76
4460.18 70
4460.33 65
4460.48 59
4460.63 54
4460.79 50
4460.94 46
4461.09 42
4461.25 39
4461.40 36
4461.55 34
4461.71 35
4461.86 37
4462.01 41
4462.17 46
4462.32 50
4462.47 54
4462.63 57
4462.78 58
4462.93 57
4463.09 54
4463.24 51
4463.39 46
4463.54 40
4463.70 35
4463.85 30
4464.00 26
4464.16 24
4464.31 23
4464.46 22
4464.62 22
4464.77 21
4464.92 20
4465.08 19
4465.23 19
4465.38 20
4465.54 21
4465.69 24
4465.84 26
4466.00 29
4466.15 30
4466.30 30
4466.46 28
4466.61 25
4466.76 21
4466.92 17
4467.07 14
4467.22 12
4467.38 12
4467.53 14
4467.68 18
4467.84 22
4467.99 26
4468.14 30
4468.29 31
4468.45 31
4468.60 30
4468.75 28
4468.91 27
4469.06 26
4469.21 26
4469.37 26
4469.52 26
4469.67 25
4469.83 24
4469.98 22
4470.13 21
4470.29 20
4470.44 21
4470.59 22
4470.75 26
4470.90 30
4471.05 34
4471.21 37
4471.36 37
4471.51 36
4471.67 32
4471.82 26
4471.97 18
4472.13 11
4472.28 5
4472.43 2
4472.59 1
4472.74 3
4472.89 7
4473.05 12
4473.20 18
4473.35 23
4473.51 26
4473.66 28
4473.81 27
4473.97 26
4474.12 23
4474.27 22
4474.43 21
4474.58 22
4474.73 24
4474.89 28
4475.04 32
4475.19 36
4475.35 40
4475.50 42
4475.65 42
4475.81 42
4475.96 41
4476.12 39
4476.27 38
4476.42 37
4476.58 38
4476.73 39
4476.88 41
4477.04 42
4477.19 43
4477.34 42
4477.50 41
4477.65 38
4477.80 35
4477.96 33
4478.11 31
4478.26 31
4478.42 33
4478.57 36
4478.72 40
4478.88 44
4479.03 46
4479.18 46
4479.34 44
4479.49 38
4479.64 29
4479.80 19
4479.95 8
4480.10 0
4480.26 0
4480.41 0
4480.56 0
4480.72 0
4480.87 0
4481.03 0
4481.18 0
4481.33 4
4481.49 16
4481.64 28
4481.79 38
4481.95 45
4482.10 51
4482.25 55
4482.41 57
4482.56 60
4482.71 62
4482.87 63
4483.02 64
4483.17 63
4483.33 62
4483.48 59
4483.64 55
4483.79 50
4483.94 45
4484.10 41
4484.25 37
4484.40 35
4484.56 33
4484.71 33
4484.86 33
4485.02 33
4485.17 32
4485.32 31
4485.48 31
4485.63 30
4485.78 30
4485.94 32
4486.09 34
4486.25 36
4486.40 40
4486.55 45
4486.71 50
4486.86 57
4487.01 65
4487.17 73
4487.32 80
4487.47 85
4487.63 88
4487.78 87
4487.93 85
4488.09 81
4488.24 78
4488.40 75
4488.55 75
4488.70 75
4488.86 76
4489.01 76
4489.16 74
4489.32 70
4489.47 63
4489.62 53
4489.78 44
4489.93 34
4490.09 27
4490.24 22
4490.39 19
4490.55 18
4490.70 20
4490.85 23
4491.01 26
4491.16 30
4491.31 35
4491.47 41
4491.62 48
4491.78 56
4491.93 63
4492.08 71
4492.24 77
4492.39 83
4492.54 86
4492.70 89
4492.85 90
4493.01 90
4493.16 90
4493.31 89
4493.47 89
4493.62 88
4493.77 88
4493.93 87
4494.08 86
4494.24 84
4494.39 83
4494.54 81
4494.70 81
4494.85 82
4495.00 85
4495.16 90
4495.31 97
4495.46 106
4495.62 114
4495.77 122
4495.93 127
4496.08 131
4496.23 134
4496.39 134
4496.54 133
4496.69 132
4496.85 131
4497.00 131
4497.16 130
4497.31 130
4497.46 130
4497.62 130
4497.77 129
4497.92 127
4498.08 125
4498.23 122
4498.39 117
4498.54 111
4498.69 104
4498.85 96
4499.00 87
4499.16 77
4499.31 67
4499.46 59
4499.62 53
4499.77 50
4499.92 50
4500.08 53
4500.23 57
4500.39 61
4500.54 65
4500.69 67
4500.85 67
4501.00 65
4501.15 61
4501.31 56
4501.46 53
4501.62 52
4501.77 53
4501.92 55
4502.08 57
4502.23 57
4502.39 55
4502.54 49
4502.69 40
4502.85 29
4503.00 17
4503.15 5
4503.31 0
4503.46 0
4503.62 0
4503.77 0
4503.92 0
4504.08 0
4504.23 0
4504.39 0
4504.54 5
4504.69 10
4504.85 14
4505.00 17
4505.16 19
4505.31 21
4505.46 22
4505.62 24
4505.77 26
4505.92 30
4506.08 34
4506.23 39
4506.39 45
4506.54 51
4506.69 57
4506.85 62
4507.00 66
4507.16 68
4507.31 70
4507.46 71
4507.62 74
4507.77 78
4507.93 85
4508.08 94
4508.23 106
4508.39 117
4508.54 126
4508.70 131
4508.85 131
4509.00 127
4509.16 119
4509.31 107
4509.47 95
4509.62 84
4509.77 74
4509.93 67
4510.08 63
4510.24 61
4510.39 61
4510.54 61
4510.70 62
4510.85 61
4511.01 58
4511.16 56
4511.31 53
4511.47 51
4511.62 50
4511.78 52
4511.93 55
4512.08 59
4512.24 61
4512.39 62
4512.55 60
4512.70 57
4512.85 52
4513.01 47
4513.16 43
4513.32 41
4513.47 40
4513.62 41
4513.78 43
4513.93 46
4514.09 48
4514.24 50
4514.39 51
4514.55 50
4514.70 49
4514.86 46
4515.01 43
4515.16 38
4515.32 33
4515.47 29
4515.63 26
4515.78 24
4515.93 23
4516.09 24
4516.24 26
4516.40 28
4516.55 31
4516.71 34
4516.86 37
4517.01 42
4517.17 47
4517.32 54
4517.48 61
4517.63 69
4517.78 75
4517.94 81
4518.09 84
4518.25 84
4518.40 83
4518.55 81
4518.71 77
4518.86 72
4519.02 67
4519.17 60
4519.33 54
4519.48 47
4519.63 40
4519.79 34
4519.94 29
4520.10 26
4520.25 26
4520.40 27
4520.56 30
4520.71 33
4520.87 36
4521.02 37
4521.18 36
4521.33 33
4521.48 30
4521.64 28
4521.79 25
4521.95 24
4522.10 23
4522.25 22
4522.41 21
4522.56 20
4522.72 17
4522.87 14
4523.03 12
4523.18 11
4523.33 11
4523.49 13
4523.64 16
4523.80 20
4523.95 25
4524.11 29
4524.26 33
4524.41 36
4524.57 38
4524.72 39
4524.88 39
4525.03 39
4525.18 40
4525.34 41
4525.49 44
4525.65 46
4525.80 47
4525.96 47
4526.11 43
4526.26 38
4526.42 31
4526.57 24
4526.73 17
4526.88 12
4527.04 10
4527.19 9
4527.34 9
4527.50 10
4527.65 10
4527.81 11
4527.96 12
4528.12 13
4528.27 14
4528.42 16
4528.58 17
4528.73 19
4528.89 20
4529.04 23
4529.20 27
4529.35 32
4529.50 39
4529.66 48
4529.81 56
4529.97 63
4530.12 68
4530.28 71
4530.43 71
4530.58 68
4530.74 64
4530.89 60
4531.05 57
4531.20 54
4531.36 51
4531.51 49
4531.67 46
4531.82 43
4531.97 37
4532.13 30
4532.28 22
4532.44 14
4532.59 7
4532.75 2
4532.90 0
4533.05 0
4533.21 0
4533.36 1
4533.52 3
4533.67 4
4533.83 4
4533.98 3
4534.14 1
4534.29 0
4534.44 0
4534.60 0
4534.75 0
4534.91 0
4535.06 4
4535.22 8
4535.37 12
4535.52 15
4535.68 16
4535.83 16
4535.99 15
4536.14 13
4536.30 12
4536.45 11
4536.61 12
4536.76 12
4536.91 11
4537.07 10
4537.22 8
4537.38 7
4537.53 6
4537.69 6
4537.84 7
4538.00 10
4538.15 14
4538.30 17
4538.46 20
4538.61 23
4538.77 25
4538.92 27
4539.08 27
4539.23 27
4539.39 26
4539.54 23
4539.70 20
4539.85 17
4540.00 16
4540.16 15
4540.31 16
4540.47 18
4540.62 19
4540.78 18
4540.93 15
4541.09 10
4541.24 4
4541.39 0
4541.55 0
4541.70 0
4541.86 5
4542.01 13
4542.17 21
4542.32 28
4542.48 33
4542.63 36
4542.79 37
4542.94 37
4543.09 36
4543.25 34
4543.40 33
4543.56 31
4543.71 30
4543.87 29
4544.02 29
4544.18 29
4544.33 30
4544.49 30
4544.64 29
4544.79 28
4544.95 25
4545.10 21
4545.26 17
4545.41 12
4545.57 9
4545.72 8
4545.88 10
4546.03 13
4546.19 18
4546.34 24
4546.50 29
4546.65 33
4546.80 36
4546.96 37
4547.11 38
4547.27 39
4547.42 41
4547.58 44
4547.73 48
4547.89 54
4548.04 59
4548.20 64
4548.35 66
4548.51 67
4548.66 67
4548.81 66
4548.97 66
4549.12 66
4549.28 69
4549.43 72
4549.59 78
4549.74 83
4549.90 88
4550.05 92
4550.21 96
4550.36 98
4550.52 99
4550.67 101
4550.83 103
4550.98 107
4551.13 111
4551.29 115
4551.44 118
4551.60 121
4551.75 121
4551.91 119
4552.06 116
4552.22 113
4552.37 109
4552.53 107
4552.68 105
4552.84 106
4552.99 106
4553.15 106
4553.30 105
4553.46 101
4553.61 94
4553.76 85
4553.92 75
4554.07 65
4554.23 58
4554.38 54
4554.54 53
4554.69 55
4554.85 59
4555.00 65
4555.16 70
4555.31 75
4555.47 80
4555.62 84
4555.78 90
4555.93 97
4556.09 104
4556.24 112
4556.40 119
4556.55 126
4556.71 131
4556.86 133
4557.01 134
4557.17 132
4557.32 129
4557.48 125
4557.63 121
4557.79 120
4557.94 120
4558.10 122
4558.25 127
4558.41 132
4558.56 137
4558.72 141
4558.87 145
4559.03 148
4559.18 152
4559.34 156
4559.49 161
4559.65 167
4559.80 172
4559.96 176
4560.11 179
4560.27 180
4560.42 179
4560.58 179
4560.73 180
4560.89 182
4561.04 187
4561.19 193
4561.35 201
4561.50 209
4561.66 217
4561.81 225
4561.97 230
4562.12 233
4562.28 234
4562.43 233
4562.59 230
4562.74 228
4562.90 227
4563.05 229
4563.21 233
4563.36 241
4563.52 249
4563.67 257
4563.83 264
4563.98 268
4564.14 269
4564.29 268
4564.45 264
4564.60 259
4564.76 252
4564.91 244
4565.07 236
4565.22 228
4565.38 221
4565.53 214
4565.69 209
4565.84 204
4566.00 200
4566.15 198
4566.31 197
4566.46 198
4566.62 201
4566.77 206
4566.93 213
4567.08 221
4567.24 229
4567.39 236
4567.55 242
4567.70 246
4567.86 247
4568.01 245
4568.17 242
4568.32 237
4568.48 231
4568.63 225
4568.79 219
4568.94 214
4569.10 210
4569.25 205
4569.41 200
4569.56 194
4569.72 188
4569.87 182
4570.03 177
4570.18 174
4570.34 173
4570.49 174
4570.65 175
4570.80 176
4570.96 176
4571.11 176
4571.27 175
4571.42 174
4571.58 174
4571.73 175
4571.89 176
4572.04 179
4572.20 181
4572.35 183
4572.51 183
4572.66 182
4572.82 179
4572.97 172
4573.13 163
4573.28 151
4573.44 136
4573.59 121
4573.75 105
4573.90 91
4574.06 79
4574.21 70
4574.37 63
4574.52 58
4574.68 55
4574.83 53
4574.99 52
4575.14 53
4575.30 54
4575.45 56
4575.61 58
4575.76 61
4575.92 62
4576.07 62
4576.23 61
4576.38 58
4576.54 55
4576.69 52
4576.85 50
4577.00 50
4577.16 50
4577.31 50
4577.47 49
4577.62 46
4577.78 41
4577.93 34
4578.09 27
4578.24 19
4578.40 13
4578.56 10
4578.71 9
4578.87 12
4579.02 16
4579.18 22
4579.33 28
4579.49 35
4579.64 40
4579.80 45
4579.95 49
4580.11 52
4580.26 55
4580.42 56
4580.57 56
4580.73 54
4580.88 51
4581.04 47
4581.19 41
4581.35 34
4581.50 27
4581.66 20
4581.81 14
4581.97 8
4582.12 3
4582.28 0
4582.43 0
4582.59 0
4582.75 0
4582.90 0
4583.06 1
4583.21 2
4583.37 3
4583.52 2
4583.68 1
4583.83 0
4583.99 0
4584.14 0
4584.30 0
4584.45 3
4584.61 9
4584.76 16
4584.92 22
4585.07 27
4585.23 30
4585.38 31
4585.54 30
4585.70 28
4585.85 27
4586.01 27
4586.16 29
4586.32 31
4586.47 34
4586.63 37
4586.78 39
4586.94 40
4587.09 41
4587.25 41
4587.40 41
4587.56 41
4587.71 40
4587.87 38
4588.02 36
4588.18 34
4588.34 31
4588.49 27
4588.65 24
4588.80 20
4588.96 17
4589.11 15
4589.27 13
4589.42 12
4589.58 14
4589.73 17
4589.89 21
4590.04 26
4590.20 31
4590.35 34
4590.51 35
4590.67 33
4590.82 28
4590.98 22
4591.13 16
4591.29 12
4591.44 10
4591.60 11
4591.75 16
4591.91 24
4592.06 33
4592.22 43
4592.37 52
4592.53 60
4592.68 67
4592.84 73
4593.00 77
4593.15 80
4593.31 82
4593.46 82
4593.62 81
4593.77 77
4593.93 73
4594.08 66
4594.24 60
4594.39 53
4594.55 47
4594.71 43
4594.86 42
4595.02 43
4595.17 47
4595.33 54
4595.48 62
4595.64 69
4595.79 76
4595.95 81
4596.10 84
4596.26 85
4596.42 84
4596.57 82
4596.73 80
4596.88 78
4597.04 77
4597.19 77
4597.35 77
4597.50 79
4597.66 81
4597.81 84
4597.97 86
4598.13 88
4598.28 88
4598.44 87
4598.59 85
4598.75 82
4598.90 80
4599.06 79
4599.21 80
4599.37 83
4599.52 89
4599.68 96
4599.84 103
4599.99 109
4600.15 112
4600.30 112
4600.46 109
4600.61 103
4600.77 97
4600.92 91
4601.08 88
4601.24 86
4601.39 88
4601.55 92
4601.70 96
4601.86 101
4602.01 103
4602.17 103
4602.32 102
4602.48 99
4602.64 97
4602.79 97
4602.95 99
4603.10 105
4603.26 113
4603.41 123
4603.57 131
4603.72 139
4603.88 143
4604.04 145
4604.19 143
4604.35 141
4604.50 136
4604.66 132
4604.81 128
4604.97 124
4605.12 120
4605.28 116
4605.44 113
4605.59 111
4605.75 108
4605.90 104
4606.06 100
4606.21 94
4606.37 87
4606.53 79
4606.68 71
4606.84 62
4606.99 54
4607.15 49
4607.30 45
4607.46 45
4607.61 49
4607.77 56
4607.93 65
4608.08 76
4608.24 87
4608.39 96
4608.55 103
4608.70 107
4608.86 107
4609.02 105
4609.17 102
4609.33 98
4609.48 94
4609.64 92
4609.79 90
4609.95 88
4610.11 87
4610.26 85
4610.42 83
4610.57 80
4610.73 78
4610.88 76
4611.04 76
4611.20 77
4611.35 78
4611.51 80
4611.66 82
4611.82 83
4611.97 83
4612.13 80
4612.29 76
4612.44 71
4612.60 64
4612.75 57
4612.91 49
4613.06 42
4613.22 37
4613.38 33
4613.53 31
4613.69 30
4613.84 31
4614.00 33
4614.15 35
4614.31 37
4614.47 39
4614.62 41
4614.78 42
4614.93 43
4615.09 42
4615.24 41
4615.40 40
4615.56 39
4615.71 40
4615.87 43
4616.02 48
4616.18 56
4616.33 65
4616.49 74
4616.65 83
4616.80 91
4616.96 97
4617.11 101
4617.27 104
4617.43 106
4617.58 106
4617.74 104
4617.89 99
4618.05 93
4618.20 85
4618.36 78
4618.52 72
4618.67 68
4618.83 69
4618.98 72
4619.14 77
4619.30 83
4619.45 88
4619.61 91
4619.76 92
4619.92 91
4620.07 88
4620.23 86
4620.39 84
4620.54 83
4620.70 83
4620.85 84
4621.01 85
4621.17 86
4621.32 88
4621.48 90
4621.63 91
4621.79 92
4621.94 92
4622.10 90
4622.26 87
4622.41 81
4622.57 72
4622.72 61
4622.88 49
4623.04 37
4623.19 27
4623.35 20
4623.50 17
4623.66 18
4623.82 24
4623.97 32
4624.13 41
4624.28 50
4624.44 57
4624.60 61
4624.75 63
4624.91 63
4625.06 62
4625.22 62
4625.38 62
4625.53 63
4625.69 63
4625.84 61
4626.00 58
4626.15 52
4626.31 44
4626.47 34
4626.62 23
4626.78 12
4626.93 3
4627.09 0
4627.25 0
4627.40 0
4627.56 0
4627.71 0
4627.87 0
4628.03 0
4628.18 3
4628.34 5
4628.49 5
4628.65 6
4628.81 6
4628.96 9
4629.12 12
4629.27 17
4629.43 23
4629.59 28
4629.74 32
4629.90 35
4630.05 36
4630.21 35
4630.37 34
4630.52 32
4630.68 31
4630.83 30
4630.99 31
4631.15 33
4631.30 37
4631.46 41
4631.61 46
4631.77 51
4631.93 56
4632.08 61
4632.24 66
4632.40 71
4632.55 77
4632.71 84
4632.86 93
4633.02 101
4633.18 110
4633.33 118
4633.49 124
4633.64 127
4633.80 128
4633.96 127
4634.11 122
4634.27 116
4634.42 109
4634.58 101
4634.74 93
4634.89 86
4635.05 79
4635.20 74
4635.36 69
4635.52 67
4635.67 67
4635.83 70
4635.99 75
4636.14 83
4636.30 91
4636.45 99
4636.61 106
4636.77 111
4636.92 114
4637.08 115
4637.23 113
4637.39 108
4637.55 102
4637.70 95
4637.86 87
4638.02 79
4638.17 72
4638.33 68
4638.48 66
4638.64 67
4638.80 70
4638.95 75
4639.11 79
4639.26 83
4639.42 85
4639.58 85
4639.73 84
4639.89 82
4640.05 80
4640.20 79
4640.36 78
4640.51 79
4640.67 81
4640.83 83
4640.98 86
4641.14 91
4641.30 97
4641.45 103
4641.61 110
4641.76 115
4641.92 118
4642.08 117
4642.23 113
4642.39 105
4642.54 94
4642.70 83
4642.86 72
4643.01 62
4643.17 54
4643.33 48
4643.48 43
4643.64 39
4643.79 37
4643.95 36
4644.11 38
4644.26 42
4644.42 46
4644.58 51
4644.73 55
4644.89 57
4645.04 56
4645.20 52
4645.36 47
4645.51 43
4645.67 40
4645.83 39
4645.98 41
4646.14 46
4646.30 52
4646.45 59
4646.61 65
4646.76 71
4646.92 76
4647.08 80
4647.23 83
4647.39 84
4647.55 84
4647.70 82
4647.86 79
4648.01 74
4648.17 69
4648.33 65
4648.48 62
4648.64 62
4648.80 63
4648.95 66
4649.11 68
4649.27 68
4649.42 66
4649.58 60
4649.73 52
4649.89 42
4650.05 33
4650.20 24
4650.36 17
4650.52 13
4650.67 13
4650.83 15
4650.99 18
4651.14 23
4651.30 27
4651.45 31
4651.61 32
4651.77 32
4651.92 32
4652.08 33
4652.24 36
4652.39 42
4652.55 51
4652.71 62
4652.86 74
4653.02 83
4653.17 89
4653.33 89
4653.49 85
4653.64 76
4653.80 64
4653.96 50
4654.11 38
4654.27 26
4654.43 17
4654.58 10
4654.74 6
4654.90 4
4655.05 2
4655.21 2
4655.36 2
4655.52 3
4655.68 3
4655.83 2
4655.99 1
4656.15 0
4656.30 0
4656.46 0
4656.62 0
4656.77 0
4656.93 0
4657.09 1
4657.24 3
4657.40 5
4657.56 6
4657.71 8
4657.87 9
4658.02 11
4658.18 15
4658.34 20
4658.49 25
4658.65 31
4658.81 36
4658.96 40
4659.12 43
4659.28 46
4659.43 48
4659.59 51
4659.75 56
4659.90 61
4660.06 66
4660.22 72
4660.37 76
4660.53 77
4660.69 74
4660.84 69
4661.00 60
4661.16 50
4661.31 39
4661.47 30
4661.62 24
4661.78 22
4661.94 24
4662.09 30
4662.25 38
4662.41 47
4662.56 54
4662.72 59
4662.88 62
4663.03 63
4663.19 61
4663.35 58
4663.50 53
4663.66 48
4663.82 43
4663.97 37
4664.13 30
4664.29 25
4664.44 20
4664.60 18
4664.76 18
4664.91 21
4665.07 25
4665.23 31
4665.38 38
4665.54 45
4665.70 51
4665.85 57
4666.01 62
4666.17 66
4666.32 70
4666.48 72
4666.64 74
4666.79 74
4666.95 73
4667.11 71
4667.26 67
4667.42 61
4667.58 53
4667.73 44
4667.89 35
4668.05 26
4668.20 18
4668.36 12
4668.52 10
4668.67 11
4668.83 15
4668.99 21
4669.14 28
4669.30 34
4669.46 39
4669.61 42
4669.77 44
4669.93 43
4670.08 42
4670.24 40
4670.40 38
4670.55 35
4670.71 33
4670.87 30
4671.02 29
4671.18 27
4671.34 27
4671.49 28
4671.65 30
4671.81 34
4671.96 39
4672.12 45
4672.28 52
4672.43 59
4672.59 66
4672.75 73
4672.90 79
4673.06 84
4673.22 87
4673.37 88
4673.53 88
4673.69 87
4673.84 86
4674.00 85
4674.16 85
4674.31 86
4674.47 86
4674.63 86
4674.78 85
4674.94 81
4675.10 75
4675.26 67
4675.41 59
4675.57 51
4675.73 44
4675.88 38
4676.04 33
4676.20 31
4676.35 30
4676.51 30
4676.67 32
4676.82 35
4676.98 38
4677.14 40
4677.29 43
4677.45 45
4677.61 46
4677.76 47
4677.92 47
4678.08 46
4678.23 44
4678.39 41
4678.55 38
4678.70 36
4678.86 33
4679.02 32
4679.18 33
4679.33 36
4679.49 41
4679.65 46
4679.80 52
4679.96 58
4680.12 62
4680.27 64
4680.43 63
4680.59 60
4680.74 55
4680.90 49
4681.06 43
4681.21 38
4681.37 33
4681.53 30
4681.69 27
4681.84 24
4682.00 21
4682.16 18
4682.31 14
4682.47 11
4682.63 8
4682.78 6
4682.94 5
4683.10 6
4683.25 7
4683.41 8
4683.57 8
4683.73 7
4683.88 6
4684.04 4
4684.20 3
4684.35 2
4684.51 2
4684.67 2
4684.82 3
4684.98 3
4685.14 3
4685.29 3
4685.45 3
4685.61 4
4685.77 6
4685.92 8
4686.08 10
4686.24 12
4686.39 13
4686.55 15
4686.71 17
4686.86 20
4687.02 25
4687.18 29
4687.34 34
4687.49 38
4687.65 40
4687.81 40
4687.96 38
4688.12 34
4688.28 30
4688.43 25
4688.59 21
4688.75 17
4688.91 15
4689.06 13
4689.22 12
4689.38 11
4689.53 10
4689.69 9
4689.85 9
4690.00 9
4690.16 10
4690.32 13
4690.48 18
4690.63 23
4690.79 29
4690.95 34
4691.10 38
4691.26 40
4691.42 40
4691.57 39
4691.73 36
4691.89 33
4692.05 31
4692.20 29
4692.36 28
4692.52 28
4692.67 29
4692.83 30
4692.99 32
4693.15 34
4693.30 36
4693.46 39
4693.62 41
4693.77 45
4693.93 51
4694.09 57
4694.25 62
4694.40 67
4694.56 70
4694.72 70
4694.87 66
4695.03 60
4695.19 51
4695.34 42
4695.50 33
4695.66 25
4695.82 18
4695.97 13
4696.13 9
4696.29 6
4696.44 3
4696.60 0
4696.76 0
4696.92 0
4697.07 0
4697.23 0
4697.39 0
4697.54 0
4697.70 0
4697.86 1
4698.02 8
4698.17 14
4698.33 20
4698.49 25
4698.64 29
4698.80 32
4698.96 33
4699.12 34
4699.27 35
4699.43 37
4699.59 40
4699.75 43
4699.90 48
4700.06 52
4700.22 57
4700.37 60
4700.53 62
4700.69 64
4700.85 64
4701.00 65
4701.16 67
4701.32 69
4701.47 72
4701.63 75
4701.79 77
4701.95 77
4702.10 75
4702.26 72
4702.42 68
4702.58 63
4702.73 59
4702.89 56
4703.05 55
4703.20 54
4703.36 53
4703.52 52
4703.68 50
4703.83 48
4703.99 45
4704.15 43
4704.31 42
4704.46 43
4704.62 45
4704.78 49
4704.93 55
4705.09 61
4705.25 67
4705.41 72
4705.56 76
4705.72 78
4705.88 77
4706.04 75
4706.19 71
4706.35 66
4706.51 61
4706.66 56
4706.82 52
4706.98 50
4707.14 51
4707.29 54
4707.45 60
4707.61 68
4707.77 77
4707.92 86
4708.08 94
4708.24 101
4708.39 106
4708.55 110
4708.71 111
4708.87 111
4709.02 109
4709.18 105
4709.34 99
4709.50 91
4709.65 82
4709.81 72
4709.97 62
4710.13 53
4710.28 46
4710.44 39
4710.60 34
4710.76 30
4710.91 27
4711.07 25
4711.23 22
4711.38 20
4711.54 18
4711.70 15
4711.86 11
4712.01 6
4712.17 0
4712.33 0
4712.49 0
4712.64 0
4712.80 0
4712.96 0
4713.12 0
4713.27 0
4713.43 4
4713.59 13
4713.75 20
4713.90 26
4714.06 29
4714.22 30
4714.38 31
4714.53 31
4714.69 34
4714.85 38
4715.01 45
4715.16 53
4715.32 62
4715.48 71
4715.64 77
4715.79 80
4715.95 81
4716.11 79
4716.27 75
4716.42 70
4716.58 65
4716.74 62
4716.90 60
4717.05 60
4717.21 61
4717.37 64
4717.53 68
4717.68 73
4717.84 78
4718.00 83
4718.16 87
4718.31 89
4718.47 89
4718.63 87
4718.79 83
4718.94 78
4719.10 73
4719.26 69
4719.42 65
4719.57 63
4719.73 61
4719.89 60
4720.05 58
4720.20 57
4720.36 55
4720.52 53
4720.68 51
4720.83 50
4720.99 50
4721.15 50
4721.31 51
4721.46 52
4721.62 53
4721.78 53
4721.94 53
4722.09 53
4722.25 51
4722.41 48
4722.57 45
4722.72 41
4722.88 37
4723.04 34
4723.20 33
4723.35 34
4723.51 37
4723.67 40
4723.83 43
4723.98 45
4724.14 45
4724.30 43
4724.46 38
4724.61 32
4724.77 25
4724.93 20
4725.09 17
4725.25 17
4725.40 20
4725.56 27
4725.72 36
4725.88 47
4726.03 58
4726.19 67
4726.35 74
4726.51 77
4726.66 76
4726.82 72
4726.98 65
4727.14 56
4727.29 48
4727.45 40
4727.61 34
4727.77 31
4727.93 30
4728.08 32
4728.24 34
4728.40 36
4728.56 39
4728.71 40
4728.87 42
4729.03 44
4729.19 47
4729.34 52
4729.50 57
4729.66 63
4729.82 68
4729.98 71
4730.13 71
4730.29 68
4730.45 60
4730.61 50
4730.76 39
4730.92 28
4731.08 20
4731.24 15
4731.39 14
4731.55 17
4731.71 22
4731.87 29
4732.03 35
4732.18 39
4732.34 43
4732.50 46
4732.66 48
4732.81 50
4732.97 53
4733.13 55
4733.29 57
4733.45 57
4733.60 56
4733.76 54
4733.92 52
4734.08 51
4734.23 53
4734.39 57
4734.55 64
4734.71 72
4734.87 79
4735.02 83
4735.18 85
4735.34 82
4735.50 76
4735.65 67
4735.81 58
4735.97 49
4736.13 41
4736.29 36
4736.44 32
4736.60 29
4736.76 27
4736.92 25
4737.07 21
4737.23 17
4737.39 11
4737.55 5
4737.71 0
4737.86 0
4738.02 0
4738.18 0
4738.34 0
4738.49 0
4738.65 0
4738.81 0
4738.97 1
4739.13 11
4739.28 21
4739.44 31
4739.60 37
4739.76 40
4739.92 39
4740.07 35
4740.23 28
4740.39 21
4740.55 14
4740.70 9
4740.86 5
4741.02 4
4741.18 4
4741.34 5
4741.49 8
4741.65 12
4741.81 18
4741.97 25
4742.13 32
4742.28 40
4742.44 46
4742.60 50
4742.76 53
4742.92 54
4743.07 53
4743.23 53
4743.39 53
4743.55 53
4743.70 53
4743.86 54
4744.02 55
4744.18 55
4744.34 56
4744.49 58
4744.65 61
4744.81 65
4744.97 71
4745.13 78
4745.28 87
4745.44 97
4745.60 106
4745.76 115
4745.92 123
4746.07 131
4746.23 138
4746.39 144
4746.55 151
4746.71 158
4746.86 164
4747.02 169
4747.18 171
4747.34 169
4747.50 165
4747.65 158
4747.81 150
4747.97 141
4748.13 133
4748.29 126
4748.44 119
4748.60 114
4748.76 109
4748.92 103
4749.08 98
4749.23 91
4749.39 84
4749.55 78
4749.71 71
4749.87 64
4750.02 57
4750.18 50
4750.34 44
4750.50 38
4750.66 32
4750.81 28
4750.97 25
4751.13 24
4751.29 25
4751.45 28
4751.60 33
4751.76 41
4751.92 50
4752.08 61
4752.24 72
4752.39 84
4752.55 94
4752.71 102
4752.87 107
4753.03 109
4753.19 106
4753.34 101
4753.50 94
4753.66 85
4753.82 76
4753.98 67
4754.13 58
4754.29 50
4754.45 43
4754.61 36
4754.77 31
4754.92 27
4755.08 25
4755.24 26
4755.40 30
4755.56 36
4755.72 43
4755.87 50
4756.03 57
4756.19 63
4756.35 67
4756.51 70
4756.66 73
4756.82 75
4756.98 76
4757.14 78
4757.30 78
4757.45 77
4757.61 74
4757.77 70
4757.93 65
4758.09 60
4758.25 55
4758.40 52
4758.56 49
4758.72 48
4758.88 47
4759.04 47
4759.19 45
4759.35 43
4759.51 40
4759.67 36
4759.83 32
4759.99 29
4760.14 27
4760.30 25
4760.46 25
4760.62 26
4760.78 27
4760.93 28
4761.09 30
4761.25 31
4761.41 34
4761.57 37
4761.73 41
4761.88 47
4762.04 52
4762.20 57
4762.36 59
4762.52 58
4762.68 54
4762.83 46
4762.99 36
4763.15 24
4763.31 12
4763.47 1
4763.62 0
4763.78 0
4763.94 0
4764.10 0
4764.26 0
4764.42 0
4764.57 0
4764.73 4
4764.89 9
4765.05 12
4765.21 13
4765.37 12
4765.52 11
4765.68 9
4765.84 9
4766.00 10
4766.16 14
4766.32 18
4766.47 23
4766.63 26
4766.79 29
4766.95 29
4767.11 29
4767.27 28
4767.42 27
4767.58 26
4767.74 26
4767.90 26
4768.06 26
4768.22 26
4768.37 25
4768.53 24
4768.69 22
4768.85 20
4769.01 18
4769.17 17
4769.32 18
4769.48 21
4769.64 26
4769.80 32
4769.96 39
4770.12 46
4770.27 52
4770.43 58
4770.59 64
4770.75 69
4770.91 74
4771.07 79
4771.22 85
4771.38 92
4771.54 98
4771.70 105
4771.86 110
4772.02 115
4772.17 118
4772.33 120
4772.49 122
4772.65 124
4772.81 127
4772.97 130
4773.13 135
4773.28 139
4773.44 142
4773.60 145
4773.76 146
4773.92 147
4774.08 147
4774.23 147
4774.39 147
4774.55 145
4774.71 143
4774.87 139
4775.03 134
4775.18 128
4775.34 123
4775.50 118
4775.66 115
4775.82 114
4775.98 114
4776.14 114
4776.29 115
4776.45 115
4776.61 115
4776.77 114
4776.93 113
4777.09 113
4777.24 112
4777.40 111
4777.56 111
4777.72 110
4777.88 110
4778.04 110
4778.20 112
4778.35 115
4778.51 120
4778.67 126
4778.83 133
4778.99 141
4779.15 148
4779.31 155
4779.46 162
4779.62 167
4779.78 171
4779.94 174
4780.10 176
4780.26 176
4780.42 175
4780.57 174
4780.73 171
4780.89 169
4781.05 166
4781.21 163
4781.37 160
4781.52 158
4781.68 157
4781.84 156
4782.00 155
4782.16 153
4782.32 151
4782.48 147
4782.63 141
4782.79 134
4782.95 125
4783.11 114
4783.27 103
4783.43 91
4783.59 80
4783.75 73
4783.90 69
4784.06 68
4784.22 70
4784.38 74
4784.54 78
4784.70 82
4784.86 84
4785.01 85
4785.17 86
4785.33 86
4785.49 87
4785.65 88
4785.81 91
4785.97 93
4786.12 96
4786.28 99
4786.44 102
4786.60 105
4786.76 110
4786.92 115
4787.08 120
4787.23 127
4787.39 134
4787.55 140
4787.71 147
4787.87 154
4788.03 160
4788.19 165
4788.35 168
4788.50 169
4788.66 168
4788.82 165
4788.98 159
4789.14 151
4789.30 142
4789.46 132
4789.61 121
4789.77 111
4789.93 102
4790.09 95
4790.25 89
4790.41 85
4790.57 82
4790.73 79
4790.88 77
4791.04 74
4791.20 71
4791.36 68
4791.52 66
4791.68 64
4791.84 65
4792.00 68
4792.15 72
4792.31 78
4792.47 84
4792.63 88
4792.79 90
4792.95 90
4793.11 87
4793.27 82
4793.42 77
4793.58 72
4793.74 68
4793.90 64
4794.06 61
4794.22 57
4794.38 54
4794.54 50
4794.69 47
4794.85 46
4795.01 47
4795.17 49
4795.33 54
4795.49 59
4795.65 63
4795.81 66
4795.96 66
4796.12 63
4796.28 58
4796.44 52
4796.60 46
4796.76 40
4796.92 35
4797.08 31
4797.24 29
4797.39 28
4797.55 29
4797.71 30
4797.87 33
4798.03 35
4798.19 37
4798.35 37
4798.51 35
4798.66 32
4798.82 27
4798.98 22
4799.14 17
4799.30 14
4799.46 12
4799.62 14
4799.78 16
4799.94 21
4800.09 25
4800.25 30
4800.41 33
4800.57 36
4800.73 38
4800.89 39
4801.05 40
4801.21 42
4801.37 44
4801.52 47
4801.68 50
4801.84 53
4802.00 55
4802.16 56
4802.32 55
4802.48 52
4802.64 48
4802.80 41
4802.95 33
4803.11 24
4803.27 16
4803.43 9
4803.59 4
4803.75 3
4803.91 5
4804.07 9
4804.23 15
4804.38 22
4804.54 28
4804.70 33
4804.86 37
4805.02 40
4805.18 43
4805.34 46
4805.50 49
4805.66 54
4805.82 60
4805.97 67
4806.13 74
4806.29 82
4806.45 89
4806.61 95
4806.77 102
4806.93 108
4807.09 114
4807.25 120
4807.40 124
4807.56 126
4807.72 126
4807.88 124
4808.04 118
4808.20 110
4808.36 99
4808.52 87
4808.68 74
4808.84 60
4808.99 46
4809.15 34
4809.31 23
4809.47 14
4809.63 7
4809.79 2
4809.95 0
4810.11 0
4810.27 0
4810.43 0
4810.59 0
4810.74 0
4810.90 0
4811.06 0
4811.22 0
4811.38 0
4811.54 1
4811.70 5
4811.86 11
4812.02 16
4812.18 22
4812.33 26
4812.49 29
4812.65 29
4812.81 27
4812.97 24
4813.13 21
4813.29 17
4813.45 15
4813.61 14
4813.77 15
4813.93 17
4814.08 21
4814.24 26
4814.40 32
4814.56 39
4814.72 47
4814.88 54
4815.04 61
4815.20 67
4815.36 72
4815.52 76
4815.68 78
4815.83 79
4815.99 78
4816.15 76
4816.31 73
4816.47 70
4816.63 67
4816.79 65
4816.95 63
4817.11 63
4817.27 64
4817.43 66
4817.59 68
4817.74 70
4817.90 71
4818.06 72
4818.22 71
4818.38 70
4818.54 69
4818.70 68
4818.86 69
4819.02 71
4819.18 74
4819.34 77
4819.50 80
4819.65 81
4819.81 79
4819.97 74
4820.13 67
4820.29 58
4820.45 48
4820.61 38
4820.77 30
4820.93 25
4821.09 24
4821.25 25
4821.41 31
4821.57 39
4821.72 50
4821.88 62
4822.04 74
4822.20 86
4822.36 96
4822.52 104
4822.68 109
4822.84 112
4823.00 112
4823.16 110
4823.32 105
4823.48 99
4823.64 93
4823.79 89
4823.95 87
4824.11 89
4824.27 94
4824.43 101
4824.59 110
4824.75 119
4824.91 126
4825.07 132
4825.23 136
4825.39 138
4825.55 139
4825.71 140
4825.87 140
4826.02 138
4826.18 135
4826.34 131
4826.50 126
4826.66 120
4826.82 113
4826.98 108
4827.14 104
4827.30 102
4827.46 99
4827.62 97
4827.78 94
4827.94 89
4828.10 83
4828.25 76
4828.41 69
4828.57 62
4828.73 56
4828.89 52
4829.05 49
4829.21 48
4829.37 50
4829.53 53
4829.69 58
4829.85 65
4830.01 72
4830.17 80
4830.33 86
4830.49 91
4830.64 93
4830.80 92
4830.96 90
4831.12 87
4831.28 83
4831.44 80
4831.60 78
4831.76 77
4831.92 75
4832.08 74
4832.24 73
4832.40 72
4832.56 71
4832.72 71
4832.88 70
4833.04 68
4833.20 65
4833.35 60
4833.51 54
4833.67 46
4833.83 38
4833.99 30
4834.15 22
4834.31 17
4834.47 13
4834.63 10
4834.79 8
4834.95 5
4835.11 3
4835.27 0
4835.43 0
4835.59 0
4835.75 0
4835.91 0
4836.07 0
4836.22 0
4836.38 0
4836.54 0
4836.70 1
4836.86 2
4837.02 4
4837.18 7
4837.34 12
4837.50 18
4837.66 24
4837.82 29
4837.98 32
4838.14 33
4838.30 32
4838.46 29
4838.62 25
4838.78 20
4838.94 15
4839.10 10
4839.25 5
4839.41 2
4839.57 0
4839.73 0
4839.89 0
4840.05 3
4840.21 9
4840.37 16
4840.53 24
4840.69 32
4840.85 40
4841.01 48
4841.17 55
4841.33 62
4841.49 68
4841.65 74
4841.81 79
4841.97 83
4842.13 85
4842.29 85
4842.45 84
4842.61 82
4842.76 80
4842.92 77
4843.08 76
4843.24 74
4843.40 72
4843.56 70
4843.72 66
4843.88 62
4844.04 57
4844.20 53
4844.36 48
4844.52 44
4844.68 41
4844.84 37
4845.00 34
4845.16 29
4845.32 24
4845.48 17
4845.64 11
4845.80 5
4845.96 2
4846.12 1
4846.28 3
4846.44 10
4846.60 19
4846.75 30
4846.91 42
4847.07 55
4847.23 67
4847.39 77
4847.55 86
4847.71 92
4847.87 97
4848.03 100
4848.19 101
4848.35 102
4848.51 101
4848.67 99
4848.83 97
4848.99 95
4849.15 92
4849.31 90
4849.47 86
4849.63 83
4849.79 79
4849.95 76
4850.11 72
4850.27 69
4850.43 65
4850.59 62
4850.75 59
4850.91 55
4851.07 50
4851.23 45
4851.39 39
4851.55 32
4851.70 27
4851.86 22
4852.02 20
4852.18 21
4852.34 24
4852.50 28
4852.66 34
4852.82 41
4852.98 46
4853.14 49
4853.30 49
4853.46 47
4853.62 43
4853.78 37
4853.94 32
4854.10 30
4854.26 30
4854.42 33
4854.58 40
4854.74 49
4854.90 59
4855.06 68
4855.22 76
4855.38 82
4855.54 86
4855.70 89
4855.86 93
4856.02 99
4856.18 106
4856.34 115
4856.50 124
4856.66 132
4856.82 138
4856.98 139
4857.14 137
4857.30 132
4857.46 124
4857.62 114
4857.78 104
4857.94 95
4858.10 87
4858.26 81
4858.42 77
4858.58 74
4858.74 72
4858.89 71
4859.05 72
4859.21 74
4859.37 77
4859.53 82
4859.69 88
4859.85 92
4860.01 95
4860.17 96
4860.33 94
4860.49 90
4860.65 84
4860.81 77
4860.97 71
4861.13 67
4861.29 65
4861.45 64
4861.61 65
4861.77 66
4861.93 66
4862.09 64
4862.25 59
4862.41 53
4862.57 45
4862.73 37
4862.89 32
4863.05 31
4863.21 33
[truncated: 733,993 more chars]
