# Supplementary material for: Methylobacterium Species Promoting Rice and Barley Growth and Interaction Specificity Revealed with Whole-Cell Matrix-Assisted Laser Desorption / Ionization-Time-of-Flight Mass Spectrometry (MALDI-TOF/MS) Analysis
Source: PLoS One. 2015 Jun 8;10(6):e0129509. doi: 10.1371/journal.pone.0129509 (PMC4460032; doi:10.1371/journal.pone.0129509)
Supplement: S3 Data — (ZIP) [file pone.0129509.s003.zip › Supplementary data 3 (ms from barley)/9a.txt]

779.92 0
779.98 0
780.05 0
780.11 0
780.18 0
780.24 0
780.30 0
780.37 0
780.43 0
780.50 0
780.56 0
780.62 0
780.69 0
780.75 0
780.82 0
780.88 0
780.94 0
781.01 0
781.07 0
781.14 0
781.20 0
781.26 0
781.33 0
781.39 0
781.46 0
781.52 0
781.59 0
781.65 0
781.71 0
781.78 0
781.84 0
781.91 0
781.97 0
782.03 0
782.10 0
782.16 0
782.23 0
782.29 0
782.35 0
782.42 0
782.48 0
782.55 0
782.61 0
782.67 0
782.74 0
782.80 0
782.87 0
782.93 0
782.99 0
783.06 0
783.12 0
783.19 0
783.25 0
783.32 0
783.38 0
783.44 0
783.51 0
783.57 0
783.64 0
783.70 0
783.76 0
783.83 0
783.89 0
783.96 0
784.02 0
784.09 0
784.15 0
784.21 0
784.28 0
784.34 0
784.41 0
784.47 0
784.53 0
784.60 0
784.66 0
784.73 0
784.79 0
784.86 0
784.92 0
784.98 0
785.05 0
785.11 0
785.18 0
785.24 0
785.30 0
785.37 0
785.43 0
785.50 0
785.56 0
785.63 0
785.69 0
785.75 0
785.82 0
785.88 0
785.95 0
786.01 0
786.08 0
786.14 0
786.20 0
786.27 0
786.33 0
786.40 0
786.46 0
786.52 0
786.59 0
786.65 0
786.72 0
786.78 0
786.85 0
786.91 0
786.97 0
787.04 0
787.10 0
787.17 0
787.23 0
787.30 0
787.36 0
787.42 0
787.49 0
787.55 0
787.62 0
787.68 0
787.75 0
787.81 0
787.87 0
787.94 0
788.00 0
788.07 0
788.13 0
788.20 0
788.26 0
788.33 0
788.39 0
788.45 0
788.52 0
788.58 0
788.65 0
788.71 0
788.78 0
788.84 0
788.90 0
788.97 0
789.03 0
789.10 0
789.16 0
789.23 0
789.29 0
789.35 0
789.42 0
789.48 0
789.55 0
789.61 0
789.68 0
789.74 0
789.81 0
789.87 0
789.93 0
790.00 0
790.06 0
790.13 0
790.19 0
790.26 0
790.32 0
790.38 0
790.45 0
790.51 0
790.58 0
790.64 0
790.71 0
790.77 0
790.84 0
790.90 0
790.96 0
791.03 0
791.09 0
791.16 0
791.22 0
791.29 0
791.35 0
791.42 0
791.48 0
791.54 0
791.61 0
791.67 0
791.74 0
791.80 0
791.87 0
791.93 0
792.00 0
792.06 0
792.13 0
792.19 0
792.25 0
792.32 0
792.38 0
792.45 0
792.51 0
792.58 0
792.64 0
792.71 0
792.77 0
792.83 0
792.90 0
792.96 0
793.03 0
793.09 0
793.16 0
793.22 0
793.29 0
793.35 0
793.42 0
793.48 0
793.54 0
793.61 0
793.67 0
793.74 0
793.80 0
793.87 0
793.93 0
794.00 0
794.06 0
794.13 0
794.19 0
794.25 0
794.32 0
794.38 0
794.45 0
794.51 0
794.58 0
794.64 0
794.71 0
794.77 0
794.84 0
794.90 0
794.96 0
795.03 0
795.09 0
795.16 0
795.22 0
795.29 0
795.35 0
795.42 0
795.48 0
795.55 0
795.61 0
795.68 0
795.74 0
795.80 0
795.87 0
795.93 0
796.00 0
796.06 0
796.13 0
796.19 0
796.26 0
796.32 0
796.39 0
796.45 0
796.52 0
796.58 0
796.65 0
796.71 0
796.77 0
796.84 0
796.90 0
796.97 0
797.03 0
797.10 0
797.16 0
797.23 0
797.29 0
797.36 0
797.42 0
797.49 0
797.55 0
797.62 0
797.68 0
797.74 0
797.81 0
797.87 0
797.94 0
798.00 0
798.07 0
798.13 0
798.20 0
798.26 0
798.33 0
798.39 0
798.46 0
798.52 0
798.59 0
798.65 0
798.72 0
798.78 0
798.85 0
798.91 0
798.97 0
799.04 0
799.10 0
799.17 0
799.23 0
799.30 0
799.36 0
799.43 0
799.49 0
799.56 0
799.62 0
799.69 0
799.75 0
799.82 0
799.88 0
799.95 0
800.01 0
800.08 0
800.14 0
800.21 0
800.27 0
800.34 0
800.40 0
800.47 0
800.53 0
800.59 0
800.66 0
800.72 0
800.79 0
800.85 0
800.92 0
800.98 0
801.05 0
801.11 0
801.18 0
801.24 0
801.31 0
801.37 0
801.44 0
801.50 0
801.57 0
801.63 0
801.70 0
801.76 0
801.83 0
801.89 0
801.96 0
802.02 0
802.09 0
802.15 0
802.22 0
802.28 0
802.35 0
802.41 0
802.48 0
802.54 0
802.61 0
802.67 0
802.74 0
802.80 0
802.87 0
802.93 0
803.00 0
803.06 0
803.13 0
803.19 0
803.25 0
803.32 0
803.38 0
803.45 0
803.51 0
803.58 0
803.64 0
803.71 0
803.77 0
803.84 0
803.90 0
803.97 0
804.03 0
804.10 0
804.16 0
804.23 0
804.29 0
804.36 0
804.42 0
804.49 0
804.55 0
804.62 0
804.68 0
804.75 0
804.81 0
804.88 0
804.94 0
805.01 0
805.07 0
805.14 0
805.20 0
805.27 0
805.33 0
805.40 0
805.46 0
805.53 0
805.59 0
805.66 0
805.72 0
805.79 0
805.85 0
805.92 0
805.98 0
806.05 0
806.11 0
806.18 0
806.24 0
806.31 0
806.37 0
806.44 0
806.50 0
806.57 0
806.64 0
806.70 0
806.77 0
806.83 0
806.90 0
806.96 0
807.03 0
807.09 0
807.16 0
807.22 0
807.29 0
807.35 0
807.42 0
807.48 0
807.55 0
807.61 0
807.68 0
807.74 0
807.81 0
807.87 0
807.94 0
808.00 0
808.07 0
808.13 0
808.20 0
808.26 0
808.33 0
808.39 0
808.46 0
808.52 0
808.59 0
808.65 0
808.72 0
808.78 0
808.85 0
808.91 0
808.98 0
809.04 0
809.11 0
809.17 0
809.24 0
809.31 0
809.37 0
809.44 0
809.50 0
809.57 0
809.63 0
809.70 0
809.76 0
809.83 0
809.89 0
809.96 0
810.02 0
810.09 0
810.15 0
810.22 0
810.28 0
810.35 0
810.41 0
810.48 0
810.54 0
810.61 0
810.67 0
810.74 0
810.81 0
810.87 0
810.94 0
811.00 0
811.07 0
811.13 0
811.20 0
811.26 0
811.33 0
811.39 0
811.46 0
811.52 0
811.59 0
811.65 0
811.72 0
811.78 0
811.85 0
811.91 0
811.98 0
812.05 0
812.11 0
812.18 0
812.24 0
812.31 0
812.37 0
812.44 0
812.50 0
812.57 0
812.63 0
812.70 0
812.76 0
812.83 0
812.89 0
812.96 0
813.02 0
813.09 0
813.16 0
813.22 0
813.29 0
813.35 0
813.42 0
813.48 0
813.55 0
813.61 0
813.68 0
813.74 0
813.81 0
813.87 0
813.94 0
814.00 0
814.07 0
814.14 0
814.20 0
814.27 0
814.33 0
814.40 0
814.46 0
814.53 0
814.59 0
814.66 0
814.72 0
814.79 0
814.85 0
814.92 0
814.99 0
815.05 0
815.12 0
815.18 0
815.25 0
815.31 0
815.38 0
815.44 0
815.51 0
815.57 0
815.64 0
815.71 0
815.77 0
815.84 0
815.90 0
815.97 0
816.03 0
816.10 0
816.16 0
816.23 0
816.29 0
816.36 0
816.43 0
816.49 0
816.56 0
816.62 0
816.69 0
816.75 0
816.82 0
816.88 0
816.95 0
817.01 0
817.08 0
817.15 0
817.21 0
817.28 0
817.34 0
817.41 0
817.47 0
817.54 0
817.60 0
817.67 0
817.74 0
817.80 0
817.87 0
817.93 0
818.00 0
818.06 0
818.13 0
818.19 0
818.26 0
818.32 0
818.39 0
818.46 0
818.52 0
818.59 0
818.65 0
818.72 0
818.78 0
818.85 0
818.91 0
818.98 0
819.05 0
819.11 0
819.18 0
819.24 0
819.31 0
819.37 0
819.44 0
819.51 0
819.57 0
819.64 0
819.70 0
819.77 0
819.83 0
819.90 0
819.96 0
820.03 0
820.10 0
820.16 0
820.23 0
820.29 0
820.36 0
820.42 0
820.49 0
820.55 0
820.62 0
820.69 0
820.75 0
820.82 0
820.88 0
820.95 0
821.01 0
821.08 0
821.15 0
821.21 0
821.28 0
821.34 0
821.41 0
821.47 0
821.54 0
821.61 0
821.67 0
821.74 0
821.80 0
821.87 0
821.93 0
822.00 0
822.07 0
822.13 0
822.20 0
822.26 0
822.33 0
822.39 0
822.46 0
822.52 0
822.59 0
822.66 0
822.72 0
822.79 0
822.85 0
822.92 0
822.99 0
823.05 0
823.12 0
823.18 0
823.25 0
823.31 0
823.38 0
823.45 0
823.51 0
823.58 0
823.64 0
823.71 0
823.77 0
823.84 0
823.91 0
823.97 0
824.04 0
824.10 0
824.17 0
824.23 0
824.30 0
824.37 0
824.43 0
824.50 0
824.56 0
824.63 0
824.69 0
824.76 0
824.83 0
824.89 0
824.96 0
825.02 0
825.09 0
825.16 0
825.22 0
825.29 0
825.35 0
825.42 0
825.48 0
825.55 0
825.62 0
825.68 0
825.75 0
825.81 0
825.88 0
825.95 0
826.01 0
826.08 0
826.14 0
826.21 0
826.27 0
826.34 0
826.41 0
826.47 0
826.54 0
826.60 0
826.67 0
826.74 0
826.80 0
826.87 0
826.93 0
827.00 0
827.07 0
827.13 0
827.20 0
827.26 0
827.33 0
827.39 0
827.46 0
827.53 0
827.59 0
827.66 0
827.72 0
827.79 0
827.86 0
827.92 0
827.99 0
828.05 0
828.12 0
828.19 0
828.25 0
828.32 0
828.38 0
828.45 0
828.52 0
828.58 0
828.65 0
828.71 0
828.78 0
828.85 0
828.91 0
828.98 0
829.04 0
829.11 0
829.18 0
829.24 0
829.31 0
829.37 0
829.44 0
829.50 0
829.57 0
829.64 0
829.70 0
829.77 0
829.83 0
829.90 0
829.97 0
830.03 0
830.10 0
830.16 0
830.23 0
830.30 0
830.36 0
830.43 0
830.50 0
830.56 0
830.63 0
830.69 0
830.76 0
830.83 0
830.89 0
830.96 0
831.02 0
831.09 0
831.16 0
831.22 0
831.29 0
831.35 0
831.42 0
831.49 0
831.55 0
831.62 0
831.68 0
831.75 0
831.82 0
831.88 0
831.95 0
832.01 0
832.08 0
832.15 0
832.21 0
832.28 0
832.34 0
832.41 0
832.48 0
832.54 0
832.61 0
832.68 0
832.74 0
832.81 0
832.87 0
832.94 0
833.01 0
833.07 0
833.14 0
833.20 0
833.27 0
833.34 0
833.40 0
833.47 0
833.54 0
833.60 0
833.67 0
833.73 0
833.80 0
833.87 0
833.93 0
834.00 0
834.06 0
834.13 0
834.20 0
834.26 0
834.33 0
834.40 0
834.46 0
834.53 0
834.59 0
834.66 0
834.73 0
834.79 0
834.86 0
834.92 0
834.99 0
835.06 0
835.12 0
835.19 0
835.26 0
835.32 0
835.39 0
835.45 0
835.52 0
835.59 0
835.65 0
835.72 0
835.79 0
835.85 0
835.92 0
835.98 0
836.05 0
836.12 0
836.18 0
836.25 0
836.32 0
836.38 0
836.45 0
836.51 0
836.58 0
836.65 0
836.71 0
836.78 0
836.85 0
836.91 0
836.98 0
837.04 0
837.11 0
837.18 0
837.24 0
837.31 0
837.38 0
837.44 0
837.51 0
837.58 0
837.64 0
837.71 0
837.77 0
837.84 0
837.91 0
837.97 0
838.04 0
838.11 0
838.17 0
838.24 0
838.30 0
838.37 0
838.44 0
838.50 0
838.57 0
838.64 0
838.70 0
838.77 0
838.84 0
838.90 0
838.97 0
839.03 0
839.10 0
839.17 0
839.23 0
839.30 0
839.37 0
839.43 0
839.50 0
839.57 0
839.63 0
839.70 0
839.76 0
839.83 0
839.90 0
839.96 0
840.03 0
840.10 0
840.16 0
840.23 0
840.30 0
840.36 0
840.43 0
840.50 0
840.56 0
840.63 0
840.69 0
840.76 0
840.83 0
840.89 0
840.96 0
841.03 0
841.09 0
841.16 0
841.23 0
841.29 0
841.36 0
841.43 0
841.49 0
841.56 0
841.62 0
841.69 0
841.76 0
841.82 0
841.89 0
841.96 0
842.02 0
842.09 0
842.16 0
842.22 0
842.29 0
842.36 0
842.42 0
842.49 0
842.56 0
842.62 0
842.69 0
842.76 0
842.82 0
842.89 0
842.95 0
843.02 0
843.09 0
843.15 0
843.22 0
843.29 0
843.35 0
843.42 0
843.49 0
843.55 0
843.62 0
843.69 0
843.75 0
843.82 0
843.89 0
843.95 0
844.02 0
844.09 0
844.15 0
844.22 0
844.29 0
844.35 0
844.42 0
844.49 0
844.55 0
844.62 0
844.69 0
844.75 0
844.82 0
844.88 0
844.95 0
845.02 0
845.08 0
845.15 0
845.22 0
845.28 0
845.35 0
845.42 0
845.48 0
845.55 0
845.62 0
845.68 0
845.75 0
845.82 0
845.88 0
845.95 0
846.02 0
846.08 0
846.15 0
846.22 0
846.28 0
846.35 0
846.42 0
846.48 0
846.55 0
846.62 0
846.68 0
846.75 0
846.82 0
846.88 0
846.95 0
847.02 0
847.08 0
847.15 0
847.22 0
847.28 0
847.35 0
847.42 0
847.48 0
847.55 0
847.62 0
847.68 0
847.75 0
847.82 0
847.88 0
847.95 0
848.02 0
848.08 0
848.15 0
848.22 0
848.28 0
848.35 0
848.42 0
848.48 0
848.55 0
848.62 0
848.69 0
848.75 0
848.82 0
848.89 0
848.95 0
849.02 0
849.09 0
849.15 0
849.22 0
849.29 0
849.35 0
849.42 0
849.49 0
849.55 0
849.62 0
849.69 0
849.75 0
849.82 0
849.89 0
849.95 0
850.02 0
850.09 0
850.15 0
850.22 0
850.29 0
850.35 0
850.42 0
850.49 0
850.56 0
850.62 0
850.69 0
850.76 0
850.82 0
850.89 0
850.96 0
851.02 0
851.09 0
851.16 0
851.22 0
851.29 0
851.36 0
851.42 0
851.49 0
851.56 0
851.62 0
851.69 0
851.76 0
851.83 0
851.89 0
851.96 0
852.03 0
852.09 0
852.16 0
852.23 0
852.29 0
852.36 0
852.43 0
852.49 0
852.56 0
852.63 0
852.69 0
852.76 0
852.83 0
852.90 0
852.96 0
853.03 0
853.10 0
853.16 0
853.23 0
853.30 0
853.36 0
853.43 0
853.50 0
853.56 0
853.63 0
853.70 0
853.77 0
853.83 0
853.90 0
853.97 0
854.03 0
854.10 0
854.17 0
854.23 0
854.30 0
854.37 0
854.44 0
854.50 0
854.57 0
854.64 0
854.70 0
854.77 0
854.84 0
854.90 0
854.97 0
855.04 0
855.10 0
855.17 0
855.24 0
855.31 0
855.37 0
855.44 0
855.51 0
855.57 0
855.64 0
855.71 0
855.78 0
855.84 0
855.91 0
855.98 0
856.04 0
856.11 0
856.18 0
856.24 0
856.31 0
856.38 0
856.45 0
856.51 0
856.58 0
856.65 0
856.71 0
856.78 0
856.85 0
856.91 0
856.98 0
857.05 0
857.12 0
857.18 0
857.25 0
857.32 0
857.38 0
857.45 0
857.52 0
857.59 0
857.65 0
857.72 0
857.79 0
857.85 0
857.92 0
857.99 0
858.06 0
858.12 0
858.19 0
858.26 0
858.32 0
858.39 0
858.46 0
858.53 0
858.59 0
858.66 0
858.73 0
858.79 0
858.86 0
858.93 0
859.00 0
859.06 0
859.13 0
859.20 0
859.26 0
859.33 0
859.40 0
859.47 0
859.53 0
859.60 0
859.67 0
859.73 0
859.80 0
859.87 0
859.94 0
860.00 0
860.07 0
860.14 0
860.20 0
860.27 0
860.34 0
860.41 0
860.47 0
860.54 0
860.61 0
860.67 0
860.74 0
860.81 0
860.88 0
860.94 0
861.01 0
861.08 0
861.15 0
861.21 0
861.28 0
861.35 0
861.41 0
861.48 0
861.55 0
861.62 0
861.68 0
861.75 0
861.82 0
861.89 0
861.95 0
862.02 0
862.09 0
862.15 0
862.22 0
862.29 0
862.36 0
862.42 0
862.49 0
862.56 0
862.63 0
862.69 0
862.76 0
862.83 0
862.89 0
862.96 0
863.03 0
863.10 0
863.16 0
863.23 0
863.30 0
863.37 0
863.43 0
863.50 0
863.57 0
863.63 0
863.70 0
863.77 0
863.84 0
863.90 0
863.97 0
864.04 0
864.11 0
864.17 0
864.24 0
864.31 0
864.38 0
864.44 0
864.51 0
864.58 0
864.65 0
864.71 0
864.78 0
864.85 0
864.91 0
864.98 0
865.05 0
865.12 0
865.18 0
865.25 0
865.32 0
865.39 0
865.45 0
865.52 0
865.59 0
865.66 0
865.72 0
865.79 0
865.86 0
865.93 0
865.99 0
866.06 0
866.13 0
866.20 0
866.26 0
866.33 0
866.40 0
866.47 0
866.53 0
866.60 0
866.67 0
866.74 0
866.80 0
866.87 0
866.94 0
867.00 0
867.07 0
867.14 0
867.21 0
867.27 0
867.34 0
867.41 0
867.48 0
867.54 0
867.61 0
867.68 0
867.75 0
867.81 0
867.88 0
867.95 0
868.02 0
868.08 0
868.15 0
868.22 0
868.29 0
868.35 0
868.42 0
868.49 0
868.56 0
868.62 0
868.69 0
868.76 0
868.83 0
868.89 0
868.96 0
869.03 0
869.10 0
869.17 0
869.23 0
869.30 0
869.37 0
869.44 0
869.50 0
869.57 0
869.64 0
869.71 0
869.77 0
869.84 0
869.91 0
869.98 0
870.04 0
870.11 0
870.18 0
870.25 0
870.31 0
870.38 0
870.45 0
870.52 0
870.58 0
870.65 0
870.72 0
870.79 0
870.85 0
870.92 0
870.99 0
871.06 0
871.13 0
871.19 0
871.26 0
871.33 0
871.40 0
871.46 0
871.53 0
871.60 0
871.67 0
871.73 0
871.80 0
871.87 0
871.94 0
872.00 0
872.07 0
872.14 0
872.21 0
872.28 0
872.34 0
872.41 0
872.48 0
872.55 0
872.61 0
872.68 0
872.75 0
872.82 0
872.88 0
872.95 0
873.02 0
873.09 0
873.15 0
873.22 0
873.29 0
873.36 0
873.43 0
873.49 0
873.56 0
873.63 0
873.70 0
873.76 0
873.83 0
873.90 0
873.97 0
874.04 0
874.10 0
874.17 0
874.24 0
874.31 0
874.37 0
874.44 0
874.51 0
874.58 0
874.65 0
874.71 0
874.78 0
874.85 0
874.92 0
874.98 0
875.05 0
875.12 0
875.19 0
875.26 0
875.32 0
875.39 0
875.46 0
875.53 0
875.59 0
875.66 0
875.73 0
875.80 0
875.87 0
875.93 0
876.00 0
876.07 0
876.14 0
876.20 0
876.27 0
876.34 0
876.41 0
876.48 0
876.54 0
876.61 0
876.68 0
876.75 0
876.81 0
876.88 0
876.95 0
877.02 0
877.09 0
877.15 0
877.22 0
877.29 0
877.36 0
877.43 0
877.49 0
877.56 0
877.63 0
877.70 0
877.76 0
877.83 0
877.90 0
877.97 0
878.04 0
878.10 0
878.17 0
878.24 0
878.31 0
878.38 0
878.44 0
878.51 0
878.58 0
878.65 0
878.72 0
878.78 0
878.85 0
878.92 0
878.99 0
879.06 0
879.12 0
879.19 0
879.26 0
879.33 0
879.39 0
879.46 0
879.53 0
879.60 0
879.67 0
879.73 0
879.80 0
879.87 0
879.94 0
880.01 0
880.07 0
880.14 0
880.21 0
880.28 0
880.35 0
880.41 0
880.48 0
880.55 0
880.62 0
880.69 0
880.75 0
880.82 0
880.89 0
880.96 0
881.03 0
881.09 0
881.16 0
881.23 0
881.30 0
881.37 0
881.43 0
881.50 0
881.57 0
881.64 0
881.71 0
881.77 0
881.84 0
881.91 0
881.98 0
882.05 0
882.11 0
882.18 0
882.25 0
882.32 0
882.39 0
882.45 0
882.52 0
882.59 0
882.66 0
882.73 0
882.80 0
882.86 0
882.93 0
883.00 0
883.07 0
883.14 0
883.20 0
883.27 0
883.34 0
883.41 0
883.48 0
883.54 0
883.61 0
883.68 0
883.75 0
883.82 0
883.88 0
883.95 0
884.02 0
884.09 0
884.16 0
884.23 0
884.29 0
884.36 0
884.43 0
884.50 0
884.57 0
884.63 0
884.70 0
884.77 0
884.84 0
884.91 0
884.98 0
885.04 0
885.11 0
885.18 0
885.25 0
885.32 0
885.38 0
885.45 0
885.52 0
885.59 0
885.66 0
885.72 0
885.79 0
885.86 0
885.93 0
886.00 0
886.07 0
886.13 0
886.20 0
886.27 0
886.34 0
886.41 0
886.48 0
886.54 0
886.61 0
886.68 0
886.75 0
886.82 0
886.88 0
886.95 0
887.02 0
887.09 0
887.16 0
887.23 0
887.29 0
887.36 0
887.43 0
887.50 0
887.57 0
887.64 0
887.70 0
887.77 0
887.84 0
887.91 0
887.98 0
888.04 0
888.11 0
888.18 0
888.25 0
888.32 0
888.39 0
888.45 0
888.52 0
888.59 0
888.66 0
888.73 0
888.80 0
888.86 0
888.93 0
889.00 0
889.07 0
889.14 0
889.21 0
889.27 0
889.34 0
889.41 0
889.48 0
889.55 0
889.62 0
889.68 0
889.75 0
889.82 0
889.89 0
889.96 0
890.03 0
890.09 0
890.16 0
890.23 0
890.30 0
890.37 0
890.44 0
890.50 0
890.57 0
890.64 0
890.71 0
890.78 0
890.85 0
890.91 0
890.98 0
891.05 0
891.12 0
891.19 0
891.26 0
891.33 0
891.39 0
891.46 0
891.53 0
891.60 0
891.67 0
891.74 0
891.80 0
891.87 0
891.94 0
892.01 0
892.08 0
892.15 0
892.21 0
892.28 0
892.35 0
892.42 0
892.49 0
892.56 0
892.63 0
892.69 0
892.76 0
892.83 0
892.90 0
892.97 0
893.04 0
893.10 0
893.17 0
893.24 0
893.31 0
893.38 0
893.45 0
893.52 0
893.58 0
893.65 0
893.72 0
893.79 0
893.86 0
893.93 0
893.99 0
894.06 0
894.13 0
894.20 0
894.27 0
894.34 0
894.41 0
894.47 0
894.54 0
894.61 0
894.68 0
894.75 0
894.82 0
894.89 0
894.95 0
895.02 0
895.09 0
895.16 0
895.23 0
895.30 0
895.37 0
895.43 0
895.50 0
895.57 0
895.64 0
895.71 0
895.78 0
895.85 0
895.91 0
895.98 0
896.05 0
896.12 0
896.19 0
896.26 0
896.33 0
896.39 0
896.46 0
896.53 0
896.60 0
896.67 0
896.74 0
896.81 0
896.87 0
896.94 0
897.01 0
897.08 0
897.15 0
897.22 0
897.29 0
897.35 0
897.42 0
897.49 0
897.56 0
897.63 0
897.70 0
897.77 0
897.84 0
897.90 0
897.97 0
898.04 0
898.11 0
898.18 0
898.25 0
898.32 0
898.38 0
898.45 0
898.52 0
898.59 0
898.66 0
898.73 0
898.80 0
898.87 0
898.93 0
899.00 0
899.07 0
899.14 0
899.21 0
899.28 0
899.35 0
899.42 0
899.48 0
899.55 0
899.62 0
899.69 0
899.76 0
899.83 0
899.90 0
899.96 0
900.03 0
900.10 0
900.17 0
900.24 0
900.31 0
900.38 0
900.45 0
900.51 0
900.58 0
900.65 0
900.72 0
900.79 0
900.86 0
900.93 0
901.00 0
901.07 0
901.13 0
901.20 0
901.27 0
901.34 0
901.41 0
901.48 0
901.55 0
901.62 0
901.68 0
901.75 0
901.82 0
901.89 0
901.96 0
902.03 0
902.10 0
902.17 0
902.23 0
902.30 0
902.37 0
902.44 0
902.51 0
902.58 0
902.65 0
902.72 0
902.79 0
902.85 0
902.92 0
902.99 0
903.06 0
903.13 0
903.20 0
903.27 0
903.34 0
903.41 0
903.47 0
903.54 0
903.61 0
903.68 0
903.75 0
903.82 0
903.89 0
903.96 0
904.02 0
904.09 0
904.16 0
904.23 0
904.30 0
904.37 0
904.44 0
904.51 0
904.58 0
904.65 0
904.71 0
904.78 0
904.85 0
904.92 0
904.99 0
905.06 0
905.13 0
905.20 0
905.27 0
905.33 0
905.40 0
905.47 0
905.54 0
905.61 0
905.68 0
905.75 0
905.82 0
905.89 0
905.95 0
906.02 0
906.09 0
906.16 0
906.23 0
906.30 0
906.37 0
906.44 0
906.51 0
906.58 0
906.64 0
906.71 0
906.78 0
906.85 0
906.92 0
906.99 0
907.06 0
907.13 0
907.20 0
907.27 0
907.33 0
907.40 0
907.47 0
907.54 0
907.61 0
907.68 0
907.75 0
907.82 0
907.89 0
907.96 0
908.02 0
908.09 0
908.16 0
908.23 0
908.30 0
908.37 0
908.44 0
908.51 0
908.58 0
908.65 0
908.72 0
908.78 0
908.85 0
908.92 0
908.99 0
909.06 0
909.13 0
909.20 0
909.27 0
909.34 0
909.41 0
909.48 0
909.54 0
909.61 0
909.68 0
909.75 0
909.82 0
909.89 0
909.96 0
910.03 0
910.10 0
910.17 0
910.24 0
910.30 0
910.37 0
910.44 0
910.51 0
910.58 0
910.65 0
910.72 0
910.79 0
910.86 0
910.93 0
911.00 0
911.07 0
911.13 0
911.20 0
911.27 0
911.34 0
911.41 0
911.48 0
911.55 0
911.62 0
911.69 0
911.76 0
911.83 0
911.90 0
911.96 0
912.03 0
912.10 0
912.17 0
912.24 0
912.31 0
912.38 0
912.45 0
912.52 0
912.59 0
912.66 0
912.73 0
912.80 0
912.86 0
912.93 0
913.00 0
913.07 0
913.14 0
913.21 0
913.28 0
913.35 0
913.42 0
913.49 0
913.56 0
913.63 0
913.70 0
913.76 0
913.83 0
913.90 0
913.97 0
914.04 0
914.11 0
914.18 0
914.25 0
914.32 0
914.39 0
914.46 0
914.53 0
914.60 0
914.67 0
914.73 0
914.80 0
914.87 0
914.94 0
915.01 0
915.08 0
915.15 0
915.22 0
915.29 0
915.36 0
915.43 0
915.50 0
915.57 0
915.64 0
915.70 0
915.77 0
915.84 0
915.91 0
915.98 0
916.05 0
916.12 0
916.19 0
916.26 0
916.33 0
916.40 0
916.47 0
916.54 0
916.61 0
916.68 0
916.75 0
916.81 0
916.88 0
916.95 0
917.02 0
917.09 0
917.16 0
917.23 0
917.30 0
917.37 0
917.44 0
917.51 0
917.58 0
917.65 0
917.72 0
917.79 0
917.86 0
917.92 0
917.99 0
918.06 0
918.13 0
918.20 0
918.27 0
918.34 0
918.41 0
918.48 0
918.55 0
918.62 0
918.69 0
918.76 0
918.83 0
918.90 0
918.97 0
919.04 0
919.11 0
919.17 0
919.24 0
919.31 0
919.38 0
919.45 0
919.52 0
919.59 0
919.66 0
919.73 0
919.80 0
919.87 0
919.94 0
920.01 0
920.08 0
920.15 0
920.22 0
920.29 0
920.36 0
920.43 0
920.50 0
920.56 0
920.63 0
920.70 0
920.77 0
920.84 0
920.91 0
920.98 0
921.05 0
921.12 0
921.19 0
921.26 0
921.33 0
921.40 0
921.47 0
921.54 0
921.61 0
921.68 0
921.75 0
921.82 0
921.89 0
921.96 0
922.03 0
922.09 0
922.16 0
922.23 0
922.30 0
922.37 0
922.44 0
922.51 0
922.58 0
922.65 0
922.72 0
922.79 0
922.86 0
922.93 0
923.00 0
923.07 0
923.14 0
923.21 0
923.28 0
923.35 0
923.42 0
923.49 0
923.56 0
923.63 0
923.70 0
923.77 0
923.83 0
923.90 0
923.97 0
924.04 0
924.11 0
924.18 0
924.25 0
924.32 0
924.39 0
924.46 0
924.53 0
924.60 0
924.67 0
924.74 0
924.81 0
924.88 0
924.95 0
925.02 0
925.09 0
925.16 0
925.23 0
925.30 0
925.37 0
925.44 0
925.51 0
925.58 0
925.65 0
925.72 0
925.79 0
925.86 0
925.93 0
926.00 0
926.06 0
926.13 0
926.20 0
926.27 0
926.34 0
926.41 0
926.48 0
926.55 0
926.62 0
926.69 0
926.76 0
926.83 0
926.90 0
926.97 0
927.04 0
927.11 0
927.18 0
927.25 0
927.32 0
927.39 0
927.46 0
927.53 0
927.60 0
927.67 0
927.74 0
927.81 0
927.88 0
927.95 0
928.02 0
928.09 0
928.16 0
928.23 0
928.30 0
928.37 0
928.44 0
928.51 0
928.58 0
928.65 0
928.72 0
928.79 0
928.86 0
928.93 0
929.00 0
929.07 0
929.14 0
929.21 0
929.27 0
929.34 0
929.41 0
929.48 0
929.55 0
929.62 0
929.69 0
929.76 0
929.83 0
929.90 0
929.97 0
930.04 0
930.11 0
930.18 0
930.25 0
930.32 0
930.39 0
930.46 0
930.53 0
930.60 0
930.67 0
930.74 0
930.81 0
930.88 0
930.95 0
931.02 0
931.09 0
931.16 0
931.23 0
931.30 0
931.37 0
931.44 0
931.51 0
931.58 0
931.65 0
931.72 0
931.79 0
931.86 0
931.93 0
932.00 0
932.07 0
932.14 0
932.21 0
932.28 0
932.35 0
932.42 0
932.49 0
932.56 0
932.63 0
932.70 0
932.77 0
932.84 0
932.91 0
932.98 0
933.05 0
933.12 0
933.19 0
933.26 0
933.33 0
933.40 0
933.47 0
933.54 0
933.61 0
933.68 0
933.75 0
933.82 0
933.89 0
933.96 0
934.03 0
934.10 0
934.17 0
934.24 0
934.31 0
934.38 0
934.45 0
934.52 0
934.59 0
934.66 0
934.73 0
934.80 0
934.87 0
934.94 0
935.01 0
935.08 0
935.15 0
935.22 0
935.29 0
935.36 0
935.43 0
935.50 0
935.57 0
935.64 0
935.71 0
935.78 0
935.85 0
935.92 0
935.99 0
936.06 0
936.13 0
936.20 0
936.27 0
936.34 0
936.41 0
936.48 0
936.55 0
936.62 0
936.69 0
936.76 0
936.83 0
936.90 0
936.97 0
937.04 0
937.11 0
937.18 0
937.25 0
937.32 0
937.39 0
937.46 0
937.53 0
937.61 0
937.68 0
937.75 0
937.82 0
937.89 0
937.96 0
938.03 0
938.10 0
938.17 0
938.24 0
938.31 1
938.38 1
938.45 1
938.52 1
938.59 1
938.66 1
938.73 1
938.80 0
938.87 0
938.94 0
939.01 0
939.08 0
939.15 0
939.22 0
939.29 0
939.36 0
939.43 0
939.50 0
939.57 0
939.64 0
939.71 0
939.78 0
939.85 0
939.92 0
939.99 0
940.06 0
940.13 0
940.20 0
940.27 0
940.34 0
940.41 0
940.48 0
940.55 0
940.62 0
940.69 0
940.76 0
940.84 0
940.91 0
940.98 0
941.05 0
941.12 0
941.19 0
941.26 0
941.33 0
941.40 0
941.47 0
941.54 0
941.61 0
941.68 0
941.75 0
941.82 0
941.89 0
941.96 0
942.03 0
942.10 0
942.17 0
942.24 0
942.31 0
942.38 0
942.45 0
942.52 0
942.59 0
942.66 0
942.73 0
942.80 0
942.87 0
942.94 0
943.02 0
943.09 0
943.16 0
943.23 0
943.30 0
943.37 0
943.44 0
943.51 0
943.58 0
943.65 0
943.72 0
943.79 0
943.86 0
943.93 0
944.00 0
944.07 0
944.14 0
944.21 0
944.28 0
944.35 0
944.42 0
944.49 0
944.56 0
944.63 0
944.70 0
944.77 0
944.85 0
944.92 0
944.99 0
945.06 0
945.13 0
945.20 0
945.27 0
945.34 0
945.41 0
945.48 0
945.55 0
945.62 0
945.69 0
945.76 0
945.83 0
945.90 0
945.97 0
946.04 0
946.11 0
946.18 0
946.25 0
946.32 0
946.40 0
946.47 0
946.54 0
946.61 0
946.68 0
946.75 0
946.82 0
946.89 0
946.96 0
947.03 0
947.10 0
947.17 0
947.24 0
947.31 0
947.38 0
947.45 0
947.52 0
947.59 0
947.66 0
947.74 0
947.81 0
947.88 0
947.95 0
948.02 0
948.09 0
948.16 0
948.23 0
948.30 0
948.37 0
948.44 0
948.51 0
948.58 0
948.65 0
948.72 0
948.79 0
948.86 0
948.93 0
949.01 0
949.08 0
949.15 0
949.22 0
949.29 0
949.36 0
949.43 0
949.50 0
949.57 0
949.64 0
949.71 0
949.78 0
949.85 0
949.92 0
949.99 0
950.06 0
950.13 0
950.21 0
950.28 0
950.35 0
950.42 0
950.49 0
950.56 0
950.63 0
950.70 0
950.77 0
950.84 0
950.91 0
950.98 0
951.05 0
951.12 0
951.19 0
951.27 0
951.34 0
951.41 0
951.48 0
951.55 0
951.62 0
951.69 0
951.76 0
951.83 0
951.90 0
951.97 0
952.04 0
952.11 0
952.18 0
952.25 0
952.33 0
952.40 0
952.47 0
952.54 0
952.61 0
952.68 0
952.75 0
952.82 0
952.89 0
952.96 0
953.03 0
953.10 0
953.17 0
953.25 0
953.32 0
953.39 0
953.46 0
953.53 0
953.60 0
953.67 0
953.74 0
953.81 0
953.88 0
953.95 0
954.02 0
954.09 0
954.16 0
954.24 0
954.31 0
954.38 0
954.45 0
954.52 0
954.59 0
954.66 0
954.73 0
954.80 0
954.87 0
954.94 0
955.01 0
955.09 0
955.16 0
955.23 0
955.30 0
955.37 0
955.44 0
955.51 0
955.58 0
955.65 0
955.72 0
955.79 0
955.86 0
955.94 0
956.01 0
956.08 0
956.15 0
956.22 0
956.29 0
956.36 0
956.43 0
956.50 0
956.57 0
956.64 0
956.71 0
956.79 0
956.86 0
956.93 0
957.00 0
957.07 0
957.14 0
957.21 0
957.28 0
957.35 0
957.42 0
957.49 0
957.57 0
957.64 0
957.71 0
957.78 0
957.85 0
957.92 0
957.99 0
958.06 0
958.13 0
958.20 0
958.27 0
958.35 0
958.42 0
958.49 0
958.56 0
958.63 0
958.70 0
958.77 0
958.84 0
958.91 0
958.98 0
959.05 0
959.13 0
959.20 0
959.27 0
959.34 0
959.41 0
959.48 0
959.55 0
959.62 0
959.69 0
959.76 0
959.84 0
959.91 0
959.98 0
960.05 0
960.12 0
960.19 0
960.26 0
960.33 0
960.40 0
960.47 0
960.55 0
960.62 0
960.69 0
960.76 0
960.83 0
960.90 0
960.97 0
961.04 0
961.11 0
961.18 0
961.26 0
961.33 0
961.40 0
961.47 0
961.54 0
961.61 0
961.68 0
961.75 0
961.82 0
961.90 0
961.97 0
962.04 0
962.11 0
962.18 0
962.25 0
962.32 0
962.39 0
962.46 0
962.53 0
962.61 0
962.68 0
962.75 0
962.82 0
962.89 0
962.96 0
963.03 0
963.10 0
963.17 0
963.25 0
963.32 0
963.39 0
963.46 0
963.53 0
963.60 0
963.67 0
963.74 0
963.81 0
963.89 0
963.96 0
964.03 0
964.10 0
964.17 0
964.24 0
964.31 0
964.38 0
964.45 0
964.53 0
964.60 0
964.67 0
964.74 0
964.81 0
964.88 0
964.95 0
965.02 0
965.10 0
965.17 0
965.24 0
965.31 0
965.38 0
965.45 0
965.52 0
965.59 0
965.67 0
965.74 0
965.81 0
965.88 0
965.95 0
966.02 0
966.09 0
966.16 0
966.23 0
966.31 0
966.38 0
966.45 0
966.52 0
966.59 0
966.66 0
966.73 0
966.80 0
966.88 0
966.95 0
967.02 0
967.09 0
967.16 0
967.23 0
967.30 0
967.37 0
967.45 0
967.52 0
967.59 0
967.66 0
967.73 0
967.80 0
967.87 0
967.94 0
968.02 0
968.09 0
968.16 0
968.23 0
968.30 0
968.37 0
968.44 0
968.52 0
968.59 0
968.66 0
968.73 0
968.80 0
968.87 0
968.94 0
969.01 0
969.09 0
969.16 0
969.23 0
969.30 0
969.37 0
969.44 0
969.51 0
969.59 0
969.66 0
969.73 0
969.80 0
969.87 0
969.94 0
970.01 0
970.08 0
970.16 0
970.23 0
970.30 0
970.37 0
970.44 0
970.51 0
970.58 0
970.66 0
970.73 0
970.80 0
970.87 0
970.94 0
971.01 0
971.08 0
971.16 0
971.23 0
971.30 0
971.37 0
971.44 0
971.51 0
971.58 0
971.66 0
971.73 0
971.80 0
971.87 0
971.94 0
972.01 0
972.08 0
972.16 0
972.23 0
972.30 0
972.37 0
972.44 0
972.51 0
972.58 0
972.66 0
972.73 0
972.80 0
972.87 0
972.94 0
973.01 0
973.08 0
973.16 0
973.23 0
973.30 0
973.37 0
973.44 0
973.51 0
973.58 0
973.66 0
973.73 0
973.80 0
973.87 0
973.94 0
974.01 0
974.09 0
974.16 0
974.23 0
974.30 0
974.37 0
974.44 0
974.51 0
974.59 0
974.66 0
974.73 0
974.80 0
974.87 0
974.94 0
975.01 0
975.09 0
975.16 0
975.23 0
975.30 0
975.37 0
975.44 0
975.52 0
975.59 0
975.66 0
975.73 0
975.80 0
975.87 0
975.95 0
976.02 0
976.09 0
976.16 0
976.23 0
976.30 0
976.37 0
976.45 0
976.52 0
976.59 0
976.66 0
976.73 0
976.80 0
976.88 0
976.95 0
977.02 0
977.09 0
977.16 0
977.23 0
977.31 0
977.38 0
977.45 0
977.52 0
977.59 0
977.66 0
977.74 0
977.81 0
977.88 0
977.95 0
978.02 0
978.09 0
978.17 0
978.24 0
978.31 0
978.38 0
978.45 0
978.52 0
978.60 0
978.67 0
978.74 0
978.81 0
978.88 0
978.95 0
979.03 0
979.10 0
979.17 0
979.24 0
979.31 0
979.38 0
979.46 0
979.53 0
979.60 0
979.67 0
979.74 0
979.81 0
979.89 0
979.96 0
980.03 0
980.10 0
980.17 0
980.24 0
980.32 0
980.39 0
980.46 0
980.53 0
980.60 0
980.68 0
980.75 0
980.82 0
980.89 0
980.96 0
981.03 0
981.11 0
981.18 0
981.25 0
981.32 0
981.39 0
981.46 0
981.54 0
981.61 0
981.68 0
981.75 0
981.82 0
981.90 0
981.97 0
982.04 0
982.11 0
982.18 0
982.25 0
982.33 0
982.40 0
982.47 0
982.54 0
982.61 0
982.69 0
982.76 0
982.83 0
982.90 0
982.97 0
983.04 0
983.12 0
983.19 0
983.26 0
983.33 0
983.40 0
983.48 0
983.55 0
983.62 0
983.69 0
983.76 0
983.83 0
983.91 0
983.98 0
984.05 0
984.12 0
984.19 0
984.27 0
984.34 0
984.41 0
984.48 0
984.55 0
984.63 0
984.70 0
984.77 0
984.84 0
984.91 0
984.99 0
985.06 0
985.13 0
985.20 0
985.27 0
985.34 0
985.42 0
985.49 0
985.56 0
985.63 0
985.70 0
985.78 0
985.85 0
985.92 0
985.99 0
986.06 0
986.14 0
986.21 0
986.28 0
986.35 0
986.42 0
986.50 0
986.57 0
986.64 0
986.71 0
986.78 0
986.86 0
986.93 0
987.00 0
987.07 0
987.14 0
987.22 0
987.29 0
987.36 0
987.43 0
987.50 0
987.58 0
987.65 0
987.72 0
987.79 0
987.86 0
987.94 0
988.01 0
988.08 0
988.15 0
988.22 0
988.30 0
988.37 0
988.44 0
988.51 0
988.58 0
988.66 0
988.73 0
988.80 0
988.87 0
988.94 0
989.02 0
989.09 0
989.16 0
989.23 0
989.30 0
989.38 0
989.45 0
989.52 0
989.59 0
989.66 0
989.74 0
989.81 0
989.88 0
989.95 0
990.03 0
990.10 0
990.17 0
990.24 0
990.31 0
990.39 0
990.46 0
990.53 0
990.60 0
990.67 0
990.75 0
990.82 0
990.89 0
990.96 0
991.03 0
991.11 0
991.18 0
991.25 0
991.32 0
991.40 0
991.47 0
991.54 0
991.61 0
991.68 0
991.76 0
991.83 0
991.90 0
991.97 0
992.04 0
992.12 0
992.19 0
992.26 0
992.33 0
992.41 0
992.48 0
992.55 0
992.62 0
992.69 0
992.77 0
992.84 0
992.91 0
992.98 0
993.06 0
993.13 0
993.20 0
993.27 0
993.34 0
993.42 0
993.49 0
993.56 0
993.63 0
993.71 0
993.78 0
993.85 0
993.92 0
993.99 0
994.07 0
994.14 0
994.21 0
994.28 0
994.36 0
994.43 0
994.50 0
994.57 0
994.64 0
994.72 0
994.79 0
994.86 0
994.93 0
995.01 0
995.08 0
995.15 0
995.22 0
995.30 0
995.37 0
995.44 0
995.51 0
995.58 0
995.66 0
995.73 0
995.80 0
995.87 0
995.95 0
996.02 0
996.09 0
996.16 0
996.24 0
996.31 0
996.38 0
996.45 0
996.52 0
996.60 0
996.67 0
996.74 0
996.81 0
996.89 0
996.96 0
997.03 0
997.10 0
997.18 0
997.25 0
997.32 0
997.39 0
997.46 0
997.54 0
997.61 0
997.68 0
997.75 0
997.83 0
997.90 0
997.97 0
998.04 0
998.12 0
998.19 0
998.26 0
998.33 0
998.41 0
998.48 0
998.55 0
998.62 0
998.70 0
998.77 0
998.84 0
998.91 0
998.99 0
999.06 0
999.13 0
999.20 0
999.27 0
999.35 0
999.42 0
999.49 0
999.56 0
999.64 0
999.71 0
999.78 0
999.85 0
999.93 0
1000.00 0
1000.07 0
1000.14 0
1000.22 0
1000.29 0
1000.36 0
1000.43 0
1000.51 0
1000.58 0
1000.65 0
1000.72 0
1000.80 0
1000.87 0
1000.94 0
1001.01 0
1001.09 0
1001.16 0
1001.23 0
1001.30 0
1001.38 0
1001.45 0
1001.52 0
1001.59 0
1001.67 0
1001.74 0
1001.81 0
1001.88 0
1001.96 0
1002.03 0
1002.10 0
1002.17 0
1002.25 0
1002.32 0
1002.39 0
1002.46 0
1002.54 0
1002.61 0
1002.68 0
1002.75 0
1002.83 0
1002.90 0
1002.97 0
1003.04 0
1003.12 0
1003.19 0
1003.26 0
1003.34 0
1003.41 0
1003.48 0
1003.55 0
1003.63 0
1003.70 0
1003.77 0
1003.84 0
1003.92 0
1003.99 0
1004.06 0
1004.13 0
1004.21 0
1004.28 0
1004.35 0
1004.42 0
1004.50 0
1004.57 0
1004.64 0
1004.71 0
1004.79 0
1004.86 0
1004.93 0
1005.01 0
1005.08 0
1005.15 0
1005.22 0
1005.30 0
1005.37 0
1005.44 0
1005.51 0
1005.59 0
1005.66 0
1005.73 0
1005.80 0
1005.88 0
1005.95 0
1006.02 0
1006.09 0
1006.17 0
1006.24 0
1006.31 0
1006.39 0
1006.46 0
1006.53 0
1006.60 0
1006.68 0
1006.75 0
1006.82 0
1006.89 0
1006.97 0
1007.04 0
1007.11 0
1007.19 0
1007.26 0
1007.33 0
1007.40 0
1007.48 0
1007.55 0
1007.62 0
1007.69 0
1007.77 0
1007.84 0
1007.91 0
1007.99 0
1008.06 0
1008.13 0
1008.20 0
1008.28 0
1008.35 0
1008.42 0
1008.49 0
1008.57 0
1008.64 0
1008.71 0
1008.79 0
1008.86 0
1008.93 0
1009.00 0
1009.08 0
1009.15 0
1009.22 0
1009.30 0
1009.37 0
1009.44 0
1009.51 1
1009.59 1
1009.66 1
1009.73 1
1009.80 1
1009.88 0
1009.95 0
1010.02 0
1010.10 0
1010.17 0
1010.24 0
1010.31 0
1010.39 0
1010.46 0
1010.53 0
1010.61 0
1010.68 0
1010.75 0
1010.82 0
1010.90 0
1010.97 0
1011.04 0
1011.12 0
1011.19 0
1011.26 0
1011.33 0
1011.41 0
1011.48 0
1011.55 0
1011.63 0
1011.70 0
1011.77 0
1011.84 0
1011.92 0
1011.99 0
1012.06 0
1012.14 0
1012.21 0
1012.28 0
1012.35 0
1012.43 0
1012.50 0
1012.57 0
1012.65 0
1012.72 0
1012.79 0
1012.87 0
1012.94 0
1013.01 0
1013.08 0
1013.16 0
1013.23 0
1013.30 0
1013.38 0
1013.45 0
1013.52 0
1013.59 0
1013.67 0
1013.74 0
1013.81 0
1013.89 0
1013.96 0
1014.03 0
1014.11 0
1014.18 0
1014.25 0
1014.32 0
1014.40 0
1014.47 0
1014.54 0
1014.62 0
1014.69 0
1014.76 0
1014.84 0
1014.91 0
1014.98 0
1015.05 0
1015.13 0
1015.20 0
1015.27 0
1015.35 0
1015.42 0
1015.49 0
1015.57 0
1015.64 0
1015.71 0
1015.78 0
1015.86 0
1015.93 0
1016.00 0
1016.08 0
1016.15 0
1016.22 0
1016.30 0
1016.37 0
1016.44 0
1016.51 0
1016.59 0
1016.66 0
1016.73 0
1016.81 0
1016.88 1
1016.95 1
1017.03 1
1017.10 0
1017.17 0
1017.25 0
1017.32 0
1017.39 0
1017.46 0
1017.54 0
1017.61 0
1017.68 0
1017.76 0
1017.83 0
1017.90 0
1017.98 0
1018.05 0
1018.12 0
1018.20 0
1018.27 0
1018.34 0
1018.41 0
1018.49 0
1018.56 0
1018.63 0
1018.71 0
1018.78 0
1018.85 0
1018.93 0
1019.00 0
1019.07 0
1019.15 0
1019.22 0
1019.29 0
1019.37 0
1019.44 0
1019.51 0
1019.59 0
1019.66 0
1019.73 0
1019.80 0
1019.88 0
1019.95 0
1020.02 0
1020.10 0
1020.17 0
1020.24 0
1020.32 0
1020.39 0
1020.46 0
1020.54 0
1020.61 0
1020.68 0
1020.76 0
1020.83 0
1020.90 0
1020.98 1
1021.05 0
1021.12 0
1021.20 0
1021.27 0
1021.34 0
1021.42 0
1021.49 0
1021.56 0
1021.63 0
1021.71 0
1021.78 0
1021.85 0
1021.93 0
1022.00 0
1022.07 0
1022.15 0
1022.22 0
1022.29 0
1022.37 0
1022.44 0
1022.51 0
1022.59 0
1022.66 0
1022.73 0
1022.81 0
1022.88 0
1022.95 0
1023.03 0
1023.10 0
1023.17 0
1023.25 0
1023.32 0
1023.39 0
1023.47 0
1023.54 0
1023.61 0
1023.69 0
1023.76 0
1023.83 0
1023.91 0
1023.98 0
1024.05 0
1024.13 0
1024.20 0
1024.27 0
1024.35 0
1024.42 0
1024.49 0
1024.57 0
1024.64 0
1024.71 0
1024.79 0
1024.86 0
1024.93 0
1025.01 0
1025.08 0
1025.15 0
1025.23 0
1025.30 0
1025.37 0
1025.45 0
1025.52 0
1025.59 0
1025.67 0
1025.74 0
1025.81 0
1025.89 0
1025.96 0
1026.03 0
1026.11 0
1026.18 0
1026.25 0
1026.33 0
1026.40 0
1026.47 0
1026.55 0
1026.62 0
1026.69 0
1026.77 0
1026.84 0
1026.91 0
1026.99 0
1027.06 0
1027.13 0
1027.21 0
1027.28 0
1027.36 0
1027.43 0
1027.50 0
1027.58 0
1027.65 0
1027.72 0
1027.80 0
1027.87 0
1027.94 0
1028.02 0
1028.09 0
1028.16 0
1028.24 0
1028.31 0
1028.38 0
1028.46 0
1028.53 0
1028.60 0
1028.68 0
1028.75 0
1028.82 0
1028.90 0
1028.97 0
1029.05 0
1029.12 0
1029.19 0
1029.27 0
1029.34 0
1029.41 0
1029.49 0
1029.56 0
1029.63 0
1029.71 0
1029.78 0
1029.85 0
1029.93 0
1030.00 0
1030.07 0
1030.15 0
1030.22 0
1030.30 0
1030.37 0
1030.44 0
1030.52 0
1030.59 0
1030.66 0
1030.74 0
1030.81 0
1030.88 0
1030.96 0
1031.03 0
1031.10 0
1031.18 0
1031.25 0
1031.32 0
1031.40 0
1031.47 0
1031.55 0
1031.62 0
1031.69 0
1031.77 0
1031.84 0
1031.91 0
1031.99 0
1032.06 0
1032.13 0
1032.21 0
1032.28 0
1032.36 0
1032.43 0
1032.50 0
1032.58 0
1032.65 0
1032.72 0
1032.80 0
1032.87 0
1032.94 0
1033.02 0
1033.09 0
1033.17 0
1033.24 0
1033.31 0
1033.39 0
1033.46 0
1033.53 0
1033.61 0
1033.68 0
1033.75 0
1033.83 0
1033.90 0
1033.98 0
1034.05 0
1034.12 0
1034.20 0
1034.27 0
1034.34 0
1034.42 0
1034.49 0
1034.57 0
1034.64 0
1034.71 0
1034.79 0
1034.86 0
1034.93 0
1035.01 0
1035.08 0
1035.15 0
1035.23 0
1035.30 0
1035.38 0
1035.45 0
1035.52 0
1035.60 0
1035.67 0
1035.74 0
1035.82 0
1035.89 0
1035.97 0
1036.04 0
1036.11 0
1036.19 0
1036.26 0
1036.33 0
1036.41 0
1036.48 0
1036.56 0
1036.63 0
1036.70 0
1036.78 0
1036.85 0
1036.92 0
1037.00 0
1037.07 0
1037.15 0
1037.22 0
1037.29 0
1037.37 0
1037.44 0
1037.52 0
1037.59 0
1037.66 0
1037.74 0
1037.81 0
1037.88 0
1037.96 0
1038.03 0
1038.11 0
1038.18 0
1038.25 0
1038.33 0
1038.40 0
1038.47 1
1038.55 1
1038.62 1
1038.70 1
1038.77 1
1038.84 1
1038.92 1
1038.99 1
1039.07 1
1039.14 1
1039.21 1
1039.29 0
1039.36 0
1039.44 0
1039.51 0
1039.58 0
1039.66 0
1039.73 0
1039.80 0
1039.88 0
1039.95 0
1040.03 0
1040.10 0
1040.17 0
1040.25 0
1040.32 0
1040.40 1
1040.47 1
1040.54 1
1040.62 0
1040.69 0
1040.77 0
1040.84 0
1040.91 0
1040.99 0
1041.06 0
1041.13 0
1041.21 0
1041.28 0
1041.36 0
1041.43 0
1041.50 0
1041.58 0
1041.65 0
1041.73 0
1041.80 0
1041.87 0
1041.95 0
1042.02 0
1042.10 0
1042.17 0
1042.24 1
1042.32 1
1042.39 1
1042.47 1
1042.54 1
1042.61 1
1042.69 1
1042.76 1
1042.84 0
1042.91 0
1042.98 0
1043.06 0
1043.13 0
1043.21 0
1043.28 0
1043.35 0
1043.43 0
1043.50 0
1043.58 0
1043.65 0
1043.72 0
1043.80 0
1043.87 0
1043.95 0
1044.02 0
1044.09 1
1044.17 1
1044.24 1
1044.32 1
1044.39 1
1044.46 1
1044.54 1
1044.61 1
1044.69 1
1044.76 1
1044.83 1
1044.91 1
1044.98 0
1045.06 0
1045.13 0
1045.21 0
1045.28 0
1045.35 0
1045.43 0
1045.50 0
1045.58 0
1045.65 0
1045.72 0
1045.80 0
1045.87 0
1045.95 0
1046.02 0
1046.09 0
1046.17 1
1046.24 1
1046.32 1
1046.39 1
1046.46 1
1046.54 1
1046.61 1
1046.69 1
1046.76 1
1046.84 1
1046.91 0
1046.98 0
1047.06 0
1047.13 0
1047.21 0
1047.28 0
1047.35 0
1047.43 0
1047.50 0
1047.58 0
1047.65 0
1047.73 0
1047.80 0
1047.87 1
1047.95 1
1048.02 1
1048.10 1
1048.17 1
1048.24 1
1048.32 1
1048.39 1
1048.47 1
1048.54 1
1048.62 1
1048.69 1
1048.76 1
1048.84 1
1048.91 0
1048.99 0
1049.06 0
1049.13 0
1049.21 0
1049.28 0
1049.36 0
1049.43 0
1049.51 1
1049.58 1
1049.65 1
1049.73 1
1049.80 1
1049.88 1
1049.95 1
1050.03 0
1050.10 0
1050.17 0
1050.25 0
1050.32 0
1050.40 0
1050.47 0
1050.55 0
1050.62 0
1050.69 0
1050.77 0
1050.84 0
1050.92 0
1050.99 0
1051.07 0
1051.14 1
1051.21 1
1051.29 1
1051.36 1
1051.44 0
1051.51 0
1051.59 0
1051.66 0
1051.73 0
1051.81 0
1051.88 0
1051.96 0
1052.03 0
1052.11 0
1052.18 0
1052.25 0
1052.33 0
1052.40 0
1052.48 0
1052.55 0
1052.63 0
1052.70 1
1052.77 1
1052.85 1
1052.92 1
1053.00 1
1053.07 1
1053.15 1
1053.22 1
1053.30 1
1053.37 1
1053.44 0
1053.52 0
1053.59 0
1053.67 0
1053.74 0
1053.82 0
1053.89 0
1053.96 0
1054.04 0
1054.11 0
1054.19 0
1054.26 0
1054.34 0
1054.41 0
1054.49 0
1054.56 0
1054.63 0
1054.71 0
1054.78 0
1054.86 0
1054.93 0
1055.01 0
1055.08 0
1055.16 0
1055.23 0
1055.30 0
1055.38 0
1055.45 0
1055.53 0
1055.60 0
1055.68 0
1055.75 0
1055.83 0
1055.90 0
1055.97 0
1056.05 0
1056.12 0
1056.20 0
1056.27 0
1056.35 1
1056.42 0
1056.50 0
1056.57 0
1056.64 0
1056.72 0
1056.79 0
1056.87 0
1056.94 0
1057.02 0
1057.09 0
1057.17 0
1057.24 0
1057.31 0
1057.39 0
1057.46 0
1057.54 0
1057.61 0
1057.69 0
1057.76 0
1057.84 0
1057.91 1
1057.99 1
1058.06 1
1058.13 1
1058.21 0
1058.28 0
1058.36 0
1058.43 0
1058.51 0
1058.58 0
1058.66 0
1058.73 0
1058.81 0
1058.88 0
1058.95 0
1059.03 1
1059.10 1
1059.18 1
1059.25 1
1059.33 1
1059.40 1
1059.48 1
1059.55 1
1059.63 1
1059.70 1
1059.77 1
1059.85 1
1059.92 1
1060.00 1
1060.07 1
1060.15 1
1060.22 0
1060.30 0
1060.37 0
1060.45 0
1060.52 0
1060.60 0
1060.67 0
1060.74 0
1060.82 0
1060.89 0
1060.97 0
1061.04 0
1061.12 0
1061.19 0
1061.27 0
1061.34 0
1061.42 0
1061.49 0
1061.57 0
1061.64 0
1061.72 0
1061.79 0
1061.86 0
1061.94 0
1062.01 0
1062.09 0
1062.16 0
1062.24 0
1062.31 1
1062.39 1
1062.46 1
1062.54 1
1062.61 1
1062.69 1
1062.76 1
1062.84 1
1062.91 1
1062.98 0
1063.06 0
1063.13 0
1063.21 0
1063.28 0
1063.36 0
1063.43 0
1063.51 0
1063.58 0
1063.66 0
1063.73 0
1063.81 0
1063.88 0
1063.96 0
1064.03 0
1064.11 0
1064.18 0
1064.25 0
1064.33 0
1064.40 0
1064.48 0
1064.55 0
1064.63 1
1064.70 1
1064.78 1
1064.85 1
1064.93 1
1065.00 0
1065.08 0
1065.15 0
1065.23 0
1065.30 0
1065.38 0
1065.45 1
1065.53 1
1065.60 1
1065.68 2
1065.75 2
1065.83 2
1065.90 2
1065.97 2
1066.05 1
1066.12 1
1066.20 1
1066.27 1
1066.35 1
1066.42 1
1066.50 1
1066.57 1
1066.65 1
1066.72 0
1066.80 0
1066.87 0
1066.95 0
1067.02 0
1067.10 0
1067.17 1
1067.25 1
1067.32 1
1067.40 2
1067.47 2
1067.55 2
1067.62 2
1067.70 2
1067.77 2
1067.85 2
1067.92 2
1068.00 2
1068.07 2
1068.15 2
1068.22 2
1068.30 2
1068.37 2
1068.45 1
1068.52 1
1068.59 1
1068.67 1
1068.74 1
1068.82 0
1068.89 0
1068.97 0
1069.04 0
1069.12 1
1069.19 1
1069.27 1
1069.34 1
1069.42 1
1069.49 1
1069.57 1
1069.64 1
1069.72 1
1069.79 0
1069.87 0
1069.94 0
1070.02 0
1070.09 0
1070.17 0
1070.24 0
1070.32 0
1070.39 0
1070.47 0
1070.54 0
1070.62 0
1070.69 0
1070.77 0
1070.84 0
1070.92 0
1070.99 0
1071.07 0
1071.14 0
1071.22 0
1071.29 0
1071.37 0
1071.44 1
1071.52 1
1071.59 1
1071.67 1
1071.74 1
1071.82 1
1071.89 1
1071.97 1
1072.04 1
1072.12 0
1072.19 1
1072.27 1
1072.34 1
1072.42 1
1072.49 1
1072.57 1
1072.64 1
1072.72 1
1072.79 1
1072.87 1
1072.94 1
1073.02 1
1073.09 1
1073.17 1
1073.24 1
1073.32 1
1073.39 2
1073.47 2
1073.54 2
1073.62 3
1073.69 3
1073.77 3
1073.84 3
1073.92 3
1073.99 3
1074.07 2
1074.14 2
1074.22 2
1074.30 2
1074.37 2
1074.45 2
1074.52 1
1074.60 1
1074.67 1
1074.75 0
1074.82 0
1074.90 0
1074.97 0
1075.05 0
1075.12 1
1075.20 1
1075.27 1
1075.35 2
1075.42 2
1075.50 2
1075.57 2
1075.65 2
1075.72 1
1075.80 1
1075.87 1
1075.95 1
1076.02 1
1076.10 1
1076.17 1
1076.25 1
1076.32 1
1076.40 1
1076.47 1
1076.55 1
1076.62 1
1076.70 1
1076.77 1
1076.85 1
1076.93 1
1077.00 1
1077.08 1
1077.15 1
1077.23 2
1077.30 2
1077.38 2
1077.45 2
1077.53 2
1077.60 2
1077.68 2
1077.75 2
1077.83 1
1077.90 1
1077.98 1
1078.05 1
1078.13 1
1078.20 1
1078.28 1
1078.35 1
1078.43 1
1078.50 1
1078.58 1
1078.66 2
1078.73 2
1078.81 2
1078.88 2
1078.96 2
1079.03 1
1079.11 1
1079.18 1
1079.26 1
1079.33 1
1079.41 1
1079.48 1
1079.56 1
1079.63 1
1079.71 1
1079.78 1
1079.86 1
1079.94 1
1080.01 1
1080.09 1
1080.16 1
1080.24 1
1080.31 1
1080.39 1
1080.46 1
1080.54 0
1080.61 0
1080.69 0
1080.76 0
1080.84 1
1080.91 1
1080.99 1
1081.06 2
1081.14 2
1081.22 3
1081.29 3
1081.37 3
1081.44 3
1081.52 3
1081.59 3
1081.67 3
1081.74 2
1081.82 2
1081.89 1
1081.97 1
1082.04 1
1082.12 0
1082.20 0
1082.27 0
1082.35 0
1082.42 0
1082.50 0
1082.57 0
1082.65 0
1082.72 1
1082.80 1
1082.87 0
1082.95 0
1083.02 0
1083.10 0
1083.18 0
1083.25 0
1083.33 0
1083.40 0
1083.48 0
1083.55 0
1083.63 0
1083.70 0
1083.78 0
1083.85 0
1083.93 0
1084.01 0
1084.08 0
1084.16 0
1084.23 0
1084.31 0
1084.38 0
1084.46 0
1084.53 0
1084.61 0
1084.68 0
1084.76 0
1084.84 0
1084.91 0
1084.99 0
1085.06 1
1085.14 1
1085.21 1
1085.29 1
1085.36 1
1085.44 1
1085.51 1
1085.59 1
1085.67 1
1085.74 0
1085.82 0
1085.89 0
1085.97 0
1086.04 0
1086.12 0
1086.19 0
1086.27 0
1086.34 0
1086.42 0
1086.50 1
1086.57 1
1086.65 1
1086.72 1
1086.80 1
1086.87 1
1086.95 1
1087.02 1
1087.10 1
1087.18 1
1087.25 1
1087.33 2
1087.40 2
1087.48 2
1087.55 2
1087.63 2
1087.70 2
1087.78 2
1087.86 2
1087.93 2
1088.01 2
1088.08 2
1088.16 2
1088.23 2
1088.31 2
1088.39 2
1088.46 1
1088.54 1
1088.61 1
1088.69 1
1088.76 1
1088.84 1
1088.91 1
1088.99 1
1089.07 1
1089.14 1
1089.22 1
1089.29 1
1089.37 2
1089.44 2
1089.52 2
1089.59 2
1089.67 2
1089.75 1
1089.82 1
1089.90 1
1089.97 1
1090.05 1
1090.12 2
1090.20 2
1090.28 2
1090.35 2
1090.43 3
1090.50 3
1090.58 3
1090.65 3
1090.73 3
1090.81 3
1090.88 2
1090.96 2
1091.03 2
1091.11 2
1091.18 1
1091.26 1
1091.34 1
1091.41 1
1091.49 1
1091.56 1
1091.64 2
1091.71 2
1091.79 2
1091.87 2
1091.94 1
1092.02 1
1092.09 1
1092.17 1
1092.24 1
1092.32 1
1092.40 1
1092.47 1
1092.55 1
1092.62 1
1092.70 1
1092.77 1
1092.85 1
1092.93 1
1093.00 0
1093.08 0
1093.15 0
1093.23 0
1093.30 0
1093.38 1
1093.46 1
1093.53 1
1093.61 1
1093.68 1
1093.76 1
1093.83 1
1093.91 1
1093.99 2
1094.06 2
1094.14 2
1094.21 3
1094.29 3
1094.37 3
1094.44 3
1094.52 2
1094.59 2
1094.67 2
1094.74 2
1094.82 2
1094.90 3
1094.97 3
1095.05 3
1095.12 4
1095.20 4
1095.27 3
1095.35 3
1095.43 3
1095.50 3
1095.58 3
1095.65 3
1095.73 3
1095.81 3
1095.88 3
1095.96 3
1096.03 2
1096.11 2
1096.19 2
1096.26 2
1096.34 2
1096.41 2
1096.49 3
1096.56 3
1096.64 3
1096.72 3
1096.79 2
1096.87 2
1096.94 1
1097.02 1
1097.10 1
1097.17 1
1097.25 1
1097.32 1
1097.40 2
1097.48 2
1097.55 3
1097.63 3
1097.70 3
1097.78 4
1097.85 4
1097.93 4
1098.01 4
1098.08 4
1098.16 3
1098.23 3
1098.31 2
1098.39 2
1098.46 1
1098.54 1
1098.61 0
1098.69 0
1098.77 0
1098.84 0
1098.92 1
1098.99 1
1099.07 1
1099.15 1
1099.22 2
1099.30 1
1099.37 1
1099.45 1
1099.53 1
1099.60 0
1099.68 0
1099.75 0
1099.83 0
1099.91 0
1099.98 0
1100.06 0
1100.13 0
1100.21 0
1100.29 0
1100.36 0
1100.44 1
1100.51 1
1100.59 2
1100.67 2
1100.74 3
1100.82 3
1100.89 3
1100.97 3
1101.05 3
1101.12 3
1101.20 2
1101.27 2
1101.35 2
1101.43 2
1101.50 1
1101.58 1
1101.65 1
1101.73 1
1101.81 0
1101.88 0
1101.96 0
1102.03 0
1102.11 1
1102.19 1
1102.26 1
1102.34 2
1102.41 2
1102.49 3
1102.57 3
1102.64 3
1102.72 3
1102.80 3
1102.87 3
1102.95 2
1103.02 2
1103.10 1
1103.18 1
1103.25 1
1103.33 1
1103.40 2
1103.48 2
1103.56 2
1103.63 2
1103.71 3
1103.78 2
1103.86 2
1103.94 2
1104.01 1
1104.09 1
1104.17 1
1104.24 1
1104.32 1
1104.39 1
1104.47 2
1104.55 2
1104.62 3
1104.70 3
1104.77 4
1104.85 4
1104.93 4
1105.00 4
1105.08 3
1105.16 3
1105.23 2
1105.31 2
1105.38 1
1105.46 1
1105.54 1
1105.61 1
1105.69 2
1105.76 2
1105.84 2
1105.92 3
1105.99 3
1106.07 3
1106.15 3
1106.22 3
1106.30 3
1106.37 2
1106.45 2
1106.53 2
1106.60 2
1106.68 2
1106.76 2
1106.83 3
1106.91 4
1106.98 4
1107.06 5
1107.14 6
1107.21 6
1107.29 7
1107.37 7
1107.44 6
1107.52 6
1107.59 5
1107.67 5
1107.75 4
1107.82 4
1107.90 3
1107.98 3
1108.05 3
1108.13 3
1108.20 3
1108.28 3
1108.36 3
1108.43 3
1108.51 3
1108.59 3
1108.66 3
1108.74 4
1108.81 4
1108.89 4
1108.97 4
1109.04 4
1109.12 4
1109.20 4
1109.27 4
1109.35 4
1109.43 4
1109.50 4
1109.58 3
1109.65 3
1109.73 3
1109.81 2
1109.88 2
1109.96 2
1110.04 2
1110.11 2
1110.19 2
1110.26 3
1110.34 4
1110.42 5
1110.49 5
1110.57 5
1110.65 5
1110.72 5
1110.80 4
1110.88 3
1110.95 3
1111.03 2
1111.10 2
1111.18 2
1111.26 2
1111.33 3
1111.41 3
1111.49 4
1111.56 4
1111.64 4
1111.72 4
1111.79 4
1111.87 4
1111.95 3
1112.02 3
1112.10 3
1112.17 3
1112.25 3
1112.33 3
1112.40 3
1112.48 3
1112.56 4
1112.63 4
1112.71 4
1112.79 5
1112.86 5
1112.94 5
1113.02 5
1113.09 5
1113.17 5
1113.24 5
1113.32 5
1113.40 5
1113.47 5
1113.55 5
1113.63 4
1113.70 4
1113.78 4
1113.86 4
1113.93 3
1114.01 3
1114.09 3
1114.16 2
1114.24 2
1114.32 2
1114.39 2
1114.47 2
1114.54 2
1114.62 2
1114.70 2
1114.77 2
1114.85 2
1114.93 2
1115.00 2
1115.08 2
1115.16 2
1115.23 2
1115.31 2
1115.39 3
1115.46 3
1115.54 3
1115.62 3
1115.69 3
1115.77 3
1115.85 3
1115.92 4
1116.00 4
1116.07 5
1116.15 6
1116.23 6
1116.30 7
1116.38 7
1116.46 7
1116.53 7
1116.61 6
1116.69 5
1116.76 4
1116.84 3
1116.92 3
1116.99 2
1117.07 2
1117.15 2
1117.22 2
1117.30 2
1117.38 2
1117.45 2
1117.53 2
1117.61 2
1117.68 2
1117.76 2
1117.84 3
1117.91 3
1117.99 3
1118.07 3
1118.14 3
1118.22 2
1118.30 2
1118.37 2
1118.45 2
1118.53 2
1118.60 2
1118.68 2
1118.76 2
1118.83 2
1118.91 2
1118.99 3
1119.06 3
1119.14 3
1119.22 3
1119.29 3
1119.37 3
1119.45 3
1119.52 2
1119.60 2
1119.68 1
1119.75 1
1119.83 0
1119.91 0
1119.98 0
1120.06 0
1120.14 0
1120.21 0
1120.29 1
1120.37 1
1120.44 1
1120.52 1
1120.60 1
1120.67 0
1120.75 0
1120.83 0
1120.90 0
1120.98 0
1121.06 0
1121.13 0
1121.21 0
1121.29 0
1121.36 1
1121.44 1
1121.52 1
1121.59 1
1121.67 1
1121.75 1
1121.82 1
1121.90 0
1121.98 0
1122.05 0
1122.13 1
1122.21 1
1122.28 1
1122.36 2
1122.44 2
1122.51 2
1122.59 2
1122.67 2
1122.74 2
1122.82 1
1122.90 1
1122.98 1
1123.05 1
1123.13 2
1123.21 2
1123.28 2
1123.36 2
1123.44 2
1123.51 2
1123.59 1
1123.67 0
1123.74 0
1123.82 0
1123.90 0
1123.97 0
1124.05 0
1124.13 0
1124.20 0
1124.28 1
1124.36 2
1124.43 3
1124.51 4
1124.59 4
1124.66 4
1124.74 4
1124.82 4
1124.90 4
1124.97 4
1125.05 3
1125.13 3
1125.20 2
1125.28 2
1125.36 2
1125.43 2
1125.51 2
1125.59 3
1125.66 3
1125.74 4
1125.82 4
1125.89 4
1125.97 4
1126.05 5
1126.13 4
1126.20 4
1126.28 4
1126.36 4
1126.43 4
1126.51 4
1126.59 4
1126.66 4
1126.74 4
1126.82 3
1126.89 3
1126.97 2
1127.05 2
1127.13 2
1127.20 1
1127.28 1
1127.36 2
1127.43 2
1127.51 2
1127.59 2
1127.66 2
1127.74 2
1127.82 2
1127.89 2
1127.97 2
1128.05 2
1128.13 2
1128.20 2
1128.28 2
1128.36 2
1128.43 2
1128.51 1
1128.59 1
1128.66 1
1128.74 1
1128.82 1
1128.90 1
1128.97 2
1129.05 2
1129.13 3
1129.20 3
1129.28 3
1129.36 3
1129.43 2
1129.51 2
1129.59 2
1129.67 1
1129.74 2
1129.82 2
1129.90 3
1129.97 4
1130.05 5
1130.13 7
1130.20 8
1130.28 9
1130.36 9
1130.44 10
1130.51 9
1130.59 9
1130.67 8
1130.74 8
1130.82 7
1130.90 6
1130.97 6
1131.05 6
1131.13 5
1131.21 5
1131.28 5
1131.36 5
1131.44 4
1131.51 4
1131.59 3
1131.67 2
1131.75 1
1131.82 1
1131.90 1
1131.98 0
1132.05 0
1132.13 0
1132.21 0
1132.29 1
1132.36 1
1132.44 1
1132.52 2
1132.59 2
1132.67 3
1132.75 3
1132.83 4
1132.90 4
1132.98 4
1133.06 4
1133.13 3
1133.21 3
1133.29 3
1133.37 3
1133.44 3
1133.52 3
1133.60 3
1133.67 3
1133.75 3
1133.83 2
1133.91 1
1133.98 0
1134.06 0
1134.14 0
1134.21 0
1134.29 0
1134.37 0
1134.45 1
1134.52 2
1134.60 4
1134.68 5
1134.75 6
1134.83 7
1134.91 7
1134.99 6
1135.06 5
1135.14 5
1135.22 4
1135.29 3
1135.37 2
1135.45 2
1135.53 1
1135.60 1
1135.68 1
1135.76 0
1135.83 0
1135.91 0
1135.99 0
1136.07 1
1136.14 1
1136.22 0
1136.30 0
1136.38 0
1136.45 0
1136.53 0
1136.61 1
1136.68 2
1136.76 2
1136.84 3
1136.92 4
1136.99 5
1137.07 5
1137.15 6
1137.23 7
1137.30 8
1137.38 8
1137.46 9
1137.53 9
1137.61 9
1137.69 9
1137.77 8
1137.84 8
1137.92 7
1138.00 7
1138.08 7
1138.15 6
1138.23 6
1138.31 5
1138.38 4
1138.46 4
1138.54 3
1138.62 3
1138.69 3
1138.77 2
1138.85 2
1138.93 1
1139.00 1
1139.08 0
1139.16 0
1139.24 0
1139.31 0
1139.39 1
1139.47 2
1139.54 2
1139.62 3
1139.70 3
1139.78 3
1139.85 3
1139.93 3
1140.01 3
1140.09 3
1140.16 3
1140.24 3
1140.32 2
1140.40 2
1140.47 2
1140.55 2
1140.63 1
1140.71 1
1140.78 1
1140.86 2
1140.94 2
1141.01 2
1141.09 2
1141.17 3
1141.25 3
1141.32 3
1141.40 2
1141.48 2
1141.56 2
1141.63 2
1141.71 1
1141.79 1
1141.87 2
1141.94 2
1142.02 2
1142.10 2
1142.18 3
1142.25 3
1142.33 3
1142.41 3
1142.49 3
1142.56 3
1142.64 3
1142.72 3
1142.80 3
1142.87 3
1142.95 2
1143.03 2
1143.11 2
1143.18 2
1143.26 2
1143.34 2
1143.42 2
1143.49 2
1143.57 2
1143.65 2
1143.73 2
1143.80 3
1143.88 4
1143.96 5
1144.04 6
1144.11 6
1144.19 6
1144.27 6
1144.35 6
1144.42 5
1144.50 4
1144.58 3
1144.66 2
1144.73 1
1144.81 1
1144.89 0
1144.97 0
1145.04 0
1145.12 0
1145.20 0
1145.28 0
1145.35 0
1145.43 0
1145.51 0
1145.59 0
1145.66 0
1145.74 0
1145.82 0
1145.90 0
1145.97 0
1146.05 0
1146.13 0
1146.21 0
1146.28 1
1146.36 1
1146.44 1
1146.52 2
1146.59 2
1146.67 2
1146.75 3
1146.83 3
1146.90 4
1146.98 4
1147.06 4
1147.14 4
1147.22 4
1147.29 4
1147.37 4
1147.45 4
1147.53 4
1147.60 4
1147.68 4
1147.76 4
1147.84 4
1147.91 4
1147.99 4
1148.07 3
1148.15 3
1148.22 3
1148.30 3
1148.38 3
1148.46 3
1148.54 3
1148.61 3
1148.69 4
1148.77 4
1148.85 5
1148.92 6
1149.00 6
1149.08 6
1149.16 6
1149.23 6
1149.31 5
1149.39 5
1149.47 4
1149.54 3
1149.62 2
1149.70 1
1149.78 1
1149.86 1
1149.93 1
1150.01 1
1150.09 2
1150.17 2
1150.24 2
1150.32 2
1150.40 2
1150.48 2
1150.55 2
1150.63 2
1150.71 2
1150.79 2
1150.87 2
1150.94 3
1151.02 3
1151.10 3
1151.18 3
1151.25 3
1151.33 3
1151.41 3
1151.49 3
1151.57 4
1151.64 4
1151.72 4
1151.80 5
1151.88 5
1151.95 4
1152.03 4
1152.11 4
1152.19 4
1152.27 4
1152.34 5
1152.42 5
1152.50 6
1152.58 6
1152.65 6
1152.73 6
1152.81 6
1152.89 6
1152.97 6
1153.04 5
1153.12 5
1153.20 5
1153.28 5
1153.35 5
1153.43 4
1153.51 4
1153.59 4
1153.67 3
1153.74 2
1153.82 2
1153.90 1
1153.98 1
1154.06 1
1154.13 1
1154.21 1
1154.29 1
1154.37 2
1154.44 2
1154.52 3
1154.60 4
1154.68 5
1154.76 6
1154.83 6
1154.91 6
1154.99 6
1155.07 6
1155.15 6
1155.22 5
1155.30 5
1155.38 4
1155.46 3
1155.53 2
1155.61 2
1155.69 2
1155.77 2
1155.85 3
1155.92 3
1156.00 4
1156.08 5
1156.16 6
1156.24 6
1156.31 6
1156.39 6
1156.47 5
1156.55 5
1156.63 4
1156.70 4
1156.78 4
1156.86 4
1156.94 5
1157.02 6
1157.09 6
1157.17 7
1157.25 7
1157.33 7
1157.40 7
1157.48 6
1157.56 6
1157.64 6
1157.72 5
1157.79 5
1157.87 4
1157.95 3
1158.03 2
1158.11 1
1158.18 0
1158.26 0
1158.34 0
1158.42 0
1158.50 0
1158.57 1
1158.65 2
1158.73 4
1158.81 5
1158.89 6
1158.96 7
1159.04 8
1159.12 9
1159.20 9
1159.28 10
1159.35 10
1159.43 10
1159.51 10
1159.59 9
1159.67 8
1159.74 6
1159.82 4
1159.90 3
1159.98 2
1160.06 1
1160.13 1
1160.21 1
1160.29 1
1160.37 1
1160.45 2
1160.53 2
1160.60 2
1160.68 2
1160.76 2
1160.84 2
1160.92 3
1160.99 3
1161.07 4
1161.15 4
1161.23 5
1161.31 5
1161.38 5
1161.46 4
1161.54 3
1161.62 3
1161.70 2
1161.77 1
1161.85 1
1161.93 1
1162.01 0
1162.09 0
1162.16 0
1162.24 0
1162.32 1
1162.40 2
1162.48 3
1162.56 5
1162.63 8
1162.71 10
1162.79 13
1162.87 14
1162.95 15
1163.02 15
1163.10 14
1163.18 13
1163.26 11
1163.34 9
1163.42 7
1163.49 6
1163.57 5
1163.65 4
1163.73 4
1163.81 5
1163.88 6
1163.96 6
1164.04 7
1164.12 8
1164.20 8
1164.27 9
1164.35 8
1164.43 8
1164.51 7
1164.59 6
1164.67 5
1164.74 4
1164.82 3
1164.90 3
1164.98 3
1165.06 3
1165.14 4
1165.21 4
1165.29 4
1165.37 4
1165.45 4
1165.53 3
1165.60 3
1165.68 3
1165.76 3
1165.84 2
1165.92 1
1166.00 0
1166.07 0
1166.15 0
1166.23 0
1166.31 0
1166.39 0
1166.47 0
1166.54 0
1166.62 0
1166.70 0
1166.78 1
1166.86 1
1166.93 1
1167.01 1
1167.09 1
1167.17 1
1167.25 2
1167.33 2
1167.40 2
1167.48 2
1167.56 2
1167.64 3
1167.72 3
1167.80 4
1167.87 4
1167.95 4
1168.03 4
1168.11 4
1168.19 4
1168.27 4
1168.34 4
1168.42 4
1168.50 4
1168.58 4
1168.66 5
1168.74 5
1168.81 5
1168.89 6
1168.97 6
1169.05 5
1169.13 5
1169.21 5
1169.28 5
1169.36 5
1169.44 5
1169.52 5
1169.60 5
1169.68 5
1169.75 5
1169.83 4
1169.91 4
1169.99 3
1170.07 2
1170.15 2
1170.22 2
1170.30 2
1170.38 2
1170.46 2
1170.54 2
1170.62 2
1170.70 2
1170.77 3
1170.85 3
1170.93 4
1171.01 4
1171.09 5
1171.17 6
1171.24 6
1171.32 7
1171.40 8
1171.48 8
1171.56 9
1171.64 10
1171.71 10
1171.79 10
1171.87 10
1171.95 10
1172.03 9
1172.11 8
1172.19 7
1172.26 6
1172.34 4
1172.42 3
1172.50 2
1172.58 1
1172.66 1
1172.73 0
1172.81 0
1172.89 0
1172.97 0
1173.05 0
1173.13 1
1173.21 2
1173.28 3
1173.36 5
1173.44 6
1173.52 7
1173.60 8
1173.68 9
1173.75 10
1173.83 10
1173.91 10
1173.99 10
1174.07 10
1174.15 10
1174.23 10
1174.30 10
1174.38 10
1174.46 9
1174.54 8
1174.62 7
1174.70 5
1174.78 4
1174.85 3
1174.93 3
1175.01 3
1175.09 3
1175.17 3
1175.25 3
1175.33 4
1175.40 4
1175.48 4
1175.56 4
1175.64 4
1175.72 3
1175.80 4
1175.88 4
1175.95 5
1176.03 6
1176.11 7
1176.19 8
1176.27 8
1176.35 9
1176.43 9
1176.50 8
1176.58 7
1176.66 6
1176.74 6
1176.82 5
1176.90 4
1176.98 4
1177.05 4
1177.13 4
1177.21 4
1177.29 5
1177.37 5
1177.45 5
1177.53 6
1177.60 6
1177.68 6
1177.76 7
1177.84 7
1177.92 8
1178.00 8
1178.08 8
1178.16 8
1178.23 9
1178.31 9
1178.39 8
1178.47 8
1178.55 8
1178.63 8
1178.71 7
1178.78 6
1178.86 6
1178.94 5
1179.02 3
1179.10 2
1179.18 1
1179.26 0
1179.34 0
1179.41 0
1179.49 0
1179.57 0
1179.65 0
1179.73 0
1179.81 0
1179.89 1
1179.96 1
1180.04 2
1180.12 2
1180.20 2
1180.28 3
1180.36 3
1180.44 3
1180.52 3
1180.59 4
1180.67 4
1180.75 5
1180.83 7
1180.91 8
1180.99 9
1181.07 11
1181.15 11
1181.22 12
1181.30 12
1181.38 12
1181.46 12
1181.54 12
1181.62 12
1181.70 12
1181.78 12
1181.85 11
1181.93 10
1182.01 9
1182.09 8
1182.17 7
1182.25 6
1182.33 5
1182.41 5
1182.48 4
1182.56 4
1182.64 3
1182.72 3
1182.80 2
1182.88 2
1182.96 2
1183.04 2
1183.12 2
1183.19 2
1183.27 3
1183.35 3
1183.43 4
1183.51 4
1183.59 5
1183.67 5
1183.75 5
1183.82 6
1183.90 6
1183.98 6
1184.06 6
1184.14 5
1184.22 5
1184.30 4
1184.38 4
1184.46 3
1184.53 2
1184.61 2
1184.69 1
1184.77 1
1184.85 1
1184.93 2
1185.01 2
1185.09 3
1185.17 4
1185.24 5
1185.32 6
1185.40 6
1185.48 6
1185.56 6
1185.64 6
1185.72 6
1185.80 6
1185.88 6
1185.95 7
1186.03 6
1186.11 6
1186.19 5
1186.27 5
1186.35 4
1186.43 3
1186.51 3
1186.59 3
1186.66 3
1186.74 3
1186.82 3
1186.90 3
1186.98 3
1187.06 3
1187.14 2
1187.22 2
1187.30 2
1187.38 1
1187.45 1
1187.53 1
1187.61 1
1187.69 1
1187.77 1
1187.85 2
1187.93 3
1188.01 4
1188.09 6
1188.16 7
1188.24 8
1188.32 8
1188.40 8
1188.48 8
1188.56 8
1188.64 8
1188.72 7
1188.80 7
1188.88 7
1188.95 7
1189.03 6
1189.11 6
1189.19 6
1189.27 6
1189.35 6
1189.43 7
1189.51 7
1189.59 7
1189.67 7
1189.75 7
1189.82 7
1189.90 6
1189.98 6
1190.06 5
1190.14 5
1190.22 5
1190.30 5
1190.38 4
1190.46 4
1190.54 4
1190.61 3
1190.69 4
1190.77 5
1190.85 6
1190.93 7
1191.01 8
1191.09 9
1191.17 9
1191.25 9
1191.33 9
1191.41 8
1191.48 7
1191.56 7
1191.64 7
1191.72 8
1191.80 8
1191.88 8
1191.96 8
1192.04 8
1192.12 7
1192.20 7
1192.28 7
1192.35 7
1192.43 8
1192.51 9
1192.59 11
1192.67 12
1192.75 13
1192.83 13
1192.91 13
1192.99 11
1193.07 9
1193.15 6
1193.23 4
1193.30 2
1193.38 1
1193.46 1
1193.54 2
1193.62 4
1193.70 6
1193.78 9
1193.86 11
1193.94 12
1194.02 13
1194.10 14
1194.18 14
1194.25 14
1194.33 13
1194.41 13
1194.49 12
1194.57 11
1194.65 11
1194.73 10
1194.81 9
1194.89 8
1194.97 7
1195.05 6
1195.13 5
1195.20 5
1195.28 4
1195.36 5
1195.44 5
1195.52 6
1195.60 6
1195.68 7
1195.76 8
1195.84 8
1195.92 8
1196.00 8
1196.08 7
1196.16 6
1196.23 6
1196.31 5
1196.39 4
1196.47 4
1196.55 3
1196.63 2
1196.71 2
1196.79 3
1196.87 4
1196.95 5
1197.03 7
1197.11 8
1197.19 10
1197.27 11
1197.34 12
1197.42 13
1197.50 13
1197.58 13
1197.66 12
1197.74 11
1197.82 10
1197.90 8
1197.98 7
1198.06 6
1198.14 4
1198.22 4
1198.30 3
1198.38 2
1198.46 1
1198.53 0
1198.61 0
1198.69 0
1198.77 0
1198.85 0
1198.93 0
1199.01 0
1199.09 0
1199.17 1
1199.25 2
1199.33 3
1199.41 5
1199.49 7
1199.57 8
1199.65 9
1199.72 10
1199.80 10
1199.88 9
1199.96 9
1200.04 8
1200.12 8
1200.20 7
1200.28 7
1200.36 7
1200.44 7
1200.52 7
1200.60 7
1200.68 6
1200.76 5
1200.84 3
1200.92 2
1200.99 1
1201.07 0
1201.15 0
1201.23 1
1201.31 2
1201.39 3
1201.47 5
1201.55 7
1201.63 9
1201.71 10
1201.79 11
1201.87 11
1201.95 12
1202.03 12
1202.11 12
1202.19 12
1202.27 12
1202.35 11
1202.42 11
1202.50 11
1202.58 10
1202.66 9
1202.74 8
1202.82 7
1202.90 6
1202.98 5
1203.06 5
1203.14 4
1203.22 4
1203.30 5
1203.38 6
1203.46 7
1203.54 8
1203.62 9
1203.70 10
1203.78 10
1203.86 9
1203.93 8
1204.01 6
1204.09 5
1204.17 4
1204.25 4
1204.33 4
1204.41 5
1204.49 6
1204.57 7
1204.65 9
1204.73 9
1204.81 10
1204.89 10
1204.97 10
1205.05 10
1205.13 10
1205.21 10
1205.29 9
1205.37 9
1205.45 9
1205.53 10
1205.61 10
1205.68 11
1205.76 11
1205.84 12
1205.92 12
1206.00 12
1206.08 12
1206.16 12
1206.24 11
1206.32 11
1206.40 11
1206.48 11
1206.56 12
1206.64 13
1206.72 14
1206.80 15
1206.88 15
1206.96 15
1207.04 15
1207.12 14
1207.20 14
1207.28 14
1207.36 15
1207.44 17
1207.52 19
1207.59 22
1207.67 24
1207.75 27
1207.83 29
1207.91 31
1207.99 32
1208.07 33
1208.15 34
1208.23 35
1208.31 36
1208.39 37
1208.47 39
1208.55 41
1208.63 43
1208.71 45
1208.79 46
1208.87 47
1208.95 46
1209.03 45
1209.11 43
1209.19 41
1209.27 39
1209.35 37
1209.43 37
1209.51 37
1209.59 37
1209.67 37
1209.75 38
1209.83 38
1209.91 39
1209.98 39
1210.06 40
1210.14 41
1210.22 42
1210.30 42
1210.38 43
1210.46 43
1210.54 43
1210.62 43
1210.70 42
1210.78 41
1210.86 40
1210.94 38
1211.02 36
1211.10 34
1211.18 32
1211.26 30
1211.34 28
1211.42 27
1211.50 26
1211.58 25
1211.66 24
1211.74 24
1211.82 23
1211.90 23
1211.98 22
1212.06 22
1212.14 21
1212.22 20
1212.30 19
1212.38 19
1212.46 18
1212.54 19
1212.62 19
1212.70 19
1212.78 19
1212.86 19
1212.94 18
1213.02 18
1213.10 17
1213.18 17
1213.26 16
1213.33 16
1213.41 15
1213.49 15
1213.57 14
1213.65 13
1213.73 13
1213.81 12
1213.89 12
1213.97 11
1214.05 11
1214.13 10
1214.21 10
1214.29 10
1214.37 9
1214.45 9
1214.53 9
1214.61 8
1214.69 8
1214.77 7
1214.85 6
1214.93 5
1215.01 5
1215.09 5
1215.17 4
1215.25 5
1215.33 5
1215.41 5
1215.49 5
1215.57 5
1215.65 5
1215.73 5
1215.81 5
1215.89 5
1215.97 5
1216.05 4
1216.13 4
1216.21 4
1216.29 4
1216.37 4
1216.45 3
1216.53 3
1216.61 2
1216.69 2
1216.77 1
1216.85 1
1216.93 1
1217.01 1
1217.09 1
1217.17 2
1217.25 3
1217.33 4
1217.41 5
1217.49 6
1217.57 6
1217.65 6
1217.73 5
1217.81 4
1217.89 3
1217.97 3
1218.05 3
1218.13 4
1218.21 6
1218.29 8
1218.37 10
1218.45 12
1218.53 14
1218.61 15
1218.69 15
1218.77 14
1218.85 13
1218.93 11
1219.01 9
1219.09 7
1219.17 5
1219.25 3
1219.33 3
1219.41 3
1219.49 3
1219.57 5
1219.65 6
1219.73 7
1219.81 8
1219.89 9
1219.97 10
1220.05 10
1220.13 11
1220.21 11
1220.29 11
1220.37 11
1220.45 10
1220.53 9
1220.61 7
1220.69 6
1220.77 4
1220.85 3
1220.93 2
1221.01 2
1221.09 2
1221.17 3
1221.25 3
1221.33 4
1221.41 6
1221.49 7
1221.57 8
1221.65 9
1221.73 10
1221.81 11
1221.89 12
1221.97 13
1222.05 13
1222.13 14
1222.21 14
1222.29 14
1222.37 13
1222.45 13
1222.53 12
1222.61 11
1222.69 10
1222.77 9
1222.85 8
1222.93 8
1223.01 7
1223.09 7
1223.17 7
1223.25 7
1223.33 8
1223.41 8
1223.49 8
1223.57 8
1223.65 8
1223.73 9
1223.81 9
1223.89 10
1223.97 11
1224.05 12
1224.13 13
1224.21 13
1224.29 13
1224.37 12
1224.45 11
1224.54 10
1224.62 9
1224.70 9
1224.78 8
1224.86 8
1224.94 8
1225.02 8
1225.10 8
1225.18 7
1225.26 7
1225.34 6
1225.42 6
1225.50 6
1225.58 6
1225.66 6
1225.74 7
1225.82 8
1225.90 9
1225.98 10
1226.06 11
1226.14 13
1226.22 15
1226.30 17
1226.38 19
1226.46 21
1226.54 23
1226.62 24
1226.70 25
1226.78 26
1226.86 26
1226.94 25
1227.02 25
1227.10 24
1227.18 23
1227.26 21
1227.34 21
1227.42 20
1227.50 19
1227.58 19
1227.66 18
1227.74 18
1227.82 17
1227.91 16
1227.99 15
1228.07 14
1228.15 14
1228.23 14
1228.31 14
1228.39 14
1228.47 15
1228.55 15
1228.63 15
1228.71 14
1228.79 14
1228.87 13
1228.95 13
1229.03 14
1229.11 15
1229.19 16
1229.27 17
1229.35 17
1229.43 17
1229.51 16
1229.59 15
1229.67 14
1229.75 13
1229.83 13
1229.91 13
1229.99 14
1230.07 15
1230.15 16
1230.23 17
1230.32 17
1230.40 17
1230.48 17
1230.56 17
1230.64 18
1230.72 19
1230.80 20
1230.88 20
1230.96 21
1231.04 21
1231.12 21
1231.20 20
1231.28 19
1231.36 17
1231.44 16
1231.52 14
1231.60 13
1231.68 12
1231.76 11
1231.84 11
1231.92 11
1232.00 11
1232.08 12
1232.16 12
1232.25 13
1232.33 13
1232.41 12
1232.49 11
1232.57 10
1232.65 9
1232.73 8
1232.81 7
1232.89 7
1232.97 7
1233.05 7
1233.13 7
1233.21 8
1233.29 8
1233.37 7
1233.45 7
1233.53 6
1233.61 6
1233.69 6
1233.77 5
1233.85 5
1233.93 4
1234.02 3
1234.10 2
1234.18 0
1234.26 0
1234.34 0
1234.42 0
1234.50 0
1234.58 0
1234.66 0
1234.74 0
1234.82 1
1234.90 2
1234.98 4
1235.06 5
1235.14 6
1235.22 7
1235.30 8
1235.38 9
1235.46 9
1235.55 10
1235.63 11
1235.71 13
1235.79 14
1235.87 16
1235.95 17
1236.03 18
1236.11 18
1236.19 18
1236.27 17
1236.35 16
1236.43 15
1236.51 14
1236.59 14
1236.67 14
1236.75 14
1236.83 14
1236.91 14
1237.00 15
1237.08 15
1237.16 16
1237.24 16
1237.32 16
1237.40 16
1237.48 16
1237.56 15
1237.64 14
1237.72 12
1237.80 10
1237.88 9
1237.96 8
1238.04 7
1238.12 6
1238.20 6
1238.29 6
1238.37 6
1238.45 7
1238.53 7
1238.61 7
1238.69 7
1238.77 7
1238.85 6
1238.93 6
1239.01 5
1239.09 4
1239.17 4
1239.25 4
1239.33 5
1239.41 6
1239.50 7
1239.58 9
1239.66 9
1239.74 10
1239.82 10
1239.90 10
1239.98 10
1240.06 10
1240.14 10
1240.22 11
1240.30 12
1240.38 13
1240.46 15
1240.54 16
1240.62 16
1240.71 16
1240.79 16
1240.87 14
1240.95 12
1241.03 10
1241.11 8
1241.19 6
1241.27 4
1241.35 2
1241.43 1
1241.51 0
1241.59 0
1241.67 1
1241.75 1
1241.84 2
1241.92 3
1242.00 4
1242.08 5
1242.16 6
1242.24 7
1242.32 9
1242.40 11
1242.48 13
1242.56 15
1242.64 17
1242.72 19
1242.80 21
1242.89 22
1242.97 23
1243.05 23
1243.13 24
1243.21 24
1243.29 24
1243.37 24
1243.45 24
1243.53 23
1243.61 21
1243.69 20
1243.77 18
1243.86 15
1243.94 13
1244.02 11
1244.10 9
1244.18 7
1244.26 6
1244.34 6
1244.42 5
1244.50 5
1244.58 5
1244.66 5
1244.74 5
1244.83 5
1244.91 4
1244.99 4
1245.07 3
1245.15 2
1245.23 1
1245.31 1
1245.39 1
1245.47 1
1245.55 2
1245.63 3
1245.71 3
1245.80 4
1245.88 5
1245.96 5
1246.04 5
1246.12 5
1246.20 4
1246.28 3
1246.36 2
1246.44 1
1246.52 1
1246.60 0
1246.69 0
1246.77 1
1246.85 2
1246.93 3
1247.01 5
1247.09 7
1247.17 8
1247.25 9
1247.33 10
1247.41 9
1247.49 9
1247.58 8
1247.66 7
1247.74 6
1247.82 5
1247.90 5
1247.98 5
1248.06 6
1248.14 7
1248.22 9
1248.30 11
1248.39 13
1248.47 15
1248.55 18
1248.63 20
1248.71 22
1248.79 23
1248.87 23
1248.95 23
1249.03 22
1249.11 20
1249.19 18
1249.28 16
1249.36 15
1249.44 13
1249.52 12
1249.60 12
1249.68 12
1249.76 12
1249.84 12
1249.92 12
1250.00 13
1250.09 13
1250.17 14
1250.25 14
1250.33 14
1250.41 14
1250.49 14
1250.57 14
1250.65 14
1250.73 13
1250.82 12
1250.90 10
1250.98 8
1251.06 6
1251.14 5
1251.22 3
1251.30 2
1251.38 2
1251.46 3
1251.54 4
1251.63 6
1251.71 8
1251.79 9
1251.87 10
1251.95 10
1252.03 9
1252.11 8
1252.19 7
1252.27 6
1252.36 5
1252.44 5
1252.52 4
1252.60 3
1252.68 3
1252.76 4
1252.84 5
1252.92 6
1253.00 7
1253.09 9
1253.17 10
1253.25 11
1253.33 12
1253.41 12
1253.49 12
1253.57 11
1253.65 11
1253.73 10
1253.82 9
1253.90 8
1253.98 7
1254.06 6
1254.14 6
1254.22 6
1254.30 6
1254.38 7
1254.46 8
1254.55 8
1254.63 9
1254.71 10
1254.79 11
1254.87 12
1254.95 12
1255.03 13
1255.11 13
1255.20 14
1255.28 15
1255.36 16
1255.44 17
1255.52 19
1255.60 20
1255.68 20
1255.76 20
1255.84 19
1255.93 17
1256.01 15
1256.09 13
1256.17 11
1256.25 10
1256.33 10
1256.41 9
1256.49 9
1256.58 8
1256.66 7
1256.74 6
1256.82 4
1256.90 2
1256.98 0
1257.06 0
1257.14 0
1257.23 0
1257.31 0
1257.39 0
1257.47 1
1257.55 3
1257.63 4
1257.71 5
1257.79 6
1257.88 6
1257.96 6
1258.04 6
1258.12 7
1258.20 8
1258.28 9
1258.36 11
1258.44 12
1258.53 13
1258.61 14
1258.69 14
1258.77 14
1258.85 13
1258.93 12
1259.01 11
1259.10 10
1259.18 9
1259.26 8
1259.34 7
1259.42 6
1259.50 5
1259.58 4
1259.66 4
1259.75 4
1259.83 4
1259.91 4
1259.99 3
1260.07 3
1260.15 3
1260.23 3
1260.31 3
1260.40 4
1260.48 5
1260.56 6
1260.64 8
1260.72 9
1260.80 11
1260.88 12
1260.97 13
1261.05 13
1261.13 12
1261.21 11
1261.29 9
1261.37 8
1261.45 7
1261.54 6
1261.62 6
1261.70 6
1261.78 6
1261.86 7
1261.94 7
1262.02 8
1262.11 9
1262.19 11
1262.27 12
1262.35 14
1262.43 16
1262.51 17
1262.59 18
1262.68 19
1262.76 19
1262.84 19
1262.92 19
1263.00 18
1263.08 18
1263.16 17
1263.25 15
1263.33 14
1263.41 12
1263.49 10
1263.57 8
1263.65 7
1263.73 6
1263.82 6
1263.90 6
1263.98 7
1264.06 8
1264.14 9
1264.22 9
1264.30 10
1264.39 10
1264.47 9
1264.55 9
1264.63 8
1264.71 7
1264.79 7
1264.87 6
1264.96 6
1265.04 5
1265.12 5
1265.20 6
1265.28 7
1265.36 8
1265.45 9
1265.53 11
1265.61 12
1265.69 12
1265.77 12
1265.85 11
1265.93 9
1266.02 7
1266.10 4
1266.18 2
1266.26 0
1266.34 0
1266.42 0
1266.51 0
1266.59 0
1266.67 0
1266.75 0
1266.83 0
1266.91 1
1266.99 2
1267.08 3
1267.16 5
1267.24 6
1267.32 7
1267.40 9
1267.48 10
1267.57 10
1267.65 10
1267.73 10
1267.81 9
1267.89 8
1267.97 7
1268.05 7
1268.14 7
1268.22 8
1268.30 8
1268.38 9
1268.46 10
1268.54 11
1268.63 12
1268.71 12
1268.79 12
1268.87 12
1268.95 12
1269.03 12
1269.12 11
1269.20 11
1269.28 10
1269.36 10
1269.44 9
1269.52 9
1269.61 9
1269.69 9
1269.77 10
1269.85 10
1269.93 10
1270.01 10
1270.10 10
1270.18 10
1270.26 9
1270.34 8
1270.42 8
1270.50 7
1270.59 7
1270.67 6
1270.75 6
1270.83 5
1270.91 4
1270.99 4
1271.08 3
1271.16 3
1271.24 2
1271.32 2
1271.40 1
1271.48 1
1271.57 1
1271.65 1
1271.73 1
1271.81 2
1271.89 3
1271.97 4
1272.06 5
1272.14 6
1272.22 7
1272.30 8
1272.38 9
1272.47 10
1272.55 11
1272.63 12
1272.71 14
1272.79 15
1272.87 16
1272.96 16
1273.04 16
1273.12 15
1273.20 15
1273.28 14
1273.36 13
1273.45 12
1273.53 13
1273.61 13
1273.69 15
1273.77 17
1273.86 19
1273.94 21
1274.02 22
1274.10 23
1274.18 24
1274.26 23
1274.35 22
1274.43 21
1274.51 19
1274.59 18
1274.67 17
1274.75 16
1274.84 15
1274.92 15
1275.00 15
1275.08 15
1275.16 16
1275.25 17
1275.33 17
1275.41 18
1275.49 18
1275.57 17
1275.66 16
1275.74 15
1275.82 13
1275.90 12
1275.98 11
1276.06 11
1276.15 11
1276.23 11
1276.31 12
1276.39 12
1276.47 13
1276.56 14
1276.64 15
1276.72 15
1276.80 16
1276.88 17
1276.96 18
1277.05 18
1277.13 18
1277.21 18
1277.29 18
1277.37 17
1277.46 16
1277.54 15
1277.62 13
1277.70 12
1277.78 11
1277.87 11
1277.95 12
1278.03 14
1278.11 16
1278.19 18
1278.28 19
1278.36 20
1278.44 21
1278.52 21
1278.60 21
1278.68 20
1278.77 20
1278.85 19
1278.93 18
1279.01 18
1279.09 17
1279.18 16
1279.26 16
1279.34 16
1279.42 15
1279.50 14
1279.59 12
1279.67 11
1279.75 9
1279.83 8
1279.91 7
1280.00 7
1280.08 8
1280.16 9
1280.24 11
1280.32 12
1280.41 13
1280.49 14
1280.57 14
1280.65 14
1280.73 14
1280.82 15
1280.90 16
1280.98 17
1281.06 18
1281.14 18
1281.23 18
1281.31 19
1281.39 19
1281.47 20
1281.55 21
1281.64 22
1281.72 23
1281.80 23
1281.88 24
1281.96 23
1282.05 23
1282.13 22
1282.21 21
1282.29 20
1282.37 19
1282.46 18
1282.54 18
1282.62 17
1282.70 17
1282.79 16
1282.87 16
1282.95 17
1283.03 18
1283.11 20
1283.20 22
1283.28 24
1283.36 25
1283.44 26
1283.52 26
1283.61 24
1283.69 22
1283.77 20
1283.85 17
1283.93 15
1284.02 14
1284.10 13
1284.18 14
1284.26 15
1284.35 16
1284.43 18
1284.51 20
1284.59 23
1284.67 24
1284.76 25
1284.84 25
1284.92 24
1285.00 21
1285.08 17
1285.17 13
1285.25 10
1285.33 7
1285.41 6
1285.50 6
1285.58 7
1285.66 8
1285.74 10
1285.82 12
1285.91 14
1285.99 15
1286.07 15
1286.15 16
1286.23 16
1286.32 17
1286.40 17
1286.48 18
1286.56 18
1286.65 19
1286.73 19
1286.81 19
1286.89 19
1286.97 19
1287.06 19
1287.14 19
1287.22 19
1287.30 20
1287.39 21
1287.47 22
1287.55 23
1287.63 26
1287.71 28
1287.80 31
1287.88 34
1287.96 37
1288.04 38
1288.13 37
1288.21 36
1288.29 33
1288.37 29
1288.45 25
1288.54 21
1288.62 19
1288.70 16
1288.78 15
1288.87 14
1288.95 12
1289.03 11
1289.11 10
1289.19 9
1289.28 7
1289.36 6
1289.44 5
1289.52 4
1289.61 4
1289.69 4
1289.77 4
1289.85 5
1289.94 6
1290.02 8
1290.10 10
1290.18 12
1290.26 14
1290.35 16
1290.43 17
1290.51 17
1290.59 17
1290.68 16
1290.76 14
1290.84 12
1290.92 11
1291.01 11
1291.09 11
1291.17 12
1291.25 14
1291.33 16
1291.42 18
1291.50 20
1291.58 21
1291.66 22
1291.75 22
1291.83 21
1291.91 20
1291.99 17
1292.08 15
1292.16 12
1292.24 10
1292.32 9
1292.41 9
1292.49 9
1292.57 11
1292.65 13
1292.74 15
1292.82 17
1292.90 18
1292.98 18
1293.06 18
1293.15 17
1293.23 15
1293.31 14
1293.39 12
1293.48 10
1293.56 8
1293.64 7
1293.72 6
1293.81 7
1293.89 8
1293.97 10
1294.05 12
1294.14 15
1294.22 18
1294.30 20
1294.38 21
1294.47 21
1294.55 20
1294.63 18
1294.71 16
1294.80 14
1294.88 13
1294.96 12
1295.04 12
1295.13 13
1295.21 14
1295.29 15
1295.37 16
1295.46 16
1295.54 16
1295.62 16
1295.70 16
1295.79 16
1295.87 17
1295.95 18
1296.03 20
1296.12 21
1296.20 21
1296.28 21
1296.36 21
1296.45 20
1296.53 19
1296.61 18
1296.69 18
1296.78 18
1296.86 18
1296.94 18
1297.02 17
1297.11 17
1297.19 16
1297.27 15
1297.35 15
1297.44 15
1297.52 15
1297.60 16
1297.68 17
1297.77 18
1297.85 19
1297.93 20
1298.01 20
1298.10 20
1298.18 20
1298.26 20
1298.34 20
1298.43 19
1298.51 18
1298.59 17
1298.67 16
1298.76 15
1298.84 14
1298.92 13
1299.00 12
1299.09 11
1299.17 12
1299.25 12
1299.33 14
1299.42 16
1299.50 18
1299.58 20
1299.67 22
1299.75 23
1299.83 24
1299.91 25
1300.00 25
1300.08 25
1300.16 24
1300.24 24
1300.33 23
1300.41 23
1300.49 22
1300.57 21
1300.66 21
1300.74 20
1300.82 19
1300.90 18
1300.99 17
1301.07 16
1301.15 16
1301.24 16
1301.32 16
1301.40 16
1301.48 15
1301.57 15
1301.65 15
1301.73 15
1301.81 16
1301.90 16
1301.98 15
1302.06 15
1302.14 13
1302.23 12
1302.31 9
1302.39 7
1302.48 5
1302.56 3
1302.64 2
1302.72 2
1302.81 3
1302.89 5
1302.97 7
1303.05 10
1303.14 12
1303.22 14
1303.30 16
1303.39 17
1303.47 18
1303.55 19
1303.63 19
1303.72 19
1303.80 19
1303.88 19
1303.96 18
1304.05 17
1304.13 15
1304.21 14
1304.30 13
1304.38 13
1304.46 14
1304.54 16
1304.63 19
1304.71 22
1304.79 25
1304.87 27
1304.96 29
1305.04 30
1305.12 30
1305.21 29
1305.29 28
1305.37 27
1305.45 26
1305.54 26
1305.62 26
1305.70 27
1305.79 27
1305.87 28
1305.95 27
1306.03 26
1306.12 24
1306.20 21
1306.28 18
1306.37 15
1306.45 12
1306.53 10
1306.61 9
1306.70 9
1306.78 10
1306.86 13
1306.95 15
1307.03 17
1307.11 19
1307.19 20
1307.28 20
1307.36 20
1307.44 20
1307.52 20
1307.61 21
1307.69 23
1307.77 25
1307.86 26
1307.94 26
1308.02 26
1308.11 24
1308.19 21
1308.27 19
1308.35 16
1308.44 14
1308.52 13
1308.60 12
1308.69 12
1308.77 13
1308.85 14
1308.93 15
1309.02 16
1309.10 16
1309.18 17
1309.27 17
1309.35 17
1309.43 16
1309.51 16
1309.60 16
1309.68 17
1309.76 17
1309.85 18
1309.93 19
1310.01 19
1310.09 19
1310.18 18
1310.26 17
1310.34 17
1310.43 16
1310.51 15
1310.59 15
1310.68 15
1310.76 15
1310.84 15
1310.92 14
1311.01 14
1311.09 14
1311.17 13
1311.26 13
1311.34 14
1311.42 15
1311.51 16
1311.59 17
1311.67 19
1311.75 21
1311.84 22
1311.92 24
1312.00 25
1312.09 27
1312.17 28
1312.25 30
1312.34 31
1312.42 32
1312.50 32
1312.58 32
1312.67 31
1312.75 30
1312.83 28
1312.92 27
1313.00 25
1313.08 24
1313.17 22
1313.25 20
1313.33 18
1313.41 16
1313.50 15
1313.58 15
1313.66 16
1313.75 17
1313.83 20
1313.91 22
1314.00 24
1314.08 25
1314.16 25
1314.25 24
1314.33 23
1314.41 21
1314.49 19
1314.58 17
1314.66 15
1314.74 14
1314.83 12
1314.91 11
1314.99 10
1315.08 9
1315.16 9
1315.24 10
1315.33 11
1315.41 12
1315.49 13
1315.57 14
1315.66 14
1315.74 14
1315.82 13
1315.91 12
1315.99 10
1316.07 9
1316.16 7
1316.24 5
1316.32 4
1316.41 3
1316.49 4
1316.57 6
1316.66 8
1316.74 11
1316.82 15
1316.90 18
1316.99 21
1317.07 24
1317.15 27
1317.24 29
1317.32 30
1317.40 30
1317.49 30
1317.57 28
1317.65 26
1317.74 23
1317.82 19
1317.90 17
1317.99 15
1318.07 14
1318.15 14
1318.24 16
1318.32 18
1318.40 20
1318.49 23
1318.57 25
1318.65 29
1318.73 32
1318.82 36
1318.90 40
1318.98 43
1319.07 46
1319.15 48
1319.23 49
1319.32 49
1319.40 48
1319.48 47
1319.57 45
1319.65 45
1319.73 44
1319.82 44
1319.90 44
1319.98 45
1320.07 45
1320.15 46
1320.23 46
1320.32 47
1320.40 47
1320.48 47
1320.57 46
1320.65 45
1320.73 44
1320.82 43
1320.90 43
1320.98 42
1321.07 43
1321.15 43
1321.23 44
1321.32 45
1321.40 45
1321.48 45
1321.57 43
1321.65 41
1321.73 38
1321.82 34
1321.90 31
1321.98 28
1322.07 25
1322.15 23
1322.23 22
1322.32 21
1322.40 22
1322.48 23
1322.57 25
1322.65 29
1322.73 33
1322.82 38
1322.90 42
1322.98 46
1323.07 48
1323.15 49
1323.23 50
1323.32 49
1323.40 48
1323.48 47
1323.57 46
1323.65 44
1323.73 42
1323.82 39
1323.90 36
1323.98 32
1324.07 28
1324.15 25
1324.23 22
1324.32 19
1324.40 18
1324.48 17
1324.57 17
1324.65 18
1324.73 19
1324.82 20
1324.90 21
1324.98 22
1325.07 22
1325.15 22
1325.23 20
1325.32 19
1325.40 17
1325.48 16
1325.57 15
1325.65 14
1325.73 14
1325.82 15
1325.90 15
1325.98 16
1326.07 17
1326.15 18
1326.23 20
1326.32 22
1326.40 24
1326.49 26
1326.57 28
1326.65 30
1326.74 30
1326.82 31
1326.90 30
1326.99 29
1327.07 27
1327.15 25
1327.24 23
1327.32 20
1327.40 18
1327.49 17
1327.57 16
1327.65 16
1327.74 16
1327.82 16
1327.90 16
1327.99 16
1328.07 16
1328.15 15
1328.24 15
1328.32 14
1328.41 14
1328.49 15
1328.57 15
1328.66 16
1328.74 17
1328.82 18
1328.91 19
1328.99 19
1329.07 19
1329.16 18
1329.24 17
1329.32 17
1329.41 16
1329.49 16
1329.58 15
1329.66 15
1329.74 14
1329.83 14
1329.91 15
1329.99 16
1330.08 19
1330.16 22
1330.24 26
1330.33 31
1330.41 36
1330.49 41
1330.58 45
1330.66 48
1330.75 49
1330.83 49
1330.91 49
1331.00 48
1331.08 46
1331.16 44
1331.25 41
1331.33 38
1331.41 35
1331.50 32
1331.58 29
1331.66 26
1331.75 25
1331.83 24
1331.92 24
1332.00 25
1332.08 25
1332.17 26
1332.25 27
1332.33 27
1332.42 26
1332.50 26
1332.58 25
1332.67 25
1332.75 24
1332.84 24
1332.92 23
1333.00 22
1333.09 22
1333.17 21
1333.25 19
1333.34 18
1333.42 16
1333.51 15
1333.59 13
1333.67 12
1333.76 12
1333.84 12
1333.92 13
1334.01 14
1334.09 15
1334.17 16
1334.26 17
1334.34 17
1334.43 17
1334.51 16
1334.59 15
1334.68 14
1334.76 14
1334.84 14
1334.93 15
1335.01 17
1335.10 20
1335.18 24
1335.26 27
1335.35 30
1335.43 33
1335.51 35
1335.60 36
1335.68 36
1335.77 36
1335.85 36
1335.93 36
1336.02 36
1336.10 36
1336.18 37
1336.27 37
1336.35 36
1336.44 36
1336.52 35
1336.60 33
1336.69 32
1336.77 31
1336.85 29
1336.94 28
1337.02 26
1337.11 24
1337.19 23
1337.27 22
1337.36 22
1337.44 21
1337.52 21
1337.61 21
1337.69 22
1337.78 22
1337.86 23
1337.94 24
1338.03 25
1338.11 26
1338.20 27
1338.28 27
1338.36 26
1338.45 24
1338.53 22
1338.61 20
1338.70 18
1338.78 16
1338.87 14
1338.95 13
1339.03 11
1339.12 10
1339.20 9
1339.29 9
1339.37 8
1339.45 9
1339.54 9
1339.62 10
1339.70 10
1339.79 9
1339.87 9
1339.96 8
1340.04 8
1340.12 8
1340.21 9
1340.29 11
1340.38 13
1340.46 15
1340.54 16
1340.63 17
1340.71 17
1340.80 17
1340.88 16
1340.96 14
1341.05 13
1341.13 13
1341.21 13
1341.30 13
1341.38 14
1341.47 15
1341.55 16
1341.63 16
1341.72 16
1341.80 16
1341.89 16
1341.97 16
1342.05 16
1342.14 17
1342.22 19
1342.31 20
1342.39 22
1342.47 24
1342.56 26
1342.64 28
1342.73 29
1342.81 29
1342.89 29
1342.98 28
1343.06 27
1343.15 25
1343.23 23
1343.31 21
1343.40 20
1343.48 19
1343.57 18
1343.65 18
1343.73 20
1343.82 21
1343.90 24
1343.99 27
1344.07 29
1344.15 32
1344.24 34
1344.32 35
1344.41 35
1344.49 33
1344.57 31
1344.66 27
1344.74 24
1344.83 20
1344.91 18
1344.99 16
1345.08 15
1345.16 16
1345.25 18
1345.33 21
1345.41 25
1345.50 28
1345.58 31
1345.67 33
1345.75 33
1345.83 32
1345.92 30
1346.00 27
1346.09 24
1346.17 22
1346.25 20
1346.34 18
1346.42 17
1346.51 16
1346.59 16
1346.68 14
1346.76 13
1346.84 12
1346.93 10
1347.01 9
1347.10 7
1347.18 6
1347.26 4
1347.35 2
1347.43 0
1347.52 0
1347.60 0
1347.68 0
1347.77 0
1347.85 0
1347.94 0
1348.02 0
1348.11 0
1348.19 1
1348.27 3
1348.36 5
1348.44 7
1348.53 9
1348.61 11
1348.69 12
1348.78 13
1348.86 14
1348.95 13
1349.03 13
1349.11 13
1349.20 13
1349.28 14
1349.37 15
1349.45 17
1349.54 19
1349.62 21
1349.70 22
1349.79 22
1349.87 22
1349.96 21
1350.04 20
1350.13 20
1350.21 20
1350.29 21
1350.38 22
1350.46 23
1350.55 24
1350.63 24
1350.71 24
1350.80 24
1350.88 23
1350.97 23
1351.05 22
1351.14 21
1351.22 21
1351.30 21
1351.39 21
1351.47 20
1351.56 20
1351.64 20
1351.73 21
1351.81 21
1351.89 21
1351.98 21
1352.06 21
1352.15 20
1352.23 19
1352.32 17
1352.40 16
1352.48 15
1352.57 15
1352.65 15
1352.74 16
1352.82 18
1352.91 20
1352.99 21
1353.07 22
1353.16 22
1353.24 21
1353.33 21
1353.41 20
1353.50 20
1353.58 21
1353.66 23
1353.75 25
1353.83 28
1353.92 31
1354.00 34
1354.09 36
1354.17 37
1354.25 37
1354.34 37
1354.42 35
1354.51 34
1354.59 32
1354.68 30
1354.76 28
1354.84 27
1354.93 26
1355.01 25
1355.10 24
1355.18 23
1355.27 22
1355.35 21
1355.43 21
1355.52 20
1355.60 20
1355.69 21
1355.77 21
1355.86 21
1355.94 21
1356.03 21
1356.11 20
1356.19 18
1356.28 17
1356.36 15
1356.45 14
1356.53 14
1356.62 15
1356.70 17
1356.79 19
1356.87 21
1356.95 24
1357.04 25
1357.12 26
1357.21 26
1357.29 24
1357.38 23
1357.46 21
1357.54 20
1357.63 20
1357.71 20
1357.80 20
1357.88 20
1357.97 20
1358.05 20
1358.14 19
1358.22 17
1358.30 15
1358.39 13
1358.47 12
1358.56 10
1358.64 9
1358.73 8
1358.81 8
1358.90 7
1358.98 7
1359.07 8
1359.15 9
1359.23 10
1359.32 12
1359.40 13
1359.49 15
1359.57 17
1359.66 19
1359.74 20
1359.83 20
1359.91 20
1359.99 20
1360.08 19
1360.16 18
1360.25 16
1360.33 15
1360.42 13
1360.50 11
1360.59 9
1360.67 7
1360.76 5
1360.84 3
1360.92 2
1361.01 0
1361.09 0
1361.18 0
1361.26 0
1361.35 0
1361.43 0
1361.52 1
1361.60 2
1361.69 3
1361.77 3
1361.85 3
1361.94 3
1362.02 2
1362.11 1
1362.19 1
1362.28 0
1362.36 0
1362.45 0
1362.53 0
1362.62 0
1362.70 0
1362.78 0
1362.87 2
1362.95 6
1363.04 11
1363.12 17
1363.21 22
1363.29 26
1363.38 29
1363.46 31
1363.55 31
1363.63 29
1363.72 27
1363.80 24
1363.88 21
1363.97 19
1364.05 17
1364.14 16
1364.22 16
1364.31 16
1364.39 16
1364.48 16
1364.56 16
1364.65 15
1364.73 14
1364.82 13
1364.90 11
1364.98 10
1365.07 10
1365.15 10
1365.24 10
1365.32 10
1365.41 10
1365.49 10
1365.58 10
1365.66 10
1365.75 11
1365.83 12
1365.92 14
1366.00 15
1366.09 17
1366.17 17
1366.26 17
1366.34 16
1366.42 15
1366.51 15
1366.59 15
1366.68 15
1366.76 17
1366.85 18
1366.93 21
1367.02 23
1367.10 26
1367.19 28
1367.27 30
1367.36 32
1367.44 32
1367.53 32
1367.61 31
1367.70 30
1367.78 28
1367.86 25
1367.95 22
1368.03 20
1368.12 17
1368.20 16
1368.29 14
1368.37 14
1368.46 14
1368.54 14
1368.63 14
1368.71 14
1368.80 13
1368.88 12
1368.97 9
1369.05 7
1369.14 4
1369.22 2
1369.31 1
1369.39 0
1369.48 0
1369.56 1
1369.65 2
1369.73 3
1369.81 4
1369.90 4
1369.98 3
1370.07 3
1370.15 2
1370.24 1
1370.32 1
1370.41 2
1370.49 3
1370.58 5
1370.66 6
1370.75 8
1370.83 9
1370.92 8
1371.00 8
1371.09 6
1371.17 4
1371.26 3
1371.34 1
1371.43 1
1371.51 1
1371.60 1
1371.68 2
1371.77 3
1371.85 4
1371.94 4
1372.02 4
1372.11 4
1372.19 5
1372.28 5
1372.36 6
1372.45 8
1372.53 9
1372.62 10
1372.70 11
1372.78 12
1372.87 12
1372.95 13
1373.04 14
1373.12 16
1373.21 17
1373.29 17
1373.38 17
1373.46 16
1373.55 14
1373.63 12
1373.72 9
1373.80 6
1373.89 3
1373.97 1
1374.06 0
1374.14 0
1374.23 0
1374.31 0
1374.40 0
1374.48 1
1374.57 2
1374.65 3
1374.74 4
1374.82 6
1374.91 8
1374.99 10
1375.08 13
1375.16 15
1375.25 17
1375.33 18
1375.42 19
1375.50 20
1375.59 20
1375.67 21
1375.76 21
1375.84 23
1375.93 25
1376.01 27
1376.10 30
1376.18 33
1376.27 36
1376.35 38
1376.44 39
1376.52 40
1376.61 39
1376.69 39
1376.78 38
1376.86 38
1376.95 38
1377.03 38
1377.12 38
1377.20 38
1377.29 37
1377.37 35
1377.46 33
1377.54 31
1377.63 28
1377.71 26
1377.80 24
1377.88 24
1377.97 24
1378.05 24
1378.14 26
1378.22 29
1378.31 32
1378.39 35
1378.48 38
1378.56 40
1378.65 41
1378.73 40
1378.82 38
1378.90 35
1378.99 31
1379.08 28
1379.16 26
1379.25 25
1379.33 25
1379.42 26
1379.50 28
1379.59 29
1379.67 30
1379.76 31
1379.84 32
1379.93 31
1380.01 31
1380.10 29
1380.18 28
1380.27 27
1380.35 25
1380.44 23
1380.52 21
1380.61 19
1380.69 18
1380.78 16
1380.86 15
1380.95 15
1381.03 16
1381.12 17
1381.20 19
1381.29 20
1381.37 21
1381.46 21
1381.54 21
1381.63 20
1381.71 18
1381.80 17
1381.88 15
1381.97 14
1382.06 12
1382.14 10
1382.23 8
1382.31 5
1382.40 4
1382.48 2
1382.57 2
1382.65 3
1382.74 4
1382.82 6
1382.91 8
1382.99 11
1383.08 13
1383.16 16
1383.25 17
1383.33 19
1383.42 19
1383.50 18
1383.59 17
1383.67 15
1383.76 12
1383.84 10
1383.93 8
1384.02 6
1384.10 4
1384.19 3
1384.27 3
1384.36 4
1384.44 5
1384.53 8
1384.61 12
1384.70 17
1384.78 22
1384.87 26
1384.95 31
1385.04 34
1385.12 36
1385.21 37
1385.29 36
1385.38 34
1385.46 31
1385.55 27
1385.64 23
1385.72 18
1385.81 14
1385.89 11
1385.98 9
1386.06 8
1386.15 9
1386.23 10
1386.32 11
1386.40 13
1386.49 14
1386.57 15
1386.66 17
1386.74 18
1386.83 19
1386.92 19
1387.00 19
1387.09 19
1387.17 19
1387.26 18
1387.34 17
1387.43 16
1387.51 14
1387.60 12
1387.68 10
1387.77 8
1387.85 6
1387.94 5
1388.02 4
1388.11 3
1388.20 2
1388.28 2
1388.37 1
1388.45 1
1388.54 0
1388.62 0
1388.71 0
1388.79 0
1388.88 0
1388.96 0
1389.05 0
1389.13 0
1389.22 1
1389.31 3
1389.39 5
1389.48 7
1389.56 8
1389.65 9
1389.73 10
1389.82 9
1389.90 8
1389.99 7
1390.07 6
1390.16 6
1390.25 6
1390.33 7
1390.42 9
1390.50 11
1390.59 13
1390.67 15
1390.76 17
1390.84 18
1390.93 19
1391.01 20
1391.10 20
1391.19 20
1391.27 20
1391.36 20
1391.44 19
1391.53 19
1391.61 18
1391.70 18
1391.78 17
1391.87 17
1391.95 16
1392.04 16
1392.13 16
1392.21 16
1392.30 16
1392.38 16
1392.47 16
1392.55 16
1392.64 15
1392.72 14
1392.81 13
1392.90 13
1392.98 13
1393.07 14
1393.15 15
1393.24 15
1393.32 15
1393.41 13
1393.49 11
1393.58 9
1393.67 7
1393.75 5
1393.84 5
1393.92 5
1394.01 7
1394.09 9
1394.18 11
1394.26 13
1394.35 15
1394.44 16
1394.52 17
1394.61 18
1394.69 18
1394.78 18
1394.86 17
1394.95 16
1395.03 15
1395.12 13
1395.21 12
1395.29 10
1395.38 8
1395.46 6
1395.55 3
1395.63 1
1395.72 0
1395.80 0
1395.89 0
1395.98 0
1396.06 0
1396.15 0
1396.23 0
1396.32 0
1396.40 1
1396.49 3
1396.58 6
1396.66 9
1396.75 13
1396.83 16
1396.92 18
1397.00 19
1397.09 18
1397.17 16
1397.26 13
1397.35 9
1397.43 5
1397.52 1
1397.60 0
1397.69 0
1397.77 0
1397.86 0
1397.95 0
1398.03 0
1398.12 0
1398.20 0
1398.29 3
1398.37 5
1398.46 8
1398.55 10
1398.63 11
1398.72 12
1398.80 13
1398.89 14
1398.97 15
1399.06 16
1399.15 17
1399.23 18
1399.32 19
1399.40 20
1399.49 21
1399.57 22
1399.66 22
1399.75 22
1399.83 22
1399.92 21
1400.00 20
1400.09 18
1400.17 17
1400.26 16
1400.35 15
1400.43 15
1400.52 16
1400.60 18
1400.69 19
1400.77 21
1400.86 21
1400.95 20
1401.03 18
1401.12 15
1401.20 11
1401.29 7
1401.38 2
1401.46 0
1401.55 0
1401.63 0
1401.72 0
1401.80 0
1401.89 0
1401.98 0
1402.06 2
1402.15 5
1402.23 9
1402.32 13
1402.40 18
1402.49 23
1402.58 28
1402.66 32
1402.75 35
1402.83 37
1402.92 38
1403.01 38
1403.09 36
1403.18 35
1403.26 32
1403.35 30
1403.43 27
1403.52 24
1403.61 22
1403.69 20
1403.78 18
1403.86 16
1403.95 15
1404.04 14
1404.12 12
1404.21 12
1404.29 11
1404.38 12
1404.47 13
1404.55 16
1404.64 18
1404.72 20
1404.81 22
1404.89 22
1404.98 20
1405.07 18
1405.15 14
1405.24 11
1405.32 8
1405.41 7
1405.50 7
1405.58 9
1405.67 12
1405.75 15
1405.84 18
1405.93 20
1406.01 21
1406.10 22
1406.18 22
1406.27 21
1406.36 19
1406.44 17
1406.53 14
1406.61 11
1406.70 8
1406.78 4
1406.87 2
1406.96 1
1407.04 1
1407.13 2
1407.21 4
1407.30 6
1407.39 9
1407.47 11
1407.56 13
1407.64 14
1407.73 15
1407.82 15
1407.90 16
1407.99 17
1408.07 17
1408.16 18
1408.25 18
1408.33 18
1408.42 18
1408.50 18
1408.59 18
1408.68 17
1408.76 17
1408.85 16
1408.93 15
1409.02 14
1409.11 13
1409.19 11
1409.28 11
1409.36 10
1409.45 11
1409.54 13
1409.62 15
1409.71 18
1409.79 21
1409.88 24
1409.97 26
1410.05 27
1410.14 27
1410.22 25
1410.31 24
1410.40 21
1410.48 19
1410.57 17
1410.66 16
1410.74 15
1410.83 15
1410.91 14
1411.00 14
1411.09 14
1411.17 14
1411.26 14
1411.34 15
1411.43 16
1411.52 17
1411.60 19
1411.69 21
1411.77 23
1411.86 24
1411.95 25
1412.03 25
1412.12 24
1412.20 23
1412.29 22
1412.38 21
1412.46 21
1412.55 21
1412.64 21
1412.72 22
1412.81 22
1412.89 22
1412.98 21
1413.07 20
1413.15 19
1413.24 18
1413.32 19
1413.41 20
1413.50 23
1413.58 26
1413.67 30
1413.76 34
1413.84 36
1413.93 37
1414.01 37
1414.10 37
1414.19 36
1414.27 35
1414.36 34
1414.44 34
1414.53 34
1414.62 33
1414.70 31
1414.79 28
1414.88 25
1414.96 20
1415.05 16
1415.13 13
1415.22 10
1415.31 9
1415.39 9
1415.48 10
1415.57 12
1415.65 15
1415.74 17
1415.82 20
1415.91 22
1416.00 24
1416.08 26
1416.17 27
1416.26 28
1416.34 28
1416.43 27
1416.51 27
1416.60 26
1416.69 26
1416.77 25
1416.86 24
1416.95 24
1417.03 23
1417.12 22
1417.20 21
1417.29 21
1417.38 23
1417.46 24
1417.55 27
1417.64 29
1417.72 32
1417.81 33
1417.89 34
1417.98 34
1418.07 32
1418.15 31
1418.24 28
1418.33 26
1418.41 24
1418.50 23
1418.58 22
1418.67 22
1418.76 22
1418.84 22
1418.93 22
1419.02 21
1419.10 20
1419.19 17
1419.28 14
1419.36 11
1419.45 8
1419.53 6
1419.62 5
1419.71 4
1419.79 4
1419.88 5
1419.97 6
1420.05 7
1420.14 7
1420.22 7
1420.31 7
1420.40 7
1420.48 6
1420.57 6
1420.66 6
1420.74 7
1420.83 8
1420.92 9
1421.00 11
1421.09 12
1421.18 14
1421.26 15
1421.35 15
1421.43 14
1421.52 12
1421.61 11
1421.69 9
1421.78 8
1421.87 7
1421.95 8
1422.04 9
1422.13 11
1422.21 14
1422.30 17
1422.38 19
1422.47 21
1422.56 23
1422.64 23
1422.73 22
1422.82 21
1422.90 19
1422.99 18
1423.08 17
1423.16 16
1423.25 16
1423.34 16
1423.42 15
1423.51 14
1423.59 12
1423.68 10
1423.77 8
1423.85 6
1423.94 5
1424.03 4
1424.11 4
1424.20 4
1424.29 3
1424.37 1
1424.46 0
1424.55 0
1424.63 0
1424.72 0
1424.81 0
1424.89 0
1424.98 0
1425.07 1
1425.15 4
1425.24 6
1425.32 8
1425.41 8
1425.50 8
1425.58 6
1425.67 3
1425.76 1
1425.84 0
1425.93 0
1426.02 0
1426.10 0
1426.19 0
1426.28 2
1426.36 5
1426.45 8
1426.54 11
1426.62 13
1426.71 15
1426.80 16
1426.88 17
1426.97 19
1427.06 21
1427.14 23
1427.23 26
1427.32 28
1427.40 28
1427.49 28
1427.57 27
1427.66 26
1427.75 25
1427.83 25
1427.92 26
1428.01 28
1428.09 29
1428.18 31
1428.27 32
1428.35 31
1428.44 30
1428.53 29
1428.61 27
1428.70 26
1428.79 26
1428.87 27
1428.96 27
1429.05 28
1429.13 28
1429.22 27
1429.31 25
1429.39 23
1429.48 21
1429.57 18
1429.65 16
1429.74 14
1429.83 11
1429.91 9
1430.00 8
1430.09 7
1430.17 7
1430.26 8
1430.35 10
1430.43 12
1430.52 14
1430.61 16
1430.69 18
1430.78 19
1430.87 20
1430.95 21
1431.04 22
1431.13 22
1431.21 22
1431.30 20
1431.39 18
1431.47 15
1431.56 13
1431.65 12
1431.73 12
1431.82 14
1431.91 18
1431.99 22
1432.08 25
1432.17 28
1432.25 30
1432.34 31
1432.43 31
1432.51 31
1432.60 31
1432.69 31
1432.77 31
1432.86 30
1432.95 29
1433.03 28
1433.12 25
1433.21 22
1433.30 19
1433.38 15
1433.47 13
1433.56 10
1433.64 9
1433.73 8
1433.82 8
1433.90 8
1433.99 8
1434.08 8
1434.16 8
1434.25 8
1434.34 7
1434.42 5
1434.51 3
1434.60 2
1434.68 2
1434.77 4
1434.86 7
1434.94 13
1435.03 19
1435.12 26
1435.20 32
1435.29 37
1435.38 40
1435.46 42
1435.55 42
1435.64 41
1435.73 40
1435.81 38
1435.90 36
1435.99 33
1436.07 30
1436.16 27
1436.25 25
1436.33 23
1436.42 23
1436.51 23
1436.59 24
1436.68 26
1436.77 28
1436.85 30
1436.94 31
1437.03 32
1437.11 33
1437.20 34
1437.29 34
1437.38 35
1437.46 37
1437.55 38
1437.64 40
1437.72 42
1437.81 44
1437.90 44
1437.98 44
1438.07 43
1438.16 40
1438.24 36
1438.33 32
1438.42 27
1438.51 24
1438.59 22
1438.68 20
1438.77 20
1438.85 19
1438.94 18
1439.03 17
1439.11 14
1439.20 12
1439.29 9
1439.37 7
1439.46 6
1439.55 7
1439.64 9
1439.72 13
1439.81 18
1439.90 23
1439.98 27
1440.07 30
1440.16 31
1440.24 31
1440.33 30
1440.42 28
1440.50 26
1440.59 24
1440.68 23
1440.77 22
1440.85 22
1440.94 23
1441.03 23
1441.11 22
1441.20 21
1441.29 19
1441.37 16
1441.46 12
1441.55 8
1441.64 4
1441.72 0
1441.81 0
1441.90 0
1441.98 0
1442.07 0
1442.16 0
1442.24 0
1442.33 0
1442.42 0
1442.51 3
1442.59 6
1442.68 9
1442.77 12
1442.85 15
1442.94 17
1443.03 19
1443.12 22
1443.20 23
1443.29 24
1443.38 24
1443.46 24
1443.55 23
1443.64 22
1443.72 21
1443.81 20
1443.90 19
1443.99 18
1444.07 17
1444.16 15
1444.25 13
1444.33 11
1444.42 8
1444.51 5
1444.60 4
1444.68 3
1444.77 2
1444.86 3
1444.94 4
1445.03 5
1445.12 6
1445.21 6
1445.29 5
1445.38 3
1445.47 0
1445.55 0
1445.64 0
1445.73 0
1445.82 0
1445.90 0
1445.99 2
1446.08 7
1446.16 12
1446.25 18
1446.34 23
1446.43 28
1446.51 33
1446.60 36
1446.69 39
1446.77 40
1446.86 41
1446.95 41
1447.04 41
1447.12 41
1447.21 41
1447.30 42
1447.38 42
1447.47 42
1447.56 42
1447.65 41
1447.73 39
1447.82 38
1447.91 36
1447.99 35
1448.08 33
1448.17 33
1448.26 32
1448.34 31
1448.43 30
1448.52 30
1448.60 29
1448.69 28
1448.78 28
1448.87 27
1448.95 27
1449.04 27
1449.13 26
1449.22 25
1449.30 23
1449.39 21
1449.48 20
1449.56 19
1449.65 19
1449.74 19
1449.83 21
1449.91 23
1450.00 25
1450.09 28
1450.18 30
1450.26 31
1450.35 32
1450.44 32
1450.52 31
1450.61 30
1450.70 29
1450.79 28
1450.87 28
1450.96 30
1451.05 33
1451.14 36
1451.22 40
1451.31 43
1451.40 45
1451.48 46
1451.57 46
1451.66 44
1451.75 42
1451.83 39
1451.92 35
1452.01 31
1452.10 27
1452.18 24
1452.27 20
1452.36 18
1452.45 16
1452.53 15
1452.62 16
1452.71 17
1452.79 20
1452.88 23
1452.97 26
1453.06 29
1453.14 32
1453.23 35
1453.32 38
1453.41 39
1453.49 40
1453.58 39
1453.67 38
1453.76 37
1453.84 35
1453.93 34
1454.02 33
1454.10 32
1454.19 32
1454.28 33
1454.37 33
1454.45 33
1454.54 33
1454.63 32
1454.72 31
1454.80 30
1454.89 29
1454.98 28
1455.07 26
1455.15 24
1455.24 22
1455.33 21
1455.42 19
1455.50 19
1455.59 19
1455.68 20
1455.77 22
1455.85 25
1455.94 27
1456.03 30
1456.12 33
1456.20 35
1456.29 36
1456.38 36
1456.47 35
1456.55 33
1456.64 30
1456.73 27
1456.82 24
1456.90 20
1456.99 17
1457.08 14
1457.17 10
1457.25 7
1457.34 4
1457.43 1
1457.51 0
1457.60 0
1457.69 0
1457.78 0
1457.86 0
1457.95 0
1458.04 0
1458.13 0
1458.21 1
1458.30 3
1458.39 4
1458.48 5
1458.56 6
1458.65 6
1458.74 7
1458.83 9
1458.92 10
1459.00 11
1459.09 13
1459.18 14
1459.27 15
1459.35 15
1459.44 15
1459.53 15
1459.62 14
1459.70 12
1459.79 11
1459.88 9
1459.97 8
1460.05 8
1460.14 9
1460.23 10
1460.32 12
1460.40 14
1460.49 15
1460.58 15
1460.67 15
1460.75 14
1460.84 12
1460.93 10
1461.02 9
1461.10 9
1461.19 9
1461.28 10
1461.37 12
1461.45 15
1461.54 18
1461.63 21
1461.72 23
1461.80 25
1461.89 25
1461.98 25
1462.07 23
1462.16 22
1462.24 21
1462.33 20
1462.42 22
1462.51 24
1462.59 28
1462.68 32
1462.77 37
1462.86 40
1462.94 42
1463.03 41
1463.12 40
1463.21 36
1463.29 33
1463.38 29
1463.47 25
1463.56 23
1463.65 22
1463.73 23
1463.82 24
1463.91 26
1464.00 28
1464.08 31
1464.17 33
1464.26 36
1464.35 38
1464.43 39
1464.52 39
1464.61 39
1464.70 36
1464.79 33
1464.87 29
1464.96 24
1465.05 20
1465.14 15
1465.22 12
1465.31 9
1465.40 6
1465.49 5
1465.57 4
1465.66 3
1465.75 3
1465.84 3
1465.93 3
1466.01 3
1466.10 4
1466.19 4
1466.28 4
1466.36 4
1466.45 4
1466.54 4
1466.63 3
1466.72 3
1466.80 3
1466.89 3
1466.98 3
1467.07 3
1467.15 4
1467.24 4
1467.33 5
1467.42 5
1467.51 6
1467.59 6
1467.68 7
1467.77 8
1467.86 9
1467.94 11
1468.03 13
1468.12 15
1468.21 16
1468.30 18
1468.38 19
1468.47 20
1468.56 21
1468.65 21
1468.73 23
1468.82 25
1468.91 29
1469.00 33
1469.09 39
1469.17 44
1469.26 47
1469.35 49
1469.44 49
1469.53 48
1469.61 45
1469.70 41
1469.79 37
1469.88 34
1469.96 30
1470.05 27
1470.14 23
1470.23 20
1470.32 16
1470.40 13
1470.49 11
1470.58 9
1470.67 8
1470.76 8
1470.84 8
1470.93 8
1471.02 8
1471.11 7
1471.19 5
1471.28 4
1471.37 2
1471.46 1
1471.55 0
1471.63 0
1471.72 0
1471.81 0
1471.90 0
1471.99 0
1472.07 0
1472.16 0
1472.25 0
1472.34 0
1472.43 0
1472.51 0
1472.60 0
1472.69 2
1472.78 4
1472.87 6
1472.95 8
1473.04 10
1473.13 10
1473.22 11
1473.31 11
1473.39 11
1473.48 11
1473.57 13
1473.66 14
1473.74 15
1473.83 15
1473.92 15
1474.01 14
1474.10 13
1474.18 10
1474.27 8
1474.36 6
1474.45 4
1474.54 3
1474.62 2
1474.71 3
1474.80 3
1474.89 4
1474.98 4
1475.06 4
1475.15 5
1475.24 5
1475.33 5
1475.42 6
1475.50 8
1475.59 11
1475.68 14
1475.77 18
1475.86 22
1475.95 25
1476.03 28
1476.12 30
1476.21 31
1476.30 31
1476.39 31
1476.47 31
1476.56 31
1476.65 30
1476.74 30
1476.83 30
1476.91 30
1477.00 31
1477.09 32
1477.18 32
1477.27 34
1477.35 35
1477.44 38
1477.53 40
1477.62 44
1477.71 47
1477.79 50
1477.88 52
1477.97 52
1478.06 52
1478.15 51
1478.23 49
1478.32 47
1478.41 46
1478.50 45
1478.59 44
1478.68 44
1478.76 44
1478.85 44
1478.94 44
1479.03 44
1479.12 43
1479.20 43
1479.29 43
1479.38 43
1479.47 42
1479.56 42
1479.65 42
1479.73 42
1479.82 41
1479.91 40
1480.00 38
1480.09 36
1480.17 34
1480.26 31
1480.35 29
1480.44 27
1480.53 24
1480.61 21
1480.70 17
1480.79 13
1480.88 9
1480.97 5
1481.06 1
1481.14 0
1481.23 0
1481.32 0
1481.41 0
1481.50 0
1481.58 0
1481.67 0
1481.76 0
1481.85 0
1481.94 0
1482.03 1
1482.11 4
1482.20 7
1482.29 10
1482.38 15
1482.47 19
1482.56 22
1482.64 25
1482.73 28
1482.82 29
1482.91 30
1483.00 31
1483.08 31
1483.17 31
1483.26 31
1483.35 30
1483.44 29
1483.53 28
1483.61 26
1483.70 24
1483.79 23
1483.88 23
1483.97 24
1484.06 26
1484.14 28
1484.23 30
1484.32 31
1484.41 30
1484.50 28
1484.59 25
1484.67 21
1484.76 16
1484.85 13
1484.94 11
1485.03 10
1485.12 10
1485.20 11
1485.29 12
1485.38 13
1485.47 13
1485.56 13
1485.65 13
1485.73 13
1485.82 13
1485.91 14
1486.00 14
1486.09 15
1486.18 16
1486.26 16
1486.35 17
1486.44 18
1486.53 20
1486.62 22
1486.71 24
1486.79 25
1486.88 26
1486.97 26
1487.06 26
1487.15 24
1487.24 23
1487.32 21
1487.41 18
1487.50 17
1487.59 15
1487.68 14
1487.77 13
1487.85 12
1487.94 11
1488.03 9
1488.12 7
1488.21 5
1488.30 3
1488.38 2
1488.47 2
1488.56 3
1488.65 6
1488.74 10
1488.83 14
1488.92 18
1489.00 21
1489.09 23
1489.18 24
1489.27 25
1489.36 26
1489.45 28
1489.53 30
1489.62 32
1489.71 34
1489.80 36
1489.89 37
1489.98 37
1490.06 37
1490.15 36
1490.24 35
1490.33 34
1490.42 33
1490.51 32
1490.60 30
1490.68 28
1490.77 25
1490.86 21
1490.95 17
1491.04 12
1491.13 8
1491.22 5
1491.30 2
1491.39 2
1491.48 2
1491.57 3
1491.66 5
1491.75 7
1491.83 9
1491.92 11
1492.01 12
1492.10 13
1492.19 13
1492.28 13
1492.37 12
1492.45 11
1492.54 10
1492.63 8
1492.72 7
1492.81 6
1492.90 6
1492.99 7
1493.07 8
1493.16 9
1493.25 11
1493.34 12
1493.43 14
1493.52 17
1493.61 20
1493.69 23
1493.78 27
1493.87 31
1493.96 35
1494.05 38
1494.14 41
1494.23 42
1494.31 42
1494.40 41
1494.49 38
1494.58 35
1494.67 31
1494.76 28
1494.85 25
1494.93 23
1495.02 21
1495.11 20
1495.20 19
1495.29 19
1495.38 18
1495.47 17
1495.55 16
1495.64 15
1495.73 14
1495.82 14
1495.91 15
1496.00 17
1496.09 19
1496.17 22
1496.26 24
1496.35 25
1496.44 26
1496.53 27
1496.62 26
1496.71 25
1496.80 24
1496.88 23
1496.97 21
1497.06 20
1497.15 20
1497.24 20
1497.33 21
1497.42 22
1497.50 24
1497.59 27
1497.68 29
1497.77 31
1497.86 32
1497.95 32
1498.04 31
1498.13 29
1498.21 27
1498.30 24
1498.39 22
1498.48 20
1498.57 18
1498.66 18
1498.75 18
1498.84 18
1498.92 19
1499.01 19
1499.10 19
1499.19 19
1499.28 19
1499.37 18
1499.46 17
1499.55 17
1499.63 16
1499.72 15
1499.81 14
1499.90 13
1499.99 12
1500.08 12
1500.17 12
1500.26 13
1500.34 14
1500.43 16
1500.52 16
1500.61 17
1500.70 17
1500.79 16
1500.88 16
1500.97 16
1501.05 16
1501.14 16
1501.23 16
1501.32 16
1501.41 16
1501.50 15
1501.59 13
1501.68 11
1501.76 10
1501.85 9
1501.94 8
1502.03 9
1502.12 10
1502.21 11
1502.30 13
1502.39 15
1502.47 16
1502.56 17
1502.65 18
1502.74 18
1502.83 18
1502.92 19
1503.01 21
1503.10 24
1503.19 28
1503.27 33
1503.36 38
1503.45 42
1503.54 44
1503.63 45
1503.72 45
1503.81 43
1503.90 40
1503.99 37
1504.07 35
1504.16 33
1504.25 32
1504.34 31
1504.43 31
1504.52 32
1504.61 33
1504.70 34
1504.79 35
1504.87 37
1504.96 40
1505.05 43
1505.14 47
1505.23 50
1505.32 52
1505.41 54
1505.50 55
1505.59 55
1505.67 54
1505.76 53
1505.85 51
1505.94 49
1506.03 47
1506.12 44
1506.21 43
1506.30 42
1506.39 41
1506.47 41
1506.56 41
1506.65 42
1506.74 41
1506.83 39
1506.92 36
1507.01 32
1507.10 27
1507.19 23
1507.28 19
1507.36 16
1507.45 15
1507.54 15
1507.63 15
1507.72 17
1507.81 19
1507.90 20
1507.99 21
1508.08 22
1508.17 21
1508.25 21
1508.34 19
1508.43 17
1508.52 15
1508.61 14
1508.70 13
1508.79 13
1508.88 14
1508.97 16
1509.06 18
1509.14 22
1509.23 26
1509.32 30
1509.41 34
1509.50 39
1509.59 43
1509.68 47
1509.77 49
1509.86 49
1509.95 48
1510.03 47
1510.12 44
1510.21 43
1510.30 42
1510.39 43
1510.48 46
1510.57 49
1510.66 52
1510.75 54
1510.84 55
1510.93 54
1511.01 52
1511.10 49
1511.19 46
1511.28 43
1511.37 40
1511.46 38
1511.55 38
1511.64 39
1511.73 41
1511.82 44
1511.91 48
1511.99 52
1512.08 55
1512.17 57
1512.26 58
1512.35 59
1512.44 58
1512.53 57
1512.62 56
1512.71 56
1512.80 55
1512.89 55
1512.97 55
1513.06 54
1513.15 54
1513.24 52
1513.33 50
1513.42 47
1513.51 43
1513.60 39
1513.69 36
1513.78 32
1513.87 29
1513.96 26
1514.04 25
1514.13 24
1514.22 24
1514.31 25
1514.40 25
1514.49 26
1514.58 27
1514.67 27
1514.76 26
1514.85 25
1514.94 23
1515.03 21
1515.11 19
1515.20 17
1515.29 16
1515.38 16
1515.47 18
1515.56 20
1515.65 23
1515.74 27
1515.83 30
1515.92 32
1516.01 33
1516.10 32
1516.19 29
1516.27 24
1516.36 19
1516.45 15
1516.54 12
1516.63 10
1516.72 9
1516.81 9
1516.90 9
1516.99 8
1517.08 7
1517.17 5
1517.26 2
1517.35 0
1517.43 0
1517.52 0
1517.61 0
1517.70 0
1517.79 0
1517.88 1
1517.97 1
1518.06 1
1518.15 1
1518.24 0
1518.33 0
1518.42 1
1518.51 4
1518.60 8
1518.68 14
1518.77 21
1518.86 27
1518.95 33
1519.04 38
1519.13 41
1519.22 42
1519.31 41
1519.40 40
1519.49 38
1519.58 36
1519.67 33
1519.76 31
1519.85 30
1519.94 28
1520.02 27
1520.11 27
1520.20 28
1520.29 29
1520.38 31
1520.47 33
1520.56 35
1520.65 36
1520.74 37
1520.83 38
1520.92 38
1521.01 38
1521.10 37
1521.19 36
1521.28 35
1521.37 33
1521.45 30
1521.54 26
1521.63 22
1521.72 19
1521.81 16
1521.90 15
1521.99 14
1522.08 14
1522.17 15
1522.26 16
1522.35 16
1522.44 17
1522.53 17
1522.62 17
1522.71 17
1522.80 17
1522.89 18
1522.97 19
1523.06 20
1523.15 21
1523.24 22
1523.33 23
1523.42 22
1523.51 21
1523.60 19
1523.69 17
1523.78 15
1523.87 12
1523.96 11
1524.05 10
1524.14 9
1524.23 9
1524.32 10
1524.41 10
1524.50 11
1524.58 13
1524.67 15
1524.76 17
1524.85 19
1524.94 22
1525.03 24
1525.12 25
1525.21 26
1525.30 26
1525.39 27
1525.48 27
1525.57 27
1525.66 27
1525.75 27
1525.84 27
1525.93 27
1526.02 26
1526.11 24
1526.20 21
1526.29 18
1526.37 15
1526.46 13
1526.55 11
1526.64 10
1526.73 10
1526.82 12
1526.91 14
1527.00 17
1527.09 19
1527.18 21
1527.27 23
1527.36 24
1527.45 25
1527.54 25
1527.63 24
1527.72 23
1527.81 20
1527.90 17
1527.99 12
1528.08 7
1528.17 2
1528.26 0
1528.35 0
1528.43 0
1528.52 0
1528.61 0
1528.70 3
1528.79 6
1528.88 8
1528.97 9
1529.06 9
1529.15 9
1529.24 8
1529.33 8
1529.42 8
1529.51 9
1529.60 10
1529.69 12
1529.78 14
1529.87 15
1529.96 15
1530.05 14
1530.14 12
1530.23 9
1530.32 7
1530.41 5
1530.50 4
1530.59 3
1530.68 3
1530.77 3
1530.85 3
1530.94 3
1531.03 4
1531.12 5
1531.21 7
1531.30 9
1531.39 12
1531.48 15
1531.57 17
1531.66 18
1531.75 18
1531.84 17
1531.93 16
1532.02 15
1532.11 14
1532.20 14
1532.29 14
1532.38 15
1532.47 17
1532.56 18
1532.65 19
1532.74 21
1532.83 22
1532.92 23
1533.01 24
1533.10 26
1533.19 28
1533.28 31
1533.37 35
1533.46 38
1533.55 40
1533.64 40
1533.73 40
1533.82 37
1533.90 34
1533.99 31
1534.08 27
1534.17 25
1534.26 23
1534.35 21
1534.44 19
1534.53 17
1534.62 15
1534.71 12
1534.80 9
1534.89 6
1534.98 5
1535.07 4
1535.16 3
1535.25 3
1535.34 4
1535.43 4
1535.52 5
1535.61 5
1535.70 6
1535.79 8
1535.88 12
1535.97 17
1536.06 23
1536.15 31
1536.24 38
1536.33 46
1536.42 52
1536.51 56
1536.60 58
1536.69 58
1536.78 56
1536.87 53
1536.96 48
1537.05 43
1537.14 38
1537.23 34
1537.32 31
1537.41 29
1537.50 28
1537.59 28
1537.68 29
1537.77 30
1537.86 32
1537.95 33
1538.04 35
1538.13 35
1538.22 36
1538.31 36
1538.40 36
1538.49 36
1538.58 36
1538.67 36
1538.76 36
1538.85 35
1538.94 35
1539.02 35
1539.11 35
1539.20 35
1539.29 35
1539.38 35
1539.47 35
1539.56 35
1539.65 36
1539.74 36
1539.83 36
1539.92 36
1540.01 35
1540.10 34
1540.19 32
1540.28 29
1540.37 26
1540.46 24
1540.55 22
1540.64 22
1540.73 22
1540.82 22
1540.91 22
1541.00 21
1541.09 19
1541.18 15
1541.27 11
1541.36 6
1541.45 1
1541.54 0
1541.63 0
1541.72 0
1541.81 0
1541.90 0
1541.99 0
1542.08 0
1542.17 1
1542.26 2
1542.35 3
1542.44 4
1542.53 6
1542.62 7
1542.71 10
1542.80 12
1542.89 15
1542.98 18
1543.07 20
1543.16 21
1543.25 21
1543.34 20
1543.43 19
1543.52 18
1543.61 17
1543.70 16
1543.79 15
1543.88 14
1543.97 13
1544.06 12
1544.15 11
1544.24 9
1544.33 8
1544.42 8
1544.51 9
1544.60 12
1544.69 15
1544.78 19
1544.87 24
1544.96 27
1545.05 29
1545.14 31
1545.23 31
1545.32 30
1545.41 29
1545.50 27
1545.59 25
1545.68 23
1545.77 22
1545.87 20
1545.96 19
1546.05 19
1546.14 19
1546.23 21
1546.32 23
1546.41 26
1546.50 30
1546.59 34
1546.68 38
1546.77 43
1546.86 46
1546.95 50
1547.04 53
1547.13 54
1547.22 55
1547.31 54
1547.40 52
1547.49 49
1547.58 45
1547.67 41
1547.76 36
1547.85 32
1547.94 28
1548.03 25
1548.12 23
1548.21 21
1548.30 20
1548.39 20
1548.48 21
1548.57 23
1548.66 25
1548.75 28
1548.84 31
1548.93 35
1549.02 40
1549.11 44
1549.20 47
1549.29 50
1549.38 51
1549.47 51
1549.56 49
1549.65 46
1549.74 42
1549.83 38
1549.92 34
1550.01 30
1550.10 28
1550.19 26
1550.28 25
1550.37 25
1550.46 26
1550.55 28
1550.64 30
1550.73 33
1550.82 36
1550.91 40
1551.01 43
1551.10 45
1551.19 46
1551.28 45
1551.37 43
1551.46 41
1551.55 37
1551.64 34
1551.73 32
1551.82 30
1551.91 30
1552.00 30
1552.09 31
1552.18 31
1552.27 31
1552.36 29
1552.45 26
1552.54 22
1552.63 18
1552.72 15
1552.81 12
1552.90 10
1552.99 9
1553.08 8
1553.17 7
1553.26 6
1553.35 4
1553.44 2
1553.53 1
1553.62 0
1553.71 0
1553.80 1
1553.89 4
1553.98 8
1554.08 12
1554.17 16
1554.26 19
1554.35 22
1554.44 24
1554.53 25
1554.62 27
1554.71 29
1554.80 31
1554.89 33
1554.98 35
1555.07 36
1555.16 36
1555.25 36
1555.34 34
1555.43 32
1555.52 29
1555.61 26
1555.70 23
1555.79 20
1555.88 17
1555.97 14
1556.06 12
1556.15 9
1556.24 7
1556.33 5
1556.42 4
1556.52 3
1556.61 3
1556.70 3
1556.79 4
1556.88 5
1556.97 7
1557.06 7
1557.15 8
1557.24 8
1557.33 8
1557.42 8
1557.51 8
1557.60 8
1557.69 9
1557.78 9
1557.87 11
1557.96 13
1558.05 15
1558.14 18
1558.23 20
1558.32 23
1558.41 24
1558.50 26
1558.60 27
1558.69 29
1558.78 32
1558.87 36
1558.96 39
1559.05 42
1559.14 44
1559.23 45
1559.32 44
1559.41 42
1559.50 39
1559.59 36
1559.68 34
1559.77 33
1559.86 32
1559.95 33
1560.04 33
1560.13 34
1560.22 35
1560.31 36
1560.41 35
1560.50 35
1560.59 33
1560.68 30
1560.77 27
1560.86 23
1560.95 19
1561.04 16
1561.13 14
1561.22 14
1561.31 15
1561.40 17
1561.49 20
1561.58 23
1561.67 26
1561.76 28
1561.85 30
1561.94 30
1562.04 29
1562.13 28
1562.22 26
1562.31 25
1562.40 23
1562.49 22
1562.58 22
1562.67 23
1562.76 24
1562.85 26
1562.94 28
1563.03 30
1563.12 31
1563.21 32
1563.30 32
1563.39 32
1563.48 32
1563.58 32
1563.67 33
1563.76 34
1563.85 35
1563.94 37
1564.03 39
1564.12 41
1564.21 43
1564.30 44
1564.39 45
1564.48 46
1564.57 45
1564.66 44
1564.75 42
1564.84 40
1564.93 38
1565.03 37
1565.12 37
1565.21 37
1565.30 37
1565.39 36
1565.48 35
1565.57 32
1565.66 28
1565.75 24
1565.84 19
1565.93 14
1566.02 10
1566.11 7
1566.20 5
1566.30 5
1566.39 5
1566.48 7
1566.57 10
1566.66 14
1566.75 17
1566.84 21
1566.93 23
1567.02 26
1567.11 28
1567.20 31
1567.29 34
1567.38 39
1567.47 44
1567.57 49
1567.66 53
1567.75 55
1567.84 56
1567.93 55
1568.02 52
1568.11 48
1568.20 43
1568.29 38
1568.38 33
1568.47 28
1568.56 24
1568.65 20
1568.74 16
1568.84 13
1568.93 9
1569.02 7
1569.11 4
1569.20 1
1569.29 0
1569.38 0
1569.47 0
1569.56 0
1569.65 0
1569.74 0
1569.83 0
1569.92 0
1570.02 0
1570.11 1
1570.20 5
1570.29 8
1570.38 13
1570.47 18
1570.56 22
1570.65 26
1570.74 30
1570.83 32
1570.92 33
1571.01 33
1571.11 31
1571.20 29
1571.29 27
1571.38 24
1571.47 21
1571.56 18
1571.65 16
1571.74 13
1571.83 11
1571.92 9
1572.01 8
1572.10 8
1572.20 8
1572.29 9
1572.38 10
1572.47 11
1572.56 11
1572.65 12
1572.74 11
1572.83 10
1572.92 9
1573.01 7
1573.10 7
1573.20 7
1573.29 8
1573.38 11
1573.47 15
1573.56 20
1573.65 25
1573.74 31
1573.83 36
1573.92 39
1574.01 41
1574.10 42
1574.20 41
1574.29 39
1574.38 36
1574.47 32
1574.56 28
1574.65 22
1574.74 17
1574.83 12
1574.92 7
1575.01 3
1575.10 0
1575.20 0
1575.29 0
1575.38 1
1575.47 3
1575.56 6
1575.65 9
1575.74 12
1575.83 15
1575.92 18
1576.01 21
1576.11 25
1576.20 29
1576.29 33
1576.38 37
1576.47 40
1576.56 42
1576.65 43
1576.74 42
1576.83 39
1576.92 36
1577.02 32
1577.11 28
1577.20 25
1577.29 23
1577.38 22
1577.47 22
1577.56 24
1577.65 26
1577.74 30
1577.83 34
1577.93 38
1578.02 40
1578.11 42
1578.20 42
1578.29 41
1578.38 39
1578.47 37
1578.56 35
1578.65 34
1578.74 33
1578.84 33
1578.93 34
1579.02 37
1579.11 40
1579.20 44
1579.29 47
1579.38 49
1579.47 50
1579.56 49
1579.66 46
1579.75 42
1579.84 37
1579.93 32
1580.02 27
1580.11 23
1580.20 20
1580.29 17
1580.38 16
1580.48 14
1580.57 13
1580.66 11
1580.75 9
1580.84 7
1580.93 5
1581.02 4
1581.11 4
1581.20 6
1581.30 9
1581.39 14
1581.48 20
1581.57 26
1581.66 34
1581.75 42
1581.84 49
1581.93 56
1582.02 63
1582.12 68
1582.21 71
1582.30 73
1582.39 73
1582.48 71
1582.57 69
1582.66 66
1582.75 62
1582.85 58
1582.94 53
1583.03 47
1583.12 41
1583.21 35
1583.30 29
1583.39 23
1583.48 19
1583.57 17
1583.67 17
1583.76 18
1583.85 21
1583.94 25
1584.03 29
1584.12 34
1584.21 38
1584.30 41
1584.40 44
1584.49 45
1584.58 46
1584.67 45
1584.76 44
1584.85 42
1584.94 41
1585.03 40
1585.13 39
1585.22 38
1585.31 37
1585.40 36
1585.49 34
1585.58 32
1585.67 30
1585.76 28
1585.86 26
1585.95 24
1586.04 22
1586.13 20
1586.22 17
1586.31 14
1586.40 11
1586.49 9
1586.59 8
1586.68 8
1586.77 8
1586.86 9
1586.95 10
1587.04 10
1587.13 11
1587.22 11
1587.32 12
1587.41 12
1587.50 12
1587.59 12
1587.68 11
1587.77 11
1587.86 11
1587.95 11
1588.05 13
1588.14 17
1588.23 21
1588.32 26
1588.41 31
1588.50 34
1588.59 36
1588.69 36
1588.78 35
1588.87 33
1588.96 31
1589.05 30
1589.14 29
1589.23 28
1589.33 27
1589.42 27
1589.51 27
1589.60 27
1589.69 27
1589.78 27
1589.87 26
1589.96 25
1590.06 22
1590.15 18
1590.24 12
1590.33 5
1590.42 0
1590.51 0
1590.60 0
1590.70 0
1590.79 0
1590.88 0
1590.97 0
1591.06 4
1591.15 11
1591.24 17
1591.34 22
1591.43 25
1591.52 26
1591.61 26
1591.70 24
1591.79 22
1591.88 20
1591.98 18
1592.07 17
1592.16 17
1592.25 19
1592.34 21
1592.43 25
1592.52 28
1592.62 30
1592.71 31
1592.80 32
1592.89 32
1592.98 32
1593.07 33
1593.16 34
1593.26 36
1593.35 38
1593.44 40
1593.53 41
1593.62 40
1593.71 39
1593.80 37
1593.90 33
1593.99 30
1594.08 27
1594.17 25
1594.26 23
1594.35 22
1594.45 22
1594.54 23
1594.63 24
1594.72 25
1594.81 26
1594.90 26
1594.99 26
1595.09 25
1595.18 24
1595.27 23
1595.36 22
1595.45 22
1595.54 22
1595.64 22
1595.73 23
1595.82 24
1595.91 24
1596.00 25
1596.09 25
1596.18 26
1596.28 26
1596.37 26
1596.46 27
1596.55 28
1596.64 29
1596.73 30
1596.83 30
1596.92 30
1597.01 29
1597.10 27
1597.19 25
1597.28 24
1597.37 24
1597.47 25
1597.56 28
1597.65 32
1597.74 35
1597.83 37
1597.92 37
1598.02 35
1598.11 32
1598.20 28
1598.29 23
1598.38 19
1598.47 15
1598.57 13
1598.66 11
1598.75 11
1598.84 12
1598.93 14
1599.02 16
1599.12 19
1599.21 22
1599.30 25
1599.39 27
1599.48 28
1599.57 28
1599.67 28
1599.76 28
1599.85 29
1599.94 30
1600.03 32
1600.12 35
1600.22 39
1600.31 42
1600.40 45
1600.49 48
1600.58 50
1600.67 51
1600.77 52
1600.86 53
1600.95 55
1601.04 56
1601.13 57
1601.22 58
1601.32 58
1601.41 57
1601.50 54
1601.59 50
1601.68 44
1601.77 38
1601.87 31
1601.96 24
1602.05 19
1602.14 16
1602.23 14
1602.32 14
1602.42 15
1602.51 16
1602.60 17
1602.69 17
1602.78 16
1602.88 15
1602.97 13
1603.06 11
1603.15 10
1603.24 10
1603.33 11
1603.43 13
1603.52 16
1603.61 18
1603.70 21
1603.79 23
1603.88 25
1603.98 27
1604.07 30
1604.16 32
1604.25 36
1604.34 40
1604.44 43
1604.53 45
1604.62 45
1604.71 43
1604.80 40
1604.89 35
1604.99 29
1605.08 24
1605.17 18
1605.26 14
1605.35 10
1605.45 7
1605.54 5
1605.63 4
1605.72 4
1605.81 3
1605.90 3
1606.00 2
1606.09 2
1606.18 1
1606.27 0
1606.36 0
1606.46 0
1606.55 0
1606.64 0
1606.73 0
1606.82 0
1606.91 0
1607.01 0
1607.10 1
1607.19 4
1607.28 7
1607.37 10
1607.47 13
1607.56 16
1607.65 17
1607.74 18
1607.83 18
1607.93 17
1608.02 15
1608.11 13
1608.20 11
1608.29 9
1608.38 7
1608.48 4
1608.57 3
1608.66 1
1608.75 1
1608.84 1
1608.94 2
1609.03 4
1609.12 6
1609.21 8
1609.30 10
1609.40 12
1609.49 14
1609.58 15
1609.67 17
1609.76 19
1609.86 21
1609.95 23
1610.04 24
1610.13 25
1610.22 26
1610.32 27
1610.41 28
1610.50 29
1610.59 30
1610.68 32
1610.78 33
1610.87 35
1610.96 35
1611.05 35
1611.14 35
1611.24 34
1611.33 33
1611.42 30
1611.51 27
1611.60 24
1611.70 19
1611.79 14
1611.88 9
1611.97 5
1612.06 1
1612.16 0
1612.25 0
1612.34 0
1612.43 0
1612.52 1
1612.62 4
1612.71 6
1612.80 7
1612.89 8
1612.98 9
1613.08 9
1613.17 8
1613.26 8
1613.35 8
1613.44 8
1613.54 8
1613.63 9
1613.72 10
1613.81 11
1613.90 12
1614.00 12
1614.09 13
1614.18 13
1614.27 14
1614.36 14
1614.46 14
1614.55 15
1614.64 15
1614.73 16
1614.82 16
1614.92 17
1615.01 18
1615.10 20
1615.19 21
1615.29 22
1615.38 21
1615.47 20
1615.56 18
1615.65 15
1615.75 12
1615.84 8
1615.93 6
1616.02 5
1616.11 5
1616.21 6
1616.30 9
1616.39 11
1616.48 14
1616.57 17
1616.67 20
1616.76 22
1616.85 24
1616.94 26
1617.04 29
1617.13 32
1617.22 35
1617.31 38
1617.40 40
1617.50 41
1617.59 41
1617.68 40
1617.77 38
1617.87 34
1617.96 29
1618.05 24
1618.14 19
1618.23 13
1618.33 9
1618.42 6
1618.51 4
1618.60 4
1618.69 6
1618.79 9
1618.88 13
1618.97 17
1619.06 21
1619.16 24
1619.25 27
1619.34 30
1619.43 32
1619.52 34
1619.62 36
1619.71 39
1619.80 42
1619.89 44
1619.99 46
1620.08 46
1620.17 47
1620.26 47
1620.35 46
1620.45 46
1620.54 47
1620.63 47
1620.72 48
1620.82 49
1620.91 49
1621.00 48
1621.09 46
1621.19 44
1621.28 40
1621.37 36
1621.46 31
1621.55 27
1621.65 23
1621.74 20
1621.83 19
1621.92 18
1622.02 18
1622.11 18
1622.20 17
1622.29 16
1622.39 15
1622.48 15
1622.57 15
1622.66 17
1622.75 19
1622.85 23
1622.94 27
1623.03 30
1623.12 32
1623.22 33
1623.31 32
1623.40 30
1623.49 28
1623.59 25
1623.68 22
1623.77 19
1623.86 17
1623.95 15
1624.05 12
1624.14 10
1624.23 7
1624.32 4
1624.42 2
1624.51 0
1624.60 0
1624.69 0
1624.79 0
1624.88 0
1624.97 0
1625.06 1
1625.16 2
1625.25 4
1625.34 6
1625.43 8
1625.52 11
1625.62 13
1625.71 14
1625.80 15
1625.89 15
1625.99 15
1626.08 15
1626.17 15
1626.26 16
1626.36 16
1626.45 16
1626.54 15
1626.63 13
1626.73 10
1626.82 6
1626.91 2
1627.00 0
1627.10 0
1627.19 0
1627.28 0
1627.37 0
1627.47 0
1627.56 0
1627.65 0
1627.74 5
1627.84 10
1627.93 14
1628.02 18
1628.11 22
1628.21 26
1628.30 29
1628.39 32
1628.48 33
1628.58 33
1628.67 31
1628.76 28
1628.85 25
1628.95 21
1629.04 18
1629.13 16
1629.22 14
1629.32 13
1629.41 13
1629.50 13
1629.59 14
1629.69 15
1629.78 18
1629.87 22
1629.96 28
1630.06 34
1630.15 40
1630.24 45
1630.33 50
1630.43 54
1630.52 57
1630.61 59
1630.70 60
1630.80 61
1630.89 62
1630.98 62
1631.07 62
1631.17 62
1631.26 63
1631.35 64
1631.44 65
1631.54 67
1631.63 69
1631.72 70
1631.81 69
1631.91 66
1632.00 61
1632.09 54
1632.18 45
1632.28 37
1632.37 29
1632.46 22
1632.55 18
1632.65 14
1632.74 13
1632.83 13
1632.93 14
1633.02 16
1633.11 19
1633.20 21
1633.30 23
1633.39 25
1633.48 27
1633.57 28
1633.67 29
1633.76 29
1633.85 29
1633.94 29
1634.04 29
1634.13 31
1634.22 34
1634.31 38
1634.41 43
1634.50 47
1634.59 51
1634.68 54
1634.78 54
1634.87 53
1634.96 51
1635.06 49
1635.15 47
1635.24 46
1635.33 46
1635.43 47
1635.52 49
1635.61 50
1635.70 51
1635.80 50
1635.89 49
1635.98 47
1636.08 44
1636.17 41
1636.26 37
1636.35 34
1636.45 30
1636.54 27
1636.63 24
1636.72 22
1636.82 20
1636.91 19
1637.00 19
1637.09 20
1637.19 21
1637.28 23
1637.37 26
1637.47 28
1637.56 30
1637.65 32
1637.74 34
1637.84 35
1637.93 35
1638.02 35
1638.12 34
1638.21 33
1638.30 32
1638.39 30
1638.49 28
1638.58 25
1638.67 21
1638.76 16
1638.86 10
1638.95 5
1639.04 0
1639.14 0
1639.23 0
1639.32 0
1639.41 0
1639.51 1
1639.60 3
1639.69 4
1639.79 5
1639.88 6
1639.97 8
1640.06 11
1640.16 15
1640.25 21
1640.34 28
1640.43 34
1640.53 38
1640.62 41
1640.71 42
1640.81 40
1640.90 38
1640.99 36
1641.08 33
1641.18 32
1641.27 31
1641.36 31
1641.46 31
1641.55 33
1641.64 35
1641.73 38
1641.83 42
1641.92 46
1642.01 50
1642.11 54
1642.20 57
1642.29 59
1642.38 61
1642.48 61
1642.57 61
1642.66 61
1642.76 60
1642.85 59
1642.94 58
1643.03 57
1643.13 56
1643.22 56
1643.31 55
1643.41 54
1643.50 53
1643.59 51
1643.68 49
1643.78 46
1643.87 43
1643.96 41
1644.06 40
1644.15 39
1644.24 39
1644.34 39
1644.43 40
1644.52 41
1644.61 42
1644.71 42
1644.80 43
1644.89 44
1644.99 45
1645.08 46
1645.17 47
1645.26 47
1645.36 45
1645.45 42
1645.54 36
1645.64 30
1645.73 22
1645.82 15
1645.92 8
1646.01 3
1646.10 0
1646.19 0
1646.29 0
1646.38 2
1646.47 5
1646.57 7
1646.66 9
1646.75 10
1646.85 10
1646.94 10
1647.03 9
1647.12 8
1647.22 8
1647.31 8
1647.40 10
1647.50 11
1647.59 14
1647.68 16
1647.78 18
1647.87 19
1647.96 20
1648.05 20
1648.15 20
1648.24 20
1648.33 21
1648.43 23
1648.52 26
1648.61 30
1648.71 35
1648.80 39
1648.89 43
1648.99 46
1649.08 47
1649.17 47
1649.26 45
1649.36 41
1649.45 37
1649.54 32
1649.64 29
1649.73 26
1649.82 24
1649.92 23
1650.01 22
1650.10 22
1650.20 21
1650.29 21
1650.38 20
1650.47 19
1650.57 19
1650.66 20
1650.75 21
1650.85 21
1650.94 22
1651.03 22
1651.13 20
1651.22 18
1651.31 14
1651.41 9
1651.50 5
1651.59 2
1651.68 1
1651.78 4
1651.87 9
1651.96 17
1652.06 25
1652.15 33
1652.24 39
1652.34 43
1652.43 44
1652.52 42
1652.62 39
1652.71 34
1652.80 28
1652.90 22
1652.99 17
1653.08 13
1653.18 11
1653.27 10
1653.36 12
1653.46 14
1653.55 16
1653.64 17
1653.73 17
1653.83 14
1653.92 9
1654.01 3
1654.11 0
1654.20 0
1654.29 0
1654.39 0
1654.48 0
1654.57 0
1654.67 0
1654.76 3
1654.85 7
1654.95 11
1655.04 12
1655.13 14
1655.23 14
1655.32 15
1655.41 15
1655.51 16
1655.60 17
1655.69 18
1655.79 18
1655.88 17
1655.97 15
1656.07 13
1656.16 9
1656.25 6
1656.35 4
1656.44 3
1656.53 2
1656.62 3
1656.72 3
1656.81 4
1656.90 4
1657.00 3
1657.09 2
1657.18 1
1657.28 0
1657.37 0
1657.46 0
1657.56 0
1657.65 1
1657.74 2
1657.84 4
1657.93 5
1658.02 5
1658.12 5
1658.21 4
1658.30 3
1658.40 2
1658.49 1
1658.58 0
1658.68 1
1658.77 1
1658.86 2
1658.96 2
1659.05 2
1659.14 2
1659.24 1
1659.33 0
1659.42 0
1659.52 0
1659.61 0
1659.70 0
1659.80 0
1659.89 2
1659.98 5
1660.08 7
1660.17 8
1660.26 8
1660.36 8
1660.45 8
1660.54 8
1660.64 10
1660.73 14
1660.83 19
1660.92 25
1661.01 32
1661.11 38
1661.20 42
1661.29 45
1661.39 47
1661.48 47
1661.57 45
1661.67 44
1661.76 42
1661.85 39
1661.95 37
1662.04 35
1662.13 33
1662.23 30
1662.32 28
1662.41 25
1662.51 22
1662.60 19
1662.69 17
1662.79 14
1662.88 11
1662.97 9
1663.07 8
1663.16 7
1663.25 6
1663.35 7
1663.44 7
1663.53 8
1663.63 10
1663.72 11
1663.81 13
1663.91 14
1664.00 16
1664.10 17
1664.19 19
1664.28 20
1664.38 21
1664.47 22
1664.56 23
1664.66 23
1664.75 23
1664.84 23
1664.94 23
1665.03 25
1665.12 26
1665.22 28
1665.31 30
1665.40 32
1665.50 32
1665.59 32
1665.69 32
1665.78 31
1665.87 30
1665.97 31
1666.06 32
1666.15 33
1666.25 34
1666.34 35
1666.43 35
1666.53 34
1666.62 32
1666.71 30
1666.81 29
1666.90 28
1666.99 28
1667.09 29
1667.18 30
1667.28 31
1667.37 31
1667.46 30
1667.56 28
1667.65 25
1667.74 21
1667.84 17
1667.93 14
1668.02 10
1668.12 7
1668.21 4
1668.30 2
1668.40 0
1668.49 0
1668.59 0
1668.68 0
1668.77 0
1668.87 0
1668.96 0
1669.05 1
1669.15 4
1669.24 7
1669.33 10
1669.43 10
1669.52 10
1669.62 8
1669.71 5
1669.80 3
1669.90 1
1669.99 0
1670.08 0
1670.18 0
1670.27 1
1670.36 3
1670.46 5
1670.55 8
1670.65 11
1670.74 14
1670.83 17
1670.93 19
1671.02 21
1671.11 21
1671.21 21
1671.30 20
1671.40 18
1671.49 17
1671.58 15
1671.68 14
1671.77 13
1671.86 12
1671.96 11
1672.05 10
1672.14 10
1672.24 10
1672.33 10
1672.43 11
1672.52 13
1672.61 14
1672.71 15
1672.80 16
1672.89 16
1672.99 15
1673.08 15
1673.18 14
1673.27 14
1673.36 14
1673.46 15
1673.55 17
1673.64 18
1673.74 20
1673.83 21
1673.93 20
1674.02 18
1674.11 15
1674.21 10
1674.30 4
1674.39 0
1674.49 0
1674.58 0
1674.68 0
1674.77 0
1674.86 0
1674.96 0
1675.05 0
1675.15 2
1675.24 6
1675.33 10
1675.43 13
1675.52 15
1675.61 17
1675.71 18
1675.80 18
1675.90 18
1675.99 18
1676.08 18
1676.18 19
1676.27 20
1676.36 23
1676.46 26
1676.55 29
1676.65 32
1676.74 34
1676.83 36
1676.93 37
1677.02 37
1677.12 37
1677.21 36
1677.30 36
1677.40 36
1677.49 37
1677.58 38
1677.68 38
1677.77 38
1677.87 38
1677.96 37
1678.05 36
1678.15 36
1678.24 36
1678.34 37
1678.43 39
1678.52 41
1678.62 42
1678.71 42
1678.81 41
1678.90 39
1678.99 36
1679.09 33
1679.18 29
1679.27 26
1679.37 24
1679.46 23
1679.56 23
1679.65 25
1679.74 27
1679.84 31
1679.93 34
1680.03 38
1680.12 41
1680.21 45
1680.31 47
1680.40 49
1680.50 51
1680.59 51
1680.68 49
1680.78 46
1680.87 43
1680.97 38
1681.06 33
1681.15 28
1681.25 23
1681.34 19
1681.44 16
1681.53 14
1681.62 15
1681.72 18
1681.81 23
1681.91 29
1682.00 37
1682.09 44
1682.19 49
1682.28 53
1682.38 53
1682.47 52
1682.56 49
1682.66 46
1682.75 43
1682.85 41
1682.94 40
1683.03 38
1683.13 37
1683.22 35
1683.32 32
1683.41 29
1683.50 25
1683.60 21
1683.69 18
1683.79 16
1683.88 16
1683.97 17
1684.07 20
1684.16 23
1684.26 27
1684.35 31
1684.44 34
1684.54 38
1684.63 41
1684.73 45
1684.82 49
1684.91 52
1685.01 56
1685.10 59
1685.20 60
1685.29 61
1685.38 61
1685.48 59
1685.57 57
1685.67 53
1685.76 49
1685.85 45
1685.95 40
1686.04 35
1686.14 30
1686.23 25
1686.33 19
1686.42 14
1686.51 9
1686.61 4
1686.70 0
1686.80 0
1686.89 0
1686.98 0
1687.08 0
1687.17 0
1687.27 0
1687.36 1
1687.45 2
1687.55 2
1687.64 2
1687.74 2
1687.83 2
1687.93 3
1688.02 5
1688.11 8
1688.21 12
1688.30 17
1688.40 22
1688.49 26
1688.58 31
1688.68 34
1688.77 37
1688.87 39
1688.96 40
1689.06 42
1689.15 44
1689.24 45
1689.34 46
1689.43 47
1689.53 48
1689.62 49
1689.72 50
1689.81 52
1689.90 54
1690.00 55
1690.09 57
1690.19 57
1690.28 56
1690.37 54
1690.47 50
1690.56 44
1690.66 38
1690.75 33
1690.85 28
1690.94 24
1691.03 22
1691.13 22
1691.22 23
1691.32 26
1691.41 29
1691.51 33
1691.60 38
1691.69 41
1691.79 45
1691.88 47
1691.98 49
1692.07 49
1692.17 49
1692.26 47
1692.35 44
1692.45 39
1692.54 35
1692.64 29
1692.73 24
1692.83 20
1692.92 17
1693.01 14
1693.11 12
1693.20 11
1693.30 11
1693.39 10
1693.49 10
1693.58 10
1693.67 9
1693.77 9
1693.86 8
1693.96 8
1694.05 8
1694.15 9
1694.24 11
1694.33 15
1694.43 19
1694.52 22
1694.62 26
1694.71 29
1694.81 31
1694.90 32
1694.99 32
1695.09 32
1695.18 31
1695.28 29
1695.37 28
1695.47 26
1695.56 24
1695.66 22
1695.75 21
1695.84 19
1695.94 18
1696.03 18
1696.13 17
1696.22 17
1696.32 18
1696.41 18
1696.50 18
1696.60 18
1696.69 18
1696.79 18
1696.88 18
1696.98 19
1697.07 21
1697.17 24
1697.26 27
1697.35 31
1697.45 35
1697.54 39
1697.64 42
1697.73 43
1697.83 43
1697.92 41
1698.02 38
1698.11 35
1698.20 30
1698.30 25
1698.39 21
1698.49 17
1698.58 14
1698.68 11
1698.77 9
1698.87 8
1698.96 7
1699.05 8
1699.15 8
1699.24 10
1699.34 11
1699.43 12
1699.53 13
1699.62 13
1699.72 14
1699.81 14
1699.90 14
1700.00 13
1700.09 12
1700.19 11
1700.28 9
1700.38 6
1700.47 4
1700.57 3
1700.66 2
1700.75 3
1700.85 6
1700.94 9
1701.04 14
1701.13 18
1701.23 22
1701.32 26
1701.42 28
1701.51 29
1701.61 30
1701.70 30
1701.79 30
1701.89 29
1701.98 28
1702.08 26
1702.17 24
1702.27 22
1702.36 20
1702.46 18
1702.55 16
1702.65 14
1702.74 12
1702.83 10
1702.93 7
1703.02 6
1703.12 5
1703.21 7
1703.31 10
1703.40 14
1703.50 18
1703.59 23
1703.69 26
1703.78 27
1703.88 27
1703.97 25
1704.06 22
1704.16 19
1704.25 16
1704.35 14
1704.44 12
1704.54 13
1704.63 14
1704.73 18
1704.82 22
1704.92 28
1705.01 34
1705.11 41
1705.20 46
1705.29 51
1705.39 53
1705.48 54
1705.58 52
1705.67 49
1705.77 46
1705.86 42
1705.96 37
1706.05 33
1706.15 30
1706.24 26
1706.34 24
1706.43 22
1706.52 21
1706.62 21
1706.71 22
1706.81 22
1706.90 22
1707.00 21
1707.09 20
1707.19 20
1707.28 20
1707.38 21
1707.47 24
1707.57 28
1707.66 31
1707.76 35
1707.85 37
1707.95 38
1708.04 38
1708.13 36
1708.23 35
1708.32 34
1708.42 34
1708.51 34
1708.61 35
1708.70 36
1708.80 36
1708.89 35
1708.99 32
1709.08 29
1709.18 26
1709.27 23
1709.37 21
1709.46 19
1709.56 17
1709.65 14
1709.75 11
1709.84 5
1709.93 0
1710.03 0
1710.12 0
1710.22 0
1710.31 0
1710.41 0
1710.50 0
1710.60 0
1710.69 4
1710.79 9
1710.88 14
1710.98 16
1711.07 18
1711.17 19
1711.26 20
1711.36 21
1711.45 23
1711.55 25
1711.64 28
1711.74 32
1711.83 36
1711.93 40
1712.02 44
1712.12 46
1712.21 46
1712.30 44
1712.40 41
1712.49 37
1712.59 32
1712.68 29
1712.78 26
1712.87 24
1712.97 24
1713.06 23
1713.16 23
1713.25 21
1713.35 17
1713.44 12
1713.54 7
1713.63 3
1713.73 0
1713.82 0
1713.92 0
1714.01 4
1714.11 10
1714.20 16
1714.30 21
1714.39 26
1714.49 29
1714.58 31
1714.68 30
1714.77 27
1714.87 23
1714.96 17
1715.06 11
1715.15 5
1715.25 2
1715.34 0
1715.44 0
1715.53 2
1715.63 4
1715.72 8
1715.82 10
1715.91 12
1716.01 14
1716.10 15
1716.20 16
1716.29 17
1716.39 18
1716.48 19
1716.57 21
1716.67 23
1716.76 25
1716.86 26
1716.95 27
1717.05 28
1717.14 27
1717.24 26
1717.33 24
1717.43 21
1717.52 18
1717.62 15
1717.71 12
1717.81 9
1717.90 7
1718.00 6
1718.09 5
1718.19 5
1718.28 5
1718.38 5
1718.47 6
1718.57 6
1718.66 6
1718.76 6
1718.85 7
1718.95 8
1719.04 9
1719.14 10
1719.23 13
1719.33 15
1719.42 18
1719.52 22
1719.61 25
1719.71 28
1719.80 31
1719.90 32
1719.99 32
1720.09 31
1720.18 29
1720.28 26
1720.38 23
1720.47 21
1720.57 18
1720.66 16
1720.76 14
1720.85 13
1720.95 12
1721.04 11
1721.14 12
1721.23 12
1721.33 13
1721.42 13
1721.52 13
1721.61 12
1721.71 10
1721.80 9
1721.90 9
1721.99 11
1722.09 15
1722.18 20
1722.28 25
1722.37 31
1722.47 35
1722.56 37
1722.66 38
1722.75 37
1722.85 35
1722.94 32
1723.04 30
1723.13 29
1723.23 29
1723.32 31
1723.42 32
1723.51 34
1723.61 35
1723.70 35
1723.80 33
1723.89 31
1723.99 28
1724.08 25
1724.18 23
1724.27 23
1724.37 24
1724.46 26
1724.56 28
1724.66 31
1724.75 33
1724.85 34
1724.94 35
1725.04 35
1725.13 36
1725.23 36
1725.32 37
1725.42 38
1725.51 40
1725.61 43
1725.70 46
1725.80 50
1725.89 53
1725.99 56
1726.08 57
1726.18 58
1726.27 56
1726.37 52
1726.46 47
1726.56 41
1726.65 33
1726.75 26
1726.84 19
1726.94 14
1727.04 9
1727.13 6
1727.23 5
1727.32 4
1727.42 3
1727.51 3
1727.61 1
1727.70 0
1727.80 0
1727.89 0
1727.99 0
1728.08 0
1728.18 0
1728.27 0
1728.37 2
1728.46 7
1728.56 13
1728.65 19
1728.75 23
1728.85 26
1728.94 28
1729.04 28
1729.13 27
1729.23 25
1729.32 24
1729.42 24
1729.51 25
1729.61 27
1729.70 30
1729.80 32
1729.89 35
1729.99 35
1730.08 33
1730.18 29
1730.27 24
1730.37 17
1730.47 12
1730.56 8
1730.66 6
1730.75 8
1730.85 12
1730.94 17
1731.04 22
1731.13 27
1731.23 31
1731.32 33
1731.42 34
1731.51 36
1731.61 38
1731.71 41
1731.80 45
1731.90 51
1731.99 56
1732.09 60
1732.18 64
1732.28 66
1732.37 66
1732.47 65
1732.56 64
1732.66 61
1732.75 57
1732.85 53
1732.95 47
1733.04 40
1733.14 33
1733.23 27
1733.33 22
1733.42 17
1733.52 15
1733.61 15
1733.71 15
1733.80 16
1733.90 18
1733.99 19
1734.09 19
1734.19 19
1734.28 18
1734.38 17
1734.47 16
1734.57 15
1734.66 14
1734.76 14
1734.85 14
1734.95 15
1735.04 16
1735.14 18
1735.24 20
1735.33 22
1735.43 24
1735.52 25
1735.62 25
1735.71 24
1735.81 23
1735.90 23
1736.00 23
1736.09 24
1736.19 26
1736.29 27
1736.38 28
1736.48 27
1736.57 25
1736.67 22
1736.76 17
1736.86 12
1736.95 7
1737.05 4
1737.15 3
1737.24 4
1737.34 8
1737.43 13
1737.53 20
1737.62 27
1737.72 33
1737.81 38
1737.91 41
1738.01 41
1738.10 39
1738.20 34
1738.29 28
1738.39 21
1738.48 15
1738.58 9
1738.67 5
1738.77 2
1738.87 0
1738.96 0
1739.06 0
1739.15 0
1739.25 0
1739.34 0
1739.44 1
1739.53 7
1739.63 13
1739.73 21
1739.82 28
1739.92 36
1740.01 42
1740.11 47
1740.20 51
1740.30 53
1740.39 54
1740.49 54
1740.59 51
1740.68 48
1740.78 42
1740.87 36
1740.97 30
1741.06 25
1741.16 21
1741.26 19
1741.35 18
1741.45 20
1741.54 22
1741.64 25
1741.73 29
1741.83 31
1741.92 33
1742.02 33
1742.12 32
1742.21 29
1742.31 25
1742.40 21
1742.50 18
1742.59 17
1742.69 17
1742.79 20
1742.88 24
1742.98 29
1743.07 34
1743.17 39
1743.26 42
1743.36 45
1743.46 46
1743.55 47
1743.65 48
1743.74 49
1743.84 49
1743.93 48
1744.03 47
1744.13 44
1744.22 41
1744.32 38
1744.41 35
1744.51 32
1744.60 31
1744.70 32
1744.80 35
1744.89 40
1744.99 46
1745.08 53
1745.18 59
1745.27 63
1745.37 65
1745.47 66
1745.56 66
1745.66 67
1745.75 68
1745.85 72
1745.94 77
1746.04 85
1746.14 94
1746.23 104
1746.33 113
1746.42 120
1746.52 125
1746.61 128
1746.71 129
1746.81 130
1746.90 131
1747.00 134
1747.09 140
1747.19 147
1747.29 156
1747.38 165
1747.48 173
1747.57 179
1747.67 182
1747.76 183
1747.86 183
1747.96 182
1748.05 181
1748.15 181
1748.24 182
1748.34 183
1748.43 184
1748.53 184
1748.63 183
1748.72 180
1748.82 176
1748.91 172
1749.01 168
1749.11 164
1749.20 162
1749.30 161
1749.39 161
1749.49 163
1749.58 166
1749.68 168
1749.78 170
1749.87 170
1749.97 169
1750.06 164
1750.16 158
1750.26 150
1750.35 140
1750.45 129
1750.54 119
1750.64 109
1750.74 99
1750.83 91
1750.93 83
1751.02 77
1751.12 71
1751.21 66
1751.31 63
1751.41 60
1751.50 58
1751.60 56
1751.69 55
1751.79 53
1751.89 50
1751.98 47
1752.08 43
1752.17 38
1752.27 34
1752.37 29
1752.46 25
1752.56 20
1752.65 16
1752.75 12
1752.85 8
1752.94 5
1753.04 3
1753.13 3
1753.23 3
1753.33 4
1753.42 6
1753.52 8
1753.61 9
1753.71 11
1753.81 12
1753.90 13
1754.00 13
1754.09 13
1754.19 13
1754.29 13
1754.38 12
1754.48 12
1754.57 11
1754.67 10
1754.77 8
1754.86 6
1754.96 5
1755.05 4
1755.15 6
1755.25 8
1755.34 12
1755.44 17
1755.53 22
1755.63 26
1755.73 28
1755.82 28
1755.92 27
1756.01 24
1756.11 21
1756.21 18
1756.30 15
1756.40 14
1756.49 13
1756.59 12
1756.69 11
1756.78 11
1756.88 11
1756.97 11
1757.07 13
1757.17 15
1757.26 17
1757.36 19
1757.45 21
1757.55 22
1757.65 21
1757.74 20
1757.84 17
1757.93 14
1758.03 11
1758.13 9
1758.22 6
1758.32 5
1758.42 4
1758.51 4
1758.61 6
1758.70 8
1758.80 11
1758.90 15
1758.99 18
1759.09 21
1759.18 23
1759.28 24
1759.38 25
1759.47 25
1759.57 25
1759.66 25
1759.76 24
1759.86 22
1759.95 19
1760.05 16
1760.15 12
1760.24 8
1760.34 4
1760.43 1
1760.53 0
1760.63 0
1760.72 0
1760.82 0
1760.91 4
1761.01 9
1761.11 15
1761.20 20
1761.30 25
1761.40 30
1761.49 33
1761.59 35
1761.68 36
1761.78 36
1761.88 35
1761.97 33
1762.07 31
1762.17 29
1762.26 27
1762.36 24
1762.45 22
1762.55 21
1762.65 20
1762.74 20
1762.84 20
1762.93 20
1763.03 20
1763.13 19
1763.22 18
1763.32 16
1763.42 14
1763.51 12
1763.61 11
1763.70 11
1763.80 14
1763.90 18
1763.99 23
1764.09 28
1764.19 32
1764.28 35
1764.38 36
1764.47 34
1764.57 30
1764.67 24
1764.76 17
1764.86 11
1764.96 6
1765.05 3
1765.15 2
1765.24 2
1765.34 5
1765.44 7
1765.53 10
1765.63 12
1765.73 14
1765.82 15
1765.92 17
1766.02 20
1766.11 22
1766.21 24
1766.30 25
1766.40 26
1766.50 26
1766.59 25
1766.69 25
1766.79 27
1766.88 30
1766.98 35
1767.07 42
1767.17 50
1767.27 57
1767.36 64
1767.46 68
1767.56 72
1767.65 74
1767.75 74
1767.85 72
1767.94 69
1768.04 65
1768.13 60
1768.23 53
1768.33 47
1768.42 41
1768.52 35
1768.62 30
1768.71 25
1768.81 21
1768.91 17
1769.00 13
1769.10 8
1769.20 4
1769.29 0
1769.39 0
1769.48 0
1769.58 0
1769.68 0
1769.77 0
1769.87 0
1769.97 2
1770.06 7
1770.16 14
1770.26 20
1770.35 26
1770.45 30
1770.54 31
1770.64 30
1770.74 27
1770.83 22
1770.93 17
1771.03 12
1771.12 9
1771.22 7
1771.32 6
1771.41 7
1771.51 10
1771.61 13
1771.70 17
1771.80 21
1771.90 25
1771.99 29
1772.09 31
1772.18 33
1772.28 34
1772.38 33
1772.47 32
1772.57 31
1772.67 30
1772.76 30
1772.86 31
1772.96 33
1773.05 35
1773.15 39
1773.25 42
1773.34 44
1773.44 45
1773.54 44
1773.63 41
1773.73 36
1773.83 31
1773.92 25
1774.02 20
1774.11 17
1774.21 16
1774.31 16
1774.40 17
1774.50 19
1774.60 20
1774.69 20
1774.79 20
1774.89 19
1774.98 19
1775.08 18
1775.18 19
1775.27 20
1775.37 22
1775.47 24
1775.56 26
1775.66 29
1775.76 30
1775.85 31
1775.95 31
1776.05 31
1776.14 31
1776.24 32
1776.34 34
1776.43 36
1776.53 39
1776.63 42
1776.72 44
1776.82 46
1776.92 46
1777.01 45
1777.11 44
1777.20 42
1777.30 40
1777.40 38
1777.49 36
1777.59 34
1777.69 32
1777.78 29
1777.88 27
1777.98 24
1778.07 22
1778.17 19
1778.27 17
1778.36 15
1778.46 13
1778.56 13
1778.65 13
1778.75 15
1778.85 18
1778.94 21
1779.04 25
1779.14 27
1779.23 29
1779.33 29
1779.43 28
1779.52 25
1779.62 21
1779.72 18
1779.81 15
1779.91 12
1780.01 9
1780.10 8
1780.20 7
1780.30 7
1780.39 6
1780.49 5
1780.59 4
1780.68 2
1780.78 0
1780.88 0
1780.97 0
1781.07 0
1781.17 0
1781.26 0
1781.36 0
1781.46 3
1781.56 10
1781.65 17
1781.75 23
1781.85 28
1781.94 32
1782.04 34
1782.14 35
1782.23 35
1782.33 36
1782.43 36
1782.52 37
1782.62 37
1782.72 38
1782.81 38
1782.91 37
1783.01 37
1783.10 36
1783.20 37
1783.30 37
1783.39 38
1783.49 38
1783.59 38
1783.68 36
1783.78 33
1783.88 29
1783.97 25
1784.07 21
1784.17 19
1784.26 19
1784.36 20
1784.46 24
1784.56 28
1784.65 33
1784.75 38
1784.85 41
1784.94 44
1785.04 46
1785.14 47
1785.23 47
1785.33 46
1785.43 45
1785.52 43
1785.62 40
1785.72 37
1785.81 34
1785.91 32
1786.01 31
1786.10 33
1786.20 36
1786.30 40
1786.40 44
1786.49 47
1786.59 48
1786.69 46
1786.78 41
1786.88 34
1786.98 26
1787.07 19
1787.17 13
1787.27 9
1787.36 7
1787.46 5
1787.56 5
1787.65 4
1787.75 2
1787.85 0
1787.95 0
1788.04 0
1788.14 0
1788.24 0
1788.33 0
1788.43 0
1788.53 0
1788.62 1
1788.72 3
1788.82 5
1788.91 6
1789.01 6
1789.11 6
1789.21 5
1789.30 5
1789.40 7
1789.50 9
1789.59 13
1789.69 19
1789.79 26
1789.88 31
1789.98 36
1790.08 39
1790.17 41
1790.27 40
1790.37 37
1790.47 34
1790.56 30
1790.66 27
1790.76 24
1790.85 22
1790.95 20
1791.05 20
1791.14 20
1791.24 20
1791.34 20
1791.44 19
1791.53 18
1791.63 18
1791.73 18
1791.82 19
1791.92 21
1792.02 23
1792.11 26
1792.21 27
1792.31 28
1792.41 27
1792.50 24
1792.60 20
1792.70 16
1792.79 11
1792.89 8
1792.99 5
1793.08 3
1793.18 2
1793.28 2
1793.38 3
1793.47 5
1793.57 7
1793.67 10
1793.76 15
1793.86 20
1793.96 27
1794.06 33
1794.15 39
1794.25 44
1794.35 47
1794.44 50
1794.54 51
1794.64 52
1794.74 53
1794.83 54
1794.93 55
1795.03 57
1795.12 58
1795.22 59
1795.32 58
1795.41 56
1795.51 53
1795.61 49
1795.71 45
1795.80 40
1795.90 36
1796.00 32
1796.09 28
1796.19 26
1796.29 24
1796.39 23
1796.48 22
1796.58 23
1796.68 23
1796.77 22
1796.87 21
1796.97 18
1797.07 15
1797.16 10
1797.26 5
1797.36 0
1797.45 0
1797.55 0
1797.65 0
1797.75 0
1797.84 0
1797.94 0
1798.04 0
1798.13 0
1798.23 1
1798.33 7
1798.43 14
1798.52 22
1798.62 30
1798.72 37
1798.82 43
1798.91 49
1799.01 52
1799.11 54
1799.20 54
1799.30 52
1799.40 48
1799.50 42
1799.59 36
1799.69 28
1799.79 21
1799.88 16
1799.98 11
1800.08 9
1800.18 7
1800.27 6
1800.37 6
1800.47 6
1800.57 7
1800.66 9
1800.76 12
1800.86 16
1800.95 21
1801.05 26
1801.15 31
1801.25 34
1801.34 36
1801.44 36
1801.54 35
1801.64 33
1801.73 32
1801.83 31
1801.93 32
1802.02 33
1802.12 36
1802.22 40
1802.32 43
1802.41 46
1802.51 50
1802.61 52
1802.71 55
1802.80 56
1802.90 57
1803.00 57
1803.09 55
1803.19 54
1803.29 52
1803.39 52
1803.48 53
1803.58 57
1803.68 64
1803.78 73
1803.87 83
1803.97 92
1804.07 101
1804.17 108
1804.26 112
1804.36 115
1804.46 117
1804.55 119
1804.65 122
1804.75 126
1804.85 131
1804.94 137
1805.04 142
1805.14 144
1805.24 143
1805.33 140
1805.43 133
1805.53 126
1805.63 119
1805.72 112
1805.82 108
1805.92 104
1806.02 102
1806.11 99
1806.21 96
1806.31 92
1806.40 87
1806.50 81
1806.60 75
1806.70 69
1806.79 64
1806.89 59
1806.99 54
1807.09 50
1807.18 46
1807.28 42
1807.38 40
1807.48 38
1807.57 38
1807.67 38
1807.77 37
1807.87 36
1807.96 33
1808.06 29
1808.16 23
1808.26 18
1808.35 13
1808.45 8
1808.55 6
1808.65 5
1808.74 4
1808.84 5
1808.94 5
1809.04 5
1809.13 5
1809.23 5
1809.33 4
1809.43 4
1809.52 4
1809.62 5
1809.72 6
1809.82 8
1809.91 9
1810.01 11
1810.11 13
1810.21 14
1810.30 15
1810.40 15
1810.50 14
1810.60 13
1810.69 11
1810.79 8
1810.89 6
1810.99 3
1811.08 2
1811.18 1
1811.28 1
1811.38 3
1811.47 5
1811.57 9
1811.67 12
1811.77 15
1811.86 17
1811.96 18
1812.06 17
1812.16 15
1812.25 12
1812.35 10
1812.45 7
1812.55 6
1812.64 5
1812.74 6
1812.84 8
1812.94 12
1813.03 16
1813.13 19
1813.23 23
1813.33 25
1813.42 26
1813.52 26
1813.62 24
1813.72 21
1813.82 17
1813.91 14
1814.01 10
1814.11 7
1814.21 5
1814.30 4
1814.40 3
1814.50 2
1814.60 2
1814.69 2
1814.79 1
1814.89 1
1814.99 2
1815.08 2
1815.18 4
1815.28 5
1815.38 7
1815.47 8
1815.57 10
1815.67 11
1815.77 12
1815.87 12
1815.96 13
1816.06 15
1816.16 18
1816.26 22
1816.35 27
1816.45 32
1816.55 37
1816.65 40
1816.74 42
1816.84 41
1816.94 37
1817.04 32
1817.14 25
1817.23 18
1817.33 11
1817.43 5
1817.53 1
1817.62 0
1817.72 0
1817.82 0
1817.92 2
1818.01 5
1818.11 8
1818.21 12
1818.31 16
1818.41 19
1818.50 22
1818.60 24
1818.70 24
1818.80 24
1818.89 23
1818.99 21
1819.09 18
1819.19 15
1819.29 12
1819.38 9
1819.48 7
1819.58 6
1819.68 6
1819.77 7
1819.87 8
1819.97 10
1820.07 12
1820.16 14
1820.26 17
1820.36 21
1820.46 25
1820.56 29
1820.65 33
1820.75 37
1820.85 40
1820.95 42
1821.05 43
1821.14 44
1821.24 45
1821.34 45
1821.44 46
1821.53 46
1821.63 45
1821.73 43
1821.83 41
1821.93 37
1822.02 33
1822.12 29
1822.22 26
1822.32 25
1822.41 24
1822.51 25
1822.61 27
1822.71 29
1822.81 30
1822.90 32
1823.00 33
1823.10 34
1823.20 34
1823.30 34
1823.39 33
1823.49 31
1823.59 29
1823.69 25
1823.78 22
1823.88 18
1823.98 15
1824.08 12
1824.18 9
1824.27 7
1824.37 5
1824.47 3
1824.57 2
1824.67 0
1824.76 0
1824.86 0
1824.96 0
1825.06 0
1825.15 1
1825.25 4
1825.35 7
1825.45 11
1825.55 14
1825.64 18
1825.74 21
1825.84 23
1825.94 26
1826.04 28
1826.13 31
1826.23 33
1826.33 35
1826.43 36
1826.53 36
1826.62 35
1826.72 33
1826.82 30
1826.92 28
1827.02 25
1827.11 24
1827.21 24
1827.31 23
1827.41 23
1827.51 22
1827.60 20
1827.70 17
1827.80 14
1827.90 10
1828.00 8
1828.09 6
1828.19 5
1828.29 4
1828.39 4
1828.49 4
1828.58 4
1828.68 5
1828.78 5
1828.88 5
1828.98 7
1829.07 8
1829.17 10
1829.27 13
1829.37 16
1829.47 19
1829.56 23
1829.66 27
1829.76 31
1829.86 34
1829.96 37
1830.05 38
1830.15 39
1830.25 38
1830.35 38
1830.45 37
1830.54 36
1830.64 35
1830.74 35
1830.84 34
1830.94 32
1831.03 29
1831.13 25
1831.23 22
1831.33 19
1831.43 17
1831.52 16
1831.62 16
1831.72 18
1831.82 19
1831.92 21
1832.01 23
1832.11 24
1832.21 25
1832.31 25
1832.41 26
1832.51 27
1832.60 29
1832.70 31
1832.80 33
1832.90 35
1833.00 36
1833.09 37
1833.19 37
1833.29 38
1833.39 38
1833.49 40
1833.58 42
1833.68 44
1833.78 47
1833.88 50
1833.98 51
1834.08 52
1834.17 51
1834.27 50
1834.37 49
1834.47 48
1834.57 48
1834.66 47
1834.76 47
1834.86 47
1834.96 47
1835.06 47
1835.16 47
1835.25 48
1835.35 49
1835.45 50
1835.55 52
1835.65 53
1835.74 53
1835.84 53
1835.94 51
1836.04 48
1836.14 44
1836.24 40
1836.33 35
1836.43 30
1836.53 26
1836.63 24
1836.73 23
1836.82 25
1836.92 27
1837.02 29
1837.12 31
1837.22 32
1837.32 32
1837.41 31
1837.51 30
1837.61 30
1837.71 31
1837.81 33
1837.91 36
1838.00 38
1838.10 40
1838.20 40
1838.30 38
1838.40 35
1838.49 32
1838.59 29
1838.69 25
1838.79 22
1838.89 19
1838.99 17
1839.08 16
1839.18 16
1839.28 18
1839.38 21
1839.48 26
1839.58 32
1839.67 39
1839.77 46
1839.87 53
1839.97 60
1840.07 66
1840.17 70
1840.26 74
1840.36 75
1840.46 74
1840.56 71
1840.66 67
1840.76 61
1840.85 56
1840.95 50
1841.05 46
1841.15 43
1841.25 40
1841.35 37
1841.44 35
1841.54 31
1841.64 26
1841.74 20
1841.84 14
1841.94 7
1842.03 1
1842.13 0
1842.23 0
1842.33 0
1842.43 0
1842.53 0
1842.62 0
1842.72 0
1842.82 0
1842.92 4
1843.02 8
1843.12 12
1843.21 14
1843.31 15
1843.41 16
1843.51 16
1843.61 16
1843.71 15
1843.81 15
1843.90 13
1844.00 11
1844.10 9
1844.20 8
1844.30 6
1844.40 6
1844.49 6
1844.59 8
1844.69 9
1844.79 11
1844.89 13
1844.99 14
1845.08 16
1845.18 17
1845.28 19
1845.38 21
1845.48 23
1845.58 25
1845.68 27
1845.77 29
1845.87 30
1845.97 30
1846.07 29
1846.17 28
1846.27 26
1846.36 24
1846.46 22
1846.56 20
1846.66 17
1846.76 15
1846.86 13
1846.96 12
1847.05 12
1847.15 12
1847.25 14
1847.35 18
1847.45 21
1847.55 25
1847.65 29
1847.74 31
1847.84 33
1847.94 32
1848.04 30
1848.14 26
1848.24 21
1848.33 16
1848.43 10
1848.53 6
1848.63 2
1848.73 0
1848.83 0
1848.93 0
1849.02 0
1849.12 1
1849.22 3
1849.32 6
1849.42 8
1849.52 10
1849.62 11
1849.71 12
1849.81 11
1849.91 9
1850.01 7
1850.11 3
1850.21 0
1850.31 0
1850.40 0
1850.50 0
1850.60 0
1850.70 0
1850.80 5
1850.90 10
1851.00 16
1851.09 21
1851.19 26
1851.29 29
1851.39 33
1851.49 37
1851.59 41
1851.69 46
1851.78 51
1851.88 54
1851.98 56
1852.08 56
1852.18 52
1852.28 47
1852.38 41
1852.48 34
1852.57 28
1852.67 23
1852.77 20
1852.87 18
1852.97 17
1853.07 15
1853.17 14
1853.26 11
1853.36 9
1853.46 7
1853.56 7
1853.66 7
1853.76 9
1853.86 13
1853.96 17
1854.05 21
1854.15 24
1854.25 27
1854.35 30
1854.45 32
1854.55 34
1854.65 37
1854.74 39
1854.84 42
1854.94 43
1855.04 44
1855.14 43
1855.24 41
1855.34 39
1855.44 36
1855.53 34
1855.63 35
1855.73 37
1855.83 43
1855.93 50
1856.03 58
1856.13 66
1856.23 74
1856.32 80
1856.42 85
1856.52 89
1856.62 91
1856.72 92
1856.82 93
1856.92 92
1857.02 90
1857.11 89
1857.21 87
1857.31 85
1857.41 82
1857.51 78
1857.61 74
1857.71 68
1857.81 62
1857.90 56
1858.00 50
1858.10 47
1858.20 46
1858.30 47
1858.40 50
1858.50 52
1858.60 54
1858.69 54
1858.79 51
1858.89 47
1858.99 41
1859.09 35
1859.19 30
1859.29 25
1859.39 22
1859.49 20
1859.58 18
1859.68 16
1859.78 14
1859.88 13
1859.98 12
1860.08 12
1860.18 13
1860.28 15
1860.37 18
1860.47 20
1860.57 23
1860.67 25
1860.77 27
1860.87 29
1860.97 31
1861.07 32
1861.17 33
1861.26 33
1861.36 33
1861.46 33
1861.56 32
1861.66 31
1861.76 30
1861.86 31
1861.96 32
1862.06 34
1862.15 36
1862.25 38
1862.35 39
1862.45 39
1862.55 38
1862.65 36
1862.75 34
1862.85 33
1862.95 32
1863.04 31
1863.14 31
1863.24 31
1863.34 32
1863.44 32
1863.54 32
1863.64 32
1863.74 34
1863.84 37
1863.94 41
1864.03 46
1864.13 52
1864.23 56
1864.33 59
1864.43 60
1864.53 59
1864.63 57
1864.73 53
1864.83 48
1864.92 42
1865.02 37
1865.12 33
1865.22 30
1865.32 28
1865.42 28
1865.52 30
1865.62 34
1865.72 38
1865.82 43
1865.91 47
1866.01 50
1866.11 52
1866.21 52
1866.31 50
1866.41 49
1866.51 47
1866.61 45
1866.71 44
1866.81 43
1866.90 44
1867.00 45
1867.10 46
1867.20 47
1867.30 48
1867.40 50
1867.50 51
1867.60 53
1867.70 54
1867.80 55
1867.90 56
1867.99 55
1868.09 53
1868.19 51
1868.29 48
1868.39 44
1868.49 39
1868.59 34
1868.69 29
1868.79 25
1868.89 21
1868.98 19
1869.08 18
1869.18 19
1869.28 22
1869.38 25
1869.48 29
1869.58 32
1869.68 36
1869.78 38
1869.88 40
1869.98 43
1870.07 45
1870.17 48
1870.27 51
1870.37 55
1870.47 58
1870.57 61
1870.67 62
1870.77 62
1870.87 60
1870.97 57
1871.07 53
1871.17 49
1871.26 45
1871.36 42
1871.46 40
1871.56 39
1871.66 38
1871.76 39
1871.86 39
1871.96 38
1872.06 37
1872.16 34
1872.26 31
1872.36 27
1872.45 24
1872.55 21
1872.65 19
1872.75 18
1872.85 18
1872.95 18
1873.05 18
1873.15 19
1873.25 19
1873.35 19
1873.45 20
1873.55 20
1873.64 20
1873.74 21
1873.84 21
1873.94 23
1874.04 24
1874.14 25
1874.24 26
1874.34 27
1874.44 25
1874.54 23
1874.64 19
1874.74 15
1874.84 11
1874.93 8
1875.03 7
1875.13 8
1875.23 11
1875.33 15
1875.43 20
1875.53 26
1875.63 31
1875.73 34
1875.83 37
1875.93 39
1876.03 40
1876.13 41
1876.22 42
1876.32 45
1876.42 47
1876.52 50
1876.62 52
1876.72 53
1876.82 52
1876.92 50
1877.02 47
1877.12 44
1877.22 41
1877.32 39
1877.42 39
1877.52 40
1877.61 41
1877.71 42
1877.81 43
1877.91 44
1878.01 43
1878.11 42
1878.21 41
1878.31 41
1878.41 42
1878.51 43
1878.61 46
1878.71 49
1878.81 52
1878.91 55
1879.01 56
1879.10 55
1879.20 53
1879.30 48
1879.40 43
1879.50 36
1879.60 29
1879.70 23
1879.80 16
1879.90 11
1880.00 7
1880.10 3
1880.20 1
1880.30 0
1880.40 0
1880.50 0
1880.60 0
1880.69 0
1880.79 0
1880.89 0
1880.99 0
1881.09 0
1881.19 0
1881.29 2
1881.39 4
1881.49 6
1881.59 8
1881.69 10
1881.79 12
1881.89 14
1881.99 16
1882.09 18
1882.19 21
1882.29 24
1882.38 29
1882.48 35
1882.58 42
1882.68 49
1882.78 56
1882.88 62
1882.98 65
1883.08 66
1883.18 65
1883.28 61
1883.38 56
1883.48 51
1883.58 48
1883.68 47
1883.78 47
1883.88 49
1883.98 52
1884.08 53
1884.17 53
1884.27 50
1884.37 45
1884.47 39
1884.57 33
1884.67 27
1884.77 22
1884.87 19
1884.97 17
1885.07 17
1885.17 19
1885.27 22
1885.37 26
1885.47 30
1885.57 35
1885.67 39
1885.77 42
1885.87 44
1885.97 44
1886.07 43
1886.16 41
1886.26 38
1886.36 36
1886.46 35
1886.56 35
1886.66 36
1886.76 37
1886.86 39
1886.96 40
1887.06 41
1887.16 42
1887.26 42
1887.36 42
1887.46 42
1887.56 43
1887.66 45
1887.76 48
1887.86 52
1887.96 55
1888.06 56
1888.16 56
1888.26 54
1888.36 51
1888.45 47
1888.55 42
1888.65 38
1888.75 35
1888.85 33
1888.95 32
1889.05 31
1889.15 30
1889.25 29
1889.35 27
1889.45 25
1889.55 23
1889.65 21
1889.75 19
1889.85 17
1889.95 16
1890.05 17
1890.15 19
1890.25 22
1890.35 27
1890.45 32
1890.55 37
1890.65 41
1890.75 44
1890.85 45
1890.95 45
1891.05 44
1891.14 42
1891.24 41
1891.34 39
1891.44 38
1891.54 37
1891.64 36
1891.74 35
1891.84 34
1891.94 34
1892.04 36
1892.14 39
1892.24 43
1892.34 48
1892.44 53
1892.54 58
1892.64 61
1892.74 62
1892.84 63
1892.94 64
1893.04 64
1893.14 65
1893.24 66
1893.34 66
1893.44 66
1893.54 63
1893.64 60
1893.74 55
1893.84 50
1893.94 46
1894.04 44
1894.14 45
1894.24 48
1894.34 52
1894.44 56
1894.54 60
1894.63 63
1894.73 64
1894.83 63
1894.93 62
1895.03 60
1895.13 59
1895.23 57
1895.33 56
1895.43 56
1895.53 54
1895.63 52
1895.73 50
1895.83 48
1895.93 45
1896.03 43
1896.13 41
1896.23 40
1896.33 40
1896.43 39
1896.53 38
1896.63 36
1896.73 33
1896.83 30
1896.93 26
1897.03 23
1897.13 21
1897.23 20
1897.33 20
1897.43 20
1897.53 20
1897.63 20
1897.73 20
1897.83 20
1897.93 21
1898.03 21
1898.13 22
1898.23 23
1898.33 23
1898.43 22
1898.53 21
1898.63 19
1898.73 17
1898.83 15
1898.93 15
1899.03 18
1899.13 22
1899.23 29
1899.33 37
1899.43 46
1899.53 54
1899.63 60
1899.73 63
1899.83 64
1899.93 62
1900.03 59
1900.13 55
1900.23 50
1900.33 45
1900.43 41
1900.53 37
1900.62 33
1900.72 30
1900.82 28
1900.92 27
1901.02 26
1901.12 26
1901.22 28
1901.32 30
1901.42 34
1901.52 39
1901.62 45
1901.72 51
1901.82 57
1901.92 64
1902.02 70
1902.12 76
1902.22 82
1902.32 88
1902.42 92
1902.52 96
1902.62 98
1902.72 99
1902.82 97
1902.92 93
1903.02 87
1903.12 79
1903.22 70
1903.32 61
1903.42 53
1903.52 48
1903.62 44
1903.72 43
1903.82 43
1903.92 44
1904.02 46
1904.12 46
1904.22 47
1904.32 46
1904.42 45
1904.52 44
1904.62 43
1904.72 41
1904.82 39
1904.92 38
1905.02 36
1905.12 34
1905.22 33
1905.32 32
1905.42 33
1905.52 34
1905.62 36
1905.72 38
1905.82 38
1905.92 38
1906.02 38
1906.12 37
1906.22 36
1906.32 35
1906.42 36
1906.52 37
1906.62 38
1906.72 39
1906.82 39
1906.92 37
1907.02 34
1907.13 30
1907.23 26
1907.33 22
1907.43 20
1907.53 19
1907.63 19
1907.73 21
1907.83 23
1907.93 26
1908.03 29
1908.13 30
1908.23 30
1908.33 30
1908.43 29
1908.53 28
1908.63 29
1908.73 31
1908.83 35
1908.93 39
1909.03 43
1909.13 46
1909.23 47
1909.33 46
1909.43 43
1909.53 38
1909.63 34
1909.73 30
1909.83 27
1909.93 25
1910.03 24
1910.13 23
1910.23 23
1910.33 23
1910.43 23
1910.53 23
1910.63 23
1910.73 23
1910.83 23
1910.93 23
1911.03 22
1911.13 22
1911.23 23
1911.33 24
1911.43 26
1911.53 30
1911.63 34
1911.73 38
1911.83 42
1911.93 44
1912.03 45
1912.13 45
1912.23 44
1912.33 42
1912.43 40
1912.53 40
1912.63 40
1912.73 40
1912.83 41
1912.93 42
1913.03 42
1913.13 42
1913.24 41
1913.34 41
1913.44 41
1913.54 42
1913.64 44
1913.74 48
1913.84 52
1913.94 56
1914.04 59
1914.14 61
1914.24 61
1914.34 59
1914.44 57
1914.54 55
1914.64 53
1914.74 50
1914.84 48
1914.94 46
1915.04 45
1915.14 43
1915.24 42
1915.34 42
1915.44 41
1915.54 40
1915.64 40
1915.74 39
1915.84 40
1915.94 40
1916.04 40
1916.14 40
1916.24 39
1916.34 37
1916.44 32
1916.54 26
1916.65 19
1916.75 11
1916.85 3
1916.95 0
1917.05 0
1917.15 0
1917.25 0
1917.35 0
1917.45 0
1917.55 0
1917.65 0
1917.75 4
1917.85 11
1917.95 17
1918.05 22
1918.15 26
1918.25 28
1918.35 30
1918.45 32
1918.55 34
1918.65 36
1918.75 39
1918.85 41
1918.95 44
1919.05 47
1919.15 48
1919.25 49
1919.36 50
1919.46 50
1919.56 49
1919.66 47
1919.76 44
1919.86 41
1919.96 38
1920.06 35
1920.16 32
1920.26 31
1920.36 32
1920.46 34
1920.56 37
1920.66 40
1920.76 44
1920.86 47
1920.96 49
1921.06 50
1921.16 50
1921.26 49
1921.36 49
1921.46 48
1921.56 49
1921.67 49
1921.77 51
1921.87 52
1921.97 53
1922.07 53
1922.17 52
1922.27 50
1922.37 47
1922.47 43
1922.57 39
1922.67 33
1922.77 28
1922.87 23
1922.97 19
1923.07 14
1923.17 10
1923.27 7
1923.37 4
1923.47 3
1923.57 3
1923.67 5
1923.78 8
1923.88 13
1923.98 18
1924.08 23
1924.18 26
1924.28 28
1924.38 28
1924.48 27
1924.58 25
1924.68 24
1924.78 23
1924.88 23
1924.98 24
1925.08 26
1925.18 27
1925.28 27
1925.38 26
1925.48 25
1925.59 23
1925.69 20
1925.79 18
1925.89 15
1925.99 14
1926.09 13
1926.19 13
1926.29 15
1926.39 17
1926.49 20
1926.59 24
1926.69 28
1926.79 33
1926.89 37
1926.99 41
1927.09 45
1927.19 48
1927.30 50
1927.40 52
1927.50 54
1927.60 55
1927.70 57
1927.80 57
1927.90 57
1928.00 55
1928.10 52
1928.20 47
1928.30 41
1928.40 35
1928.50 28
1928.60 22
1928.70 18
1928.80 15
1928.91 15
1929.01 16
1929.11 18
1929.21 20
1929.31 21
1929.41 22
1929.51 21
1929.61 18
1929.71 15
1929.81 11
1929.91 7
1930.01 4
1930.11 3
1930.21 3
1930.31 3
1930.42 4
1930.52 4
1930.62 4
1930.72 4
1930.82 4
1930.92 6
1931.02 10
1931.12 17
1931.22 26
1931.32 37
1931.42 47
1931.52 57
1931.62 64
1931.72 69
1931.83 70
1931.93 69
1932.03 66
1932.13 62
1932.23 59
1932.33 57
1932.43 55
1932.53 54
1932.63 55
1932.73 57
1932.83 60
1932.93 65
1933.03 71
1933.14 77
1933.24 82
1933.34 86
1933.44 88
1933.54 88
1933.64 86
1933.74 84
1933.84 80
1933.94 76
1934.04 71
1934.14 66
1934.24 59
1934.34 52
1934.45 44
1934.55 37
1934.65 31
1934.75 27
1934.85 23
1934.95 22
1935.05 21
1935.15 20
1935.25 19
1935.35 18
1935.45 17
1935.55 16
1935.66 15
1935.76 14
1935.86 14
1935.96 14
1936.06 14
1936.16 15
1936.26 16
1936.36 17
1936.46 19
1936.56 21
1936.66 23
1936.76 25
1936.87 27
1936.97 28
1937.07 28
1937.17 27
1937.27 25
1937.37 23
1937.47 20
1937.57 17
1937.67 13
1937.77 10
1937.87 6
1937.98 3
1938.08 2
1938.18 1
1938.28 1
1938.38 3
1938.48 5
1938.58 7
1938.68 8
1938.78 10
1938.88 10
1938.98 10
1939.09 8
1939.19 6
1939.29 3
1939.39 0
1939.49 0
1939.59 0
1939.69 0
1939.79 0
1939.89 0
1939.99 0
1940.09 0
1940.20 2
1940.30 10
1940.40 18
1940.50 25
1940.60 32
1940.70 37
1940.80 39
1940.90 40
1941.00 39
1941.10 37
1941.21 35
1941.31 33
1941.41 33
1941.51 33
1941.61 35
1941.71 37
1941.81 39
1941.91 41
1942.01 42
1942.11 42
1942.22 41
1942.32 40
1942.42 38
1942.52 36
1942.62 35
1942.72 35
1942.82 36
1942.92 37
1943.02 38
1943.12 38
1943.23 37
1943.33 36
1943.43 34
1943.53 32
1943.63 31
1943.73 31
1943.83 31
1943.93 32
1944.03 34
1944.13 35
1944.24 37
1944.34 38
1944.44 38
1944.54 38
1944.64 38
1944.74 37
1944.84 35
1944.94 33
1945.04 30
1945.15 28
1945.25 25
1945.35 23
1945.45 22
1945.55 22
1945.65 24
1945.75 26
1945.85 28
1945.95 30
1946.06 30
1946.16 30
1946.26 28
1946.36 26
1946.46 23
1946.56 19
1946.66 16
1946.76 12
1946.86 10
1946.97 8
1947.07 8
1947.17 11
1947.27 16
1947.37 23
1947.47 33
1947.57 44
1947.67 55
1947.77 66
1947.88 76
1947.98 83
1948.08 87
1948.18 87
1948.28 85
1948.38 81
1948.48 76
1948.58 71
1948.68 67
1948.79 65
1948.89 64
1948.99 66
1949.09 68
1949.19 70
1949.29 73
1949.39 76
1949.49 78
1949.60 80
1949.70 81
1949.80 82
1949.90 81
1950.00 79
1950.10 75
1950.20 70
1950.30 65
1950.40 59
1950.51 55
1950.61 53
1950.71 52
1950.81 53
1950.91 55
1951.01 58
1951.11 61
1951.21 63
1951.32 65
1951.42 66
1951.52 67
1951.62 66
1951.72 65
1951.82 62
1951.92 58
1952.02 54
1952.13 49
1952.23 45
1952.33 41
1952.43 38
1952.53 36
1952.63 34
1952.73 34
1952.83 34
1952.94 34
1953.04 36
1953.14 37
1953.24 38
1953.34 38
1953.44 37
1953.54 36
1953.65 35
1953.75 35
1953.85 37
1953.95 41
1954.05 48
1954.15 57
1954.25 66
1954.35 74
1954.46 81
1954.56 85
1954.66 86
1954.76 85
1954.86 83
1954.96 80
1955.06 77
1955.17 75
1955.27 74
1955.37 75
1955.47 77
1955.57 80
1955.67 83
1955.77 85
1955.87 85
1955.98 84
1956.08 80
1956.18 75
1956.28 69
1956.38 63
1956.48 57
1956.58 53
1956.69 50
1956.79 47
1956.89 45
1956.99 43
1957.09 40
1957.19 35
1957.29 30
1957.40 24
1957.50 18
1957.60 13
1957.70 9
1957.80 6
1957.90 6
1958.00 7
1958.10 9
1958.21 13
1958.31 18
1958.41 24
1958.51 30
1958.61 36
1958.71 41
1958.81 44
1958.92 47
1959.02 47
1959.12 47
1959.22 45
1959.32 43
1959.42 41
1959.53 39
1959.63 37
1959.73 36
1959.83 35
1959.93 34
1960.03 33
1960.13 32
1960.24 32
1960.34 33
1960.44 34
1960.54 36
1960.64 39
1960.74 42
1960.84 44
1960.95 46
1961.05 46
1961.15 44
1961.25 42
1961.35 39
1961.45 36
1961.55 33
1961.66 30
1961.76 28
1961.86 25
1961.96 24
1962.06 21
1962.16 19
1962.27 16
1962.37 13
1962.47 9
1962.57 4
1962.67 0
1962.77 0
1962.87 0
1962.98 0
1963.08 0
1963.18 0
1963.28 0
1963.38 0
1963.48 0
1963.59 2
1963.69 5
1963.79 8
1963.89 12
1963.99 16
1964.09 21
1964.19 25
1964.30 28
1964.40 30
1964.50 31
1964.60 30
1964.70 27
1964.80 25
1964.91 22
1965.01 21
1965.11 20
1965.21 22
1965.31 24
1965.41 27
1965.52 29
1965.62 31
1965.72 32
1965.82 32
1965.92 31
1966.02 30
1966.13 29
1966.23 28
1966.33 28
1966.43 29
1966.53 30
1966.63 31
1966.73 33
1966.84 35
1966.94 35
1967.04 34
1967.14 32
1967.24 29
1967.34 24
1967.45 20
1967.55 17
1967.65 16
1967.75 16
1967.85 18
1967.95 21
1968.06 24
1968.16 27
1968.26 30
1968.36 31
1968.46 32
1968.56 31
1968.67 31
1968.77 30
1968.87 28
1968.97 27
1969.07 25
1969.17 23
1969.28 22
1969.38 22
1969.48 22
1969.58 24
1969.68 28
1969.79 32
1969.89 36
1969.99 40
1970.09 43
1970.19 46
1970.29 47
1970.40 48
1970.50 48
1970.60 47
1970.70 46
1970.80 45
1970.90 43
1971.01 41
1971.11 38
1971.21 36
1971.31 35
1971.41 35
1971.51 38
1971.62 43
1971.72 49
1971.82 56
1971.92 63
1972.02 70
1972.13 75
1972.23 80
1972.33 83
1972.43 85
1972.53 85
1972.63 83
1972.74 79
1972.84 73
1972.94 67
1973.04 60
1973.14 54
1973.25 50
1973.35 47
1973.45 46
1973.55 46
1973.65 48
1973.75 49
1973.86 50
1973.96 49
1974.06 48
1974.16 45
1974.26 42
1974.37 40
1974.47 38
1974.57 38
1974.67 40
1974.77 43
1974.87 47
1974.98 51
1975.08 54
1975.18 56
1975.28 57
1975.38 57
1975.49 56
1975.59 55
1975.69 55
1975.79 55
1975.89 56
1975.99 57
1976.10 59
1976.20 61
1976.30 63
1976.40 64
1976.50 64
1976.61 64
1976.71 63
1976.81 61
1976.91 58
1977.01 53
1977.12 48
1977.22 42
1977.32 36
1977.42 31
1977.52 27
1977.63 26
1977.73 25
1977.83 27
1977.93 30
1978.03 32
1978.13 35
1978.24 37
1978.34 39
1978.44 40
1978.54 41
1978.64 41
1978.75 42
1978.85 43
1978.95 45
1979.05 47
1979.15 49
1979.26 51
1979.36 52
1979.46 53
1979.56 53
1979.66 51
1979.77 48
1979.87 43
1979.97 39
1980.07 33
1980.17 29
1980.28 25
1980.38 23
1980.48 23
1980.58 24
1980.68 27
1980.79 30
1980.89 34
1980.99 37
1981.09 39
1981.19 40
1981.30 40
1981.40 40
1981.50 39
1981.60 40
1981.70 41
1981.81 43
1981.91 46
1982.01 48
1982.11 49
1982.21 49
1982.32 46
1982.42 41
1982.52 35
1982.62 28
1982.72 22
1982.83 17
1982.93 13
1983.03 12
1983.13 12
1983.23 13
1983.34 16
1983.44 20
1983.54 25
1983.64 30
1983.75 35
1983.85 40
1983.95 44
1984.05 47
1984.15 49
1984.26 49
1984.36 49
1984.46 49
1984.56 48
1984.66 48
1984.77 47
1984.87 46
1984.97 45
1985.07 43
1985.17 40
1985.28 38
1985.38 35
1985.48 33
1985.58 31
1985.69 30
1985.79 30
1985.89 30
1985.99 30
1986.09 30
1986.20 30
1986.30 30
1986.40 29
1986.50 27
1986.60 25
1986.71 23
1986.81 21
1986.91 20
1987.01 20
1987.12 21
1987.22 23
1987.32 25
1987.42 25
1987.52 25
1987.63 23
1987.73 21
1987.83 18
1987.93 15
1988.03 13
1988.14 12
1988.24 12
1988.34 11
1988.44 11
1988.55 9
1988.65 7
1988.75 4
1988.85 1
1988.95 0
1989.06 0
1989.16 0
1989.26 0
1989.36 0
1989.47 0
1989.57 0
1989.67 0
1989.77 1
1989.87 4
1989.98 8
1990.08 13
1990.18 17
1990.28 22
1990.39 27
1990.49 32
1990.59 36
1990.69 41
1990.79 45
1990.90 49
1991.00 52
1991.10 56
1991.20 60
1991.31 63
1991.41 66
1991.51 69
1991.61 70
1991.72 71
1991.82 71
1991.92 70
1992.02 69
1992.12 67
1992.23 64
1992.33 60
1992.43 55
1992.53 49
1992.64 42
1992.74 34
1992.84 26
1992.94 18
1993.05 11
1993.15 5
1993.25 2
1993.35 1
1993.45 3
1993.56 6
1993.66 10
1993.76 15
1993.86 19
1993.97 23
1994.07 25
1994.17 26
1994.27 26
1994.38 25
1994.48 23
1994.58 21
1994.68 19
1994.79 17
1994.89 15
1994.99 14
1995.09 13
1995.19 13
1995.30 12
1995.40 11
1995.50 9
1995.60 8
1995.71 7
1995.81 6
1995.91 6
1996.01 7
1996.12 9
1996.22 11
1996.32 14
1996.42 17
1996.53 19
1996.63 21
1996.73 23
1996.83 24
1996.94 25
1997.04 26
1997.14 28
1997.24 30
1997.34 32
1997.45 35
1997.55 36
1997.65 36
1997.75 35
1997.86 32
1997.96 28
1998.06 23
1998.16 18
1998.27 13
1998.37 10
1998.47 7
1998.57 7
1998.68 8
1998.78 10
1998.88 13
1998.98 16
1999.09 19
1999.19 20
1999.29 21
1999.39 20
1999.50 19
1999.60 18
1999.70 18
1999.80 18
1999.91 19
2000.01 20
2000.11 22
2000.21 23
2000.32 25
2000.42 25
2000.52 26
2000.62 26
2000.73 28
2000.83 29
2000.93 31
2001.03 34
2001.14 35
2001.24 36
2001.34 35
2001.44 34
2001.55 31
2001.65 28
2001.75 25
2001.85 23
2001.96 21
2002.06 20
2002.16 20
2002.26 20
2002.37 21
2002.47 22
2002.57 24
2002.67 25
2002.78 25
2002.88 25
2002.98 25
2003.09 24
2003.19 23
2003.29 22
2003.39 21
2003.50 21
2003.60 22
2003.70 24
2003.80 27
2003.91 31
2004.01 35
2004.11 38
2004.21 41
2004.32 43
2004.42 43
2004.52 44
2004.62 44
2004.73 44
2004.83 43
2004.93 43
2005.03 42
2005.14 40
2005.24 38
2005.34 34
2005.44 29
2005.55 25
2005.65 20
2005.75 16
2005.86 12
2005.96 9
2006.06 8
2006.16 8
2006.27 10
2006.37 14
2006.47 18
2006.57 24
2006.68 29
2006.78 33
2006.88 36
2006.98 38
2007.09 38
2007.19 38
2007.29 37
2007.40 37
2007.50 38
2007.60 39
2007.70 40
2007.81 41
2007.91 41
2008.01 39
2008.11 37
2008.22 33
2008.32 30
2008.42 26
2008.53 23
2008.63 21
2008.73 20
2008.83 21
2008.94 22
2009.04 24
2009.14 26
2009.24 29
2009.35 32
2009.45 35
2009.55 37
2009.66 38
2009.76 39
2009.86 39
2009.96 38
2010.07 38
2010.17 38
2010.27 39
2010.37 40
2010.48 42
2010.58 43
2010.68 44
2010.79 44
2010.89 44
2010.99 43
2011.09 41
2011.20 39
2011.30 37
2011.40 35
2011.51 34
2011.61 33
2011.71 34
2011.81 36
2011.92 39
2012.02 44
2012.12 49
2012.22 55
2012.33 61
2012.43 65
2012.53 68
2012.64 70
2012.74 70
2012.84 70
2012.94 69
2013.05 68
2013.15 68
2013.25 67
2013.36 68
2013.46 68
2013.56 68
2013.66 68
2013.77 67
2013.87 67
2013.97 67
2014.08 68
2014.18 68
2014.28 68
2014.38 68
2014.49 67
2014.59 66
2014.69 64
2014.80 63
2014.90 62
2015.00 62
2015.10 62
2015.21 63
2015.31 63
2015.41 61
2015.52 59
2015.62 54
2015.72 48
2015.82 42
2015.93 36
2016.03 30
2016.13 26
2016.24 22
2016.34 20
2016.44 18
2016.54 15
2016.65 13
2016.75 10
2016.85 7
2016.96 4
2017.06 1
2017.16 0
2017.27 0
2017.37 0
2017.47 0
2017.57 0
2017.68 0
2017.78 0
2017.88 0
2017.99 0
2018.09 4
2018.19 9
2018.29 15
2018.40 21
2018.50 26
2018.60 31
2018.71 34
2018.81 35
2018.91 35
2019.02 33
2019.12 31
2019.22 28
2019.32 25
2019.43 22
2019.53 21
2019.63 20
2019.74 21
2019.84 24
2019.94 27
2020.05 31
2020.15 36
2020.25 40
2020.35 43
2020.46 46
2020.56 48
2020.66 49
2020.77 49
2020.87 48
2020.97 44
2021.08 39
2021.18 34
2021.28 28
2021.39 24
2021.49 23
2021.59 24
2021.69 29
2021.80 37
2021.90 47
2022.00 57
2022.11 67
2022.21 76
2022.31 83
2022.42 87
2022.52 89
2022.62 88
2022.72 86
2022.83 82
2022.93 78
2023.03 73
2023.14 68
2023.24 64
2023.34 60
2023.45 57
2023.55 54
2023.65 51
2023.76 49
2023.86 47
2023.96 46
2024.07 45
2024.17 45
2024.27 44
2024.37 44
2024.48 44
2024.58 43
2024.68 42
2024.79 41
2024.89 40
2024.99 42
2025.10 44
2025.20 48
2025.30 52
2025.41 56
2025.51 59
2025.61 61
2025.72 61
2025.82 60
2025.92 57
2026.02 54
2026.13 50
2026.23 47
2026.33 44
2026.44 43
2026.54 41
2026.64 40
2026.75 38
2026.85 36
2026.95 33
2027.06 28
2027.16 24
2027.26 19
2027.37 15
2027.47 12
2027.57 11
2027.68 12
2027.78 14
2027.88 17
2027.99 21
2028.09 23
2028.19 25
2028.29 25
2028.40 24
2028.50 22
2028.60 21
2028.71 19
2028.81 19
2028.91 19
2029.02 20
2029.12 23
2029.22 27
2029.33 33
2029.43 39
2029.53 46
2029.64 52
2029.74 56
2029.84 58
2029.95 58
2030.05 55
2030.15 51
2030.26 48
2030.36 44
2030.46 40
2030.57 37
2030.67 33
2030.77 29
2030.88 24
2030.98 19
2031.08 14
2031.19 10
2031.29 8
2031.39 7
2031.50 7
2031.60 7
2031.70 8
2031.81 9
2031.91 10
2032.01 11
2032.12 12
2032.22 13
2032.32 15
2032.43 17
2032.53 19
2032.63 21
2032.74 23
2032.84 25
2032.94 27
2033.05 30
2033.15 32
2033.25 33
2033.36 33
2033.46 32
2033.56 29
2033.67 25
2033.77 21
2033.87 18
2033.98 17
2034.08 17
2034.18 18
2034.29 21
2034.39 23
2034.49 24
2034.60 24
2034.70 22
2034.80 19
2034.91 15
2035.01 11
2035.11 7
2035.22 5
2035.32 4
2035.42 3
2035.53 3
2035.63 3
2035.73 3
2035.84 4
2035.94 6
2036.04 9
2036.15 14
2036.25 20
2036.35 26
2036.46 33
2036.56 39
2036.66 44
2036.77 47
2036.87 49
2036.97 50
2037.08 51
2037.18 52
2037.28 53
2037.39 55
2037.49 55
2037.60 55
2037.70 55
2037.80 53
2037.91 50
2038.01 47
2038.11 44
2038.22 41
2038.32 38
2038.42 36
2038.53 34
2038.63 32
2038.73 30
2038.84 28
2038.94 27
2039.04 26
2039.15 25
2039.25 26
2039.35 26
2039.46 26
2039.56 27
2039.66 27
2039.77 26
2039.87 26
2039.98 25
2040.08 24
2040.18 22
2040.29 20
2040.39 17
2040.49 13
2040.60 8
2040.70 2
2040.80 0
2040.91 0
2041.01 0
2041.11 0
2041.22 0
2041.32 0
2041.42 0
2041.53 3
2041.63 6
2041.74 7
2041.84 8
2041.94 8
2042.05 8
2042.15 9
2042.25 11
2042.36 13
2042.46 16
2042.56 19
2042.67 22
2042.77 24
2042.87 28
2042.98 31
2043.08 36
2043.19 41
2043.29 45
2043.39 48
2043.50 50
2043.60 49
2043.70 47
2043.81 45
2043.91 41
2044.01 38
2044.12 36
2044.22 34
2044.33 33
2044.43 32
2044.53 31
2044.64 30
2044.74 29
2044.84 29
2044.95 29
2045.05 30
2045.15 32
2045.26 35
2045.36 37
2045.47 40
2045.57 41
2045.67 42
2045.78 42
2045.88 42
2045.98 41
2046.09 39
2046.19 38
2046.29 36
2046.40 34
2046.50 33
2046.61 31
2046.71 30
2046.81 28
2046.92 26
2047.02 23
2047.12 20
2047.23 16
2047.33 12
2047.44 8
2047.54 6
2047.64 5
2047.75 6
2047.85 9
2047.95 14
2048.06 19
2048.16 24
2048.27 28
2048.37 31
2048.47 33
2048.58 33
2048.68 32
2048.78 30
2048.89 28
2048.99 27
2049.10 26
2049.20 25
2049.30 25
2049.41 24
2049.51 24
2049.61 22
2049.72 20
2049.82 16
2049.93 12
2050.03 7
2050.13 2
2050.24 0
2050.34 0
2050.44 0
2050.55 0
2050.65 0
2050.76 0
2050.86 0
2050.96 2
2051.07 5
2051.17 8
2051.27 11
2051.38 15
2051.48 18
2051.59 22
2051.69 26
2051.79 30
2051.90 34
2052.00 37
2052.10 40
2052.21 42
2052.31 43
2052.42 44
2052.52 45
2052.62 46
2052.73 47
2052.83 47
2052.94 46
2053.04 46
2053.14 45
2053.25 45
2053.35 45
2053.45 46
2053.56 47
2053.66 48
2053.77 47
2053.87 47
2053.97 46
2054.08 45
2054.18 46
2054.29 49
2054.39 53
2054.49 59
2054.60 64
2054.70 68
2054.81 70
2054.91 71
2055.01 71
2055.12 69
2055.22 66
2055.32 63
2055.43 60
2055.53 57
2055.64 54
2055.74 51
2055.84 49
2055.95 47
2056.05 46
2056.16 45
2056.26 44
2056.36 43
2056.47 41
2056.57 40
2056.68 39
2056.78 39
2056.88 38
2056.99 38
2057.09 37
2057.20 36
2057.30 34
2057.40 32
2057.51 29
2057.61 26
2057.72 24
2057.82 24
2057.92 24
2058.03 26
2058.13 28
2058.24 30
2058.34 31
2058.44 31
2058.55 30
2058.65 29
2058.75 27
2058.86 26
2058.96 24
2059.07 23
2059.17 21
2059.27 20
2059.38 18
2059.48 16
2059.59 15
2059.69 14
2059.79 16
2059.90 19
2060.00 22
2060.11 27
2060.21 30
2060.32 34
2060.42 36
2060.52 37
2060.63 38
2060.73 39
2060.84 40
2060.94 43
2061.04 47
2061.15 53
2061.25 59
2061.36 64
2061.46 69
2061.56 72
2061.67 74
2061.77 73
2061.88 72
2061.98 69
2062.08 67
2062.19 64
2062.29 62
2062.40 60
2062.50 58
2062.60 56
2062.71 54
2062.81 53
2062.92 52
2063.02 52
2063.12 53
2063.23 55
2063.33 56
2063.44 58
2063.54 59
2063.65 58
2063.75 57
2063.85 54
2063.96 50
2064.06 46
2064.17 41
2064.27 37
2064.37 33
2064.48 30
2064.58 29
2064.69 28
2064.79 29
2064.90 29
2065.00 29
2065.10 29
2065.21 28
2065.31 27
2065.42 26
2065.52 26
2065.62 27
2065.73 28
2065.83 31
2065.94 34
2066.04 37
2066.15 40
2066.25 43
2066.35 46
2066.46 50
2066.56 55
2066.67 59
2066.77 63
2066.87 66
2066.98 68
2067.08 68
2067.19 68
2067.29 67
2067.40 67
2067.50 67
2067.60 68
2067.71 70
2067.81 73
2067.92 75
2068.02 76
2068.12 76
2068.23 74
2068.33 72
2068.44 68
2068.54 64
2068.65 59
2068.75 55
2068.85 51
2068.96 47
2069.06 44
2069.17 42
2069.27 40
2069.38 40
2069.48 41
2069.58 43
2069.69 45
2069.79 46
2069.90 48
2070.00 49
2070.11 50
2070.21 51
2070.31 50
2070.42 49
2070.52 47
2070.63 43
2070.73 37
2070.84 32
2070.94 26
2071.04 23
2071.15 22
2071.25 24
2071.36 30
2071.46 38
2071.57 46
2071.67 54
2071.77 61
2071.88 65
2071.98 65
2072.09 64
2072.19 60
2072.30 55
2072.40 50
2072.50 45
2072.61 41
2072.71 38
2072.82 35
2072.92 32
2073.03 28
2073.13 25
2073.24 22
2073.34 19
2073.44 18
2073.55 19
2073.65 21
2073.76 26
2073.86 30
2073.97 34
2074.07 36
2074.17 36
2074.28 34
2074.38 32
2074.49 30
2074.59 30
2074.70 32
2074.80 37
2074.91 42
2075.01 46
2075.11 49
2075.22 48
2075.32 45
2075.43 40
2075.53 34
2075.64 28
2075.74 23
2075.85 18
2075.95 15
2076.05 11
2076.16 9
2076.26 6
2076.37 4
2076.47 2
2076.58 0
2076.68 0
2076.78 0
2076.89 0
2076.99 0
2077.10 0
2077.20 0
2077.31 0
2077.41 2
2077.52 7
2077.62 11
2077.73 16
2077.83 19
2077.93 22
2078.04 25
2078.14 28
2078.25 30
2078.35 32
2078.46 33
2078.56 33
2078.67 31
2078.77 29
2078.87 26
2078.98 25
2079.08 24
2079.19 25
2079.29 27
2079.40 30
2079.50 33
2079.61 35
2079.71 36
2079.81 36
2079.92 35
2080.02 33
2080.13 32
2080.23 32
2080.34 32
2080.44 33
2080.55 35
2080.65 36
2080.76 37
2080.86 36
2080.96 35
2081.07 33
2081.17 30
2081.28 28
2081.38 25
2081.49 22
2081.59 20
2081.70 18
2081.80 16
2081.91 15
2082.01 15
2082.12 16
2082.22 18
2082.32 21
2082.43 26
2082.53 32
2082.64 39
2082.74 46
2082.85 52
2082.95 56
2083.06 58
2083.16 58
2083.27 56
2083.37 52
2083.47 47
2083.58 41
2083.68 35
2083.79 29
2083.89 23
2084.00 17
2084.10 13
2084.21 11
2084.31 12
2084.42 15
2084.52 20
2084.63 28
2084.73 35
2084.84 42
2084.94 47
2085.04 51
2085.15 52
2085.25 51
2085.36 48
2085.46 45
2085.57 42
2085.67 39
2085.78 36
2085.88 34
2085.99 32
2086.09 30
2086.20 27
2086.30 25
2086.41 23
2086.51 21
2086.61 19
2086.72 17
2086.82 15
2086.93 14
2087.03 13
2087.14 14
2087.24 16
2087.35 19
2087.45 23
2087.56 26
2087.66 28
2087.77 30
2087.87 29
2087.98 29
2088.08 28
2088.19 28
2088.29 29
2088.39 31
2088.50 35
2088.60 38
2088.71 41
2088.81 43
2088.92 43
2089.02 43
2089.13 41
2089.23 39
2089.34 36
2089.44 33
2089.55 31
2089.65 29
2089.76 28
2089.86 27
2089.97 27
2090.07 28
2090.18 30
2090.28 31
2090.39 33
2090.49 34
2090.59 36
2090.70 37
2090.80 39
2090.91 40
2091.01 41
2091.12 41
2091.22 40
2091.33 38
2091.43 35
2091.54 31
2091.64 26
2091.75 22
2091.85 19
2091.96 16
2092.06 15
2092.17 13
2092.27 12
2092.38 11
2092.48 10
2092.59 10
2092.69 10
2092.80 12
2092.90 14
2093.01 17
2093.11 19
2093.22 21
2093.32 22
2093.43 22
2093.53 21
2093.63 19
2093.74 16
2093.84 14
2093.95 12
2094.05 11
2094.16 12
2094.26 14
2094.37 16
2094.47 19
2094.58 21
2094.68 24
2094.79 25
2094.89 27
2095.00 28
2095.10 29
2095.21 30
2095.31 32
2095.42 34
2095.52 36
2095.63 38
2095.73 39
2095.84 40
2095.94 39
2096.05 36
2096.15 33
2096.26 29
2096.36 26
2096.47 23
2096.57 22
2096.68 22
2096.78 23
2096.89 24
2096.99 25
2097.10 27
2097.20 29
2097.31 31
2097.41 34
2097.52 37
2097.62 42
2097.73 46
2097.83 50
2097.94 54
2098.04 56
2098.15 57
2098.25 56
2098.36 54
2098.46 51
2098.57 47
2098.67 43
2098.78 38
2098.88 32
2098.99 26
2099.09 20
2099.20 14
2099.30 9
2099.41 4
2099.51 2
2099.62 0
2099.72 0
2099.83 0
2099.93 1
2100.04 2
2100.14 3
2100.25 5
2100.35 8
2100.46 13
2100.56 18
2100.67 25
2100.77 31
2100.88 37
2100.98 41
2101.09 43
2101.19 44
2101.30 43
2101.40 41
2101.51 40
2101.61 39
2101.72 39
2101.82 40
2101.93 41
2102.03 42
2102.14 42
2102.24 41
2102.35 40
2102.45 37
2102.56 35
2102.66 31
2102.77 28
2102.87 25
2102.98 22
2103.08 20
2103.19 19
2103.29 18
2103.40 19
2103.50 21
2103.61 23
2103.71 26
2103.82 28
2103.92 30
2104.03 32
2104.14 35
2104.24 40
2104.35 45
2104.45 51
2104.56 57
2104.66 63
2104.77 67
2104.87 71
2104.98 74
2105.08 76
2105.19 77
2105.29 78
2105.40 78
2105.50 76
2105.61 73
2105.71 69
2105.82 64
2105.92 60
2106.03 56
2106.13 52
2106.24 49
2106.34 47
2106.45 44
2106.55 41
2106.66 37
2106.76 33
2106.87 30
2106.97 26
2107.08 23
2107.19 21
2107.29 19
2107.40 18
2107.50 17
2107.61 16
2107.71 16
2107.82 16
2107.92 18
2108.03 20
2108.13 24
2108.24 27
2108.34 31
2108.45 34
2108.55 36
2108.66 37
2108.76 37
2108.87 37
2108.97 36
2109.08 35
2109.18 34
2109.29 32
2109.40 30
2109.50 27
2109.61 25
2109.71 24
2109.82 24
2109.92 26
2110.03 30
2110.13 35
2110.24 43
2110.34 50
2110.45 58
2110.55 64
2110.66 69
2110.76 73
2110.87 75
2110.97 76
2111.08 76
2111.18 76
2111.29 75
2111.40 75
2111.50 75
2111.61 75
2111.71 75
2111.82 76
2111.92 77
2112.03 77
2112.13 76
2112.24 74
2112.34 70
2112.45 65
2112.55 59
2112.66 51
2112.76 44
2112.87 38
2112.98 33
2113.08 31
2113.19 32
2113.29 35
2113.40 39
2113.50 45
2113.61 50
2113.71 56
2113.82 60
2113.92 64
2114.03 67
2114.13 68
2114.24 68
2114.35 66
2114.45 64
2114.56 62
2114.66 60
2114.77 59
2114.87 58
2114.98 58
2115.08 59
2115.19 60
2115.29 60
2115.40 59
2115.50 58
2115.61 56
2115.72 53
2115.82 52
2115.93 50
2116.03 49
2116.14 49
2116.24 50
2116.35 51
2116.45 51
2116.56 51
2116.66 51
2116.77 50
2116.88 48
2116.98 47
2117.09 47
2117.19 47
2117.30 49
2117.40 51
2117.51 54
2117.61 56
2117.72 58
2117.82 59
2117.93 58
2118.04 57
2118.14 56
2118.25 54
2118.35 51
2118.46 49
2118.56 47
2118.67 44
2118.77 43
2118.88 42
2118.99 42
2119.09 43
2119.20 45
2119.30 49
2119.41 54
2119.51 60
2119.62 68
2119.72 77
2119.83 85
2119.93 93
2120.04 98
2120.15 100
2120.25 98
2120.36 94
2120.46 86
2120.57 77
2120.67 67
2120.78 58
2120.88 50
2120.99 43
2121.10 38
2121.20 34
2121.31 32
2121.41 30
2121.52 29
2121.62 28
2121.73 27
2121.83 25
2121.94 24
2122.05 22
2122.15 21
2122.26 21
2122.36 22
2122.47 24
2122.57 28
2122.68 34
2122.78 40
2122.89 45
2123.00 50
2123.10 54
2123.21 57
2123.31 60
2123.42 61
2123.52 61
2123.63 60
2123.74 57
2123.84 53
2123.95 47
2124.05 39
2124.16 31
2124.26 23
2124.37 16
2124.47 10
2124.58 6
2124.69 2
2124.79 0
2124.90 0
2125.00 0
2125.11 0
2125.21 2
2125.32 6
2125.43 11
2125.53 16
2125.64 22
2125.74 27
2125.85 31
2125.95 33
2126.06 33
2126.17 33
2126.27 32
2126.38 31
2126.48 30
2126.59 30
2126.69 30
2126.80 30
2126.91 29
2127.01 28
2127.12 26
2127.22 23
2127.33 20
2127.43 16
2127.54 13
2127.65 11
2127.75 10
2127.86 9
2127.96 9
2128.07 7
2128.17 4
2128.28 1
2128.39 0
2128.49 0
2128.60 0
2128.70 0
2128.81 0
2128.91 0
2129.02 0
2129.13 3
2129.23 9
2129.34 14
2129.44 18
2129.55 22
2129.65 26
2129.76 30
2129.87 36
2129.97 44
2130.08 53
2130.18 64
2130.29 74
2130.39 83
2130.50 90
2130.61 94
2130.71 95
2130.82 93
2130.92 89
2131.03 84
2131.14 79
2131.24 74
2131.35 70
2131.45 67
2131.56 66
2131.66 66
2131.77 66
2131.88 68
2131.98 68
2132.09 68
2132.19 67
2132.30 65
2132.41 61
2132.51 57
2132.62 52
2132.72 49
2132.83 47
2132.93 46
2133.04 47
2133.15 49
2133.25 52
2133.36 56
2133.46 59
2133.57 63
2133.68 66
2133.78 69
2133.89 70
2133.99 70
2134.10 69
2134.20 67
2134.31 63
2134.42 60
2134.52 56
2134.63 53
2134.73 51
2134.84 50
2134.95 50
2135.05 50
2135.16 49
2135.26 49
2135.37 50
2135.48 52
2135.58 54
2135.69 58
2135.79 63
2135.90 67
2136.01 70
2136.11 72
2136.22 73
2136.32 72
2136.43 71
2136.53 71
2136.64 71
2136.75 71
2136.85 72
2136.96 71
2137.06 70
2137.17 68
2137.28 65
2137.38 63
2137.49 61
2137.59 61
2137.70 63
2137.81 66
2137.91 71
2138.02 77
2138.12 81
2138.23 86
2138.34 88
2138.44 90
2138.55 90
2138.65 90
2138.76 90
2138.87 89
2138.97 89
2139.08 88
2139.18 88
2139.29 88
2139.40 87
2139.50 86
2139.61 84
2139.71 83
2139.82 81
2139.93 79
2140.03 78
2140.14 79
2140.24 80
2140.35 81
2140.46 83
2140.56 84
2140.67 83
2140.77 79
2140.88 73
2140.99 64
2141.09 55
2141.20 47
2141.30 41
2141.41 38
2141.52 38
2141.62 41
2141.73 47
2141.84 53
2141.94 58
2142.05 62
2142.15 64
2142.26 63
2142.37 61
2142.47 57
2142.58 53
2142.68 50
2142.79 49
2142.90 50
2143.00 53
2143.11 59
2143.21 67
2143.32 75
2143.43 84
2143.53 91
2143.64 95
2143.74 97
2143.85 95
2143.96 91
2144.06 85
2144.17 78
2144.28 71
2144.38 64
2144.49 58
2144.59 55
2144.70 53
2144.81 52
2144.91 53
2145.02 54
2145.12 56
2145.23 59
2145.34 62
2145.44 66
2145.55 71
2145.66 75
2145.76 78
2145.87 80
2145.97 79
2146.08 77
2146.19 73
2146.29 68
2146.40 64
2146.50 61
2146.61 58
2146.72 56
2146.82 53
2146.93 49
2147.04 44
2147.14 37
2147.25 30
2147.35 23
2147.46 17
2147.57 13
2147.67 12
2147.78 11
2147.89 12
2147.99 14
2148.10 15
2148.20 17
2148.31 19
2148.42 22
2148.52 26
2148.63 30
2148.74 34
2148.84 37
2148.95 39
2149.05 40
2149.16 38
2149.27 35
2149.37 32
2149.48 29
2149.59 27
2149.69 25
2149.80 25
2149.90 26
2150.01 27
2150.12 28
2150.22 29
2150.33 28
2150.44 26
2150.54 24
2150.65 22
2150.75 20
2150.86 19
2150.97 19
2151.07 20
2151.18 21
2151.29 22
2151.39 23
2151.50 23
2151.60 21
2151.71 19
2151.82 16
2151.92 13
2152.03 11
2152.14 10
2152.24 12
2152.35 16
2152.46 20
2152.56 25
2152.67 30
2152.77 32
2152.88 33
2152.99 33
2153.09 31
2153.20 31
2153.31 32
2153.41 34
2153.52 38
2153.63 42
2153.73 46
2153.84 49
2153.94 51
2154.05 51
2154.16 51
2154.26 50
2154.37 48
2154.48 47
2154.58 45
2154.69 43
2154.80 41
2154.90 40
2155.01 38
2155.11 36
2155.22 35
2155.33 33
2155.43 32
2155.54 30
2155.65 28
2155.75 27
2155.86 26
2155.97 26
2156.07 28
2156.18 30
2156.29 34
2156.39 38
2156.50 43
2156.60 49
2156.71 55
2156.82 61
2156.92 66
2157.03 71
2157.14 73
2157.24 74
2157.35 74
2157.46 72
2157.56 69
2157.67 65
2157.78 60
2157.88 54
2157.99 49
2158.09 44
2158.20 39
2158.31 37
2158.41 36
2158.52 36
2158.63 39
2158.73 43
2158.84 48
2158.95 53
2159.05 58
2159.16 63
2159.27 68
2159.37 72
2159.48 76
2159.59 79
2159.69 81
2159.80 83
2159.91 84
2160.01 85
2160.12 85
2160.22 85
2160.33 84
2160.44 83
2160.54 82
2160.65 80
2160.76 78
2160.86 76
2160.97 73
2161.08 71
2161.18 69
2161.29 67
2161.40 66
2161.50 66
2161.61 66
2161.72 66
2161.82 66
2161.93 66
2162.04 66
2162.14 66
2162.25 66
2162.36 65
2162.46 65
2162.57 63
2162.68 60
2162.78 57
2162.89 53
2163.00 49
2163.10 46
2163.21 45
2163.32 44
2163.42 44
2163.53 45
2163.64 45
2163.74 45
2163.85 44
2163.95 44
2164.06 45
2164.17 47
2164.27 50
2164.38 54
2164.49 58
2164.59 62
2164.70 66
2164.81 68
2164.91 70
2165.02 70
2165.13 69
2165.23 67
2165.34 64
2165.45 60
2165.55 56
2165.66 53
2165.77 50
2165.87 49
2165.98 49
2166.09 49
2166.19 50
2166.30 50
2166.41 50
2166.51 49
2166.62 48
2166.73 47
2166.83 46
2166.94 45
2167.05 44
2167.15 46
2167.26 48
2167.37 52
2167.47 58
2167.58 64
2167.69 71
2167.79 78
2167.90 83
2168.01 87
2168.12 88
2168.22 88
2168.33 86
2168.44 84
2168.54 81
2168.65 78
2168.76 74
2168.86 72
2168.97 69
2169.08 65
2169.18 62
2169.29 58
2169.40 53
2169.50 49
2169.61 46
2169.72 45
2169.82 47
2169.93 52
2170.04 61
2170.14 71
2170.25 84
2170.36 96
2170.46 106
2170.57 113
2170.68 117
2170.78 118
2170.89 116
2171.00 112
2171.10 106
2171.21 100
2171.32 93
2171.42 87
2171.53 82
2171.64 77
2171.75 72
2171.85 68
2171.96 64
2172.07 61
2172.17 58
2172.28 56
2172.39 55
2172.49 55
2172.60 55
2172.71 56
2172.81 56
2172.92 55
2173.03 52
2173.13 48
2173.24 44
2173.35 39
2173.45 34
2173.56 30
2173.67 27
2173.77 26
2173.88 25
2173.99 25
2174.10 26
2174.20 26
2174.31 27
2174.42 29
2174.52 32
2174.63 35
2174.74 40
2174.84 46
2174.95 52
2175.06 58
2175.16 63
2175.27 68
2175.38 71
2175.49 74
2175.59 76
2175.70 78
2175.81 77
2175.91 76
2176.02 73
2176.13 69
2176.23 64
2176.34 60
2176.45 57
2176.55 55
2176.66 54
2176.77 55
2176.87 57
2176.98 59
2177.09 61
2177.20 61
2177.30 60
2177.41 57
2177.52 52
2177.62 46
2177.73 39
2177.84 32
2177.94 25
2178.05 20
2178.16 18
2178.27 19
2178.37 24
2178.48 33
2178.59 44
2178.69 57
2178.80 70
2178.91 82
2179.01 91
2179.12 97
2179.23 100
2179.34 99
2179.44 96
2179.55 92
2179.66 87
2179.76 83
2179.87 80
2179.98 79
2180.08 78
2180.19 78
2180.30 77
2180.41 76
2180.51 74
2180.62 71
2180.73 67
2180.83 61
2180.94 55
2181.05 48
2181.15 43
2181.26 39
2181.37 37
2181.48 38
2181.58 40
2181.69 44
2181.80 49
2181.90 53
2182.01 57
2182.12 59
2182.23 60
2182.33 59
2182.44 59
2182.55 58
2182.65 57
2182.76 56
2182.87 56
2182.97 55
2183.08 55
2183.19 54
2183.30 53
2183.40 52
2183.51 52
2183.62 51
2183.72 51
2183.83 51
2183.94 51
2184.05 51
2184.15 50
2184.26 49
2184.37 47
2184.47 45
2184.58 42
2184.69 40
2184.80 37
2184.90 34
2185.01 32
2185.12 29
2185.22 27
2185.33 25
2185.44 25
2185.55 26
2185.65 27
2185.76 29
2185.87 30
2185.97 31
2186.08 32
2186.19 31
2186.30 31
2186.40 31
2186.51 32
2186.62 34
2186.72 38
2186.83 42
2186.94 47
2187.05 51
2187.15 55
2187.26 58
2187.37 59
2187.47 59
2187.58 58
2187.69 57
2187.80 55
2187.90 54
2188.01 52
2188.12 50
2188.23 47
2188.33 44
2188.44 41
2188.55 38
2188.65 36
2188.76 36
2188.87 36
2188.98 38
2189.08 40
2189.19 41
2189.30 42
2189.40 42
2189.51 41
2189.62 40
2189.73 38
2189.83 37
2189.94 36
2190.05 36
2190.16 36
2190.26 37
2190.37 39
2190.48 41
2190.58 44
2190.69 47
2190.80 49
2190.91 52
2191.01 52
2191.12 51
2191.23 48
2191.34 43
2191.44 37
2191.55 31
2191.66 25
2191.76 20
2191.87 16
2191.98 13
2192.09 10
2192.19 7
2192.30 5
2192.41 3
2192.52 1
2192.62 0
2192.73 0
2192.84 0
2192.95 0
2193.05 0
2193.16 0
2193.27 0
2193.37 0
2193.48 0
2193.59 0
2193.70 4
2193.80 11
2193.91 20
2194.02 30
2194.13 41
2194.23 51
2194.34 59
2194.45 65
2194.56 70
2194.66 72
2194.77 73
2194.88 73
2194.98 70
2195.09 67
2195.20 62
2195.31 56
2195.41 49
2195.52 42
2195.63 36
2195.74 32
2195.84 31
2195.95 33
2196.06 38
2196.17 45
2196.27 54
2196.38 62
2196.49 69
2196.60 72
2196.70 73
2196.81 70
2196.92 64
2197.03 58
2197.13 52
2197.24 46
2197.35 43
2197.46 41
2197.56 41
2197.67 42
2197.78 45
2197.89 47
2197.99 50
2198.10 53
2198.21 55
2198.31 56
2198.42 56
2198.53 55
2198.64 52
2198.74 47
2198.85 41
2198.96 34
2199.07 26
2199.17 18
2199.28 11
2199.39 4
2199.50 0
2199.60 0
2199.71 0
2199.82 0
2199.93 0
2200.03 0
2200.14 0
2200.25 0
2200.36 0
2200.46 3
2200.57 11
2200.68 19
2200.79 28
2200.89 37
2201.00 45
2201.11 52
2201.22 55
2201.32 56
2201.43 54
2201.54 51
2201.65 46
2201.75 41
2201.86 36
2201.97 31
2202.08 27
2202.19 23
2202.29 20
2202.40 18
2202.51 16
2202.62 15
2202.72 16
2202.83 17
2202.94 18
2203.05 19
2203.15 19
2203.26 19
2203.37 18
2203.48 17
2203.58 15
2203.69 13
2203.80 12
2203.91 11
2204.01 11
2204.12 10
2204.23 11
2204.34 11
2204.44 12
2204.55 13
2204.66 14
2204.77 16
2204.87 18
2204.98 20
2205.09 22
2205.20 25
2205.31 28
2205.41 30
2205.52 32
2205.63 33
2205.74 35
2205.84 35
2205.95 35
2206.06 34
2206.17 32
2206.27 30
2206.38 28
2206.49 27
2206.60 27
2206.70 29
2206.81 32
2206.92 37
2207.03 43
2207.14 49
2207.24 55
2207.35 59
2207.46 62
2207.57 62
2207.67 61
2207.78 58
2207.89 53
2208.00 48
2208.10 43
2208.21 39
2208.32 38
2208.43 38
2208.54 42
2208.64 48
2208.75 56
2208.86 64
2208.97 73
2209.07 80
2209.18 85
2209.29 87
2209.40 87
2209.51 86
2209.61 83
2209.72 78
2209.83 74
2209.94 68
2210.04 62
2210.15 56
2210.26 51
2210.37 46
2210.47 42
2210.58 40
2210.69 39
2210.80 39
2210.91 41
2211.01 42
2211.12 44
2211.23 46
2211.34 47
2211.44 48
2211.55 48
2211.66 47
2211.77 45
2211.88 42
2211.98 38
2212.09 33
2212.20 29
2212.31 25
2212.41 23
2212.52 21
2212.63 21
2212.74 20
2212.85 20
2212.95 19
2213.06 17
2213.17 15
2213.28 13
2213.39 12
2213.49 13
2213.60 14
2213.71 18
2213.82 23
2213.92 29
2214.03 37
2214.14 44
2214.25 52
2214.36 58
2214.46 63
2214.57 67
2214.68 68
2214.79 68
2214.90 66
2215.00 64
2215.11 60
2215.22 58
2215.33 56
2215.43 56
2215.54 59
2215.65 63
2215.76 68
2215.87 74
2215.97 80
2216.08 84
2216.19 86
2216.30 87
2216.41 86
2216.51 84
2216.62 82
2216.73 79
2216.84 77
2216.95 75
2217.05 73
2217.16 71
2217.27 69
2217.38 67
2217.48 66
2217.59 64
2217.70 61
2217.81 58
2217.92 53
2218.02 48
2218.13 41
2218.24 34
2218.35 28
2218.46 22
2218.56 19
2218.67 19
2218.78 20
2218.89 22
2219.00 24
2219.10 24
2219.21 23
2219.32 20
2219.43 16
2219.54 11
2219.64 7
2219.75 2
2219.86 0
2219.97 0
2220.08 0
2220.18 0
2220.29 0
2220.40 0
2220.51 0
2220.62 4
2220.72 9
2220.83 13
2220.94 18
2221.05 22
2221.16 25
2221.26 27
2221.37 26
2221.48 24
2221.59 21
2221.70 17
2221.80 12
2221.91 9
2222.02 7
2222.13 7
2222.24 9
2222.34 13
2222.45 17
2222.56 21
2222.67 24
2222.78 27
2222.88 28
2222.99 28
2223.10 27
2223.21 25
2223.32 22
2223.42 19
2223.53 14
2223.64 11
2223.75 8
2223.86 8
2223.97 10
2224.07 15
2224.18 21
2224.29 29
2224.40 36
2224.51 44
2224.61 50
2224.72 55
2224.83 59
2224.94 61
2225.05 62
2225.15 62
2225.26 60
2225.37 58
2225.48 54
2225.59 51
2225.70 47
2225.80 44
2225.91 42
2226.02 40
2226.13 38
2226.24 35
2226.34 32
2226.45 28
2226.56 24
2226.67 20
2226.78 16
2226.88 12
2226.99 9
2227.10 7
2227.21 5
2227.32 5
2227.43 4
2227.53 3
2227.64 2
2227.75 2
2227.86 1
2227.97 2
2228.07 3
2228.18 6
2228.29 8
2228.40 11
2228.51 13
2228.62 14
2228.72 14
2228.83 14
2228.94 16
2229.05 19
2229.16 24
2229.26 31
2229.37 39
2229.48 46
2229.59 53
2229.70 56
2229.81 57
2229.91 56
2230.02 52
2230.13 46
2230.24 40
2230.35 34
2230.46 28
2230.56 24
2230.67 22
2230.78 21
2230.89 21
2231.00 22
2231.10 23
2231.21 23
2231.32 22
2231.43 21
2231.54 20
2231.65 19
2231.75 17
2231.86 16
2231.97 16
2232.08 16
2232.19 16
2232.30 17
2232.40 18
2232.51 20
2232.62 22
2232.73 25
2232.84 28
2232.95 32
2233.05 36
2233.16 39
2233.27 42
2233.38 44
2233.49 45
2233.60 46
2233.70 46
2233.81 45
2233.92 45
2234.03 43
2234.14 41
2234.25 39
2234.35 36
2234.46 34
2234.57 32
2234.68 30
2234.79 29
2234.90 28
2235.00 28
2235.11 28
2235.22 28
2235.33 28
2235.44 28
2235.55 28
2235.65 28
2235.76 27
2235.87 26
2235.98 24
2236.09 21
2236.20 18
2236.30 16
2236.41 14
2236.52 12
2236.63 12
2236.74 12
2236.85 14
2236.95 15
2237.06 17
2237.17 18
2237.28 19
2237.39 21
2237.50 23
2237.61 25
2237.71 27
2237.82 30
2237.93 32
2238.04 34
2238.15 37
2238.26 39
2238.36 43
2238.47 47
2238.58 53
2238.69 58
2238.80 63
2238.91 66
2239.01 66
2239.12 64
2239.23 60
2239.34 54
2239.45 47
2239.56 40
2239.67 34
2239.77 28
2239.88 22
2239.99 17
2240.10 14
2240.21 11
2240.32 10
2240.43 10
2240.53 12
2240.64 15
2240.75 19
2240.86 24
2240.97 29
2241.08 33
2241.18 37
2241.29 39
2241.40 40
2241.51 38
2241.62 35
2241.73 31
2241.84 26
2241.94 21
2242.05 16
2242.16 14
2242.27 13
2242.38 13
2242.49 15
2242.60 16
2242.70 18
2242.81 19
2242.92 19
2243.03 20
2243.14 19
2243.25 19
2243.36 18
2243.46 17
2243.57 16
2243.68 14
2243.79 12
2243.90 11
2244.01 10
2244.12 9
2244.22 11
2244.33 13
2244.44 17
2244.55 21
2244.66 26
2244.77 30
2244.88 33
2244.98 36
2245.09 38
2245.20 39
2245.31 41
2245.42 44
2245.53 47
2245.64 51
2245.74 55
2245.85 58
2245.96 61
2246.07 62
2246.18 62
2246.29 60
2246.40 57
2246.50 52
2246.61 47
2246.72 42
2246.83 38
2246.94 34
2247.05 32
2247.16 30
2247.27 29
2247.37 27
2247.48 24
2247.59 20
2247.70 15
2247.81 10
2247.92 5
2248.03 1
2248.13 0
2248.24 0
2248.35 0
2248.46 0
2248.57 2
2248.68 4
2248.79 5
2248.90 5
2249.00 6
2249.11 6
2249.22 6
2249.33 6
2249.44 6
2249.55 7
2249.66 8
2249.76 9
2249.87 10
2249.98 13
2250.09 16
2250.20 19
2250.31 23
2250.42 26
2250.53 28
2250.63 30
2250.74 30
2250.85 29
2250.96 28
2251.07 26
2251.18 24
2251.29 22
2251.40 20
2251.50 19
2251.61 18
2251.72 18
2251.83 17
2251.94 17
2252.05 16
2252.16 14
2252.27 11
2252.37 8
2252.48 5
2252.59 2
2252.70 0
2252.81 0
2252.92 0
2253.03 1
2253.14 2
2253.24 4
2253.35 5
2253.46 6
2253.57 5
2253.68 4
2253.79 2
2253.90 1
2254.01 1
2254.12 3
2254.22 7
2254.33 13
2254.44 20
2254.55 27
2254.66 33
2254.77 37
2254.88 38
2254.99 37
2255.09 34
2255.20 30
2255.31 26
2255.42 23
2255.53 22
2255.64 23
2255.75 26
2255.86 30
2255.97 35
2256.07 41
2256.18 47
2256.29 53
2256.40 58
2256.51 62
2256.62 65
2256.73 65
2256.84 63
2256.95 58
2257.05 51
2257.16 43
2257.27 34
2257.38 25
2257.49 17
2257.60 11
2257.71 6
2257.82 4
2257.93 2
2258.03 2
2258.14 3
2258.25 4
2258.36 4
2258.47 5
2258.58 6
2258.69 7
2258.80 9
2258.91 11
2259.01 15
2259.12 19
2259.23 23
2259.34 27
2259.45 31
2259.56 35
2259.67 39
2259.78 42
2259.89 45
2260.00 46
2260.10 46
2260.21 43
2260.32 40
2260.43 35
2260.54 29
2260.65 23
2260.76 18
2260.87 12
2260.98 7
2261.09 3
2261.19 0
2261.30 0
2261.41 0
2261.52 0
2261.63 0
2261.74 0
2261.85 0
2261.96 0
2262.07 0
2262.18 2
2262.28 6
2262.39 10
2262.50 14
2262.61 17
2262.72 20
2262.83 21
2262.94 22
2263.05 22
2263.16 22
2263.27 23
2263.37 24
2263.48 25
2263.59 27
2263.70 29
2263.81 32
2263.92 34
2264.03 37
2264.14 39
2264.25 40
2264.36 41
2264.47 41
2264.57 40
2264.68 39
2264.79 38
2264.90 35
2265.01 33
2265.12 30
2265.23 27
2265.34 23
2265.45 19
2265.56 15
2265.66 12
2265.77 10
2265.88 9
2265.99 11
2266.10 14
2266.21 19
2266.32 25
2266.43 31
2266.54 37
2266.65 41
2266.76 44
2266.87 46
2266.97 47
2267.08 47
2267.19 47
2267.30 46
2267.41 45
2267.52 42
2267.63 39
2267.74 34
2267.85 29
2267.96 23
2268.07 17
2268.17 11
2268.28 7
2268.39 4
2268.50 3
2268.61 2
2268.72 2
2268.83 3
2268.94 4
2269.05 6
2269.16 9
2269.27 13
2269.38 18
2269.49 23
2269.59 29
2269.70 35
2269.81 40
2269.92 45
2270.03 49
2270.14 52
2270.25 54
2270.36 55
2270.47 55
2270.58 52
2270.69 49
2270.80 44
2270.90 38
2271.01 32
2271.12 28
2271.23 25
2271.34 25
2271.45 27
2271.56 31
2271.67 36
2271.78 42
2271.89 48
2272.00 53
2272.11 56
2272.22 59
2272.32 60
2272.43 60
2272.54 60
2272.65 60
2272.76 61
2272.87 61
2272.98 62
2273.09 62
2273.20 60
2273.31 58
2273.42 55
2273.53 52
2273.64 49
2273.75 47
2273.85 47
2273.96 49
2274.07 52
2274.18 56
2274.29 60
2274.40 62
2274.51 61
2274.62 59
2274.73 56
2274.84 51
2274.95 46
2275.06 42
2275.17 38
2275.28 35
2275.39 33
2275.49 31
2275.60 29
2275.71 26
2275.82 24
2275.93 21
2276.04 19
2276.15 16
2276.26 14
2276.37 12
2276.48 11
2276.59 10
2276.70 9
2276.81 8
2276.92 8
2277.03 8
2277.13 9
2277.24 10
2277.35 11
2277.46 13
2277.57 15
2277.68 17
2277.79 20
2277.90 21
2278.01 23
2278.12 23
2278.23 24
2278.34 24
2278.45 25
2278.56 26
2278.67 27
2278.78 30
2278.89 34
2278.99 39
2279.10 44
2279.21 50
2279.32 55
2279.43 59
2279.54 60
2279.65 59
2279.76 57
2279.87 52
2279.98 47
2280.09 41
2280.20 36
2280.31 33
2280.42 32
2280.53 32
2280.64 34
2280.75 35
2280.85 37
2280.96 38
2281.07 39
2281.18 38
2281.29 36
2281.40 34
2281.51 33
2281.62 32
2281.73 34
2281.84 37
2281.95 42
2282.06 49
2282.17 55
2282.28 61
2282.39 65
2282.50 66
2282.61 66
2282.72 64
2282.83 60
2282.94 56
2283.04 53
2283.15 50
2283.26 49
2283.37 49
2283.48 50
2283.59 52
2283.70 54
2283.81 57
2283.92 59
2284.03 61
2284.14 61
2284.25 61
2284.36 60
2284.47 58
2284.58 54
2284.69 50
2284.80 45
2284.91 38
2285.02 31
2285.13 24
2285.24 17
2285.35 12
2285.45 8
2285.56 5
2285.67 5
2285.78 6
2285.89 8
2286.00 11
2286.11 14
2286.22 17
2286.33 18
2286.44 19
2286.55 18
2286.66 16
2286.77 14
2286.88 11
2286.99 9
2287.10 8
2287.21 7
2287.32 7
2287.43 7
2287.54 7
2287.65 6
2287.76 6
2287.87 5
2287.98 6
2288.09 8
2288.19 11
2288.30 14
2288.41 18
2288.52 22
2288.63 24
2288.74 26
2288.85 26
2288.96 26
2289.07 27
2289.18 28
2289.29 30
2289.40 31
2289.51 32
2289.62 32
2289.73 30
2289.84 27
2289.95 22
2290.06 16
2290.17 11
2290.28 7
2290.39 5
2290.50 6
2290.61 9
2290.72 14
2290.83 18
2290.94 22
2291.05 25
2291.16 26
2291.27 25
2291.38 23
2291.49 19
2291.59 16
2291.70 13
2291.81 11
2291.92 10
2292.03 11
2292.14 13
2292.25 15
2292.36 16
2292.47 16
2292.58 14
2292.69 10
2292.80 6
2292.91 1
2293.02 0
2293.13 0
2293.24 0
2293.35 0
2293.46 0
2293.57 0
2293.68 0
2293.79 0
2293.90 3
2294.01 5
2294.12 8
2294.23 10
2294.34 12
2294.45 14
2294.56 15
2294.67 16
2294.78 18
2294.89 19
2295.00 21
2295.11 23
2295.22 24
2295.33 25
2295.44 25
2295.55 24
2295.66 21
2295.77 18
2295.88 15
2295.99 12
2296.10 11
2296.21 11
2296.32 12
2296.43 14
2296.54 15
2296.64 17
2296.75 17
2296.86 16
2296.97 15
2297.08 12
2297.19 10
2297.30 9
2297.41 8
2297.52 8
2297.63 8
2297.74 8
2297.85 8
2297.96 7
2298.07 5
2298.18 3
2298.29 2
2298.40 2
2298.51 3
2298.62 7
2298.73 13
2298.84 20
2298.95 28
2299.06 37
2299.17 44
2299.28 51
2299.39 55
2299.50 57
2299.61 57
2299.72 55
2299.83 53
2299.94 50
2300.05 47
2300.16 45
2300.27 42
2300.38 41
2300.49 39
2300.60 38
2300.71 38
2300.82 38
2300.93 38
2301.04 39
2301.15 40
2301.26 41
2301.37 42
2301.48 42
2301.59 42
2301.70 41
2301.81 39
2301.92 35
2302.03 30
2302.14 24
2302.25 18
2302.36 11
2302.47 5
2302.58 0
2302.69 0
2302.80 0
2302.91 0
2303.02 0
2303.13 0
2303.24 0
2303.35 5
2303.46 11
2303.57 16
2303.68 21
2303.79 24
2303.90 27
2304.01 29
2304.12 31
2304.23 33
2304.34 35
2304.45 38
2304.56 40
2304.67 42
2304.78 43
2304.89 44
2305.00 43
2305.11 43
2305.22 41
2305.33 39
2305.44 36
2305.55 33
2305.66 29
2305.77 24
2305.88 21
2305.99 18
2306.10 16
2306.21 15
2306.32 17
2306.43 19
2306.54 23
2306.65 28
2306.76 32
2306.87 37
2306.98 41
2307.09 45
2307.20 48
2307.31 51
2307.42 53
2307.53 54
2307.64 53
2307.75 52
2307.86 49
2307.97 46
2308.08 42
2308.19 38
2308.30 33
2308.41 29
2308.52 25
2308.63 23
2308.74 22
2308.85 23
2308.96 25
2309.07 28
2309.18 31
2309.29 33
2309.40 35
2309.51 36
2309.62 36
2309.73 36
2309.84 37
2309.95 38
2310.07 39
2310.18 40
2310.29 41
2310.40 42
2310.51 42
2310.62 42
2310.73 41
2310.84 40
2310.95 40
2311.06 40
2311.17 41
2311.28 42
2311.39 45
2311.50 47
2311.61 51
2311.72 55
2311.83 58
2311.94 62
2312.05 66
2312.16 68
2312.27 69
2312.38 69
2312.49 68
2312.60 65
2312.71 61
2312.82 57
2312.93 54
2313.04 51
2313.15 50
2313.26 49
2313.37 48
2313.48 46
2313.59 43
2313.70 39
2313.81 34
2313.92 28
2314.03 23
2314.14 20
2314.25 19
2314.36 20
2314.47 24
2314.58 28
2314.69 33
2314.80 38
2314.91 41
2315.03 44
2315.14 45
2315.25 47
2315.36 48
2315.47 50
2315.58 53
2315.69 55
2315.80 57
2315.91 58
2316.02 59
2316.13 58
2316.24 57
2316.35 55
2316.46 52
2316.57 50
2316.68 47
2316.79 45
2316.90 44
2317.01 44
2317.12 43
2317.23 43
2317.34 43
2317.45 42
2317.56 40
2317.67 38
2317.78 36
2317.89 34
2318.00 31
2318.11 29
2318.22 27
2318.33 25
2318.45 23
2318.56 23
2318.67 24
2318.78 26
2318.89 28
2319.00 31
2319.11 32
2319.22 32
2319.33 31
2319.44 28
2319.55 25
2319.66 22
2319.77 20
2319.88 20
2319.99 21
2320.10 24
2320.21 27
2320.32 30
2320.43 33
2320.54 34
2320.65 34
2320.76 32
2320.87 30
2320.98 27
2321.09 24
2321.20 22
2321.32 22
2321.43 23
2321.54 26
2321.65 31
2321.76 36
2321.87 42
2321.98 47
2322.09 50
2322.20 53
2322.31 54
2322.42 54
2322.53 52
2322.64 50
2322.75 47
2322.86 45
2322.97 43
2323.08 42
2323.19 42
2323.30 43
2323.41 44
2323.52 45
2323.64 46
2323.75 47
2323.86 48
2323.97 49
2324.08 49
2324.19 48
2324.30 46
2324.41 45
2324.52 42
2324.63 40
2324.74 39
2324.85 39
2324.96 39
2325.07 41
2325.18 42
2325.29 44
2325.40 45
2325.51 46
2325.62 47
2325.73 48
2325.85 50
2325.96 52
2326.07 55
2326.18 58
2326.29 61
2326.40 64
2326.51 65
2326.62 65
2326.73 63
2326.84 59
2326.95 54
2327.06 49
2327.17 44
2327.28 41
2327.39 39
2327.50 40
2327.61 43
2327.72 45
2327.84 48
2327.95 49
2328.06 48
2328.17 46
2328.28 42
2328.39 37
2328.50 31
2328.61 25
2328.72 19
2328.83 14
2328.94 10
2329.05 9
2329.16 10
2329.27 15
2329.38 24
2329.49 35
2329.61 48
2329.72 62
2329.83 74
2329.94 85
2330.05 92
2330.16 97
2330.27 97
2330.38 96
2330.49 92
2330.60 87
2330.71 82
2330.82 77
2330.93 74
2331.04 71
2331.15 70
2331.26 71
2331.38 71
2331.49 72
2331.60 72
2331.71 72
2331.82 71
2331.93 68
2332.04 65
2332.15 61
2332.26 56
2332.37 51
2332.48 46
2332.59 43
2332.70 40
2332.81 39
2332.93 39
2333.04 41
2333.15 44
2333.26 48
2333.37 53
2333.48 59
2333.59 65
2333.70 71
2333.81 78
2333.92 86
2334.03 94
2334.14 102
2334.25 111
2334.36 119
2334.48 126
2334.59 131
2334.70 134
2334.81 133
2334.92 130
2335.03 125
2335.14 117
2335.25 108
2335.36 98
2335.47 88
2335.58 78
2335.69 68
2335.80 60
2335.92 55
2336.03 53
2336.14 55
2336.25 61
2336.36 70
2336.47 81
2336.58 91
2336.69 100
2336.80 105
2336.91 106
2337.02 103
2337.13 97
2337.24 88
2337.36 78
2337.47 69
2337.58 60
2337.69 52
2337.80 46
2337.91 42
2338.02 40
2338.13 38
2338.24 37
2338.35 36
2338.46 35
2338.57 34
2338.69 33
2338.80 34
2338.91 36
2339.02 41
2339.13 47
2339.24 54
2339.35 61
2339.46 67
2339.57 71
2339.68 74
2339.79 75
2339.90 74
2340.02 73
2340.13 71
2340.24 69
2340.35 68
2340.46 66
2340.57 64
2340.68 61
2340.79 58
2340.90 54
2341.01 50
2341.12 47
2341.24 46
2341.35 48
2341.46 52
2341.57 58
2341.68 65
2341.79 70
2341.90 74
2342.01 76
2342.12 75
2342.23 73
2342.34 68
2342.46 63
2342.57 57
2342.68 50
2342.79 43
2342.90 36
2343.01 28
2343.12 22
2343.23 17
2343.34 15
2343.45 16
2343.57 20
2343.68 25
2343.79 32
2343.90 40
2344.01 48
2344.12 56
2344.23 62
2344.34 67
2344.45 69
2344.56 70
2344.67 68
2344.79 64
2344.90 58
2345.01 52
2345.12 46
2345.23 42
2345.34 41
2345.45 41
2345.56 44
2345.67 47
2345.78 50
2345.90 52
2346.01 53
2346.12 52
2346.23 52
2346.34 52
2346.45 53
2346.56 54
2346.67 56
2346.78 58
2346.90 59
2347.01 58
2347.12 57
2347.23 55
2347.34 53
2347.45 52
2347.56 51
2347.67 51
2347.78 52
2347.89 53
2348.01 54
2348.12 54
2348.23 52
2348.34 50
2348.45 47
2348.56 43
2348.67 38
2348.78 33
2348.89 28
2349.01 24
2349.12 20
2349.23 18
2349.34 15
2349.45 15
2349.56 15
2349.67 17
2349.78 19
2349.89 23
2350.01 26
2350.12 30
2350.23 32
2350.34 33
2350.45 32
2350.56 29
2350.67 25
2350.78 22
2350.89 19
2351.01 19
2351.12 20
2351.23 24
2351.34 30
2351.45 36
2351.56 43
2351.67 50
2351.78 55
2351.89 60
2352.01 64
2352.12 68
2352.23 72
2352.34 75
2352.45 78
2352.56 81
2352.67 82
2352.78 83
2352.89 84
2353.01 85
2353.12 86
2353.23 89
2353.34 93
2353.45 98
2353.56 102
2353.67 106
2353.78 108
2353.90 109
2354.01 108
2354.12 107
2354.23 106
2354.34 106
2354.45 108
2354.56 110
2354.67 112
2354.79 115
2354.90 116
2355.01 115
2355.12 112
2355.23 108
2355.34 102
2355.45 96
2355.56 89
2355.68 83
2355.79 79
2355.90 75
2356.01 72
2356.12 69
2356.23 66
2356.34 62
2356.45 57
2356.57 51
2356.68 44
2356.79 38
2356.90 33
2357.01 29
2357.12 26
2357.23 25
2357.34 26
2357.46 27
2357.57 28
2357.68 29
2357.79 28
2357.90 26
2358.01 23
2358.12 18
2358.23 13
2358.35 7
2358.46 2
2358.57 0
2358.68 0
2358.79 0
2358.90 0
2359.01 0
2359.13 0
2359.24 0
2359.35 0
2359.46 1
2359.57 3
2359.68 6
2359.79 9
2359.90 13
2360.02 18
2360.13 24
2360.24 31
2360.35 40
2360.46 48
2360.57 56
2360.68 63
2360.80 68
2360.91 71
2361.02 73
2361.13 74
2361.24 74
2361.35 74
2361.46 74
2361.57 74
2361.69 72
2361.80 70
2361.91 66
2362.02 60
2362.13 53
2362.24 46
2362.35 40
2362.47 35
2362.58 30
2362.69 28
2362.80 26
2362.91 24
2363.02 22
2363.13 20
2363.25 18
2363.36 18
2363.47 19
2363.58 22
2363.69 28
2363.80 36
2363.91 44
2364.03 53
2364.14 60
2364.25 65
2364.36 66
2364.47 65
2364.58 61
2364.69 55
2364.81 47
2364.92 38
2365.03 29
2365.14 20
2365.25 13
2365.36 6
2365.48 1
2365.59 0
2365.70 0
2365.81 0
2365.92 0
2366.03 0
2366.14 0
2366.26 0
2366.37 0
2366.48 0
2366.59 6
2366.70 12
2366.81 19
2366.92 24
2367.04 29
2367.15 31
2367.26 33
2367.37 34
2367.48 35
2367.59 36
2367.71 38
2367.82 41
2367.93 44
2368.04 48
2368.15 52
2368.26 55
2368.37 57
2368.49 58
2368.60 57
2368.71 55
2368.82 53
2368.93 49
2369.04 46
2369.16 43
2369.27 41
2369.38 41
2369.49 42
2369.60 45
2369.71 48
2369.82 51
2369.94 54
2370.05 55
2370.16 55
2370.27 55
2370.38 54
2370.49 54
2370.61 56
2370.72 58
2370.83 61
2370.94 64
2371.05 66
2371.16 67
2371.28 66
2371.39 64
2371.50 61
2371.61 59
2371.72 57
2371.83 55
2371.95 55
2372.06 55
2372.17 55
2372.28 55
2372.39 55
2372.50 54
2372.61 53
2372.73 52
2372.84 51
2372.95 50
2373.06 48
2373.17 47
2373.28 45
2373.40 43
2373.51 41
2373.62 38
2373.73 35
2373.84 33
2373.95 32
2374.07 33
2374.18 36
2374.29 40
2374.40 46
2374.51 52
2374.62 58
2374.74 62
2374.85 63
2374.96 62
2375.07 58
2375.18 53
2375.30 47
2375.41 42
2375.52 38
2375.63 37
2375.74 37
2375.85 38
2375.97 40
2376.08 42
2376.19 43
2376.30 44
2376.41 44
2376.52 44
2376.64 44
2376.75 44
2376.86 44
2376.97 44
2377.08 44
2377.19 44
2377.31 44
2377.42 44
2377.53 45
2377.64 47
2377.75 49
2377.87 52
2377.98 54
2378.09 56
2378.20 57
2378.31 56
2378.42 55
2378.54 53
2378.65 50
2378.76 48
2378.87 46
2378.98 45
2379.09 45
2379.21 46
2379.32 49
2379.43 53
2379.54 57
2379.65 62
2379.77 66
2379.88 68
2379.99 68
2380.10 65
2380.21 61
2380.32 57
2380.44 53
2380.55 51
2380.66 52
2380.77 55
2380.88 60
2381.00 66
2381.11 71
2381.22 74
2381.33 76
2381.44 76
2381.55 75
2381.67 74
2381.78 73
2381.89 72
2382.00 70
2382.11 68
2382.23 65
2382.34 60
2382.45 55
2382.56 49
2382.67 44
2382.79 40
2382.90 38
2383.01 36
2383.12 36
2383.23 36
2383.35 37
2383.46 38
2383.57 39
2383.68 40
2383.79 40
2383.90 39
2384.02 36
2384.13 33
2384.24 29
2384.35 24
2384.46 20
2384.58 17
2384.69 17
2384.80 18
2384.91 21
2385.02 26
2385.14 32
2385.25 37
2385.36 40
2385.47 43
2385.58 44
2385.70 43
2385.81 42
2385.92 40
2386.03 37
2386.14 35
2386.26 32
2386.37 30
2386.48 28
2386.59 27
2386.70 27
2386.82 28
2386.93 30
2387.04 33
2387.15 35
2387.26 37
2387.38 38
2387.49 38
2387.60 37
2387.71 35
2387.82 33
2387.94 31
2388.05 29
2388.16 27
2388.27 25
2388.38 24
2388.50 23
2388.61 22
2388.72 20
2388.83 18
2388.94 17
2389.06 17
2389.17 17
2389.28 20
2389.39 23
2389.50 27
2389.62 31
2389.73 33
2389.84 33
2389.95 32
2390.06 29
2390.18 26
2390.29 24
2390.40 23
2390.51 24
2390.62 26
2390.74 29
2390.85 31
2390.96 32
2391.07 32
2391.18 31
2391.30 28
2391.41 26
2391.52 24
2391.63 22
2391.74 22
2391.86 23
2391.97 25
2392.08 27
2392.19 31
2392.31 36
2392.42 40
2392.53 43
2392.64 46
2392.75 46
2392.87 44
2392.98 40
2393.09 35
2393.20 28
2393.31 22
2393.43 16
2393.54 11
2393.65 7
2393.76 5
2393.88 4
2393.99 4
2394.10 4
2394.21 4
2394.32 4
2394.44 4
2394.55 5
2394.66 6
2394.77 8
2394.88 11
2395.00 15
2395.11 20
2395.22 26
2395.33 32
2395.45 39
2395.56 45
2395.67 52
2395.78 57
2395.89 61
2396.01 65
2396.12 67
2396.23 70
2396.34 73
2396.46 77
2396.57 83
2396.68 90
2396.79 97
2396.90 103
2397.02 107
2397.13 107
2397.24 104
2397.35 98
2397.47 89
2397.58 78
2397.69 66
2397.80 55
2397.91 45
2398.03 36
2398.14 28
2398.25 21
2398.36 16
2398.48 12
2398.59 9
2398.70 8
2398.81 9
2398.92 11
2399.04 13
2399.15 16
2399.26 18
2399.37 19
2399.49 19
2399.60 18
2399.71 17
2399.82 14
2399.93 11
2400.05 9
2400.16 6
2400.27 3
2400.38 0
2400.50 0
2400.61 0
2400.72 0
2400.83 0
2400.95 0
2401.06 0
2401.17 0
2401.28 0
2401.39 0
2401.51 0
2401.62 0
2401.73 0
2401.84 0
2401.96 0
2402.07 6
2402.18 12
2402.29 17
2402.41 21
2402.52 24
2402.63 24
2402.74 24
2402.86 23
2402.97 21
2403.08 20
2403.19 17
2403.30 15
2403.42 12
2403.53 9
2403.64 7
2403.75 7
2403.87 9
2403.98 12
2404.09 17
2404.20 23
2404.32 28
2404.43 33
2404.54 37
2404.65 40
2404.77 42
2404.88 43
2404.99 44
2405.10 44
2405.22 43
2405.33 41
2405.44 39
2405.55 36
2405.66 32
2405.78 27
2405.89 22
2406.00 18
2406.11 15
2406.23 12
2406.34 12
2406.45 12
2406.56 14
2406.68 16
2406.79 19
2406.90 22
2407.01 26
2407.13 29
2407.24 32
2407.35 34
2407.46 36
2407.58 37
2407.69 38
2407.80 38
2407.91 37
2408.03 36
2408.14 36
2408.25 35
2408.36 35
2408.48 35
2408.59 34
2408.70 33
2408.81 31
2408.93 30
2409.04 28
2409.15 27
2409.26 26
2409.38 26
2409.49 26
2409.60 26
2409.71 26
2409.83 25
2409.94 23
2410.05 20
2410.16 16
2410.28 11
2410.39 6
2410.50 0
2410.61 0
2410.73 0
2410.84 0
2410.95 0
2411.06 0
2411.18 0
2411.29 3
2411.40 8
2411.51 12
2411.63 15
2411.74 18
2411.85 21
2411.96 23
2412.08 25
2412.19 27
2412.30 28
2412.41 28
2412.53 27
2412.64 26
2412.75 23
2412.87 20
2412.98 17
2413.09 14
2413.20 12
2413.32 10
2413.43 9
2413.54 9
2413.65 8
2413.77 9
2413.88 9
2413.99 10
2414.10 11
2414.22 12
2414.33 12
2414.44 12
2414.55 10
2414.67 9
2414.78 7
2414.89 6
2415.00 5
2415.12 5
2415.23 7
2415.34 9
2415.46 11
2415.57 15
2415.68 18
2415.79 21
2415.91 23
2416.02 24
2416.13 24
2416.24 24
2416.36 22
2416.47 20
2416.58 18
2416.69 16
2416.81 15
2416.92 15
2417.03 16
2417.15 18
2417.26 19
2417.37 20
2417.48 20
2417.60 19
2417.71 16
2417.82 12
2417.93 7
2418.05 2
2418.16 0
2418.27 0
2418.39 0
2418.50 0
2418.61 0
2418.72 0
2418.84 0
2418.95 0
2419.06 3
2419.17 8
2419.29 13
2419.40 16
2419.51 19
2419.63 21
2419.74 22
2419.85 23
2419.96 24
2420.08 26
2420.19 27
2420.30 29
2420.41 31
2420.53 34
2420.64 35
2420.75 36
2420.87 37
2420.98 38
2421.09 38
2421.20 38
2421.32 38
2421.43 38
2421.54 38
2421.66 37
2421.77 36
2421.88 34
2421.99 32
2422.11 31
2422.22 31
2422.33 32
2422.44 34
2422.56 37
2422.67 41
2422.78 45
2422.90 48
2423.01 50
2423.12 52
2423.23 52
2423.35 51
2423.46 50
2423.57 50
2423.69 50
2423.80 52
2423.91 54
2424.02 58
2424.14 61
2424.25 64
2424.36 66
2424.48 67
2424.59 65
2424.70 63
2424.81 61
2424.93 60
2425.04 59
2425.15 59
2425.27 60
2425.38 61
2425.49 62
2425.60 61
2425.72 58
2425.83 53
2425.94 47
2426.06 40
2426.17 33
2426.28 27
2426.39 23
2426.51 20
2426.62 19
2426.73 20
2426.85 22
2426.96 25
2427.07 29
2427.19 33
2427.30 38
2427.41 42
2427.52 47
2427.64 51
2427.75 55
2427.86 58
2427.98 59
2428.09 58
2428.20 56
2428.31 52
2428.43 48
2428.54 45
2428.65 42
2428.77 42
2428.88 43
2428.99 46
2429.11 50
2429.22 53
2429.33 55
2429.44 55
2429.56 53
2429.67 49
2429.78 44
2429.90 38
2430.01 32
2430.12 28
2430.23 24
2430.35 22
2430.46 20
2430.57 18
2430.69 17
2430.80 16
2430.91 14
2431.03 14
2431.14 13
2431.25 14
2431.37 15
2431.48 18
2431.59 20
2431.70 24
2431.82 29
2431.93 34
2432.04 40
2432.16 46
2432.27 52
2432.38 57
2432.50 60
2432.61 62
2432.72 62
2432.83 61
2432.95 59
2433.06 56
2433.17 53
2433.29 49
2433.40 44
2433.51 39
2433.63 33
2433.74 26
2433.85 20
2433.97 14
2434.08 11
2434.19 10
2434.30 12
2434.42 15
2434.53 21
2434.64 27
2434.76 33
2434.87 37
2434.98 39
2435.10 39
2435.21 38
2435.32 36
2435.44 33
2435.55 30
2435.66 28
2435.77 28
2435.89 28
2436.00 30
2436.11 33
2436.23 39
2436.34 45
2436.45 51
2436.57 57
2436.68 62
2436.79 65
2436.91 66
2437.02 64
2437.13 60
2437.25 55
2437.36 49
2437.47 44
2437.59 40
2437.70 36
2437.81 34
2437.92 34
2438.04 34
2438.15 36
2438.26 39
2438.38 43
2438.49 47
2438.60 52
2438.72 57
2438.83 61
2438.94 65
2439.06 69
2439.17 72
2439.28 74
2439.40 76
2439.51 77
2439.62 79
2439.74 81
2439.85 82
2439.96 83
2440.08 83
2440.19 80
2440.30 76
2440.42 71
2440.53 65
2440.64 59
2440.75 53
2440.87 49
2440.98 45
2441.09 43
2441.21 41
2441.32 40
2441.43 38
2441.55 38
2441.66 38
2441.77 39
2441.89 41
2442.00 43
2442.11 47
2442.23 51
2442.34 55
2442.45 58
2442.57 60
2442.68 61
2442.79 61
2442.91 60
2443.02 59
2443.13 59
2443.25 59
2443.36 60
2443.47 63
2443.59 67
2443.70 71
2443.81 74
2443.93 77
2444.04 78
2444.15 78
2444.27 77
2444.38 74
2444.49 70
2444.61 65
2444.72 59
2444.83 53
2444.95 46
2445.06 40
2445.17 33
2445.29 28
2445.40 23
2445.51 19
2445.63 17
2445.74 17
2445.85 18
2445.97 20
2446.08 23
2446.19 27
2446.31 30
2446.42 34
2446.53 37
2446.65 41
2446.76 46
2446.87 52
2446.99 59
2447.10 65
2447.21 71
2447.33 75
2447.44 76
2447.55 75
2447.67 72
2447.78 66
2447.89 61
2448.01 55
2448.12 50
2448.23 46
2448.35 43
2448.46 40
2448.57 38
2448.69 36
2448.80 34
2448.91 32
2449.03 30
2449.14 29
2449.26 28
2449.37 27
2449.48 26
2449.60 25
2449.71 24
2449.82 23
2449.94 22
2450.05 22
2450.16 21
2450.28 22
2450.39 24
2450.50 26
2450.62 29
2450.73 32
2450.84 35
2450.96 38
2451.07 41
2451.18 42
2451.30 42
2451.41 42
2451.52 41
2451.64 39
2451.75 38
2451.86 36
2451.98 35
2452.09 35
2452.21 34
2452.32 35
2452.43 36
2452.55 39
2452.66 43
2452.77 47
2452.89 51
2453.00 54
2453.11 55
2453.23 55
2453.34 53
2453.45 50
2453.57 47
2453.68 44
2453.79 42
2453.91 42
2454.02 43
2454.14 45
2454.25 48
2454.36 52
2454.48 56
2454.59 59
2454.70 62
2454.82 64
2454.93 65
2455.04 64
2455.16 62
2455.27 58
2455.38 52
2455.50 46
2455.61 39
2455.73 33
2455.84 28
2455.95 25
2456.07 23
2456.18 24
2456.29 27
2456.41 31
2456.52 37
2456.63 43
2456.75 49
2456.86 55
2456.97 60
2457.09 63
2457.20 65
2457.32 66
2457.43 65
2457.54 64
2457.66 62
2457.77 61
2457.88 59
2458.00 58
2458.11 56
2458.22 54
2458.34 52
2458.45 49
2458.57 47
2458.68 46
2458.79 47
2458.91 49
2459.02 53
2459.13 57
2459.25 63
2459.36 68
2459.48 72
2459.59 75
2459.70 77
2459.82 77
2459.93 77
2460.04 77
2460.16 76
2460.27 74
2460.38 72
2460.50 70
2460.61 68
2460.73 65
2460.84 63
2460.95 61
2461.07 58
2461.18 56
2461.29 52
2461.41 49
2461.52 45
2461.64 41
2461.75 38
2461.86 35
2461.98 33
2462.09 32
2462.20 31
2462.32 31
2462.43 32
2462.55 33
2462.66 34
2462.77 35
2462.89 36
2463.00 37
2463.11 38
2463.23 38
2463.34 37
2463.46 37
2463.57 36
2463.68 35
2463.80 34
2463.91 34
2464.02 35
2464.14 36
2464.25 39
2464.37 41
2464.48 44
2464.59 45
2464.71 46
2464.82 45
2464.93 43
2465.05 40
2465.16 37
2465.28 35
2465.39 33
2465.50 32
2465.62 31
2465.73 31
2465.84 29
2465.96 27
2466.07 24
2466.19 22
2466.30 21
2466.41 21
2466.53 22
2466.64 25
2466.76 28
2466.87 31
2466.98 33
2467.10 33
2467.21 32
2467.32 29
2467.44 25
2467.55 21
2467.67 17
2467.78 14
2467.89 12
2468.01 11
2468.12 12
2468.24 14
2468.35 16
2468.46 19
2468.58 21
2468.69 23
2468.81 23
2468.92 22
2469.03 20
2469.15 18
2469.26 16
2469.37 14
2469.49 14
2469.60 14
2469.72 15
2469.83 17
2469.94 19
2470.06 20
2470.17 20
2470.29 20
2470.40 20
2470.51 21
2470.63 24
2470.74 28
2470.86 33
2470.97 40
2471.08 48
2471.20 55
2471.31 61
2471.43 65
2471.54 68
2471.65 68
2471.77 67
2471.88 65
2471.99 63
2472.11 61
2472.22 60
2472.34 59
2472.45 59
2472.56 58
2472.68 58
2472.79 58
2472.91 57
2473.02 56
2473.13 54
2473.25 53
2473.36 51
2473.48 50
2473.59 49
2473.70 48
2473.82 48
2473.93 47
2474.05 47
2474.16 46
2474.27 45
2474.39 44
2474.50 41
2474.62 39
2474.73 37
2474.84 34
2474.96 33
2475.07 31
2475.19 31
2475.30 31
2475.41 31
2475.53 32
2475.64 33
2475.76 34
2475.87 35
2475.99 37
2476.10 40
2476.21 43
2476.33 46
2476.44 50
2476.56 55
2476.67 58
2476.78 62
2476.90 64
2477.01 65
2477.13 66
2477.24 65
2477.35 65
2477.47 65
2477.58 65
2477.70 67
2477.81 70
2477.92 74
2478.04 78
2478.15 81
2478.27 82
2478.38 81
2478.50 77
2478.61 72
2478.72 66
2478.84 61
2478.95 57
2479.07 55
2479.18 56
2479.29 58
2479.41 60
2479.52 63
2479.64 64
2479.75 64
2479.86 63
2479.98 61
2480.09 59
2480.21 56
2480.32 54
2480.44 51
2480.55 48
2480.66 43
2480.78 37
2480.89 29
2481.01 21
2481.12 11
2481.23 2
2481.35 0
2481.46 0
2481.58 0
2481.69 0
2481.81 0
2481.92 0
2482.03 0
2482.15 0
2482.26 5
2482.38 11
2482.49 16
2482.60 20
2482.72 24
2482.83 27
2482.95 32
2483.06 37
2483.18 43
2483.29 48
2483.40 53
2483.52 55
2483.63 55
2483.75 52
2483.86 49
2483.98 45
2484.09 43
2484.20 42
2484.32 42
2484.43 45
2484.55 49
2484.66 53
2484.78 58
2484.89 62
2485.00 66
2485.12 69
2485.23 71
2485.35 73
2485.46 74
2485.57 75
2485.69 76
2485.80 77
2485.92 79
2486.03 81
2486.15 83
2486.26 86
2486.37 89
2486.49 91
2486.60 94
2486.72 97
2486.83 99
2486.95 100
2487.06 100
2487.18 98
2487.29 95
2487.40 90
2487.52 84
2487.63 77
2487.75 71
2487.86 67
2487.98 64
2488.09 64
2488.20 65
2488.32 67
2488.43 69
2488.55 71
2488.66 71
2488.78 69
2488.89 66
2489.00 62
2489.12 57
2489.23 53
2489.35 50
2489.46 49
2489.58 49
2489.69 49
2489.80 49
2489.92 49
2490.03 48
2490.15 47
2490.26 47
2490.38 47
2490.49 48
2490.61 50
2490.72 51
2490.83 51
2490.95 50
2491.06 49
2491.18 48
2491.29 46
2491.41 46
2491.52 47
2491.64 49
2491.75 51
2491.86 53
2491.98 55
2492.09 57
2492.21 57
2492.32 57
2492.44 57
2492.55 56
2492.67 56
2492.78 55
2492.89 55
2493.01 55
2493.12 55
2493.24 55
2493.35 54
2493.47 53
2493.58 51
2493.70 48
2493.81 44
2493.92 39
2494.04 34
2494.15 28
2494.27 23
2494.38 18
2494.50 13
2494.61 10
2494.73 7
2494.84 7
2494.95 7
2495.07 9
2495.18 12
2495.30 17
2495.41 22
2495.53 27
2495.64 32
2495.76 35
2495.87 37
2495.98 38
2496.10 37
2496.21 36
2496.33 36
2496.44 37
2496.56 39
2496.67 42
2496.79 47
2496.90 50
2497.02 53
2497.13 53
2497.24 51
2497.36 48
2497.47 44
2497.59 41
2497.70 39
2497.82 39
2497.93 40
2498.05 43
2498.16 46
2498.28 49
2498.39 50
2498.50 49
2498.62 46
2498.73 40
2498.85 34
2498.96 27
2499.08 21
2499.19 16
2499.31 12
2499.42 11
2499.54 12
2499.65 14
2499.77 18
2499.88 22
2499.99 26
2500.11 30
2500.22 32
2500.34 34
2500.45 35
2500.57 36
2500.68 37
2500.80 39
2500.91 41
2501.03 42
2501.14 41
2501.26 40
2501.37 38
2501.48 35
2501.60 33
2501.71 32
2501.83 32
2501.94 33
2502.06 35
2502.17 38
2502.29 41
2502.40 44
2502.52 47
2502.63 49
2502.75 50
2502.86 51
2502.98 51
2503.09 52
2503.20 53
2503.32 54
2503.43 56
2503.55 57
2503.66 58
2503.78 59
2503.89 60
2504.01 60
2504.12 61
2504.24 62
2504.35 63
2504.47 64
2504.58 65
2504.70 63
2504.81 60
2504.92 55
2505.04 48
2505.15 41
2505.27 34
2505.38 29
2505.50 25
2505.61 24
2505.73 23
2505.84 24
2505.96 24
2506.07 24
2506.19 24
2506.30 24
2506.42 24
2506.53 23
2506.65 24
2506.76 24
2506.88 25
2506.99 25
2507.11 26
2507.22 27
2507.33 27
2507.45 27
2507.56 27
2507.68 27
2507.79 26
2507.91 25
2508.02 24
2508.14 22
2508.25 22
2508.37 22
2508.48 22
2508.60 24
2508.71 26
2508.83 29
2508.94 31
2509.06 33
2509.17 34
2509.29 34
2509.40 33
2509.52 32
2509.63 30
2509.75 30
2509.86 29
2509.98 30
2510.09 30
2510.20 30
2510.32 30
2510.43 30
2510.55 29
2510.66 29
2510.78 30
2510.89 32
2511.01 37
2511.12 43
2511.24 50
2511.35 57
2511.47 64
2511.58 69
2511.70 72
2511.81 72
2511.93 69
2512.04 65
2512.16 58
2512.27 51
2512.39 43
2512.50 36
2512.62 29
2512.73 22
2512.85 16
2512.96 11
2513.08 7
2513.19 4
2513.31 4
2513.42 5
2513.54 7
2513.65 10
2513.77 14
2513.88 18
2514.00 20
2514.11 22
2514.23 21
2514.34 20
2514.46 17
2514.57 14
2514.69 11
2514.80 7
2514.92 5
2515.03 3
2515.15 2
2515.26 1
2515.38 2
2515.49 3
2515.61 5
2515.72 7
2515.84 9
2515.95 12
2516.07 14
2516.18 15
2516.30 16
2516.41 16
2516.53 16
2516.64 14
2516.76 12
2516.87 11
2516.98 10
2517.10 9
2517.21 9
2517.33 10
2517.44 11
2517.56 12
2517.68 14
2517.79 15
2517.91 17
2518.02 20
2518.14 22
2518.25 25
2518.37 27
2518.48 28
2518.60 29
2518.71 28
2518.83 28
2518.94 27
2519.06 28
2519.17 29
2519.29 31
2519.40 33
2519.52 34
2519.63 35
2519.75 35
2519.86 35
2519.98 35
2520.09 35
2520.21 36
2520.32 38
2520.44 42
2520.55 46
2520.67 50
2520.78 55
2520.90 58
2521.01 60
2521.13 60
2521.24 57
2521.36 53
2521.47 47
2521.59 41
2521.70 34
2521.82 28
2521.93 23
2522.05 20
2522.16 18
2522.28 17
2522.39 16
2522.51 14
2522.62 13
2522.74 12
2522.85 11
2522.97 11
2523.08 12
2523.20 14
2523.31 16
2523.43 20
2523.54 23
2523.66 26
2523.77 29
2523.89 30
2524.00 31
2524.12 31
2524.23 31
2524.35 32
2524.47 32
2524.58 33
2524.70 34
2524.81 35
2524.93 35
2525.04 34
2525.16 32
2525.27 29
2525.39 25
2525.50 20
2525.62 17
2525.73 14
2525.85 12
2525.96 13
2526.08 14
2526.19 16
2526.31 18
2526.42 20
2526.54 21
2526.65 21
2526.77 20
2526.88 18
2527.00 16
2527.11 13
2527.23 10
2527.35 8
2527.46 6
2527.58 4
2527.69 4
2527.81 4
2527.92 5
2528.04 7
2528.15 8
2528.27 9
2528.38 8
2528.50 7
2528.61 4
2528.73 1
2528.84 0
2528.96 0
2529.07 0
2529.19 0
2529.30 0
2529.42 0
2529.54 0
2529.65 3
2529.77 6
2529.88 7
2530.00 7
2530.11 5
2530.23 3
2530.34 1
2530.46 0
2530.57 0
2530.69 2
2530.80 6
2530.92 12
2531.03 18
2531.15 24
2531.26 29
2531.38 33
2531.50 34
2531.61 33
2531.73 32
2531.84 29
2531.96 28
2532.07 27
2532.19 26
2532.30 27
2532.42 27
2532.53 27
2532.65 25
2532.76 22
2532.88 18
2532.99 14
2533.11 10
2533.23 7
2533.34 6
2533.46 5
2533.57 4
2533.69 3
2533.80 3
2533.92 2
2534.03 2
2534.15 3
2534.26 6
2534.38 9
2534.49 14
2534.61 18
2534.73 21
2534.84 22
2534.96 22
2535.07 19
2535.19 16
2535.30 12
2535.42 9
2535.53 6
2535.65 4
2535.76 4
2535.88 4
2536.00 6
2536.11 9
2536.23 13
2536.34 18
2536.46 22
2536.57 25
2536.69 27
2536.80 29
2536.92 30
2537.03 31
2537.15 34
2537.26 38
2537.38 44
2537.50 49
2537.61 54
2537.73 58
2537.84 62
2537.96 65
2538.07 68
2538.19 72
2538.30 79
2538.42 87
2538.54 97
2538.65 109
2538.77 120
2538.88 132
2539.00 143
2539.11 152
2539.23 160
2539.34 166
2539.46 169
2539.57 169
2539.69 167
2539.81 163
2539.92 158
2540.04 153
2540.15 147
2540.27 143
2540.38 139
2540.50 135
2540.61 132
2540.73 128
2540.85 124
2540.96 120
2541.08 115
2541.19 109
2541.31 102
2541.42 94
2541.54 85
2541.65 76
2541.77 66
2541.89 58
2542.00 52
2542.12 48
2542.23 46
2542.35 46
2542.46 46
2542.58 46
2542.69 46
2542.81 45
2542.93 43
2543.04 42
2543.16 43
2543.27 44
2543.39 47
2543.50 50
2543.62 54
2543.73 58
2543.85 61
2543.97 64
2544.08 67
2544.20 70
2544.31 74
2544.43 77
2544.54 81
2544.66 84
2544.78 86
2544.89 87
2545.01 85
2545.12 81
2545.24 75
2545.35 67
2545.47 57
2545.58 47
2545.70 37
2545.82 27
2545.93 19
2546.05 12
2546.16 7
2546.28 3
2546.39 0
2546.51 0
2546.63 0
2546.74 0
2546.86 1
2546.97 2
2547.09 3
2547.20 3
2547.32 2
2547.44 1
2547.55 0
2547.67 0
2547.78 0
2547.90 0
2548.01 0
2548.13 0
2548.25 3
2548.36 5
2548.48 6
2548.59 7
2548.71 7
2548.82 7
2548.94 8
2549.06 8
2549.17 9
2549.29 10
2549.40 12
2549.52 14
2549.63 17
2549.75 20
2549.87 22
2549.98 23
2550.10 24
2550.21 23
2550.33 20
2550.44 16
2550.56 11
2550.68 6
2550.79 2
2550.91 0
2551.02 0
2551.14 0
2551.25 0
2551.37 0
2551.49 0
2551.60 0
2551.72 0
2551.83 0
2551.95 2
2552.07 5
2552.18 9
2552.30 12
2552.41 14
2552.53 14
2552.64 12
2552.76 9
2552.88 7
2552.99 5
2553.11 5
2553.22 8
2553.34 13
2553.45 19
2553.57 26
2553.69 32
2553.80 38
2553.92 42
2554.03 43
2554.15 43
2554.27 42
2554.38 39
2554.50 36
2554.61 32
2554.73 29
2554.84 26
2554.96 23
2555.08 21
2555.19 18
2555.31 17
2555.42 15
2555.54 14
2555.66 15
2555.77 16
2555.89 18
2556.00 22
2556.12 26
2556.24 30
2556.35 33
2556.47 34
2556.58 34
2556.70 33
2556.81 32
2556.93 30
2557.05 30
2557.16 30
2557.28 30
2557.39 29
2557.51 28
2557.63 26
2557.74 23
2557.86 20
2557.97 19
2558.09 19
2558.21 20
2558.32 24
2558.44 28
2558.55 33
2558.67 37
2558.79 41
2558.90 43
2559.02 43
2559.13 42
2559.25 40
2559.37 37
2559.48 34
2559.60 31
2559.71 29
2559.83 27
2559.95 25
2560.06 23
2560.18 20
2560.29 16
2560.41 13
2560.53 8
2560.64 4
2560.76 0
2560.87 0
2560.99 0
2561.11 0
2561.22 2
2561.34 9
2561.45 18
2561.57 29
2561.69 39
2561.80 49
2561.92 57
2562.03 63
2562.15 66
2562.27 66
2562.38 65
2562.50 62
2562.61 60
2562.73 57
2562.85 54
2562.96 51
2563.08 48
2563.19 45
2563.31 41
2563.43 36
2563.54 30
2563.66 24
2563.77 19
2563.89 13
2564.01 8
2564.12 5
2564.24 3
2564.35 3
2564.47 4
2564.59 6
2564.70 9
2564.82 12
2564.93 14
2565.05 16
2565.17 17
2565.28 16
2565.40 16
2565.51 17
2565.63 19
2565.75 23
2565.86 28
2565.98 35
2566.10 43
2566.21 50
2566.33 55
2566.44 58
2566.56 58
2566.68 56
2566.79 52
2566.91 48
2567.02 44
2567.14 41
2567.26 39
2567.37 38
2567.49 39
2567.61 41
2567.72 44
2567.84 46
2567.95 48
2568.07 48
2568.19 47
2568.30 45
2568.42 43
2568.53 40
2568.65 37
2568.77 34
2568.88 32
2569.00 30
2569.12 29
2569.23 27
2569.35 27
2569.46 27
2569.58 28
2569.70 31
2569.81 34
2569.93 37
2570.04 41
2570.16 44
2570.28 46
2570.39 46
2570.51 46
2570.63 46
2570.74 47
2570.86 48
2570.97 50
2571.09 53
2571.21 55
2571.32 55
2571.44 53
2571.56 49
2571.67 44
2571.79 37
2571.90 31
2572.02 26
2572.14 24
2572.25 23
2572.37 23
2572.49 24
2572.60 25
2572.72 26
2572.83 27
2572.95 28
2573.07 29
2573.18 29
2573.30 30
2573.42 29
2573.53 29
2573.65 27
2573.76 26
2573.88 25
2574.00 24
2574.11 25
2574.23 26
2574.35 28
2574.46 30
2574.58 32
2574.70 33
2574.81 33
2574.93 32
2575.04 30
2575.16 28
2575.28 26
2575.39 24
2575.51 23
2575.63 23
2575.74 23
2575.86 23
2575.97 24
2576.09 24
2576.21 25
2576.32 26
2576.44 27
2576.56 27
2576.67 27
2576.79 27
2576.91 26
2577.02 25
2577.14 24
2577.25 24
2577.37 24
2577.49 26
2577.60 29
2577.72 35
2577.84 43
2577.95 52
2578.07 60
2578.19 67
2578.30 72
2578.42 74
2578.53 73
2578.65 69
2578.77 64
2578.88 60
2579.00 57
2579.12 54
2579.23 52
2579.35 51
2579.47 48
2579.58 45
2579.70 41
2579.82 36
2579.93 33
2580.05 32
2580.16 32
2580.28 34
2580.40 36
2580.51 40
2580.63 42
2580.75 44
2580.86 45
2580.98 46
2581.10 46
2581.21 46
2581.33 47
2581.45 47
2581.56 47
2581.68 46
2581.79 43
2581.91 38
2582.03 29
2582.14 19
2582.26 7
2582.38 0
2582.49 0
2582.61 0
2582.73 0
2582.84 0
2582.96 0
2583.08 0
2583.19 0
2583.31 5
2583.43 13
2583.54 20
2583.66 26
2583.78 29
2583.89 31
2584.01 32
2584.12 33
2584.24 33
2584.36 33
2584.47 34
2584.59 35
2584.71 35
2584.82 35
2584.94 35
2585.06 34
2585.17 33
2585.29 33
2585.41 33
2585.52 35
2585.64 37
2585.76 39
2585.87 40
2585.99 40
2586.11 38
2586.22 35
2586.34 32
2586.46 28
2586.57 24
2586.69 21
2586.81 18
2586.92 16
2587.04 14
2587.15 13
2587.27 12
2587.39 11
2587.50 10
2587.62 10
2587.74 9
2587.85 7
2587.97 5
2588.09 3
2588.20 1
2588.32 0
2588.44 0
2588.55 0
2588.67 0
2588.79 0
2588.90 3
2589.02 10
2589.14 18
2589.25 26
2589.37 34
2589.49 39
2589.60 41
2589.72 41
2589.84 39
2589.95 35
2590.07 31
2590.19 26
2590.30 21
2590.42 17
2590.54 11
2590.65 6
2590.77 1
2590.89 0
2591.00 0
2591.12 0
2591.24 0
2591.35 0
2591.47 0
2591.59 0
2591.70 2
2591.82 6
2591.94 9
2592.05 11
2592.17 12
2592.29 11
2592.40 10
2592.52 9
2592.64 7
2592.75 4
2592.87 3
2592.99 2
2593.10 3
2593.22 6
2593.34 10
2593.45 15
2593.57 20
2593.69 24
2593.80 26
2593.92 26
2594.04 25
2594.16 24
2594.27 22
2594.39 21
2594.51 20
2594.62 19
2594.74 17
2594.86 15
2594.97 11
2595.09 7
2595.21 2
2595.32 0
2595.44 0
2595.56 0
2595.67 0
2595.79 0
2595.91 4
2596.02 11
2596.14 17
2596.26 23
2596.37 27
2596.49 29
2596.61 28
2596.72 26
2596.84 22
2596.96 18
2597.07 14
2597.19 10
2597.31 7
2597.42 5
2597.54 5
2597.66 5
2597.78 7
2597.89 10
2598.01 16
2598.13 22
2598.24 30
2598.36 37
2598.48 44
2598.59 49
2598.71 52
2598.83 52
2598.94 49
2599.06 45
2599.18 40
2599.29 35
2599.41 32
2599.53 32
2599.65 34
2599.76 38
2599.88 43
2600.00 49
2600.11 53
2600.23 55
2600.35 56
2600.46 54
2600.58 51
2600.70 48
2600.81 43
2600.93 39
2601.05 35
2601.16 32
2601.28 30
2601.40 28
2601.52 28
2601.63 29
2601.75 30
2601.87 32
2601.98 33
2602.10 33
2602.22 33
2602.33 33
2602.45 34
2602.57 36
2602.68 40
2602.80 45
2602.92 48
2603.04 50
2603.15 48
2603.27 42
2603.39 33
2603.50 21
2603.62 10
2603.74 1
2603.85 0
2603.97 0
2604.09 0
2604.20 6
2604.32 15
2604.44 24
2604.56 32
2604.67 37
2604.79 40
2604.91 42
2605.02 42
2605.14 42
2605.26 43
2605.37 43
2605.49 44
2605.61 45
2605.73 46
2605.84 46
2605.96 46
2606.08 45
2606.19 45
2606.31 45
2606.43 45
2606.54 46
2606.66 46
2606.78 47
2606.90 50
2607.01 52
2607.13 55
2607.25 58
2607.36 60
2607.48 61
2607.60 61
2607.72 59
2607.83 56
2607.95 53
2608.07 50
2608.18 47
2608.30 47
2608.42 48
2608.53 50
2608.65 53
2608.77 56
2608.89 59
2609.00 61
2609.12 62
2609.24 62
2609.35 61
2609.47 59
2609.59 58
2609.71 57
2609.82 57
2609.94 58
2610.06 59
2610.17 61
2610.29 62
2610.41 64
2610.53 66
2610.64 68
2610.76 69
2610.88 69
2610.99 70
2611.11 70
2611.23 69
2611.35 69
2611.46 67
2611.58 66
2611.70 64
2611.81 61
2611.93 57
2612.05 53
2612.17 49
2612.28 44
2612.40 40
2612.52 36
2612.63 33
2612.75 31
2612.87 30
2612.99 29
2613.10 30
2613.22 30
2613.34 31
2613.45 31
2613.57 31
2613.69 31
2613.81 31
2613.92 32
2614.04 35
2614.16 38
2614.27 42
2614.39 46
2614.51 48
2614.63 48
2614.74 46
2614.86 42
2614.98 36
2615.09 29
2615.21 23
2615.33 18
2615.45 15
2615.56 14
2615.68 15
2615.80 18
2615.92 21
2616.03 25
2616.15 29
2616.27 32
2616.38 34
2616.50 35
2616.62 35
2616.74 34
2616.85 33
2616.97 32
2617.09 32
2617.21 34
2617.32 37
2617.44 40
2617.56 43
2617.67 45
2617.79 45
2617.91 43
2618.03 39
2618.14 34
2618.26 28
2618.38 24
2618.50 20
2618.61 20
2618.73 21
2618.85 26
2618.96 32
2619.08 39
2619.20 46
2619.32 53
2619.43 58
2619.55 63
2619.67 65
2619.79 67
2619.90 67
2620.02 67
2620.14 66
2620.25 64
2620.37 62
2620.49 59
2620.61 55
2620.72 52
2620.84 48
2620.96 45
2621.08 42
2621.19 41
2621.31 40
2621.43 39
2621.55 38
2621.66 37
2621.78 35
2621.90 33
2622.02 31
2622.13 29
2622.25 28
2622.37 28
2622.48 27
2622.60 27
2622.72 27
2622.84 27
2622.95 27
2623.07 27
2623.19 29
2623.31 30
2623.42 31
2623.54 31
2623.66 30
2623.78 26
2623.89 20
2624.01 14
2624.13 7
2624.25 2
2624.36 0
2624.48 0
2624.60 0
2624.72 1
2624.83 2
2624.95 4
2625.07 4
2625.19 4
2625.30 2
2625.42 1
2625.54 0
2625.66 0
2625.77 0
2625.89 0
2626.01 0
2626.12 0
2626.24 0
2626.36 1
2626.48 4
2626.59 8
2626.71 11
2626.83 14
2626.95 15
2627.06 15
2627.18 15
2627.30 14
2627.42 14
2627.53 15
2627.65 16
2627.77 18
2627.89 21
2628.00 24
2628.12 27
2628.24 29
2628.36 31
2628.47 31
2628.59 30
2628.71 28
2628.83 25
2628.94 22
2629.06 19
2629.18 18
2629.30 18
2629.41 18
2629.53 19
2629.65 20
2629.77 20
2629.89 19
2630.00 17
2630.12 15
2630.24 13
2630.36 13
2630.47 15
2630.59 18
2630.71 22
2630.83 26
2630.94 29
2631.06 31
2631.18 32
2631.30 31
2631.41 29
2631.53 28
2631.65 27
2631.77 28
2631.88 31
2632.00 34
2632.12 38
2632.24 41
2632.35 44
2632.47 45
2632.59 45
2632.71 43
2632.82 40
2632.94 36
2633.06 31
2633.18 26
2633.30 21
2633.41 16
2633.53 12
2633.65 8
2633.77 4
2633.88 1
2634.00 0
2634.12 0
2634.24 0
2634.35 0
2634.47 0
2634.59 2
2634.71 5
2634.82 8
2634.94 11
2635.06 12
2635.18 13
2635.30 14
2635.41 16
2635.53 18
2635.65 21
2635.77 25
2635.88 30
2636.00 36
2636.12 42
2636.24 48
2636.35 52
2636.47 55
2636.59 56
2636.71 56
2636.83 54
2636.94 51
2637.06 49
2637.18 46
2637.30 44
2637.41 42
2637.53 41
2637.65 40
2637.77 37
2637.88 35
2638.00 31
2638.12 26
2638.24 22
2638.36 18
2638.47 15
2638.59 14
2638.71 15
2638.83 17
2638.94 21
2639.06 25
2639.18 28
2639.30 30
2639.42 30
2639.53 29
2639.65 27
2639.77 25
2639.89 22
2640.00 19
2640.12 16
2640.24 13
2640.36 10
2640.48 7
2640.59 5
2640.71 5
2640.83 6
2640.95 10
2641.06 16
2641.18 23
2641.30 30
2641.42 38
2641.54 44
2641.65 49
2641.77 52
2641.89 52
2642.01 51
2642.12 48
2642.24 44
2642.36 40
2642.48 36
2642.60 32
2642.71 30
2642.83 30
2642.95 30
2643.07 31
2643.18 32
2643.30 33
2643.42 32
2643.54 30
2643.66 28
2643.77 25
2643.89 23
2644.01 22
2644.13 22
2644.25 24
2644.36 27
2644.48 30
2644.60 32
2644.72 33
2644.83 33
2644.95 31
2645.07 28
2645.19 25
2645.31 23
2645.42 22
2645.54 21
2645.66 22
2645.78 24
2645.90 26
2646.01 28
2646.13 29
2646.25 31
2646.37 31
2646.49 32
2646.60 33
2646.72 35
2646.84 38
2646.96 42
2647.08 46
2647.19 49
2647.31 52
2647.43 54
2647.55 55
2647.66 54
2647.78 53
2647.90 50
2648.02 46
2648.14 41
2648.25 34
2648.37 25
2648.49 16
2648.61 8
2648.73 1
2648.84 0
2648.96 0
2649.08 0
2649.20 3
2649.32 9
2649.43 15
2649.55 20
2649.67 23
2649.79 25
2649.91 24
2650.02 22
2650.14 20
2650.26 18
2650.38 16
2650.50 15
2650.61 15
2650.73 16
2650.85 19
2650.97 24
2651.09 31
2651.20 39
2651.32 47
2651.44 54
2651.56 60
2651.68 62
2651.79 61
2651.91 57
2652.03 50
2652.15 42
2652.27 33
2652.38 25
2652.50 19
2652.62 13
2652.74 9
2652.86 6
2652.98 5
2653.09 5
2653.21 6
2653.33 10
2653.45 17
2653.57 25
2653.68 34
2653.80 43
2653.92 50
2654.04 55
2654.16 59
2654.27 60
2654.39 61
2654.51 62
2654.63 64
2654.75 66
2654.86 68
2654.98 68
2655.10 68
2655.22 65
2655.34 61
2655.46 55
2655.57 50
2655.69 46
2655.81 43
2655.93 41
2656.05 40
2656.16 40
2656.28 38
2656.40 36
2656.52 34
2656.64 31
2656.75 30
2656.87 30
2656.99 32
2657.11 36
2657.23 40
2657.35 45
2657.46 50
2657.58 53
2657.70 54
2657.82 53
2657.94 50
2658.05 46
2658.17 41
2658.29 35
2658.41 28
2658.53 22
2658.65 16
2658.76 12
2658.88 10
2659.00 9
2659.12 9
2659.24 9
2659.35 10
2659.47 10
2659.59 10
2659.71 8
2659.83 6
2659.95 4
2660.06 2
2660.18 1
2660.30 0
2660.42 0
2660.54 0
2660.65 0
2660.77 0
2660.89 0
2661.01 0
2661.13 0
2661.25 0
2661.36 1
2661.48 2
2661.60 2
2661.72 2
2661.84 2
2661.96 2
2662.07 3
2662.19 4
2662.31 7
2662.43 10
2662.55 14
2662.67 17
2662.78 21
2662.90 24
2663.02 25
2663.14 25
2663.26 24
2663.37 21
2663.49 18
2663.61 16
2663.73 14
2663.85 15
2663.97 18
2664.08 24
2664.20 31
2664.32 38
2664.44 47
2664.56 54
2664.68 61
2664.79 66
2664.91 69
2665.03 71
2665.15 71
2665.27 70
2665.39 67
2665.50 64
2665.62 61
2665.74 57
2665.86 54
2665.98 50
2666.10 47
2666.21 45
2666.33 43
2666.45 41
2666.57 40
2666.69 39
2666.81 38
2666.92 37
2667.04 36
2667.16 35
2667.28 33
2667.40 31
2667.52 29
2667.64 27
2667.75 25
2667.87 23
2667.99 21
2668.11 20
2668.23 19
2668.35 19
2668.46 18
2668.58 16
2668.70 13
2668.82 9
2668.94 4
2669.06 0
2669.17 0
2669.29 0
2669.41 0
2669.53 0
2669.65 0
2669.77 0
2669.89 0
2670.00 3
2670.12 7
2670.24 10
2670.36 11
2670.48 11
2670.60 11
2670.71 9
2670.83 6
2670.95 4
2671.07 1
2671.19 0
2671.31 0
2671.43 1
2671.54 5
2671.66 10
2671.78 17
2671.90 26
2672.02 36
2672.14 45
2672.25 53
2672.37 59
2672.49 62
2672.61 63
2672.73 62
2672.85 60
2672.97 59
2673.08 59
2673.20 60
2673.32 60
2673.44 60
2673.56 59
2673.68 57
2673.80 54
2673.91 50
2674.03 48
2674.15 47
2674.27 49
2674.39 51
2674.51 55
2674.62 57
2674.74 59
2674.86 59
2674.98 57
2675.10 54
2675.22 50
2675.34 45
2675.45 40
2675.57 36
2675.69 32
2675.81 31
2675.93 32
2676.05 36
2676.17 42
2676.28 50
2676.40 59
2676.52 67
2676.64 73
2676.76 77
2676.88 76
2677.00 73
2677.11 67
2677.23 60
2677.35 52
2677.47 45
2677.59 39
2677.71 35
2677.83 33
2677.95 32
2678.06 32
2678.18 33
2678.30 35
2678.42 37
2678.54 41
2678.66 45
2678.78 50
2678.89 54
2679.01 58
2679.13 61
2679.25 63
2679.37 62
2679.49 61
2679.61 59
2679.72 56
2679.84 54
2679.96 54
2680.08 56
2680.20 60
2680.32 66
2680.44 72
2680.56 77
2680.67 80
2680.79 81
2680.91 80
2681.03 77
2681.15 73
2681.27 69
2681.39 64
2681.50 61
2681.62 59
2681.74 57
2681.86 57
2681.98 56
2682.10 56
2682.22 56
2682.34 55
2682.45 53
2682.57 51
2682.69 47
2682.81 44
2682.93 40
2683.05 36
2683.17 34
2683.29 33
2683.40 34
2683.52 37
2683.64 41
2683.76 47
2683.88 53
2684.00 59
2684.12 64
2684.24 69
2684.35 72
2684.47 75
2684.59 77
2684.71 78
2684.83 78
2684.95 78
2685.07 77
2685.19 76
2685.30 75
2685.42 75
2685.54 75
2685.66 77
2685.78 79
2685.90 80
2686.02 81
2686.14 80
2686.25 79
2686.37 76
2686.49 73
2686.61 72
2686.73 73
2686.85 76
2686.97 81
2687.09 86
2687.21 91
2687.32 95
2687.44 98
2687.56 98
2687.68 97
2687.80 94
2687.92 90
2688.04 86
2688.16 82
2688.27 78
2688.39 75
2688.51 73
2688.63 72
2688.75 72
2688.87 72
2688.99 74
2689.11 75
2689.23 77
2689.34 77
2689.46 77
2689.58 75
2689.70 72
2689.82 68
2689.94 63
2690.06 58
2690.18 54
2690.30 52
2690.41 52
2690.53 53
2690.65 57
2690.77 61
2690.89 66
2691.01 71
2691.13 75
2691.25 78
2691.37 78
2691.48 77
2691.60 74
2691.72 72
2691.84 69
2691.96 68
2692.08 69
2692.20 70
2692.32 74
2692.44 78
2692.56 83
2692.67 89
2692.79 94
2692.91 99
2693.03 103
2693.15 106
2693.27 109
2693.39 111
2693.51 113
2693.63 116
2693.74 122
2693.86 129
2693.98 139
2694.10 151
2694.22 164
2694.34 178
2694.46 191
2694.58 204
2694.70 215
2694.82 225
2694.93 233
2695.05 239
2695.17 243
2695.29 244
2695.41 242
2695.53 239
2695.65 235
2695.77 230
2695.89 226
2696.01 221
2696.12 216
2696.24 211
2696.36 204
2696.48 195
2696.60 185
2696.72 173
2696.84 160
2696.96 147
2697.08 135
2697.20 124
2697.32 115
2697.43 107
2697.55 100
2697.67 93
2697.79 86
2697.91 78
2698.03 70
2698.15 61
2698.27 53
2698.39 46
2698.51 42
2698.62 40
2698.74 41
2698.86 43
2698.98 47
2699.10 51
2699.22 54
2699.34 57
2699.46 59
2699.58 60
2699.70 61
2699.82 62
2699.93 63
2700.05 63
2700.17 61
2700.29 59
2700.41 55
2700.53 50
2700.65 45
2700.77 40
2700.89 36
2701.01 33
2701.13 31
2701.25 30
2701.36 29
2701.48 29
2701.60 30
2701.72 31
2701.84 32
2701.96 33
2702.08 35
2702.20 38
2702.32 41
2702.44 43
2702.56 46
2702.67 47
2702.79 48
2702.91 47
2703.03 44
2703.15 40
2703.27 36
2703.39 31
2703.51 27
2703.63 23
2703.75 20
2703.87 17
2703.99 16
2704.11 15
2704.22 13
2704.34 12
2704.46 10
2704.58 9
2704.70 8
2704.82 7
2704.94 7
2705.06 8
2705.18 10
2705.30 13
2705.42 17
2705.54 21
2705.65 25
2705.77 28
2705.89 31
2706.01 31
2706.13 31
2706.25 28
2706.37 25
2706.49 21
2706.61 17
2706.73 14
2706.85 13
2706.97 14
2707.09 16
2707.21 20
2707.32 25
2707.44 30
2707.56 35
2707.68 40
2707.80 43
2707.92 45
2708.04 47
2708.16 47
2708.28 46
2708.40 44
2708.52 41
2708.64 37
2708.76 32
2708.88 26
2708.99 20
2709.11 14
2709.23 8
2709.35 3
2709.47 0
2709.59 0
2709.71 0
2709.83 0
2709.95 0
2710.07 1
2710.19 3
2710.31 6
2710.43 9
2710.55 12
2710.66 16
2710.78 20
2710.90 25
2711.02 29
2711.14 34
2711.26 37
2711.38 38
2711.50 37
2711.62 34
2711.74 31
2711.86 26
2711.98 22
2712.10 18
2712.22 14
2712.34 10
2712.46 6
2712.57 1
2712.69 0
2712.81 0
2712.93 0
2713.05 0
2713.17 0
2713.29 0
2713.41 0
2713.53 1
2713.65 6
2713.77 11
2713.89 15
2714.01 20
2714.13 25
2714.25 30
2714.37 36
2714.49 40
2714.60 43
2714.72 43
2714.84 41
2714.96 37
2715.08 32
2715.20 27
2715.32 25
2715.44 25
2715.56 28
2715.68 34
2715.80 41
2715.92 48
2716.04 55
2716.16 61
2716.28 64
2716.40 66
2716.52 65
2716.64 62
2716.75 59
2716.87 54
2716.99 50
2717.11 47
2717.23 47
2717.35 48
2717.47 53
2717.59 60
2717.71 68
2717.83 77
2717.95 84
2718.07 91
2718.19 95
2718.31 97
2718.43 99
2718.55 99
2718.67 100
2718.79 101
2718.91 103
2719.03 105
2719.14 108
2719.26 110
2719.38 114
2719.50 117
2719.62 119
2719.74 122
2719.86 125
2719.98 127
2720.10 129
2720.22 132
2720.34 135
2720.46 137
2720.58 139
2720.70 139
2720.82 136
2720.94 133
2721.06 128
2721.18 123
2721.30 118
2721.42 114
2721.54 111
2721.66 109
2721.78 108
2721.89 106
2722.01 103
2722.13 99
2722.25 94
2722.37 89
2722.49 83
2722.61 79
2722.73 75
2722.85 74
2722.97 74
2723.09 75
2723.21 77
2723.33 78
2723.45 79
2723.57 78
2723.69 76
2723.81 74
2723.93 71
2724.05 69
2724.17 67
2724.29 66
2724.41 65
2724.53 65
2724.65 64
2724.77 63
2724.89 61
2725.00 58
2725.12 54
2725.24 48
2725.36 42
2725.48 37
2725.60 32
2725.72 28
2725.84 26
2725.96 25
2726.08 25
2726.20 26
2726.32 26
2726.44 26
2726.56 25
2726.68 23
2726.80 21
2726.92 18
2727.04 15
2727.16 11
2727.28 8
2727.40 6
2727.52 5
2727.64 4
2727.76 5
2727.88 8
2728.00 10
2728.12 14
2728.24 17
2728.36 20
2728.48 23
2728.60 26
2728.72 30
2728.84 34
2728.95 38
2729.07 43
2729.19 46
2729.31 49
2729.43 51
2729.55 52
2729.67 53
2729.79 53
2729.91 54
2730.03 55
2730.15 55
2730.27 56
2730.39 57
2730.51 57
2730.63 56
2730.75 54
2730.87 51
2730.99 46
2731.11 42
2731.23 37
2731.35 32
2731.47 28
2731.59 24
2731.71 22
2731.83 20
2731.95 20
2732.07 19
2732.19 20
2732.31 21
2732.43 22
2732.55 24
2732.67 27
2732.79 29
2732.91 31
2733.03 33
2733.15 34
2733.27 34
2733.39 34
2733.51 33
2733.63 31
2733.75 30
2733.87 29
2733.99 28
2734.11 28
2734.23 28
2734.35 30
2734.47 31
2734.59 33
2734.71 35
2734.83 36
2734.95 36
2735.07 36
2735.19 34
2735.31 32
2735.43 30
2735.54 28
2735.66 25
2735.78 23
2735.90 21
2736.02 19
2736.14 18
2736.26 16
2736.38 15
2736.50 13
2736.62 12
2736.74 11
2736.86 9
2736.98 7
2737.10 6
2737.22 5
2737.34 7
2737.46 10
2737.58 15
2737.70 22
2737.82 31
2737.94 41
2738.06 50
2738.18 58
2738.30 65
2738.42 69
2738.54 71
2738.66 72
2738.78 70
2738.90 67
2739.02 64
2739.14 61
2739.26 58
2739.38 55
2739.50 51
2739.62 46
2739.74 41
2739.86 36
2739.98 30
2740.10 25
2740.22 21
2740.34 19
2740.46 19
2740.58 20
2740.70 22
2740.82 25
2740.94 29
2741.06 33
2741.18 36
2741.30 40
2741.42 44
2741.54 47
2741.66 50
2741.78 52
2741.90 52
2742.02 51
2742.14 49
2742.26 45
2742.38 41
2742.50 37
2742.62 33
2742.74 30
2742.86 27
2742.98 24
2743.10 21
2743.22 17
2743.34 13
2743.46 9
2743.58 8
2743.70 9
2743.82 11
2743.94 16
2744.06 21
2744.18 25
2744.30 29
2744.42 32
2744.54 34
2744.66 35
2744.78 36
2744.90 37
2745.02 38
2745.14 38
2745.26 38
2745.38 36
2745.50 35
2745.62 34
2745.74 33
2745.87 34
2745.99 37
2746.11 41
2746.23 46
2746.35 50
2746.47 56
2746.59 61
2746.71 66
2746.83 72
2746.95 77
2747.07 82
2747.19 87
2747.31 89
2747.43 89
2747.55 87
2747.67 83
2747.79 79
2747.91 74
2748.03 69
2748.15 66
2748.27 63
2748.39 62
2748.51 61
2748.63 59
2748.75 58
2748.87 55
2748.99 53
2749.11 50
2749.23 47
2749.35 45
2749.47 43
2749.59 42
2749.71 41
2749.83 41
2749.95 42
2750.07 44
2750.19 46
2750.31 49
2750.43 53
2750.55 57
2750.67 61
2750.79 65
2750.91 68
2751.03 70
2751.15 70
2751.27 69
2751.39 67
2751.51 65
2751.63 64
2751.75 63
2751.87 63
2751.99 63
2752.11 63
2752.23 62
2752.36 60
2752.48 56
2752.60 51
2752.72 45
2752.84 38
2752.96 32
2753.08 27
2753.20 23
2753.32 20
2753.44 19
2753.56 20
2753.68 22
2753.80 25
2753.92 27
2754.04 29
2754.16 30
2754.28 30
2754.40 29
2754.52 28
2754.64 27
2754.76 25
2754.88 25
2755.00 25
2755.12 25
2755.24 24
2755.36 24
2755.48 22
2755.60 21
2755.72 19
2755.84 17
2755.96 15
2756.08 13
2756.20 11
2756.33 9
2756.45 5
2756.57 1
2756.69 0
2756.81 0
2756.93 0
2757.05 0
2757.17 0
2757.29 0
2757.41 0
2757.53 0
2757.65 4
2757.77 8
2757.89 12
2758.01 16
2758.13 20
2758.25 25
2758.37 30
2758.49 36
2758.61 42
2758.73 47
2758.85 52
2758.97 56
2759.09 59
2759.21 61
2759.33 62
2759.45 63
2759.58 64
2759.70 64
2759.82 65
2759.94 65
2760.06 66
2760.18 67
2760.30 68
2760.42 70
2760.54 71
2760.66 73
2760.78 74
2760.90 75
2761.02 75
2761.14 74
2761.26 73
2761.38 71
2761.50 70
2761.62 69
2761.74 68
2761.86 67
2761.98 65
2762.10 62
2762.23 59
2762.35 55
2762.47 51
2762.59 47
2762.71 43
2762.83 39
2762.95 35
2763.07 31
2763.19 28
2763.31 25
2763.43 24
2763.55 25
2763.67 27
2763.79 31
2763.91 36
2764.03 41
2764.15 44
2764.27 45
2764.39 44
2764.51 43
2764.64 42
2764.76 43
2764.88 47
2765.00 55
2765.12 65
2765.24 77
2765.36 88
2765.48 97
2765.60 103
2765.72 105
2765.84 104
2765.96 101
2766.08 97
2766.20 92
2766.32 88
2766.44 84
2766.56 80
2766.68 77
2766.80 74
2766.93 72
2767.05 71
2767.17 72
2767.29 74
2767.41 77
2767.53 79
2767.65 79
2767.77 77
2767.89 73
2768.01 67
2768.13 60
2768.25 54
2768.37 48
2768.49 45
2768.61 44
2768.73 44
2768.86 46
2768.98 48
2769.10 50
2769.22 50
2769.34 49
2769.46 46
2769.58 42
2769.70 37
2769.82 33
2769.94 28
2770.06 25
2770.18 23
2770.30 23
2770.42 23
2770.54 25
2770.66 27
2770.79 30
2770.91 32
2771.03 35
2771.15 36
2771.27 37
2771.39 37
2771.51 36
2771.63 35
2771.75 35
2771.87 35
2771.99 37
2772.11 38
2772.23 39
2772.35 38
2772.47 37
2772.60 33
2772.72 29
2772.84 24
2772.96 20
2773.08 18
2773.20 18
2773.32 20
2773.44 23
2773.56 28
2773.68 32
2773.80 36
2773.92 39
2774.04 40
2774.16 41
2774.29 41
2774.41 40
2774.53 38
2774.65 37
2774.77 35
2774.89 33
2775.01 31
2775.13 29
2775.25 28
2775.37 27
2775.49 28
2775.61 29
2775.73 31
2775.86 34
2775.98 37
2776.10 39
2776.22 41
2776.34 43
2776.46 43
2776.58 43
2776.70 42
2776.82 42
2776.94 41
2777.06 41
2777.18 41
2777.30 41
2777.43 41
2777.55 42
2777.67 43
2777.79 43
2777.91 44
2778.03 44
2778.15 44
2778.27 44
2778.39 42
2778.51 40
2778.63 37
2778.75 33
2778.88 29
2779.00 25
2779.12 23
2779.24 22
2779.36 24
2779.48 27
2779.60 31
2779.72 36
2779.84 41
2779.96 47
2780.08 53
2780.20 58
2780.33 63
2780.45 66
2780.57 69
2780.69 69
2780.81 68
2780.93 64
2781.05 60
2781.17 55
2781.29 49
2781.41 43
2781.53 38
2781.66 32
2781.78 28
2781.90 24
2782.02 21
2782.14 19
2782.26 20
2782.38 22
2782.50 25
2782.62 30
2782.74 35
2782.86 40
2782.99 43
2783.11 45
2783.23 45
2783.35 43
2783.47 39
2783.59 36
2783.71 33
2783.83 31
2783.95 31
2784.07 32
2784.19 35
2784.32 39
2784.44 42
2784.56 45
2784.68 47
2784.80 46
2784.92 45
2785.04 41
2785.16 37
2785.28 32
2785.40 28
2785.53 24
2785.65 23
2785.77 24
2785.89 25
2786.01 28
2786.13 30
2786.25 31
2786.37 31
2786.49 30
2786.61 29
2786.74 29
2786.86 31
2786.98 35
2787.10 41
2787.22 48
2787.34 54
2787.46 60
2787.58 64
2787.70 66
2787.82 67
2787.95 68
2788.07 68
2788.19 67
2788.31 66
2788.43 65
2788.55 62
2788.67 58
2788.79 52
2788.91 46
2789.03 38
2789.16 31
2789.28 24
2789.40 19
2789.52 15
2789.64 13
2789.76 14
2789.88 16
2790.00 21
2790.12 27
2790.25 35
2790.37 44
2790.49 53
2790.61 62
2790.73 71
2790.85 78
2790.97 84
2791.09 89
2791.21 93
2791.34 95
2791.46 96
2791.58 96
2791.70 94
2791.82 92
2791.94 89
2792.06 87
2792.18 84
2792.30 81
2792.43 78
2792.55 74
2792.67 69
2792.79 64
2792.91 58
2793.03 51
2793.15 45
2793.27 39
2793.39 34
2793.52 29
2793.64 25
2793.76 22
2793.88 20
2794.00 18
2794.12 18
2794.24 19
2794.36 22
2794.49 26
2794.61 30
2794.73 35
2794.85 38
2794.97 41
2795.09 41
2795.21 39
2795.33 36
2795.45 32
2795.58 27
2795.70 23
2795.82 21
2795.94 19
2796.06 19
2796.18 21
2796.30 23
2796.42 26
2796.55 29
2796.67 33
2796.79 35
2796.91 38
2797.03 40
2797.15 41
2797.27 43
2797.39 44
2797.52 47
2797.64 50
2797.76 53
2797.88 57
2798.00 60
2798.12 62
2798.24 63
2798.36 62
2798.49 60
2798.61 58
2798.73 56
2798.85 54
2798.97 53
2799.09 54
2799.21 55
2799.33 58
2799.46 60
2799.58 62
2799.70 63
2799.82 62
2799.94 59
2800.06 54
2800.18 49
2800.30 43
2800.43 39
2800.55 36
2800.67 35
2800.79 37
2800.91 39
2801.03 42
2801.15 45
2801.28 47
2801.40 47
2801.52 46
2801.64 44
2801.76 42
2801.88 39
2802.00 36
2802.12 33
2802.25 30
2802.37 27
2802.49 24
2802.61 21
2802.73 17
2802.85 14
2802.97 11
2803.10 8
2803.22 6
2803.34 5
2803.46 5
2803.58 7
2803.70 11
2803.82 16
2803.94 23
2804.07 30
2804.19 37
2804.31 44
2804.43 50
2804.55 54
2804.67 56
2804.79 56
2804.92 56
2805.04 54
2805.16 53
2805.28 51
2805.40 49
2805.52 47
2805.64 45
2805.77 43
2805.89 40
2806.01 39
2806.13 39
2806.25 40
2806.37 43
2806.49 46
2806.62 49
2806.74 51
2806.86 51
2806.98 50
2807.10 49
2807.22 47
2807.34 45
2807.47 45
2807.59 45
2807.71 45
2807.83 45
2807.95 44
2808.07 43
2808.19 41
2808.32 39
2808.44 37
2808.56 37
2808.68 38
2808.80 40
2808.92 43
2809.05 46
2809.17 47
2809.29 48
2809.41 48
2809.53 47
2809.65 45
2809.77 44
2809.90 44
2810.02 44
2810.14 45
2810.26 47
2810.38 48
2810.50 50
2810.62 53
2810.75 56
2810.87 59
2810.99 62
2811.11 64
2811.23 66
2811.35 66
2811.48 65
2811.60 64
2811.72 63
2811.84 62
2811.96 63
2812.08 66
2812.20 68
2812.33 70
2812.45 70
2812.57 68
2812.69 64
2812.81 58
2812.93 51
2813.06 43
2813.18 37
2813.30 33
2813.42 30
2813.54 28
2813.66 29
2813.79 31
2813.91 34
2814.03 38
2814.15 42
2814.27 45
2814.39 49
2814.51 51
2814.64 54
2814.76 57
2814.88 61
2815.00 66
2815.12 72
2815.24 78
2815.37 84
2815.49 88
2815.61 91
2815.73 90
2815.85 88
2815.97 83
2816.10 78
2816.22 72
2816.34 66
2816.46 61
2816.58 56
2816.70 50
2816.83 45
2816.95 40
2817.07 37
2817.19 34
2817.31 33
2817.43 33
2817.56 35
2817.68 37
2817.80 41
2817.92 44
2818.04 47
2818.16 51
2818.29 54
2818.41 57
2818.53 59
2818.65 61
2818.77 63
2818.89 64
2819.02 65
2819.14 66
2819.26 66
2819.38 65
2819.50 61
2819.62 57
2819.75 50
2819.87 42
2819.99 34
2820.11 27
2820.23 22
2820.36 18
2820.48 16
2820.60 16
2820.72 18
2820.84 20
2820.96 23
2821.09 25
2821.21 28
2821.33 30
2821.45 33
2821.57 34
2821.69 35
2821.82 35
2821.94 34
2822.06 32
2822.18 29
2822.30 25
2822.43 20
2822.55 14
2822.67 8
2822.79 2
2822.91 0
2823.03 0
2823.16 0
2823.28 0
2823.40 0
2823.52 0
2823.64 3
2823.76 7
2823.89 9
2824.01 9
2824.13 7
2824.25 4
2824.37 1
2824.50 0
2824.62 0
2824.74 0
2824.86 0
2824.98 0
2825.10 5
2825.23 10
2825.35 17
2825.47 25
2825.59 32
2825.71 38
2825.84 42
2825.96 45
2826.08 47
2826.20 47
2826.32 47
2826.45 47
2826.57 47
2826.69 46
2826.81 46
2826.93 45
2827.05 43
2827.18 40
2827.30 38
2827.42 36
2827.54 37
2827.66 39
2827.79 43
2827.91 48
2828.03 54
2828.15 60
2828.27 64
2828.40 67
2828.52 68
2828.64 68
2828.76 66
2828.88 64
2829.01 61
2829.13 57
2829.25 53
2829.37 48
2829.49 42
2829.61 37
2829.74 31
2829.86 26
2829.98 21
2830.10 16
2830.22 13
2830.35 9
2830.47 7
2830.59 6
2830.71 6
2830.83 7
2830.96 9
2831.08 13
2831.20 17
2831.32 21
2831.44 25
2831.57 28
2831.69 31
2831.81 35
2831.93 38
2832.05 41
2832.18 44
2832.30 46
2832.42 46
2832.54 46
2832.66 44
2832.79 42
2832.91 40
2833.03 38
2833.15 36
2833.27 35
2833.40 32
2833.52 28
2833.64 24
2833.76 20
2833.88 15
2834.01 11
2834.13 7
2834.25 5
2834.37 4
2834.49 3
2834.62 3
2834.74 3
2834.86 3
2834.98 4
2835.10 5
2835.23 5
2835.35 6
2835.47 7
2835.59 8
2835.71 9
2835.84 9
2835.96 8
2836.08 7
2836.20 4
2836.33 1
2836.45 0
2836.57 0
2836.69 0
2836.81 0
2836.94 0
2837.06 0
2837.18 0
2837.30 0
2837.42 4
2837.55 8
2837.67 12
2837.79 14
2837.91 16
2838.03 16
2838.16 17
2838.28 17
2838.40 19
2838.52 21
2838.65 24
2838.77 26
2838.89 27
2839.01 26
2839.13 24
2839.26 21
2839.38 18
2839.50 16
2839.62 16
2839.74 17
2839.87 21
2839.99 25
2840.11 29
2840.23 34
2840.36 38
2840.48 43
2840.60 47
2840.72 51
2840.84 54
2840.97 56
2841.09 57
2841.21 56
2841.33 53
2841.45 51
2841.58 49
2841.70 48
2841.82 49
2841.94 50
2842.07 52
2842.19 53
2842.31 52
2842.43 49
2842.55 44
2842.68 38
2842.80 31
2842.92 23
2843.04 17
2843.17 13
2843.29 10
2843.41 9
2843.53 9
2843.65 11
2843.78 13
2843.90 15
2844.02 17
2844.14 19
2844.27 20
2844.39 22
2844.51 23
2844.63 25
2844.75 27
2844.88 31
2845.00 35
2845.12 40
2845.24 45
2845.37 50
2845.49 53
2845.61 55
2845.73 55
2845.86 54
2845.98 50
2846.10 47
2846.22 43
2846.34 40
2846.47 37
2846.59 35
2846.71 33
2846.83 31
2846.96 29
2847.08 27
2847.20 25
2847.32 22
2847.45 20
2847.57 19
2847.69 18
2847.81 17
2847.93 17
2848.06 18
2848.18 19
2848.30 21
2848.42 22
2848.55 22
2848.67 22
2848.79 21
2848.91 19
2849.04 18
2849.16 16
2849.28 14
2849.40 13
2849.53 11
2849.65 10
2849.77 9
2849.89 7
2850.01 6
2850.14 5
2850.26 5
2850.38 6
2850.50 9
2850.63 13
2850.75 17
2850.87 22
2850.99 25
2851.12 27
2851.24 26
2851.36 23
2851.48 18
2851.61 12
2851.73 6
2851.85 1
2851.97 0
2852.10 0
2852.22 0
2852.34 0
2852.46 0
2852.58 0
2852.71 3
2852.83 7
2852.95 11
2853.07 15
2853.20 17
2853.32 18
2853.44 18
2853.56 17
2853.69 15
2853.81 14
2853.93 13
2854.05 13
2854.18 14
2854.30 14
2854.42 13
2854.54 12
2854.67 10
2854.79 8
2854.91 5
2855.03 4
2855.16 4
2855.28 5
2855.40 7
2855.52 12
2855.65 17
2855.77 23
2855.89 29
2856.01 36
2856.14 42
2856.26 47
2856.38 50
2856.50 52
2856.63 51
2856.75 48
2856.87 44
2856.99 39
2857.12 35
2857.24 31
2857.36 28
2857.48 26
2857.61 25
2857.73 24
2857.85 24
2857.97 23
2858.10 22
2858.22 20
2858.34 18
2858.46 15
2858.59 13
2858.71 12
2858.83 12
2858.95 12
2859.08 13
2859.20 14
2859.32 16
2859.45 18
2859.57 21
2859.69 24
2859.81 27
2859.94 31
2860.06 34
2860.18 36
2860.30 37
2860.43 35
2860.55 32
2860.67 26
2860.79 18
2860.92 11
2861.04 4
2861.16 0
2861.28 0
2861.41 0
2861.53 0
2861.65 0
2861.77 1
2861.90 6
2862.02 12
2862.14 18
2862.27 25
2862.39 32
2862.51 39
2862.63 46
2862.76 53
2862.88 60
2863.00 65
2863.12 71
2863.25 75
2863.37 77
2863.49 79
2863.61 80
2863.74 81
2863.86 81
2863.98 83
2864.10 84
2864.23 86
2864.35 86
2864.47 86
2864.60 83
2864.72 78
2864.84 71
2864.96 62
2865.09 54
2865.21 46
2865.33 39
2865.45 34
2865.58 31
2865.70 30
2865.82 32
2865.95 35
2866.07 40
2866.19 46
2866.31 53
2866.44 59
2866.56 62
2866.68 63
2866.80 60
2866.93 54
2867.05 45
2867.17 35
2867.30 25
2867.42 18
2867.54 13
2867.66 11
2867.79 12
2867.91 14
2868.03 19
2868.15 24
2868.28 31
2868.40 38
2868.52 47
2868.65 57
2868.77 67
2868.89 78
2869.01 87
2869.14 96
2869.26 102
2869.38 108
2869.51 112
2869.63 116
2869.75 119
2869.87 122
2870.00 124
2870.12 124
2870.24 122
2870.36 119
2870.49 114
2870.61 108
2870.73 103
2870.86 98
2870.98 95
2871.10 93
2871.22 91
2871.35 91
2871.47 91
2871.59 91
2871.72 90
2871.84 89
2871.96 88
2872.08 88
2872.21 88
2872.33 89
2872.45 91
2872.58 93
2872.70 94
2872.82 93
2872.94 90
2873.07 86
2873.19 80
2873.31 73
2873.44 67
2873.56 61
2873.68 58
2873.80 55
2873.93 54
2874.05 54
2874.17 54
2874.30 52
2874.42 49
2874.54 45
2874.66 38
2874.79 30
2874.91 22
2875.03 15
2875.16 9
2875.28 5
2875.40 4
2875.53 4
2875.65 5
2875.77 7
2875.89 9
2876.02 10
2876.14 11
2876.26 11
2876.39 12
2876.51 13
2876.63 14
2876.75 15
2876.88 16
2877.00 16
2877.12 16
2877.25 13
2877.37 10
2877.49 7
2877.62 4
2877.74 1
2877.86 0
2877.98 0
2878.11 1
2878.23 2
2878.35 3
2878.48 3
2878.60 2
2878.72 0
2878.85 0
2878.97 0
2879.09 0
2879.21 0
2879.34 0
2879.46 2
2879.58 9
2879.71 17
2879.83 26
2879.95 36
2880.08 45
2880.20 52
2880.32 58
2880.44 61
2880.57 63
2880.69 65
2880.81 65
2880.94 67
2881.06 68
2881.18 70
2881.31 73
2881.43 75
2881.55 76
2881.67 78
2881.80 79
2881.92 80
2882.04 82
2882.17 84
2882.29 86
2882.41 88
2882.54 89
2882.66 88
2882.78 87
2882.91 85
2883.03 83
2883.15 80
2883.27 76
2883.40 72
2883.52 67
2883.64 60
2883.77 53
2883.89 45
2884.01 38
2884.14 32
2884.26 27
2884.38 23
2884.51 21
2884.63 19
2884.75 17
2884.87 15
2885.00 12
2885.12 9
2885.24 7
2885.37 5
2885.49 3
2885.61 1
2885.74 0
2885.86 0
2885.98 0
2886.11 0
2886.23 2
2886.35 5
2886.48 10
2886.60 16
2886.72 21
2886.85 26
2886.97 30
2887.09 31
2887.21 31
2887.34 30
2887.46 28
2887.58 27
2887.71 26
2887.83 26
2887.95 29
2888.08 32
2888.20 37
2888.32 42
2888.45 48
2888.57 53
2888.69 58
2888.82 61
2888.94 63
2889.06 63
2889.19 62
2889.31 59
2889.43 55
2889.56 51
2889.68 48
2889.80 46
2889.93 45
2890.05 45
2890.17 44
2890.29 44
2890.42 43
2890.54 41
2890.66 40
2890.79 38
2890.91 36
2891.03 34
2891.16 34
2891.28 33
2891.40 33
2891.53 34
2891.65 35
2891.77 36
2891.90 37
2892.02 37
2892.14 36
2892.27 33
2892.39 29
2892.51 23
2892.64 16
2892.76 9
2892.88 2
2893.01 0
2893.13 0
2893.25 0
2893.38 0
2893.50 0
2893.62 0
2893.75 0
2893.87 0
2893.99 4
2894.12 14
2894.24 24
2894.36 32
2894.49 39
2894.61 44
2894.73 46
2894.86 46
2894.98 44
2895.10 41
2895.23 37
2895.35 33
2895.47 30
2895.60 27
2895.72 26
2895.84 26
2895.97 28
2896.09 30
2896.21 34
2896.34 38
2896.46 43
2896.58 47
2896.71 50
2896.83 54
2896.95 56
2897.08 58
2897.20 60
2897.32 60
2897.45 60
2897.57 58
2897.69 56
2897.82 52
2897.94 47
2898.06 42
2898.19 37
2898.31 33
2898.43 31
2898.56 31
2898.68 32
2898.80 36
2898.93 40
2899.05 45
2899.17 49
2899.30 52
2899.42 55
2899.55 56
2899.67 57
2899.79 58
2899.92 58
2900.04 57
2900.16 55
2900.29 52
2900.41 48
2900.53 44
2900.66 39
2900.78 34
2900.90 30
2901.03 26
2901.15 24
2901.27 22
2901.40 22
2901.52 23
2901.64 24
2901.77 26
2901.89 27
2902.01 28
2902.14 29
2902.26 30
2902.38 30
2902.51 30
2902.63 29
2902.76 29
2902.88 28
2903.00 28
2903.13 28
2903.25 30
2903.37 33
2903.50 37
2903.62 42
2903.74 48
2903.87 54
2903.99 60
2904.11 65
2904.24 68
2904.36 70
2904.48 69
2904.61 67
2904.73 63
2904.86 59
2904.98 54
2905.10 50
2905.23 47
2905.35 44
2905.47 42
2905.60 41
2905.72 40
2905.84 39
2905.97 38
2906.09 36
2906.21 34
2906.34 31
2906.46 28
2906.59 24
2906.71 20
2906.83 17
2906.96 15
2907.08 13
2907.20 13
2907.33 14
2907.45 15
2907.57 16
2907.70 18
2907.82 19
2907.94 19
2908.07 18
2908.19 17
2908.32 14
2908.44 12
2908.56 9
2908.69 8
2908.81 8
2908.93 10
2909.06 15
2909.18 22
2909.30 32
2909.43 44
2909.55 57
2909.68 69
2909.80 80
2909.92 89
2910.05 95
2910.17 99
2910.29 100
2910.42 99
2910.54 96
2910.66 91
2910.79 85
2910.91 78
2911.04 71
2911.16 63
2911.28 55
2911.41 48
2911.53 42
2911.65 39
2911.78 37
2911.90 38
2912.03 41
2912.15 46
2912.27 51
2912.40 55
2912.52 58
2912.64 59
2912.77 58
2912.89 56
2913.02 54
2913.14 53
2913.26 53
2913.39 56
2913.51 59
2913.63 63
2913.76 66
2913.88 66
2914.00 65
2914.13 61
2914.25 57
2914.38 51
2914.50 47
2914.62 43
2914.75 41
2914.87 40
2914.99 39
2915.12 39
2915.24 38
2915.37 37
2915.49 36
2915.61 35
2915.74 34
2915.86 32
2915.99 30
2916.11 26
2916.23 22
2916.36 16
2916.48 9
2916.60 3
2916.73 0
2916.85 0
2916.98 0
2917.10 0
2917.22 0
2917.35 0
2917.47 0
2917.59 0
2917.72 2
2917.84 8
2917.97 13
2918.09 19
2918.21 26
2918.34 33
2918.46 41
2918.59 49
2918.71 58
2918.83 66
2918.96 73
2919.08 80
2919.20 85
2919.33 89
2919.45 94
2919.58 99
2919.70 104
2919.82 109
2919.95 113
2920.07 114
2920.20 114
2920.32 110
2920.44 104
2920.57 96
2920.69 89
2920.81 84
2920.94 82
2921.06 82
2921.19 84
2921.31 86
2921.43 89
2921.56 90
2921.68 90
2921.81 90
2921.93 89
2922.05 89
2922.18 89
2922.30 88
2922.43 85
2922.55 80
2922.67 73
2922.80 64
2922.92 54
2923.05 46
2923.17 40
2923.29 38
2923.42 40
2923.54 43
2923.66 48
2923.79 52
2923.91 55
2924.04 57
2924.16 57
2924.28 57
2924.41 57
2924.53 57
2924.66 58
2924.78 58
2924.90 58
2925.03 56
2925.15 53
2925.28 49
2925.40 45
2925.52 41
2925.65 37
2925.77 35
2925.90 33
2926.02 33
2926.14 34
2926.27 36
2926.39 38
2926.52 41
2926.64 43
2926.76 45
2926.89 46
2927.01 46
2927.14 46
2927.26 45
2927.38 44
2927.51 43
2927.63 42
2927.76 41
2927.88 40
2928.00 38
2928.13 35
2928.25 30
2928.38 25
2928.50 20
2928.62 15
2928.75 11
2928.87 8
2929.00 7
2929.12 7
2929.25 8
2929.37 11
2929.49 15
2929.62 20
2929.74 26
2929.87 33
2929.99 41
2930.11 48
2930.24 55
2930.36 60
2930.49 63
2930.61 64
2930.73 63
2930.86 60
2930.98 58
2931.11 55
2931.23 53
2931.35 51
2931.48 50
2931.60 49
2931.73 47
2931.85 44
2931.98 41
2932.10 37
2932.22 35
2932.35 34
2932.47 35
2932.60 38
2932.72 43
2932.84 48
2932.97 54
2933.09 58
2933.22 60
2933.34 61
2933.46 59
2933.59 57
2933.71 54
2933.84 52
2933.96 52
2934.09 55
2934.21 60
2934.33 68
2934.46 76
2934.58 84
2934.71 89
2934.83 92
2934.95 92
2935.08 90
2935.20 87
2935.33 84
2935.45 83
2935.58 85
2935.70 89
2935.82 95
2935.95 101
2936.07 107
2936.20 111
2936.32 114
2936.45 114
2936.57 113
2936.69 111
2936.82 110
2936.94 110
2937.07 111
2937.19 114
2937.31 117
2937.44 120
2937.56 123
2937.69 126
2937.81 127
2937.94 127
2938.06 125
2938.18 123
2938.31 120
2938.43 116
2938.56 112
2938.68 107
2938.81 102
2938.93 97
2939.05 93
2939.18 90
2939.30 88
2939.43 87
2939.55 88
2939.68 89
2939.80 91
2939.92 94
2940.05 97
2940.17 99
2940.30 99
2940.42 98
2940.55 96
2940.67 92
2940.79 88
2940.92 84
2941.04 80
2941.17 78
2941.29 75
2941.42 74
2941.54 73
2941.66 72
2941.79 73
2941.91 76
2942.04 80
2942.16 86
2942.29 92
2942.41 99
2942.54 105
2942.66 108
2942.78 110
2942.91 109
2943.03 106
2943.16 102
2943.28 97
2943.41 91
2943.53 84
2943.65 76
2943.78 68
2943.90 59
2944.03 51
2944.15 43
2944.28 38
2944.40 37
2944.53 39
2944.65 44
2944.77 53
2944.90 63
2945.02 73
2945.15 82
2945.27 89
2945.40 93
2945.52 95
2945.64 97
2945.77 98
2945.89 100
2946.02 102
2946.14 105
2946.27 106
2946.39 106
2946.52 104
2946.64 100
2946.76 95
2946.89 88
2947.01 81
2947.14 73
2947.26 66
2947.39 59
2947.51 53
2947.64 48
2947.76 43
2947.88 38
2948.01 34
2948.13 30
2948.26 27
2948.38 25
2948.51 24
2948.63 25
2948.76 27
2948.88 30
2949.00 34
2949.13 37
2949.25 39
2949.38 41
2949.50 41
2949.63 41
2949.75 41
2949.88 41
2950.00 40
2950.13 39
2950.25 38
2950.37 36
2950.50 33
2950.62 30
2950.75 28
2950.87 26
2951.00 25
2951.12 26
2951.25 29
2951.37 32
2951.49 36
2951.62 39
2951.74 42
2951.87 43
2951.99 41
2952.12 39
2952.24 35
2952.37 31
2952.49 27
2952.62 24
2952.74 22
2952.87 23
2952.99 25
2953.11 28
2953.24 32
2953.36 37
2953.49 41
2953.61 44
2953.74 45
2953.86 45
2953.99 42
2954.11 38
2954.24 33
2954.36 28
2954.48 24
2954.61 21
2954.73 19
2954.86 19
2954.98 20
2955.11 22
2955.23 24
2955.36 25
2955.48 25
2955.61 23
2955.73 20
2955.86 16
2955.98 12
2956.10 8
2956.23 5
2956.35 2
2956.48 0
2956.60 0
2956.73 0
2956.85 2
2956.98 6
2957.10 11
2957.23 17
2957.35 26
2957.48 35
2957.60 45
2957.73 54
2957.85 62
2957.97 67
2958.10 68
2958.22 66
2958.35 60
2958.47 51
2958.60 40
2958.72 29
2958.85 19
2958.97 11
2959.10 6
2959.22 4
2959.35 4
2959.47 6
2959.60 9
2959.72 11
2959.84 13
2959.97 13
2960.09 11
2960.22 8
2960.34 6
2960.47 4
2960.59 4
2960.72 6
2960.84 8
2960.97 12
2961.09 16
2961.22 19
2961.34 22
2961.47 23
2961.59 24
2961.72 23
2961.84 20
2961.97 18
2962.09 15
2962.21 13
2962.34 12
2962.46 12
2962.59 13
2962.71 15
2962.84 18
2962.96 19
2963.09 20
2963.21 20
2963.34 19
2963.46 18
2963.59 17
2963.71 16
2963.84 15
2963.96 14
2964.09 12
2964.21 9
2964.34 5
2964.46 0
2964.59 0
2964.71 0
2964.84 0
2964.96 0
2965.09 0
2965.21 0
2965.33 0
2965.46 2
2965.58 8
2965.71 13
2965.83 18
2965.96 22
2966.08 27
2966.21 31
2966.33 37
2966.46 43
2966.58 49
2966.71 54
2966.83 57
2966.96 58
2967.08 57
2967.21 53
2967.33 48
2967.46 41
2967.58 34
2967.71 28
2967.83 23
2967.96 19
2968.08 16
2968.21 15
2968.33 15
2968.46 16
2968.58 17
2968.71 18
2968.83 18
2968.96 18
2969.08 18
2969.21 17
2969.33 16
2969.46 16
2969.58 17
2969.71 18
2969.83 20
2969.96 20
2970.08 20
2970.21 18
2970.33 15
2970.45 11
2970.58 6
2970.70 2
2970.83 0
2970.95 0
2971.08 0
2971.20 0
2971.33 2
2971.45 3
2971.58 5
2971.70 6
2971.83 8
2971.95 9
2972.08 12
2972.20 15
2972.33 18
2972.45 20
2972.58 22
2972.70 23
2972.83 23
2972.95 23
2973.08 23
2973.20 24
2973.33 26
2973.45 28
2973.58 31
2973.70 33
2973.83 33
2973.95 32
2974.08 30
2974.20 27
2974.33 23
2974.45 20
2974.58 17
2974.70 13
2974.83 10
2974.95 7
2975.08 4
2975.20 1
2975.33 0
2975.45 0
2975.58 0
2975.70 1
2975.83 5
2975.95 9
2976.08 14
2976.20 18
2976.33 21
2976.45 22
2976.58 22
2976.70 22
2976.83 22
2976.96 22
2977.08 24
2977.21 26
2977.33 27
2977.46 29
2977.58 29
2977.71 28
2977.83 27
2977.96 25
2978.08 25
2978.21 25
2978.33 27
2978.46 30
2978.58 33
2978.71 37
2978.83 39
2978.96 40
2979.08 40
2979.21 38
2979.33 35
2979.46 33
2979.58 31
2979.71 30
2979.83 31
2979.96 33
2980.08 36
2980.21 40
2980.33 44
2980.46 47
2980.58 49
2980.71 50
2980.83 49
2980.96 47
2981.08 45
2981.21 43
2981.33 41
2981.46 39
2981.58 37
2981.71 36
2981.83 34
2981.96 32
2982.09 31
2982.21 30
2982.34 31
2982.46 32
2982.59 35
2982.71 39
2982.84 43
2982.96 47
2983.09 50
2983.21 51
2983.34 50
2983.46 49
2983.59 46
2983.71 42
2983.84 38
2983.96 34
2984.09 30
2984.21 25
2984.34 20
2984.46 16
2984.59 11
2984.71 7
2984.84 3
2984.97 1
2985.09 0
2985.22 0
2985.34 0
2985.47 0
2985.59 0
2985.72 0
2985.84 0
2985.97 0
2986.09 0
2986.22 0
2986.34 1
2986.47 3
2986.59 5
2986.72 7
2986.84 9
2986.97 11
2987.09 11
2987.22 11
2987.35 11
2987.47 11
2987.60 11
2987.72 13
2987.85 16
2987.97 21
2988.10 27
2988.22 34
2988.35 40
2988.47 45
2988.60 47
2988.72 48
2988.85 46
2988.97 42
2989.10 38
2989.22 35
2989.35 32
2989.48 32
2989.60 33
2989.73 36
2989.85 40
2989.98 45
2990.10 50
2990.23 56
2990.35 60
2990.48 63
2990.60 65
2990.73 64
2990.85 61
2990.98 56
2991.11 51
2991.23 46
2991.36 43
2991.48 41
2991.61 43
2991.73 46
2991.86 52
2991.98 60
2992.11 69
2992.23 78
2992.36 88
2992.48 96
2992.61 104
2992.74 109
2992.86 111
2992.99 112
2993.11 109
2993.24 106
2993.36 101
2993.49 97
2993.61 95
2993.74 93
2993.86 91
2993.99 90
2994.11 87
2994.24 83
2994.37 78
2994.49 72
2994.62 66
2994.74 61
2994.87 59
2994.99 59
2995.12 62
2995.24 66
2995.37 71
2995.49 77
2995.62 82
2995.75 87
2995.87 91
2996.00 94
2996.12 97
2996.25 99
2996.37 100
2996.50 101
2996.62 101
2996.75 99
2996.88 96
2997.00 92
2997.13 87
2997.25 82
2997.38 76
2997.50 69
2997.63 62
2997.75 55
2997.88 48
2998.00 40
2998.13 33
2998.26 27
2998.38 21
2998.51 18
2998.63 17
2998.76 16
2998.88 17
2999.01 18
2999.13 18
2999.26 18
2999.39 16
2999.51 15
2999.64 13
2999.76 12
2999.89 11
3000.01 11
3000.14 12
3000.26 14
3000.39 15
3000.52 17
3000.64 18
3000.77 17
3000.89 16
3001.02 13
3001.14 10
3001.27 6
3001.39 3
3001.52 0
3001.65 0
3001.77 0
3001.90 0
3002.02 0
3002.15 0
3002.27 0
3002.40 0
3002.52 0
3002.65 0
3002.78 0
3002.90 0
3003.03 1
3003.15 3
3003.28 6
3003.40 10
3003.53 16
3003.66 23
3003.78 30
3003.91 37
3004.03 44
3004.16 50
3004.28 55
3004.41 58
3004.53 59
3004.66 58
3004.79 54
3004.91 49
3005.04 42
3005.16 35
3005.29 28
3005.41 23
3005.54 19
3005.67 17
3005.79 16
3005.92 16
3006.04 16
3006.17 15
3006.29 15
3006.42 15
3006.55 16
3006.67 17
3006.80 19
3006.92 22
3007.05 25
3007.17 27
3007.30 30
3007.43 31
3007.55 32
3007.68 33
3007.80 32
3007.93 31
3008.05 29
3008.18 27
3008.31 23
3008.43 19
3008.56 15
3008.68 12
3008.81 9
3008.93 8
3009.06 9
3009.19 11
3009.31 15
3009.44 20
3009.56 27
3009.69 34
3009.81 41
3009.94 50
3010.07 58
3010.19 65
3010.32 71
3010.44 74
3010.57 75
3010.69 73
3010.82 69
3010.95 65
3011.07 61
3011.20 58
3011.32 57
3011.45 57
3011.58 58
3011.70 60
3011.83 60
3011.95 60
3012.08 58
3012.20 54
3012.33 51
3012.46 47
3012.58 44
3012.71 42
3012.83 43
3012.96 45
3013.09 49
3013.21 54
3013.34 58
3013.46 61
3013.59 62
3013.71 62
3013.84 62
3013.97 61
3014.09 62
3014.22 64
3014.34 66
3014.47 69
3014.60 70
3014.72 70
3014.85 69
3014.97 66
3015.10 63
3015.22 60
3015.35 58
3015.48 57
3015.60 56
3015.73 55
3015.85 54
3015.98 52
3016.11 48
3016.23 44
3016.36 40
3016.48 37
3016.61 35
3016.74 33
3016.86 33
3016.99 35
3017.11 37
3017.24 40
3017.37 44
3017.49 49
3017.62 54
3017.74 58
3017.87 63
3017.99 67
3018.12 69
3018.25 71
3018.37 71
3018.50 69
3018.62 67
3018.75 63
3018.88 59
3019.00 55
3019.13 51
3019.25 49
3019.38 47
3019.51 47
3019.63 47
3019.76 48
3019.88 47
3020.01 45
3020.14 42
3020.26 38
3020.39 33
3020.51 28
3020.64 23
3020.77 19
3020.89 16
3021.02 14
3021.14 13
3021.27 13
3021.40 14
3021.52 15
3021.65 17
3021.77 18
3021.90 19
3022.03 18
3022.15 17
3022.28 15
3022.40 13
3022.53 11
3022.66 10
3022.78 11
3022.91 12
3023.03 15
3023.16 18
3023.29 21
3023.41 24
3023.54 25
3023.66 25
3023.79 23
3023.92 21
3024.04 18
3024.17 14
3024.29 9
3024.42 4
3024.55 0
3024.67 0
3024.80 0
3024.92 0
3025.05 0
3025.18 0
3025.30 0
3025.43 0
3025.56 6
3025.68 13
3025.81 18
3025.93 21
3026.06 22
3026.19 22
3026.31 20
3026.44 18
3026.56 15
3026.69 14
3026.82 14
3026.94 14
3027.07 15
3027.19 16
3027.32 17
3027.45 19
3027.57 21
3027.70 24
3027.83 27
3027.95 32
3028.08 38
3028.20 45
3028.33 51
3028.46 56
3028.58 61
3028.71 64
3028.83 67
3028.96 69
3029.09 71
3029.21 73
3029.34 75
3029.47 76
3029.59 75
3029.72 74
3029.84 71
3029.97 68
3030.10 64
3030.22 60
3030.35 56
3030.47 52
3030.60 47
3030.73 42
3030.85 37
3030.98 32
3031.11 28
3031.23 24
3031.36 22
3031.48 20
3031.61 20
3031.74 20
3031.86 20
3031.99 21
3032.12 21
3032.24 21
3032.37 21
3032.49 19
3032.62 17
3032.75 15
3032.87 12
3033.00 8
3033.13 4
3033.25 0
3033.38 0
3033.50 0
3033.63 0
3033.76 0
3033.88 0
3034.01 0
3034.14 0
3034.26 1
3034.39 6
3034.51 12
3034.64 18
3034.77 22
3034.89 25
3035.02 27
3035.15 27
3035.27 25
3035.40 23
3035.52 19
3035.65 16
3035.78 13
3035.90 10
3036.03 8
3036.16 7
3036.28 6
3036.41 6
3036.54 7
3036.66 8
3036.79 11
3036.91 14
3037.04 18
3037.17 23
3037.29 28
3037.42 33
3037.55 37
3037.67 39
3037.80 41
3037.92 41
3038.05 41
3038.18 42
3038.30 43
3038.43 46
3038.56 50
3038.68 55
3038.81 60
3038.94 65
3039.06 68
3039.19 69
3039.31 68
3039.44 66
3039.57 61
3039.69 56
3039.82 49
3039.95 43
3040.07 37
3040.20 31
3040.33 26
3040.45 22
3040.58 19
3040.71 17
3040.83 17
3040.96 17
3041.08 17
3041.21 18
3041.34 18
3041.46 17
3041.59 17
3041.72 16
3041.84 15
3041.97 15
3042.10 15
3042.22 16
3042.35 16
3042.48 17
3042.60 17
3042.73 17
3042.85 17
3042.98 17
3043.11 17
3043.23 17
3043.36 18
3043.49 19
3043.61 20
3043.74 21
3043.87 23
3043.99 26
3044.12 29
3044.25 32
3044.37 34
3044.50 34
3044.63 33
3044.75 31
3044.88 27
3045.00 23
3045.13 19
3045.26 16
3045.38 15
3045.51 15
3045.64 17
3045.76 19
3045.89 23
3046.02 28
3046.14 33
3046.27 38
3046.40 44
3046.52 48
3046.65 52
3046.78 55
3046.90 56
3047.03 57
3047.16 57
3047.28 57
3047.41 58
3047.54 60
3047.66 63
3047.79 66
3047.91 69
3048.04 71
3048.17 73
3048.29 73
3048.42 72
3048.55 70
3048.67 67
3048.80 63
3048.93 58
3049.05 53
3049.18 47
3049.31 43
3049.43 38
3049.56 35
3049.69 33
3049.81 31
3049.94 31
3050.07 30
3050.19 31
3050.32 32
3050.45 34
3050.57 36
3050.70 39
3050.83 43
3050.95 46
3051.08 48
3051.21 50
3051.33 52
3051.46 53
3051.59 54
3051.71 54
3051.84 56
3051.97 57
3052.09 59
3052.22 60
3052.35 62
3052.47 64
3052.60 66
3052.73 69
3052.85 71
3052.98 74
3053.11 76
3053.23 78
3053.36 80
3053.49 82
3053.61 84
3053.74 86
3053.87 88
3053.99 90
3054.12 92
3054.25 94
3054.37 94
3054.50 94
3054.63 93
3054.75 92
3054.88 92
3055.01 92
3055.13 93
3055.26 95
3055.39 96
3055.51 97
3055.64 97
3055.77 94
3055.89 90
3056.02 84
3056.15 75
3056.27 66
3056.40 57
3056.53 49
3056.65 43
3056.78 40
3056.91 39
3057.03 41
3057.16 43
3057.29 46
3057.41 48
3057.54 49
3057.67 49
3057.79 49
3057.92 48
3058.05 47
3058.17 47
3058.30 47
3058.43 47
3058.55 46
3058.68 44
3058.81 42
3058.94 39
3059.06 37
3059.19 37
3059.32 37
3059.44 39
3059.57 41
3059.70 45
3059.82 48
3059.95 50
3060.08 52
3060.20 53
3060.33 53
3060.46 52
3060.58 51
3060.71 49
3060.84 48
3060.96 46
3061.09 44
3061.22 43
3061.34 42
3061.47 41
3061.60 41
3061.72 40
3061.85 39
3061.98 38
3062.11 37
3062.23 36
3062.36 35
3062.49 34
3062.61 33
3062.74 31
3062.87 30
3062.99 30
3063.12 30
3063.25 32
3063.37 35
3063.50 39
3063.63 44
3063.75 49
3063.88 53
3064.01 58
3064.14 62
3064.26 65
3064.39 69
3064.52 72
3064.64 74
3064.77 76
3064.90 77
3065.02 77
3065.15 77
3065.28 75
3065.40 73
3065.53 70
3065.66 68
3065.79 67
3065.91 66
3066.04 67
3066.17 67
3066.29 68
3066.42 69
3066.55 70
3066.67 71
3066.80 71
3066.93 71
3067.05 71
3067.18 70
3067.31 69
3067.44 67
3067.56 64
3067.69 60
3067.82 55
3067.94 49
3068.07 43
3068.20 36
3068.32 30
3068.45 23
3068.58 18
3068.71 13
3068.83 9
3068.96 7
3069.09 6
3069.21 6
3069.34 7
3069.47 8
3069.59 8
3069.72 9
3069.85 9
3069.98 10
3070.10 10
3070.23 9
3070.36 7
3070.48 5
3070.61 1
3070.74 0
3070.86 0
3070.99 0
3071.12 0
3071.25 0
3071.37 0
3071.50 0
3071.63 1
3071.75 3
3071.88 5
3072.01 6
3072.13 6
3072.26 7
3072.39 9
3072.52 11
3072.64 13
3072.77 16
3072.90 18
3073.02 21
3073.15 25
3073.28 29
3073.41 33
3073.53 37
3073.66 40
3073.79 41
3073.91 41
3074.04 40
3074.17 38
3074.30 37
3074.42 38
3074.55 42
3074.68 48
3074.80 55
3074.93 62
3075.06 67
3075.19 69
3075.31 68
3075.44 64
3075.57 59
3075.69 54
3075.82 50
3075.95 49
3076.08 50
3076.20 54
3076.33 58
3076.46 63
3076.58 68
3076.71 72
3076.84 75
3076.97 78
3077.09 80
3077.22 81
3077.35 81
3077.47 80
3077.60 78
3077.73 74
3077.86 69
3077.98 62
3078.11 56
3078.24 49
3078.36 44
3078.49 42
3078.62 42
3078.75 46
3078.87 52
3079.00 60
3079.13 69
3079.25 77
3079.38 84
3079.51 90
3079.64 95
3079.76 98
3079.89 101
3080.02 102
3080.14 102
3080.27 101
3080.40 98
3080.53 94
3080.65 87
3080.78 80
3080.91 71
3081.04 62
3081.16 54
3081.29 47
3081.42 41
3081.54 37
3081.67 35
3081.80 35
3081.93 36
3082.05 39
3082.18 42
3082.31 44
3082.44 46
3082.56 46
3082.69 44
3082.82 42
3082.94 40
3083.07 38
3083.20 39
3083.33 42
3083.45 48
3083.58 56
3083.71 65
3083.84 74
3083.96 81
3084.09 86
3084.22 88
3084.34 88
3084.47 85
3084.60 80
3084.73 75
3084.85 71
3084.98 67
3085.11 64
3085.24 61
3085.36 59
3085.49 56
3085.62 53
3085.75 49
3085.87 44
3086.00 40
3086.13 35
3086.25 30
3086.38 27
3086.51 25
3086.64 23
3086.76 23
3086.89 24
3087.02 25
3087.15 26
3087.27 28
3087.40 29
3087.53 31
3087.66 32
3087.78 33
3087.91 34
3088.04 34
3088.17 35
3088.29 35
3088.42 35
3088.55 35
3088.67 35
3088.80 35
3088.93 34
3089.06 33
3089.18 30
3089.31 27
3089.44 22
3089.57 17
3089.69 12
3089.82 6
3089.95 2
3090.08 0
3090.20 0
3090.33 0
3090.46 1
3090.59 6
3090.71 12
3090.84 19
3090.97 24
3091.10 28
3091.22 30
3091.35 30
3091.48 28
3091.61 24
3091.73 20
3091.86 16
3091.99 14
3092.12 12
3092.24 12
3092.37 13
3092.50 14
3092.63 17
3092.75 20
3092.88 25
3093.01 30
3093.14 37
3093.26 45
3093.39 52
3093.52 59
3093.65 64
3093.77 69
3093.90 72
3094.03 75
3094.16 77
3094.28 79
3094.41 82
3094.54 85
3094.67 88
3094.79 91
3094.92 94
3095.05 95
3095.18 95
3095.30 95
3095.43 94
3095.56 93
3095.69 93
3095.81 92
3095.94 91
3096.07 90
3096.20 86
3096.32 82
3096.45 76
3096.58 70
3096.71 65
3096.83 60
3096.96 58
3097.09 57
3097.22 58
3097.34 59
3097.47 60
3097.60 60
3097.73 60
3097.85 58
3097.98 56
3098.11 53
3098.24 50
3098.36 47
3098.49 45
3098.62 44
3098.75 44
3098.88 44
3099.00 45
3099.13 45
3099.26 44
3099.39 43
3099.51 41
3099.64 40
3099.77 39
3099.90 40
3100.02 43
3100.15 47
3100.28 51
3100.41 55
3100.53 56
3100.66 55
3100.79 52
3100.92 46
3101.05 40
3101.17 33
3101.30 27
3101.43 22
3101.56 19
3101.68 16
3101.81 13
3101.94 9
3102.07 5
3102.19 0
3102.32 0
3102.45 0
3102.58 0
3102.70 0
3102.83 0
3102.96 0
3103.09 0
3103.22 2
3103.34 5
3103.47 7
3103.60 9
3103.73 12
3103.85 14
3103.98 17
3104.11 21
3104.24 24
3104.37 26
3104.49 26
3104.62 26
3104.75 25
3104.88 24
3105.00 23
3105.13 24
3105.26 27
3105.39 32
3105.51 37
3105.64 44
3105.77 50
3105.90 55
3106.03 58
3106.15 60
3106.28 59
3106.41 58
3106.54 57
3106.66 57
3106.79 58
3106.92 62
3107.05 67
3107.18 73
3107.30 79
3107.43 85
3107.56 90
3107.69 92
3107.81 92
3107.94 89
3108.07 84
3108.20 78
3108.33 70
3108.45 63
3108.58 56
3108.71 50
3108.84 46
3108.96 45
3109.09 45
3109.22 47
3109.35 51
3109.48 55
3109.60 60
3109.73 64
3109.86 68
3109.99 70
3110.12 71
3110.24 71
3110.37 69
3110.50 67
3110.63 65
3110.75 63
3110.88 62
3111.01 63
3111.14 65
3111.27 67
3111.39 70
3111.52 73
3111.65 75
3111.78 77
3111.91 78
3112.03 77
3112.16 76
3112.29 73
3112.42 69
3112.54 63
3112.67 57
3112.80 51
3112.93 44
3113.06 39
3113.18 34
3113.31 30
3113.44 27
3113.57 26
3113.70 25
3113.82 25
3113.95 27
3114.08 30
3114.21 34
3114.34 39
3114.46 44
3114.59 49
3114.72 52
3114.85 55
3114.98 56
3115.10 56
3115.23 55
3115.36 55
3115.49 56
3115.62 56
3115.74 57
3115.87 56
3116.00 54
3116.13 50
3116.25 44
3116.38 37
3116.51 29
3116.64 23
3116.77 18
3116.89 15
3117.02 14
3117.15 15
3117.28 18
3117.41 22
3117.53 25
3117.66 28
3117.79 29
3117.92 28
3118.05 25
3118.17 21
3118.30 16
3118.43 10
3118.56 5
3118.69 2
3118.81 0
3118.94 0
3119.07 2
3119.20 5
3119.33 9
3119.45 13
3119.58 15
3119.71 16
3119.84 16
3119.97 14
3120.10 12
3120.22 9
3120.35 8
3120.48 7
3120.61 8
3120.74 10
3120.86 12
3120.99 14
3121.12 17
3121.25 19
3121.38 21
3121.50 24
3121.63 27
3121.76 30
3121.89 35
3122.02 40
3122.14 45
3122.27 49
3122.40 53
3122.53 54
3122.66 54
3122.78 53
3122.91 50
3123.04 46
3123.17 42
3123.30 38
3123.43 35
3123.55 33
3123.68 31
3123.81 31
3123.94 33
3124.07 36
3124.19 40
3124.32 44
3124.45 48
3124.58 52
3124.71 54
3124.83 56
3124.96 58
3125.09 60
3125.22 63
3125.35 66
3125.48 68
3125.60 70
3125.73 71
3125.86 70
3125.99 69
3126.12 68
3126.24 68
3126.37 68
3126.50 70
3126.63 73
3126.76 76
3126.89 79
3127.01 83
3127.14 86
3127.27 89
3127.40 91
3127.53 92
3127.65 92
3127.78 91
3127.91 90
3128.04 89
3128.17 88
3128.30 89
3128.42 90
3128.55 92
3128.68 94
3128.81 95
3128.94 97
3129.06 97
3129.19 98
3129.32 99
3129.45 99
3129.58 100
3129.71 99
3129.83 96
3129.96 91
3130.09 84
3130.22 75
3130.35 66
3130.48 57
3130.60 50
3130.73 45
3130.86 41
3130.99 39
3131.12 37
3131.25 34
3131.37 31
3131.50 28
3131.63 25
3131.76 22
3131.89 20
3132.01 19
3132.14 19
3132.27 20
3132.40 23
3132.53 25
3132.66 28
3132.78 31
3132.91 34
3133.04 36
3133.17 37
3133.30 37
3133.43 35
3133.55 31
3133.68 27
3133.81 22
3133.94 17
3134.07 15
3134.20 14
3134.32 16
3134.45 18
3134.58 22
3134.71 25
3134.84 28
3134.97 29
3135.09 29
3135.22 28
3135.35 27
3135.48 24
3135.61 21
3135.74 18
3135.86 15
3135.99 12
3136.12 10
3136.25 8
3136.38 7
3136.51 7
3136.64 8
3136.76 10
3136.89 12
3137.02 15
3137.15 18
3137.28 21
3137.41 25
3137.53 28
3137.66 31
3137.79 33
3137.92 34
3138.05 33
3138.18 32
3138.30 30
3138.43 28
3138.56 26
3138.69 25
3138.82 24
3138.95 24
3139.08 23
3139.20 23
3139.33 22
3139.46 21
3139.59 21
3139.72 20
3139.85 20
3139.97 21
3140.10 23
3140.23 26
3140.36 29
3140.49 32
3140.62 36
3140.74 38
3140.87 40
3141.00 39
3141.13 37
3141.26 34
3141.39 29
3141.52 23
3141.64 18
3141.77 14
3141.90 12
3142.03 13
3142.16 15
3142.29 19
3142.42 24
3142.54 29
3142.67 33
3142.80 36
3142.93 38
3143.06 40
3143.19 41
3143.31 42
3143.44 42
3143.57 42
3143.70 42
3143.83 41
3143.96 40
3144.09 40
3144.21 40
3144.34 43
3144.47 47
3144.60 52
3144.73 58
3144.86 65
3144.99 70
3145.11 74
3145.24 75
3145.37 75
3145.50 72
3145.63 68
3145.76 64
3145.89 59
3146.01 54
3146.14 50
3146.27 46
3146.40 43
3146.53 40
3146.66 38
3146.79 36
3146.91 34
3147.04 33
3147.17 33
3147.30 33
3147.43 33
3147.56 32
3147.69 30
3147.81 28
3147.94 26
3148.07 24
3148.20 23
3148.33 23
3148.46 26
3148.59 31
3148.72 38
3148.84 44
3148.97 50
3149.10 54
3149.23 56
3149.36 55
3149.49 53
3149.62 50
3149.74 47
3149.87 44
3150.00 44
3150.13 45
3150.26 48
3150.39 52
3150.52 56
3150.65 61
3150.77 65
3150.90 68
3151.03 71
3151.16 74
3151.29 77
3151.42 80
3151.55 84
3151.67 89
3151.80 93
3151.93 98
3152.06 102
3152.19 104
3152.32 105
3152.45 105
3152.58 104
3152.70 101
3152.83 98
3152.96 94
3153.09 90
3153.22 85
3153.35 80
3153.48 75
3153.61 70
3153.73 66
3153.86 62
3153.99 59
3154.12 56
3154.25 53
3154.38 51
3154.51 48
3154.64 46
3154.76 44
3154.89 41
3155.02 39
3155.15 37
3155.28 35
3155.41 33
3155.54 32
3155.67 31
3155.79 31
3155.92 31
3156.05 30
3156.18 29
3156.31 28
3156.44 25
3156.57 23
3156.70 20
3156.82 18
3156.95 16
3157.08 16
3157.21 17
3157.34 19
3157.47 20
3157.60 22
3157.73 23
3157.85 24
3157.98 24
3158.11 24
3158.24 24
3158.37 24
3158.50 23
3158.63 23
3158.76 23
3158.89 23
3159.01 22
3159.14 22
3159.27 22
3159.40 22
3159.53 23
3159.66 23
3159.79 25
3159.92 28
3160.05 32
3160.17 38
3160.30 44
3160.43 50
3160.56 58
3160.69 66
3160.82 73
3160.95 81
3161.08 88
3161.21 94
3161.33 99
3161.46 102
3161.59 105
3161.72 107
3161.85 110
3161.98 114
3162.11 120
3162.24 127
3162.37 135
3162.49 144
3162.62 153
3162.75 161
3162.88 168
3163.01 173
3163.14 178
3163.27 182
3163.40 187
3163.53 192
3163.65 197
3163.78 202
3163.91 207
3164.04 210
3164.17 212
3164.30 213
3164.43 213
3164.56 213
3164.69 214
3164.82 216
3164.94 218
3165.07 220
3165.20 221
3165.33 220
3165.46 218
3165.59 215
3165.72 211
3165.85 207
3165.98 205
3166.10 203
3166.23 201
3166.36 199
3166.49 196
3166.62 191
3166.75 183
3166.88 173
3167.01 162
3167.14 151
3167.27 141
3167.39 132
3167.52 125
3167.65 119
3167.78 114
3167.91 110
3168.04 105
3168.17 100
3168.30 95
3168.43 90
3168.56 85
3168.69 82
3168.81 81
3168.94 81
3169.07 83
3169.20 85
3169.33 88
3169.46 91
3169.59 93
3169.72 94
3169.85 95
3169.98 96
3170.10 97
3170.23 98
3170.36 100
3170.49 101
3170.62 102
3170.75 102
3170.88 100
3171.01 98
3171.14 94
3171.27 89
3171.40 84
3171.52 80
3171.65 76
3171.78 74
3171.91 73
3172.04 74
3172.17 74
3172.30 75
3172.43 75
3172.56 75
3172.69 74
3172.82 72
3172.95 70
3173.07 69
3173.20 69
3173.33 68
3173.46 67
3173.59 66
3173.72 65
3173.85 62
3173.98 58
3174.11 53
3174.24 48
3174.37 42
3174.49 37
3174.62 32
3174.75 28
3174.88 26
3175.01 25
3175.14 26
3175.27 28
3175.40 30
3175.53 32
3175.66 33
3175.79 34
3175.92 33
3176.04 32
3176.17 32
3176.30 32
3176.43 32
3176.56 34
3176.69 37
3176.82 42
3176.95 47
3177.08 53
3177.21 58
3177.34 63
3177.47 66
3177.60 67
3177.72 65
3177.85 61
3177.98 55
3178.11 50
3178.24 44
3178.37 40
3178.50 37
3178.63 36
3178.76 37
3178.89 39
3179.02 43
3179.15 49
3179.28 56
3179.40 63
3179.53 69
3179.66 74
3179.79 77
3179.92 76
3180.05 73
3180.18 69
3180.31 63
3180.44 57
3180.57 51
3180.70 46
3180.83 42
3180.96 38
3181.09 35
3181.21 30
3181.34 25
3181.47 20
3181.60 15
3181.73 10
3181.86 5
3181.99 1
3182.12 0
3182.25 0
3182.38 0
3182.51 0
3182.64 0
3182.77 0
3182.90 0
3183.03 0
3183.15 3
3183.28 5
3183.41 8
3183.54 9
3183.67 11
3183.80 11
3183.93 11
3184.06 11
3184.19 11
3184.32 11
3184.45 11
3184.58 11
3184.71 10
3184.84 10
3184.97 10
3185.09 11
3185.22 12
3185.35 14
3185.48 17
3185.61 21
3185.74 26
3185.87 32
3186.00 37
3186.13 41
3186.26 44
3186.39 45
3186.52 44
3186.65 43
3186.78 41
3186.91 39
3187.04 37
3187.17 36
3187.29 35
3187.42 34
3187.55 35
3187.68 36
3187.81 39
3187.94 44
3188.07 50
3188.20 57
3188.33 64
3188.46 69
3188.59 73
3188.72 75
3188.85 74
3188.98 72
3189.11 68
3189.24 62
3189.37 55
3189.50 47
3189.62 37
3189.75 27
3189.88 18
3190.01 10
3190.14 4
3190.27 0
3190.40 0
3190.53 0
3190.66 0
3190.79 0
3190.92 2
3191.05 3
3191.18 5
3191.31 8
3191.44 12
3191.57 16
3191.70 21
3191.83 25
3191.96 29
3192.08 32
3192.21 34
3192.34 34
3192.47 32
3192.60 30
3192.73 28
3192.86 26
3192.99 24
3193.12 23
3193.25 24
3193.38 26
3193.51 29
3193.64 33
3193.77 37
3193.90 40
3194.03 42
3194.16 42
3194.29 41
3194.42 38
3194.55 34
3194.68 29
3194.81 23
3194.93 19
3195.06 16
3195.19 15
3195.32 15
3195.45 16
3195.58 19
3195.71 22
3195.84 24
3195.97 26
3196.10 27
3196.23 27
3196.36 26
3196.49 26
3196.62 25
3196.75 24
3196.88 24
3197.01 22
3197.14 20
3197.27 17
3197.40 14
3197.53 12
3197.66 11
3197.79 12
3197.92 16
3198.05 21
3198.18 27
3198.30 33
3198.43 38
3198.56 41
3198.69 43
3198.82 44
3198.95 45
3199.08 44
3199.21 43
3199.34 42
3199.47 41
3199.60 40
3199.73 39
3199.86 39
3199.99 39
3200.12 39
3200.25 38
3200.38 36
3200.51 33
3200.64 28
3200.77 24
3200.90 20
3201.03 18
3201.16 18
3201.29 19
3201.42 20
3201.55 21
3201.68 21
3201.81 20
3201.94 17
3202.07 15
3202.20 14
3202.33 15
3202.45 17
3202.58 21
3202.71 26
3202.84 31
3202.97 35
3203.10 38
3203.23 40
3203.36 43
3203.49 44
3203.62 46
3203.75 47
3203.88 48
3204.01 49
3204.14 49
3204.27 50
3204.40 51
3204.53 53
3204.66 56
3204.79 59
3204.92 63
3205.05 67
3205.18 70
3205.31 70
3205.44 69
3205.57 67
3205.70 62
3205.83 57
3205.96 51
3206.09 45
3206.22 39
3206.35 33
3206.48 28
3206.61 24
3206.74 21
3206.87 18
3207.00 17
3207.13 16
3207.26 15
3207.39 14
3207.52 12
3207.65 10
3207.78 8
3207.91 5
3208.04 4
3208.17 4
3208.30 4
3208.43 6
3208.55 7
3208.68 9
3208.81 10
3208.94 11
3209.07 11
3209.20 11
3209.33 10
3209.46 8
3209.59 4
3209.72 0
3209.85 0
3209.98 0
3210.11 0
3210.24 0
3210.37 0
3210.50 0
3210.63 4
3210.76 14
3210.89 24
3211.02 32
3211.15 36
3211.28 39
3211.41 39
3211.54 38
3211.67 37
3211.80 35
3211.93 34
3212.06 33
3212.19 32
3212.32 30
3212.45 29
3212.58 28
3212.71 28
3212.84 28
3212.97 28
3213.10 29
3213.23 30
3213.36 31
3213.49 30
3213.62 28
3213.75 25
3213.88 22
3214.01 17
3214.14 14
3214.27 12
3214.40 12
3214.53 14
3214.66 18
3214.79 22
3214.92 26
3215.05 29
3215.18 31
3215.31 32
3215.44 33
3215.57 34
3215.70 37
3215.83 40
3215.96 44
3216.09 47
3216.22 48
3216.35 48
3216.48 46
3216.61 43
3216.74 40
3216.87 37
3217.00 35
3217.13 34
3217.26 34
3217.39 35
3217.52 34
3217.65 33
3217.78 31
3217.91 27
3218.04 23
3218.17 20
3218.30 17
3218.43 16
3218.56 16
3218.69 17
3218.82 18
3218.95 19
3219.08 20
3219.21 20
3219.34 19
3219.47 19
3219.60 18
3219.73 18
3219.86 19
3219.99 19
3220.12 19
3220.25 19
3220.38 19
3220.51 18
3220.64 18
3220.77 17
3220.90 17
3221.03 16
3221.16 16
3221.29 16
3221.42 17
3221.55 17
3221.68 17
3221.81 16
3221.94 15
3222.07 13
3222.20 10
3222.33 6
3222.46 2
3222.59 0
3222.72 0
3222.85 0
3222.98 0
3223.11 0
3223.25 0
3223.38 0
3223.51 0
3223.64 2
3223.77 6
3223.90 9
3224.03 13
3224.16 16
3224.29 19
3224.42 22
3224.55 26
3224.68 29
3224.81 32
3224.94 34
3225.07 35
3225.20 35
3225.33 34
3225.46 33
3225.59 33
3225.72 34
3225.85 37
3225.98 40
3226.11 44
3226.24 46
3226.37 48
3226.50 48
3226.63 48
3226.76 47
3226.89 47
3227.02 47
3227.15 48
3227.28 49
3227.41 50
3227.54 50
3227.67 49
3227.80 48
3227.93 46
3228.06 44
3228.19 44
3228.32 44
3228.45 46
3228.58 49
3228.71 52
3228.84 56
3228.97 59
3229.10 61
3229.23 62
3229.37 61
3229.50 58
3229.63 54
3229.76 50
3229.89 46
3230.02 44
3230.15 42
3230.28 42
3230.41 42
3230.54 42
3230.67 40
3230.80 37
3230.93 32
3231.06 26
3231.19 20
3231.32 13
3231.45 9
3231.58 6
3231.71 7
3231.84 9
3231.97 12
3232.10 17
3232.23 21
3232.36 26
3232.49 29
3232.62 33
3232.75 36
3232.88 39
3233.01 41
3233.14 44
3233.27 47
3233.40 49
3233.54 52
3233.67 55
3233.80 58
3233.93 62
3234.06 66
3234.19 70
3234.32 73
3234.45 75
3234.58 76
3234.71 76
3234.84 74
3234.97 72
3235.10 69
3235.23 66
3235.36 63
3235.49 60
3235.62 58
3235.75 56
3235.88 53
3236.01 51
3236.14 47
3236.27 43
3236.40 39
3236.53 34
3236.66 30
3236.79 26
3236.93 23
3237.06 21
3237.19 19
3237.32 19
3237.45 19
3237.58 18
3237.71 18
3237.84 17
3237.97 17
3238.10 17
3238.23 18
3238.36 20
3238.49 23
3238.62 28
3238.75 33
3238.88 38
3239.01 41
3239.14 44
3239.27 46
3239.40 46
3239.53 46
3239.66 46
3239.80 47
3239.93 49
3240.06 52
3240.19 56
3240.32 59
3240.45 62
3240.58 63
3240.71 63
3240.84 62
3240.97 61
3241.10 59
3241.23 59
3241.36 59
3241.49 60
3241.62 61
3241.75 63
3241.88 64
3242.01 65
3242.14 65
3242.28 63
3242.41 62
3242.54 61
3242.67 60
3242.80 59
3242.93 60
3243.06 60
3243.19 60
3243.32 58
3243.45 54
3243.58 48
3243.71 40
3243.84 31
3243.97 21
3244.10 12
3244.23 5
3244.36 1
3244.49 0
3244.63 3
3244.76 8
3244.89 15
3245.02 22
3245.15 28
3245.28 32
3245.41 35
3245.54 36
3245.67 36
3245.80 37
3245.93 39
3246.06 43
3246.19 48
3246.32 54
3246.45 59
3246.58 64
3246.71 69
3246.85 73
3246.98 77
3247.11 80
3247.24 84
3247.37 86
3247.50 88
3247.63 88
3247.76 86
3247.89 83
3248.02 80
3248.15 78
3248.28 78
3248.41 79
3248.54 81
3248.67 83
3248.81 84
3248.94 84
3249.07 83
3249.20 82
3249.33 83
3249.46 86
3249.59 92
3249.72 99
3249.85 109
3249.98 118
3250.11 126
3250.24 132
3250.37 135
3250.50 135
3250.63 132
3250.77 127
3250.90 120
3251.03 113
3251.16 104
3251.29 96
3251.42 89
3251.55 83
3251.68 79
3251.81 76
3251.94 74
3252.07 74
3252.20 75
3252.33 77
3252.46 79
3252.60 80
3252.73 81
3252.86 80
3252.99 77
3253.12 71
3253.25 64
3253.38 56
3253.51 48
3253.64 40
3253.77 33
3253.90 28
3254.03 25
3254.16 24
3254.30 25
3254.43 30
3254.56 37
3254.69 46
3254.82 57
3254.95 68
3255.08 78
3255.21 87
3255.34 93
3255.47 96
3255.60 97
3255.73 97
3255.86 95
3256.00 93
3256.13 90
3256.26 86
3256.39 80
3256.52 73
3256.65 66
3256.78 58
3256.91 50
3257.04 44
3257.17 39
3257.30 35
3257.43 32
3257.57 30
3257.70 28
3257.83 26
3257.96 24
3258.09 22
3258.22 20
3258.35 19
3258.48 17
3258.61 17
3258.74 16
3258.87 16
3259.00 17
3259.14 18
3259.27 19
3259.40 21
3259.53 22
3259.66 25
3259.79 29
3259.92 34
3260.05 40
3260.18 47
3260.31 52
3260.44 56
3260.58 58
3260.71 56
3260.84 52
3260.97 46
3261.10 39
3261.23 31
3261.36 25
3261.49 19
3261.62 16
3261.75 15
3261.88 15
3262.02 17
3262.15 20
3262.28 24
3262.41 28
3262.54 32
3262.67 35
3262.80 38
3262.93 39
3263.06 40
3263.19 41
3263.33 41
3263.46 41
3263.59 41
3263.72 40
3263.85 39
3263.98 37
3264.11 36
3264.24 36
3264.37 39
3264.50 46
3264.63 57
3264.77 73
3264.90 93
3265.03 117
3265.16 143
3265.29 170
3265.42 195
3265.55 217
3265.68 236
3265.81 252
3265.94 263
3266.08 271
3266.21 277
3266.34 280
3266.47 283
3266.60 286
3266.73 289
3266.86 293
3266.99 298
3267.12 304
3267.25 309
3267.39 314
3267.52 317
3267.65 319
3267.78 318
3267.91 316
3268.04 313
3268.17 308
3268.30 303
3268.43 298
3268.57 293
3268.70 288
3268.83 283
3268.96 279
3269.09 275
3269.22 271
3269.35 267
3269.48 263
3269.61 256
3269.75 248
3269.88 239
3270.01 228
3270.14 217
3270.27 207
3270.40 198
3270.53 192
3270.66 188
3270.79 186
3270.93 185
3271.06 184
3271.19 182
3271.32 180
3271.45 176
3271.58 170
3271.71 164
3271.84 156
3271.97 148
3272.11 140
3272.24 132
3272.37 125
3272.50 118
3272.63 112
3272.76 107
3272.89 104
3273.02 102
3273.15 102
3273.29 104
3273.42 106
3273.55 108
3273.68 110
3273.81 109
3273.94 106
3274.07 101
3274.20 93
3274.33 84
3274.47 76
3274.60 70
3274.73 68
3274.86 70
3274.99 75
3275.12 82
3275.25 89
3275.38 96
3275.52 99
3275.65 99
3275.78 95
3275.91 89
3276.04 83
3276.17 76
3276.30 72
3276.43 69
3276.57 67
3276.70 68
3276.83 68
3276.96 69
3277.09 68
3277.22 67
3277.35 64
3277.48 61
3277.62 57
3277.75 54
3277.88 52
3278.01 52
3278.14 54
3278.27 57
3278.40 61
3278.53 65
3278.67 68
3278.80 69
3278.93 69
3279.06 67
3279.19 63
3279.32 59
3279.45 54
3279.58 50
3279.72 46
3279.85 44
3279.98 43
3280.11 42
3280.24 42
3280.37 42
3280.50 41
3280.63 40
3280.77 39
3280.90 40
3281.03 41
3281.16 44
3281.29 49
3281.42 54
3281.55 59
3281.68 64
3281.82 68
3281.95 72
3282.08 74
3282.21 76
3282.34 77
3282.47 78
3282.60 79
3282.74 81
3282.87 82
3283.00 83
3283.13 83
3283.26 82
3283.39 80
3283.52 77
3283.66 72
3283.79 68
3283.92 63
3284.05 59
3284.18 55
3284.31 52
3284.44 49
3284.57 47
3284.71 44
3284.84 41
3284.97 37
3285.10 33
3285.23 30
3285.36 29
3285.49 31
3285.63 35
3285.76 42
3285.89 50
3286.02 58
3286.15 65
3286.28 70
3286.41 72
3286.55 72
3286.68 69
3286.81 64
3286.94 57
3287.07 51
3287.20 45
3287.33 39
3287.47 35
3287.60 32
3287.73 31
3287.86 31
3287.99 30
3288.12 30
3288.25 30
3288.39 29
3288.52 28
3288.65 26
3288.78 25
3288.91 25
3289.04 26
3289.17 28
3289.31 31
3289.44 36
3289.57 41
3289.70 47
3289.83 53
3289.96 59
3290.10 64
3290.23 68
3290.36 70
3290.49 70
3290.62 68
3290.75 64
3290.88 60
3291.02 56
3291.15 52
3291.28 50
3291.41 49
3291.54 48
3291.67 47
3291.80 45
3291.94 42
3292.07 39
3292.20 37
3292.33 36
3292.46 36
3292.59 39
3292.73 44
3292.86 49
3292.99 54
3293.12 58
3293.25 59
3293.38 59
3293.51 57
3293.65 55
3293.78 52
3293.91 50
3294.04 49
3294.17 50
3294.30 51
3294.44 52
3294.57 54
3294.70 55
3294.83 56
3294.96 57
3295.09 60
3295.23 64
3295.36 72
3295.49 82
3295.62 93
3295.75 105
3295.88 115
3296.02 123
3296.15 128
3296.28 130
3296.41 129
3296.54 128
3296.67 127
3296.80 126
3296.94 126
3297.07 126
3297.20 127
3297.33 127
3297.46 126
3297.59 126
3297.73 125
3297.86 125
3297.99 125
3298.12 127
3298.25 130
3298.38 135
3298.52 140
3298.65 145
3298.78 150
3298.91 153
3299.04 153
3299.17 151
3299.31 148
3299.44 143
3299.57 139
3299.70 136
3299.83 135
3299.96 136
3300.10 139
3300.23 142
3300.36 145
3300.49 146
3300.62 145
3300.75 142
3300.89 137
3301.02 130
3301.15 122
3301.28 114
3301.41 105
3301.55 98
3301.68 91
3301.81 87
3301.94 85
3302.07 85
3302.20 87
3302.34 89
3302.47 90
3302.60 91
3302.73 89
3302.86 84
3302.99 78
3303.13 71
3303.26 62
3303.39 55
3303.52 48
3303.65 43
3303.78 40
3303.92 38
3304.05 37
3304.18 37
3304.31 36
3304.44 36
3304.58 35
3304.71 35
3304.84 34
3304.97 36
3305.10 38
3305.23 43
3305.37 49
3305.50 57
3305.63 64
3305.76 69
3305.89 73
3306.03 74
3306.16 72
3306.29 69
3306.42 64
3306.55 59
3306.68 54
3306.82 51
3306.95 48
3307.08 46
3307.21 45
3307.34 44
3307.48 42
3307.61 41
3307.74 40
3307.87 39
3308.00 38
3308.13 36
3308.27 33
3308.40 31
3308.53 27
3308.66 23
3308.79 20
3308.93 17
3309.06 16
3309.19 17
3309.32 18
3309.45 20
3309.59 22
3309.72 23
3309.85 23
3309.98 21
3310.11 18
3310.24 14
3310.38 9
3310.51 4
3310.64 0
3310.77 0
3310.90 0
3311.04 0
3311.17 0
3311.30 0
3311.43 0
3311.56 0
3311.70 2
3311.83 4
3311.96 6
3312.09 8
3312.22 9
3312.36 10
3312.49 12
3312.62 14
3312.75 17
3312.88 21
3313.01 24
3313.15 27
3313.28 30
3313.41 32
3313.54 33
3313.67 34
3313.81 33
3313.94 32
3314.07 30
3314.20 29
3314.33 27
3314.47 27
3314.60 27
3314.73 29
3314.86 33
3314.99 37
3315.13 42
3315.26 47
3315.39 51
3315.52 54
3315.65 56
3315.79 57
3315.92 57
3316.05 57
3316.18 57
3316.31 56
3316.45 55
3316.58 53
3316.71 49
3316.84 44
3316.97 39
3317.11 35
3317.24 31
3317.37 29
3317.50 29
3317.63 30
3317.77 32
3317.90 34
3318.03 34
3318.16 33
3318.30 30
3318.43 26
3318.56 21
3318.69 16
3318.82 12
3318.96 8
3319.09 5
3319.22 3
3319.35 3
3319.48 3
3319.62 5
3319.75 8
3319.88 12
3320.01 17
3320.14 22
3320.28 27
3320.41 32
3320.54 35
3320.67 38
3320.80 38
3320.94 37
3321.07 34
3321.20 30
3321.33 25
3321.47 19
3321.60 15
3321.73 10
3321.86 8
3321.99 6
3322.13 5
3322.26 5
3322.39 6
3322.52 7
3322.65 10
3322.79 12
3322.92 15
3323.05 18
3323.18 20
3323.32 22
3323.45 22
3323.58 21
3323.71 19
3323.84 18
3323.98 17
3324.11 17
3324.24 17
3324.37 18
3324.50 19
3324.64 19
3324.77 19
3324.90 19
3325.03 19
3325.17 20
3325.30 23
3325.43 27
3325.56 32
3325.69 39
3325.83 46
3325.96 52
3326.09 58
3326.22 62
3326.36 65
3326.49 66
3326.62 65
3326.75 63
3326.88 60
3327.02 56
3327.15 51
3327.28 46
3327.41 42
3327.55 37
3327.68 33
3327.81 29
3327.94 25
3328.07 23
3328.21 21
3328.34 21
3328.47 22
3328.60 23
3328.74 25
3328.87 27
3329.00 29
3329.13 30
3329.26 31
3329.40 31
3329.53 31
3329.66 31
3329.79 31
3329.93 32
3330.06 32
3330.19 34
3330.32 36
3330.46 38
3330.59 41
3330.72 44
3330.85 46
3330.98 47
3331.12 48
3331.25 46
3331.38 44
3331.51 40
3331.65 36
3331.78 33
3331.91 31
3332.04 30
3332.18 32
3332.31 34
3332.44 38
3332.57 41
3332.70 44
3332.84 47
3332.97 48
3333.10 49
3333.23 51
3333.37 52
3333.50 53
3333.63 55
3333.76 56
3333.90 56
3334.03 55
3334.16 54
3334.29 53
3334.43 52
3334.56 52
3334.69 51
3334.82 51
3334.96 49
3335.09 46
3335.22 41
3335.35 36
3335.48 29
3335.62 23
3335.75 16
3335.88 11
3336.01 6
3336.15 2
3336.28 0
3336.41 0
3336.54 0
3336.68 0
3336.81 0
3336.94 0
3337.07 0
3337.21 0
3337.34 0
3337.47 2
3337.60 5
3337.74 8
3337.87 10
3338.00 13
3338.13 15
3338.27 16
3338.40 16
3338.53 15
3338.66 13
3338.80 10
3338.93 7
3339.06 3
3339.19 1
3339.33 0
3339.46 0
3339.59 0
3339.72 0
3339.86 2
3339.99 4
3340.12 8
3340.25 11
3340.39 14
3340.52 17
3340.65 20
3340.78 21
3340.92 21
3341.05 20
3341.18 18
3341.31 14
3341.45 10
3341.58 5
3341.71 1
3341.84 0
3341.98 0
3342.11 0
3342.24 0
3342.37 0
3342.51 0
3342.64 3
3342.77 6
3342.90 7
3343.04 7
3343.17 6
3343.30 4
3343.43 1
3343.57 0
3343.70 0
3343.83 0
3343.96 1
3344.10 5
3344.23 10
3344.36 16
3344.49 22
3344.63 27
3344.76 31
3344.89 33
3345.02 33
3345.16 31
3345.29 27
3345.42 23
3345.55 18
3345.69 14
3345.82 10
3345.95 8
3346.09 6
3346.22 6
3346.35 6
3346.48 6
3346.62 5
3346.75 5
3346.88 4
3347.01 3
3347.15 2
3347.28 1
3347.41 1
3347.54 1
3347.68 3
3347.81 6
3347.94 10
3348.07 16
3348.21 22
3348.34 28
3348.47 34
3348.61 38
3348.74 40
3348.87 39
3349.00 35
3349.14 30
3349.27 22
3349.40 14
3349.53 7
3349.67 0
3349.80 0
3349.93 0
3350.06 0
3350.20 0
3350.33 0
3350.46 5
3350.60 12
3350.73 18
3350.86 23
3350.99 29
3351.13 33
3351.26 36
3351.39 39
3351.52 40
3351.66 40
3351.79 39
3351.92 37
3352.06 34
3352.19 30
3352.32 25
3352.45 19
3352.59 12
3352.72 5
3352.85 0
3352.98 0
3353.12 0
3353.25 0
3353.38 0
3353.52 0
3353.65 0
3353.78 0
3353.91 4
3354.05 13
3354.18 22
3354.31 29
3354.44 35
3354.58 38
3354.71 41
3354.84 42
3354.98 43
3355.11 43
3355.24 43
3355.37 42
3355.51 42
3355.64 41
3355.77 39
3355.91 37
3356.04 34
3356.17 31
3356.30 27
3356.44 24
3356.57 21
3356.70 17
3356.84 15
3356.97 13
3357.10 11
3357.23 10
3357.37 11
3357.50 12
3357.63 15
3357.76 18
3357.90 22
3358.03 26
3358.16 30
3358.30 34
3358.43 37
3358.56 41
3358.69 46
3358.83 50
3358.96 54
3359.09 57
3359.23 60
3359.36 61
3359.49 61
3359.62 60
3359.76 57
3359.89 55
3360.02 51
3360.16 48
3360.29 44
3360.42 41
3360.56 38
3360.69 36
3360.82 37
3360.95 39
3361.09 43
3361.22 48
3361.35 53
3361.49 56
3361.62 57
3361.75 55
3361.88 51
3362.02 45
3362.15 38
3362.28 31
3362.42 26
3362.55 21
3362.68 19
3362.81 18
3362.95 19
3363.08 20
3363.21 21
3363.35 23
3363.48 24
3363.61 25
3363.75 26
3363.88 28
3364.01 30
3364.14 33
3364.28 36
3364.41 40
3364.54 45
3364.68 49
3364.81 53
3364.94 57
3365.08 61
3365.21 66
3365.34 71
3365.47 76
3365.61 82
3365.74 86
3365.87 89
3366.01 89
3366.14 87
3366.27 83
3366.41 77
3366.54 69
3366.67 62
3366.80 55
3366.94 49
3367.07 44
3367.20 41
3367.34 39
3367.47 39
3367.60 41
3367.74 45
3367.87 50
3368.00 56
3368.13 61
3368.27 66
3368.40 69
3368.53 70
3368.67 70
3368.80 68
3368.93 65
3369.07 62
3369.20 60
3369.33 59
3369.47 59
3369.60 60
3369.73 63
3369.86 67
3370.00 72
3370.13 75
3370.26 78
3370.40 78
3370.53 77
3370.66 74
3370.80 70
3370.93 66
3371.06 64
3371.20 65
3371.33 68
3371.46 73
3371.59 79
3371.73 85
3371.86 90
3371.99 92
3372.13 92
3372.26 90
3372.39 86
3372.53 83
3372.66 80
3372.79 78
3372.93 79
3373.06 81
3373.19 85
3373.33 88
3373.46 91
3373.59 93
3373.72 93
3373.86 91
3373.99 88
3374.12 85
3374.26 83
3374.39 82
3374.52 83
3374.66 85
3374.79 86
3374.92 85
3375.06 83
3375.19 78
3375.32 70
3375.46 61
3375.59 52
3375.72 44
3375.86 38
3375.99 34
3376.12 32
3376.26 31
3376.39 30
3376.52 30
3376.65 30
3376.79 31
3376.92 33
3377.05 36
3377.19 41
3377.32 46
3377.45 51
3377.59 55
3377.72 57
3377.85 56
3377.99 52
3378.12 47
3378.25 41
3378.39 36
3378.52 31
3378.65 29
3378.79 28
3378.92 29
3379.05 31
3379.19 35
3379.32 39
3379.45 44
3379.59 48
3379.72 51
3379.85 53
3379.99 54
3380.12 53
3380.25 51
3380.39 49
3380.52 45
3380.65 42
3380.79 38
3380.92 34
3381.05 30
3381.19 26
3381.32 24
3381.45 23
3381.59 24
3381.72 26
3381.85 28
3381.99 31
3382.12 32
3382.25 33
3382.39 33
3382.52 34
3382.65 34
3382.79 35
3382.92 36
3383.05 38
3383.19 39
3383.32 39
3383.45 38
3383.59 36
3383.72 34
3383.85 32
3383.99 31
3384.12 31
3384.25 32
3384.39 35
3384.52 38
3384.65 42
3384.79 47
3384.92 52
3385.05 57
3385.19 63
3385.32 67
3385.45 71
3385.59 72
3385.72 72
3385.85 70
3385.99 67
3386.12 63
3386.25 61
3386.39 58
3386.52 57
3386.65 55
3386.79 54
3386.92 52
3387.05 49
3387.19 46
3387.32 42
3387.45 38
3387.59 33
3387.72 28
3387.85 22
3387.99 16
3388.12 10
3388.25 5
3388.39 1
3388.52 0
3388.65 0
3388.79 0
3388.92 0
3389.06 0
3389.19 0
3389.32 0
3389.46 0
3389.59 0
3389.72 3
3389.86 8
3389.99 14
3390.12 20
3390.26 25
3390.39 29
3390.52 31
3390.66 33
3390.79 34
3390.92 36
3391.06 39
3391.19 43
3391.32 47
3391.46 52
3391.59 56
3391.72 58
3391.86 60
3391.99 60
3392.13 59
3392.26 59
3392.39 60
3392.53 63
3392.66 67
3392.79 73
3392.93 80
3393.06 88
3393.19 94
3393.33 98
3393.46 100
3393.59 100
3393.73 98
3393.86 94
3394.00 91
3394.13 88
3394.26 85
3394.40 83
3394.53 82
3394.66 82
3394.80 81
3394.93 81
3395.06 82
3395.20 83
3395.33 85
3395.46 86
3395.60 88
3395.73 89
3395.87 90
3396.00 89
3396.13 88
3396.27 87
3396.40 84
3396.53 81
3396.67 77
3396.80 72
3396.93 67
3397.07 62
3397.20 56
3397.33 52
3397.47 50
3397.60 50
3397.74 53
3397.87 57
3398.00 64
3398.14 72
3398.27 81
3398.40 89
3398.54 97
3398.67 103
3398.80 109
3398.94 115
3399.07 120
3399.21 126
3399.34 133
3399.47 140
3399.61 145
3399.74 148
3399.87 149
3400.01 147
3400.14 142
3400.28 135
3400.41 128
3400.54 121
3400.68 114
3400.81 109
3400.94 105
3401.08 101
3401.21 97
3401.34 95
3401.48 96
3401.61 99
3401.75 106
3401.88 116
3402.01 129
3402.15 143
3402.28 157
3402.41 170
3402.55 182
3402.68 194
3402.82 205
3402.95 216
3403.08 226
3403.22 235
3403.35 242
3403.48 246
3403.62 247
3403.75 246
3403.89 244
3404.02 242
3404.15 241
3404.29 240
3404.42 241
3404.55 243
3404.69 245
3404.82 246
3404.96 247
3405.09 247
3405.22 245
3405.36 242
3405.49 237
3405.62 231
3405.76 224
3405.89 216
3406.03 207
3406.16 197
3406.29 187
3406.43 175
3406.56 163
3406.69 151
3406.83 139
3406.96 128
3407.10 119
3407.23 110
3407.36 102
3407.50 94
3407.63 85
3407.77 76
3407.90 67
3408.03 58
3408.17 51
3408.30 46
3408.43 42
3408.57 41
3408.70 41
3408.84 41
3408.97 40
3409.10 38
3409.24 35
3409.37 31
3409.51 29
3409.64 28
3409.77 30
3409.91 34
3410.04 39
3410.17 44
3410.31 48
3410.44 50
3410.58 50
3410.71 48
3410.84 44
3410.98 39
3411.11 34
3411.25 29
3411.38 25
3411.51 22
3411.65 21
3411.78 21
3411.92 22
3412.05 23
3412.18 26
3412.32 30
3412.45 35
3412.58 41
3412.72 47
3412.85 54
3412.99 60
3413.12 64
3413.25 65
3413.39 64
3413.52 60
3413.66 54
3413.79 46
3413.92 38
3414.06 30
3414.19 23
3414.33 18
3414.46 15
3414.59 13
3414.73 12
3414.86 12
3415.00 12
3415.13 12
3415.26 11
3415.40 11
3415.53 10
3415.67 10
3415.80 11
3415.93 13
3416.07 16
3416.20 21
3416.34 26
3416.47 32
3416.60 37
3416.74 42
3416.87 45
3417.01 48
3417.14 51
3417.27 53
3417.41 57
3417.54 61
3417.68 65
3417.81 71
3417.94 77
3418.08 83
3418.21 87
3418.35 90
3418.48 90
3418.61 86
3418.75 80
3418.88 71
3419.02 61
3419.15 51
3419.28 43
3419.42 38
3419.55 36
3419.69 37
3419.82 41
3419.95 46
3420.09 51
3420.22 56
3420.36 60
3420.49 62
3420.62 64
3420.76 64
3420.89 64
3421.03 62
3421.16 59
3421.30 55
3421.43 50
3421.56 44
3421.70 36
3421.83 29
3421.97 21
3422.10 14
3422.23 7
3422.37 1
3422.50 0
3422.64 0
3422.77 0
3422.90 0
3423.04 0
3423.17 0
3423.31 1
3423.44 4
3423.58 5
3423.71 6
3423.84 6
3423.98 5
3424.11 5
3424.25 6
3424.38 8
3424.51 13
3424.65 18
3424.78 24
3424.92 29
3425.05 32
3425.19 34
3425.32 34
3425.45 32
3425.59 29
3425.72 25
3425.86 22
3425.99 18
3426.12 15
3426.26 13
3426.39 11
3426.53 10
3426.66 10
3426.80 9
3426.93 9
3427.06 8
3427.20 7
3427.33 6
3427.47 4
3427.60 3
3427.73 1
3427.87 0
3428.00 0
3428.14 0
3428.27 0
3428.41 0
3428.54 0
3428.67 0
3428.81 0
3428.94 1
3429.08 4
3429.21 9
3429.35 16
3429.48 25
3429.61 37
3429.75 51
3429.88 66
3430.02 82
3430.15 97
3430.29 111
3430.42 122
3430.55 130
3430.69 137
3430.82 141
3430.96 144
3431.09 148
3431.23 151
3431.36 155
3431.49 158
3431.63 161
3431.76 161
3431.90 158
3432.03 153
3432.17 146
3432.30 139
3432.43 133
3432.57 128
3432.70 126
3432.84 127
3432.97 128
3433.11 131
3433.24 132
3433.37 132
3433.51 129
3433.64 124
3433.78 116
3433.91 107
3434.05 98
3434.18 89
3434.31 82
3434.45 75
3434.58 69
3434.72 64
3434.85 58
3434.99 53
3435.12 47
3435.26 42
3435.39 38
3435.52 36
3435.66 34
3435.79 33
3435.93 33
3436.06 33
3436.20 34
3436.33 36
3436.46 38
3436.60 41
3436.73 44
3436.87 46
3437.00 49
3437.14 51
3437.27 54
3437.41 57
3437.54 62
3437.67 67
3437.81 73
3437.94 78
3438.08 83
3438.21 86
3438.35 88
3438.48 87
3438.62 86
3438.75 84
3438.88 82
3439.02 78
3439.15 74
3439.29 70
3439.42 64
3439.56 58
3439.69 51
3439.83 45
3439.96 39
3440.09 34
3440.23 30
3440.36 27
3440.50 26
3440.63 25
3440.77 25
3440.90 25
3441.04 26
3441.17 27
3441.30 29
3441.44 30
3441.57 31
3441.71 32
3441.84 33
3441.98 34
3442.11 34
3442.25 34
3442.38 33
3442.51 32
3442.65 29
3442.78 26
3442.92 22
3443.05 17
3443.19 11
3443.32 5
3443.46 0
3443.59 0
3443.73 0
3443.86 0
3443.99 0
3444.13 0
3444.26 3
3444.40 11
3444.53 20
3444.67 28
3444.80 36
3444.94 41
3445.07 44
3445.21 45
3445.34 45
3445.47 44
3445.61 42
3445.74 41
3445.88 41
3446.01 40
3446.15 40
3446.28 40
3446.42 39
3446.55 38
3446.69 36
3446.82 33
3446.96 30
3447.09 27
3447.22 24
3447.36 22
3447.49 20
3447.63 19
3447.76 18
3447.90 17
3448.03 16
3448.17 13
3448.30 10
3448.44 6
3448.57 2
3448.71 0
3448.84 0
3448.97 0
3449.11 0
3449.24 0
3449.38 0
3449.51 0
3449.65 0
3449.78 3
3449.92 6
3450.05 9
3450.19 10
3450.32 11
3450.46 12
3450.59 12
3450.72 12
3450.86 11
3450.99 11
3451.13 9
3451.26 7
3451.40 5
3451.53 2
3451.67 0
3451.80 0
3451.94 0
3452.07 0
3452.21 0
3452.34 1
3452.48 2
3452.61 3
3452.75 4
3452.88 5
3453.01 8
3453.15 11
3453.28 15
3453.42 19
3453.55 24
3453.69 29
3453.82 32
3453.96 34
3454.09 34
3454.23 33
3454.36 31
3454.50 28
3454.63 25
3454.77 23
3454.90 23
3455.04 23
3455.17 24
3455.31 26
3455.44 28
3455.57 30
3455.71 33
3455.84 35
3455.98 36
3456.11 38
3456.25 39
3456.38 41
3456.52 42
3456.65 43
3456.79 44
3456.92 45
3457.06 47
3457.19 48
3457.33 50
3457.46 53
3457.60 55
3457.73 57
3457.87 59
3458.00 61
3458.14 64
3458.27 66
3458.41 69
3458.54 72
3458.67 75
3458.81 77
3458.94 78
3459.08 78
3459.21 78
3459.35 77
3459.48 76
3459.62 77
3459.75 78
3459.89 81
3460.02 84
3460.16 87
3460.29 89
3460.43 90
3460.56 88
3460.70 84
3460.83 78
3460.97 72
3461.10 65
3461.24 59
3461.37 54
3461.51 51
3461.64 47
3461.78 44
3461.91 40
3462.05 36
3462.18 31
3462.32 25
3462.45 20
3462.59 16
3462.72 13
3462.86 12
3462.99 13
3463.13 14
3463.26 16
3463.40 19
3463.53 22
3463.67 25
3463.80 28
3463.94 30
3464.07 31
3464.20 31
3464.34 29
3464.47 26
3464.61 24
3464.74 22
3464.88 20
3465.01 20
3465.15 21
3465.28 22
3465.42 22
3465.55 22
3465.69 21
3465.82 20
3465.96 19
3466.09 18
3466.23 19
3466.36 21
3466.50 23
3466.63 25
3466.77 26
3466.90 27
3467.04 28
3467.17 28
3467.31 28
3467.44 29
3467.58 30
3467.71 31
3467.85 33
3467.98 34
3468.12 35
3468.25 36
3468.39 36
3468.52 35
3468.66 34
3468.79 32
3468.93 29
3469.06 24
3469.20 19
3469.33 13
3469.47 7
3469.60 2
3469.74 0
3469.87 0
3470.01 0
3470.14 0
3470.28 0
3470.41 1
3470.55 6
3470.68 11
3470.82 16
3470.95 20
3471.09 23
3471.22 24
3471.36 25
3471.50 24
3471.63 23
3471.77 22
3471.90 22
3472.04 22
3472.17 22
3472.31 23
3472.44 24
3472.58 24
3472.71 24
3472.85 23
3472.98 22
3473.12 19
3473.25 17
3473.39 13
3473.52 10
3473.66 8
3473.79 6
3473.93 6
3474.06 8
3474.20 11
3474.33 15
3474.47 19
3474.60 23
3474.74 26
3474.87 27
3475.01 26
3475.14 23
3475.28 19
3475.41 16
3475.55 12
3475.68 10
3475.82 10
3475.95 11
3476.09 13
3476.22 17
3476.36 22
3476.49 28
3476.63 34
3476.77 38
3476.90 42
3477.04 44
3477.17 44
3477.31 41
3477.44 36
3477.58 30
3477.71 22
3477.85 15
3477.98 8
3478.12 2
3478.25 0
3478.39 0
3478.52 0
3478.66 0
3478.79 3
3478.93 7
3479.06 11
3479.20 14
3479.33 16
3479.47 17
3479.60 16
3479.74 15
3479.87 13
3480.01 11
3480.15 11
3480.28 11
3480.42 12
3480.55 14
3480.69 17
3480.82 20
3480.96 24
3481.09 27
3481.23 31
3481.36 34
3481.50 37
3481.63 39
3481.77 40
3481.90 40
3482.04 40
3482.17 39
3482.31 38
3482.44 36
3482.58 33
3482.72 30
3482.85 27
3482.99 25
3483.12 24
3483.26 24
3483.39 24
3483.53 26
3483.66 27
3483.80 27
3483.93 27
3484.07 27
3484.20 26
3484.34 26
3484.47 26
3484.61 27
3484.75 28
3484.88 29
3485.02 31
3485.15 31
3485.29 32
3485.42 32
3485.56 31
3485.69 31
3485.83 31
3485.96 32
3486.10 34
3486.23 36
3486.37 38
3486.50 40
3486.64 42
3486.78 43
3486.91 42
3487.05 40
3487.18 36
3487.32 32
3487.45 28
3487.59 23
3487.72 18
3487.86 12
3487.99 7
3488.13 3
3488.26 0
3488.40 0
3488.54 0
3488.67 0
3488.81 0
3488.94 0
3489.08 0
3489.21 0
3489.35 0
3489.48 5
3489.62 11
3489.75 17
3489.89 24
3490.03 29
3490.16 34
3490.30 37
3490.43 40
3490.57 42
3490.70 44
3490.84 48
3490.97 52
3491.11 57
3491.24 62
3491.38 68
3491.51 73
3491.65 78
3491.79 81
3491.92 83
3492.06 81
3492.19 78
3492.33 72
3492.46 64
3492.60 55
3492.73 47
3492.87 41
3493.01 37
3493.14 35
3493.28 34
3493.41 34
3493.55 34
3493.68 32
3493.82 29
3493.95 26
3494.09 22
3494.22 19
3494.36 18
3494.50 18
3494.63 19
3494.77 21
3494.90 23
3495.04 25
3495.17 25
3495.31 25
3495.44 23
3495.58 22
3495.72 21
3495.85 21
3495.99 23
3496.12 25
3496.26 29
3496.39 32
3496.53 35
3496.66 37
3496.80 37
3496.94 35
3497.07 32
3497.21 28
3497.34 24
3497.48 19
3497.61 15
3497.75 12
3497.88 8
3498.02 4
3498.16 1
3498.29 0
3498.43 0
3498.56 0
3498.70 0
3498.83 0
3498.97 0
3499.11 2
3499.24 4
3499.38 4
3499.51 4
3499.65 3
3499.78 1
3499.92 1
3500.05 2
3500.19 6
3500.33 13
3500.46 22
3500.60 32
3500.73 43
3500.87 52
3501.00 59
3501.14 62
3501.28 63
3501.41 60
3501.55 56
3501.68 51
3501.82 44
3501.95 37
3502.09 30
3502.22 23
3502.36 15
3502.50 7
3502.63 0
3502.77 0
3502.90 0
3503.04 0
3503.17 0
3503.31 0
3503.45 4
3503.58 12
3503.72 19
3503.85 25
3503.99 29
3504.12 31
3504.26 31
3504.40 30
3504.53 29
3504.67 27
3504.80 26
3504.94 26
3505.07 27
3505.21 28
3505.35 29
3505.48 29
3505.62 28
3505.75 26
3505.89 24
3506.02 22
3506.16 21
3506.30 21
3506.43 23
3506.57 27
3506.70 33
3506.84 40
3506.97 47
3507.11 53
3507.25 58
3507.38 60
3507.52 60
3507.65 57
3507.79 52
3507.93 46
3508.06 38
3508.20 29
3508.33 20
3508.47 11
3508.60 4
3508.74 0
3508.88 0
3509.01 0
3509.15 2
3509.28 11
3509.42 22
3509.55 35
3509.69 48
3509.83 59
3509.96 67
3510.10 71
3510.23 73
3510.37 72
3510.51 68
3510.64 64
3510.78 59
3510.91 54
3511.05 50
3511.18 47
3511.32 45
3511.46 44
3511.59 46
3511.73 51
3511.86 57
3512.00 64
3512.14 72
3512.27 79
3512.41 85
3512.54 89
3512.68 91
3512.82 92
3512.95 93
3513.09 93
3513.22 95
3513.36 99
3513.49 104
3513.63 111
3513.77 118
3513.90 125
3514.04 130
3514.17 132
3514.31 132
3514.45 129
3514.58 124
3514.72 119
3514.85 115
3514.99 113
3515.13 115
3515.26 120
3515.40 127
3515.53 137
3515.67 148
3515.81 159
3515.94 169
3516.08 178
3516.21 183
3516.35 185
3516.48 184
3516.62 179
3516.76 170
3516.89 159
3517.03 146
3517.16 134
3517.30 123
3517.44 115
3517.57 109
3517.71 105
3517.84 102
3517.98 99
3518.12 96
3518.25 92
3518.39 88
3518.52 84
3518.66 80
3518.80 77
3518.93 75
3519.07 74
3519.20 73
3519.34 73
3519.48 72
3519.61 71
3519.75 70
3519.88 68
3520.02 66
3520.16 64
3520.29 62
3520.43 60
3520.56 59
3520.70 58
3520.84 58
3520.97 58
3521.11 58
3521.24 59
3521.38 59
3521.52 59
3521.65 59
3521.79 58
3521.92 57
3522.06 54
3522.20 51
3522.33 47
3522.47 43
3522.61 41
3522.74 42
3522.88 45
3523.01 52
3523.15 63
3523.29 75
3523.42 88
3523.56 100
3523.69 111
3523.83 118
3523.97 121
3524.10 121
3524.24 117
3524.37 111
3524.51 105
3524.65 98
3524.78 92
3524.92 87
3525.05 84
3525.19 80
3525.33 77
3525.46 72
3525.60 66
3525.74 59
3525.87 51
3526.01 43
3526.14 35
3526.28 30
3526.42 26
3526.55 24
3526.69 23
3526.82 24
3526.96 24
3527.10 25
3527.23 25
3527.37 24
3527.51 23
3527.64 21
3527.78 20
3527.91 19
3528.05 19
3528.19 21
3528.32 25
3528.46 29
3528.59 35
3528.73 41
3528.87 47
3529.00 52
3529.14 55
3529.28 57
3529.41 57
3529.55 57
3529.68 55
3529.82 54
3529.96 52
3530.09 50
3530.23 48
3530.37 47
3530.50 46
3530.64 46
3530.77 48
3530.91 50
3531.05 53
3531.18 57
3531.32 61
3531.46 64
3531.59 67
3531.73 69
3531.86 70
3532.00 70
3532.14 70
3532.27 68
3532.41 66
3532.55 64
3532.68 61
3532.82 59
3532.95 57
3533.09 56
3533.23 57
3533.36 60
3533.50 65
3533.64 71
3533.77 78
3533.91 84
3534.04 88
3534.18 89
3534.32 86
3534.45 81
3534.59 72
3534.73 62
3534.86 51
3535.00 41
3535.13 32
3535.27 25
3535.41 20
3535.54 17
3535.68 15
3535.82 15
3535.95 17
3536.09 20
3536.23 25
3536.36 32
3536.50 39
3536.63 45
3536.77 51
3536.91 56
3537.04 60
3537.18 61
3537.32 61
3537.45 59
3537.59 56
3537.72 52
3537.86 49
3538.00 46
3538.13 43
3538.27 42
3538.41 41
3538.54 42
3538.68 42
3538.82 42
3538.95 41
3539.09 40
3539.22 38
3539.36 37
3539.50 35
3539.63 33
3539.77 31
3539.91 28
3540.04 25
3540.18 21
3540.32 16
3540.45 11
3540.59 7
3540.73 4
3540.86 2
3541.00 3
3541.13 4
3541.27 7
3541.41 10
3541.54 14
3541.68 18
3541.82 22
3541.95 25
3542.09 29
3542.23 33
3542.36 36
3542.50 38
3542.64 39
3542.77 38
3542.91 36
3543.04 32
3543.18 28
3543.32 23
3543.45 19
3543.59 16
3543.73 16
3543.86 17
3544.00 21
3544.14 28
3544.27 35
3544.41 43
3544.55 50
3544.68 55
3544.82 58
3544.96 58
3545.09 57
3545.23 54
3545.37 50
3545.50 45
3545.64 42
3545.77 39
3545.91 37
3546.05 36
3546.18 35
3546.32 34
3546.46 32
3546.59 29
3546.73 26
3546.87 22
3547.00 19
3547.14 17
3547.28 16
3547.41 17
3547.55 18
3547.69 19
3547.82 18
3547.96 16
3548.10 12
3548.23 7
3548.37 0
3548.51 0
3548.64 0
3548.78 0
3548.92 0
3549.05 4
3549.19 16
3549.32 29
3549.46 41
3549.60 53
3549.73 61
3549.87 66
3550.01 68
3550.14 68
3550.28 66
3550.42 62
3550.55 58
3550.69 54
3550.83 51
3550.96 47
3551.10 44
3551.24 42
3551.37 41
3551.51 41
3551.65 42
3551.78 44
3551.92 48
3552.06 52
3552.19 56
3552.33 59
3552.47 60
3552.60 60
3552.74 57
3552.88 52
3553.01 46
3553.15 40
3553.29 35
3553.42 32
3553.56 31
3553.70 31
3553.83 32
3553.97 32
3554.11 33
3554.24 32
3554.38 32
3554.52 31
3554.65 31
3554.79 31
3554.93 32
3555.06 33
3555.20 33
3555.34 33
3555.47 31
3555.61 29
3555.75 26
3555.88 24
3556.02 22
3556.16 20
3556.29 19
3556.43 18
3556.57 17
3556.70 17
3556.84 17
3556.98 18
3557.11 21
3557.25 25
3557.39 30
3557.52 36
3557.66 42
3557.80 47
3557.93 51
3558.07 55
3558.21 58
3558.34 59
3558.48 60
3558.62 59
3558.76 57
3558.89 54
3559.03 49
3559.17 45
3559.30 40
3559.44 37
3559.58 33
3559.71 31
3559.85 30
3559.99 29
3560.12 29
3560.26 29
3560.40 29
3560.53 29
3560.67 28
3560.81 26
3560.94 23
3561.08 20
3561.22 17
3561.35 14
3561.49 12
3561.63 9
3561.76 8
3561.90 7
3562.04 7
3562.18 8
3562.31 9
3562.45 12
3562.59 16
3562.72 21
3562.86 26
3563.00 32
3563.13 39
3563.27 47
3563.41 54
3563.54 60
3563.68 66
3563.82 70
3563.95 73
3564.09 75
3564.23 76
3564.36 75
3564.50 74
3564.64 72
3564.78 69
3564.91 67
3565.05 64
3565.19 61
3565.32 59
3565.46 56
3565.60 54
3565.73 52
3565.87 50
3566.01 48
3566.14 47
3566.28 45
3566.42 44
3566.56 42
3566.69 41
3566.83 40
3566.97 39
3567.10 38
3567.24 37
3567.38 37
3567.51 36
3567.65 36
3567.79 34
3567.92 33
3568.06 31
3568.20 28
3568.34 26
3568.47 25
3568.61 24
3568.75 25
3568.88 27
3569.02 31
3569.16 36
3569.29 42
3569.43 48
3569.57 55
3569.70 61
3569.84 66
3569.98 71
3570.12 75
3570.25 79
3570.39 83
3570.53 86
3570.66 88
3570.80 89
3570.94 87
3571.07 84
3571.21 78
3571.35 71
3571.49 63
3571.62 55
3571.76 46
3571.90 39
3572.03 32
3572.17 27
3572.31 22
3572.44 17
3572.58 13
3572.72 10
3572.86 6
3572.99 4
3573.13 1
3573.27 0
3573.40 0
3573.54 0
3573.68 0
3573.82 1
3573.95 1
3574.09 0
3574.23 0
3574.36 0
3574.50 0
3574.64 0
3574.77 0
3574.91 3
3575.05 11
3575.19 21
3575.32 32
3575.46 43
3575.60 52
3575.73 58
3575.87 61
3576.01 60
3576.15 57
3576.28 53
3576.42 49
3576.56 46
3576.69 45
3576.83 46
3576.97 49
3577.11 51
3577.24 53
3577.38 54
3577.52 54
3577.65 53
3577.79 51
3577.93 49
3578.07 48
3578.20 47
3578.34 48
3578.48 50
3578.61 53
3578.75 55
3578.89 57
3579.03 58
3579.16 57
3579.30 56
3579.44 55
3579.57 54
3579.71 54
3579.85 56
3579.99 60
3580.12 64
3580.26 69
3580.40 74
3580.53 76
3580.67 76
3580.81 74
3580.95 70
3581.08 64
3581.22 59
3581.36 54
3581.49 51
3581.63 48
3581.77 47
3581.91 46
3582.04 47
3582.18 47
3582.32 48
3582.45 49
3582.59 50
3582.73 51
3582.87 51
3583.00 50
3583.14 48
3583.28 47
3583.42 46
3583.55 46
3583.69 47
3583.83 50
3583.96 53
3584.10 57
3584.24 60
3584.38 63
3584.51 64
3584.65 65
3584.79 64
3584.93 64
3585.06 63
3585.20 64
3585.34 64
3585.47 65
3585.61 66
3585.75 67
3585.89 68
3586.02 69
3586.16 70
3586.30 73
3586.44 76
3586.57 80
3586.71 85
3586.85 90
3586.98 93
3587.12 95
3587.26 95
3587.40 93
3587.53 89
3587.67 85
3587.81 81
3587.95 77
3588.08 75
3588.22 73
3588.36 72
3588.49 71
3588.63 70
3588.77 68
3588.91 66
3589.04 64
3589.18 62
3589.32 61
3589.46 61
3589.59 61
3589.73 62
3589.87 63
3590.01 64
3590.14 66
3590.28 67
3590.42 69
3590.56 70
3590.69 73
3590.83 75
3590.97 78
3591.10 80
3591.24 82
3591.38 83
3591.52 83
3591.65 81
3591.79 79
3591.93 77
3592.07 75
3592.20 74
3592.34 74
3592.48 75
3592.62 77
3592.75 80
3592.89 82
3593.03 84
3593.17 84
3593.30 84
3593.44 83
3593.58 82
3593.72 80
3593.85 79
3593.99 78
3594.13 76
3594.27 75
3594.40 72
3594.54 68
3594.68 64
3594.82 58
3594.95 52
3595.09 47
3595.23 43
3595.36 40
3595.50 38
3595.64 38
3595.78 39
3595.91 41
3596.05 43
3596.19 45
3596.33 47
3596.46 49
3596.60 52
3596.74 56
3596.88 60
3597.01 63
3597.15 66
3597.29 66
3597.43 64
3597.56 60
3597.70 54
3597.84 48
3597.98 42
3598.11 38
3598.25 37
3598.39 39
3598.53 45
3598.66 53
3598.80 62
3598.94 73
3599.08 84
3599.21 94
3599.35 103
3599.49 109
3599.63 114
3599.77 116
3599.90 116
3600.04 114
3600.18 112
3600.32 111
3600.45 110
3600.59 110
3600.73 111
3600.87 112
3601.00 113
3601.14 113
3601.28 111
3601.42 107
3601.55 102
3601.69 96
3601.83 89
3601.97 84
3602.10 80
3602.24 80
3602.38 81
3602.52 85
3602.65 90
3602.79 95
3602.93 99
3603.07 102
3603.20 103
3603.34 102
3603.48 100
3603.62 97
3603.76 93
3603.89 89
3604.03 84
3604.17 79
3604.31 73
3604.44 67
3604.58 61
3604.72 56
3604.86 51
3604.99 47
3605.13 44
3605.27 42
3605.41 41
3605.54 40
3605.68 39
3605.82 36
3605.96 33
3606.10 30
3606.23 27
3606.37 25
3606.51 23
3606.65 22
3606.78 23
3606.92 24
3607.06 25
3607.20 27
3607.33 29
3607.47 32
3607.61 35
3607.75 39
3607.89 43
3608.02 47
3608.16 50
3608.30 53
3608.44 56
3608.57 57
3608.71 58
3608.85 58
3608.99 57
3609.12 56
3609.26 55
3609.40 53
3609.54 51
3609.68 49
3609.81 47
3609.95 45
3610.09 41
3610.23 38
3610.36 34
3610.50 29
3610.64 25
3610.78 22
3610.92 19
3611.05 17
3611.19 18
3611.33 19
3611.47 22
3611.60 25
3611.74 29
3611.88 32
3612.02 34
3612.16 36
3612.29 38
3612.43 40
3612.57 43
3612.71 47
3612.84 52
3612.98 55
3613.12 58
3613.26 59
3613.40 59
3613.53 58
3613.67 57
3613.81 56
3613.95 56
3614.08 58
3614.22 61
3614.36 65
3614.50 69
3614.64 73
3614.77 77
3614.91 80
3615.05 83
3615.19 85
3615.33 88
3615.46 90
3615.60 91
3615.74 92
3615.88 91
3616.01 89
3616.15 86
3616.29 81
3616.43 76
3616.57 71
3616.70 67
3616.84 63
3616.98 60
3617.12 57
3617.26 55
3617.39 51
3617.53 47
3617.67 42
3617.81 37
3617.94 32
3618.08 28
3618.22 26
3618.36 25
3618.50 25
3618.63 25
3618.77 25
3618.91 23
3619.05 19
3619.19 13
3619.32 7
3619.46 0
3619.60 0
3619.74 0
3619.88 0
3620.01 0
3620.15 0
3620.29 0
3620.43 0
3620.57 0
3620.70 5
3620.84 10
3620.98 15
3621.12 19
3621.26 21
3621.39 22
3621.53 22
3621.67 21
3621.81 19
3621.94 18
3622.08 16
3622.22 15
3622.36 15
3622.50 15
3622.63 15
3622.77 16
3622.91 17
3623.05 18
3623.19 21
3623.32 24
3623.46 27
3623.60 30
3623.74 33
3623.88 34
3624.01 34
3624.15 33
3624.29 31
3624.43 29
3624.57 26
3624.70 23
3624.84 21
3624.98 19
3625.12 19
3625.26 19
3625.40 20
3625.53 22
3625.67 26
3625.81 30
3625.95 35
3626.09 41
3626.22 47
3626.36 53
3626.50 58
3626.64 62
3626.78 64
3626.91 65
3627.05 63
3627.19 60
3627.33 56
3627.47 53
3627.60 52
3627.74 52
3627.88 55
3628.02 59
3628.16 64
3628.29 68
3628.43 72
3628.57 73
3628.71 74
3628.85 72
3628.98 70
3629.12 68
3629.26 66
3629.40 64
3629.54 63
3629.68 62
3629.81 61
3629.95 60
3630.09 59
3630.23 56
3630.37 52
3630.50 47
3630.64 42
3630.78 37
3630.92 33
3631.06 31
3631.20 30
3631.33 32
3631.47 34
3631.61 37
3631.75 39
3631.89 40
3632.02 40
3632.16 38
3632.30 36
3632.44 32
3632.58 29
3632.71 27
3632.85 26
3632.99 28
3633.13 32
3633.27 39
3633.41 48
3633.54 57
3633.68 66
3633.82 73
3633.96 77
3634.10 79
3634.24 79
3634.37 77
3634.51 74
3634.65 72
3634.79 69
3634.93 66
3635.06 63
3635.20 59
3635.34 53
3635.48 47
3635.62 41
3635.76 35
3635.89 29
3636.03 25
3636.17 23
3636.31 22
3636.45 23
3636.58 24
3636.72 26
3636.86 28
3637.00 30
3637.14 31
3637.28 32
3637.41 34
3637.55 35
3637.69 37
3637.83 39
3637.97 42
3638.11 46
3638.24 49
3638.38 53
3638.52 56
3638.66 59
3638.80 63
3638.94 66
3639.07 70
3639.21 75
3639.35 78
3639.49 81
3639.63 81
3639.77 79
3639.90 75
3640.04 69
3640.18 63
3640.32 56
3640.46 50
3640.60 45
3640.73 42
3640.87 40
3641.01 40
3641.15 42
3641.29 46
3641.43 51
3641.56 57
3641.70 63
3641.84 69
3641.98 74
3642.12 76
3642.26 76
3642.39 74
3642.53 70
3642.67 64
3642.81 58
3642.95 51
3643.09 46
3643.22 41
3643.36 36
3643.50 33
3643.64 31
3643.78 31
3643.92 33
3644.05 37
3644.19 42
3644.33 48
3644.47 54
3644.61 58
3644.75 60
3644.88 60
3645.02 57
3645.16 53
3645.30 48
3645.44 44
3645.58 41
3645.72 39
3645.85 40
3645.99 43
3646.13 49
3646.27 55
3646.41 61
3646.55 67
3646.68 71
3646.82 74
3646.96 76
3647.10 77
3647.24 77
3647.38 76
3647.52 75
3647.65 74
3647.79 74
3647.93 73
3648.07 74
3648.21 75
3648.35 76
3648.48 78
3648.62 78
3648.76 78
3648.90 76
3649.04 73
3649.18 69
3649.32 63
3649.45 58
3649.59 53
3649.73 48
3649.87 44
3650.01 40
3650.15 36
3650.28 32
3650.42 29
3650.56 26
3650.70 23
3650.84 21
3650.98 20
3651.12 18
3651.25 18
3651.39 17
3651.53 17
3651.67 16
3651.81 15
3651.95 15
3652.09 14
3652.22 14
3652.36 14
3652.50 15
3652.64 16
3652.78 18
3652.92 21
3653.06 25
3653.19 29
3653.33 34
3653.47 39
3653.61 43
3653.75 47
3653.89 52
3654.03 56
3654.16 59
3654.30 62
3654.44 63
3654.58 64
3654.72 63
3654.86 62
3655.00 60
3655.13 59
3655.27 58
3655.41 57
3655.55 58
3655.69 59
3655.83 59
3655.97 59
3656.10 58
3656.24 56
3656.38 54
3656.52 51
3656.66 49
3656.80 47
3656.94 47
3657.08 47
3657.21 48
3657.35 50
3657.49 53
3657.63 57
3657.77 61
3657.91 63
3658.05 64
3658.18 63
3658.32 61
3658.46 58
3658.60 54
3658.74 50
3658.88 46
3659.02 42
3659.16 37
3659.29 33
3659.43 29
3659.57 25
3659.71 22
3659.85 21
3659.99 22
3660.13 25
3660.26 30
3660.40 36
3660.54 42
3660.68 47
3660.82 51
3660.96 53
3661.10 53
3661.24 52
3661.37 50
3661.51 48
3661.65 47
3661.79 47
3661.93 49
3662.07 52
3662.21 55
3662.35 58
3662.48 60
3662.62 62
3662.76 62
3662.90 61
3663.04 60
3663.18 60
3663.32 61
3663.46 63
3663.59 65
3663.73 67
3663.87 66
3664.01 64
3664.15 59
3664.29 52
3664.43 45
3664.57 37
3664.70 30
3664.84 24
3664.98 20
3665.12 17
3665.26 15
3665.40 13
3665.54 12
3665.68 12
3665.81 14
3665.95 16
3666.09 19
3666.23 23
3666.37 27
3666.51 31
3666.65 34
3666.79 36
3666.93 37
3667.06 37
3667.20 37
3667.34 37
3667.48 36
3667.62 34
3667.76 31
3667.90 28
3668.04 23
3668.17 18
3668.31 13
3668.45 9
3668.59 7
3668.73 6
3668.87 7
3669.01 10
3669.15 13
3669.29 17
3669.42 20
3669.56 23
3669.70 24
3669.84 25
3669.98 26
3670.12 26
3670.26 25
3670.40 24
3670.54 22
3670.67 20
3670.81 19
3670.95 18
3671.09 18
3671.23 19
3671.37 21
3671.51 24
3671.65 26
3671.79 28
3671.92 28
3672.06 27
3672.20 25
3672.34 23
3672.48 21
3672.62 20
3672.76 18
3672.90 17
3673.04 16
3673.18 13
3673.31 11
3673.45 7
3673.59 4
3673.73 1
3673.87 0
3674.01 0
3674.15 0
3674.29 2
3674.43 5
3674.56 7
3674.70 8
3674.84 9
3674.98 7
3675.12 4
3675.26 0
3675.40 0
3675.54 0
3675.68 0
3675.82 0
3675.95 0
3676.09 0
3676.23 6
3676.37 15
3676.51 24
3676.65 32
3676.79 39
3676.93 43
3677.07 46
3677.21 47
3677.34 48
3677.48 48
3677.62 49
3677.76 50
3677.90 53
3678.04 56
3678.18 60
3678.32 64
3678.46 67
3678.60 70
3678.74 72
3678.87 73
3679.01 73
3679.15 71
3679.29 69
3679.43 67
3679.57 64
3679.71 61
3679.85 58
3679.99 55
3680.13 51
3680.27 47
3680.40 42
3680.54 36
3680.68 31
3680.82 26
3680.96 24
3681.10 24
3681.24 26
3681.38 30
3681.52 35
3681.66 39
3681.80 42
3681.93 43
3682.07 41
3682.21 37
3682.35 31
3682.49 25
3682.63 19
3682.77 13
3682.91 9
3683.05 7
3683.19 6
3683.33 7
3683.46 10
3683.60 13
3683.74 18
3683.88 22
3684.02 27
3684.16 32
3684.30 37
3684.44 42
3684.58 45
3684.72 47
3684.86 46
3685.00 44
3685.13 40
3685.27 36
3685.41 32
3685.55 29
3685.69 28
3685.83 30
3685.97 32
3686.11 35
3686.25 38
3686.39 40
3686.53 41
3686.67 41
3686.80 40
3686.94 38
3687.08 37
3687.22 36
3687.36 37
3687.50 38
3687.64 41
3687.78 45
3687.92 50
3688.06 55
3688.20 60
3688.34 65
3688.48 69
3688.61 73
3688.75 76
3688.89 77
3689.03 77
3689.17 75
3689.31 71
3689.45 66
3689.59 61
3689.73 56
3689.87 51
3690.01 48
3690.15 45
3690.29 43
3690.43 40
3690.56 37
3690.70 33
3690.84 28
3690.98 25
3691.12 22
3691.26 20
3691.40 20
3691.54 21
3691.68 23
3691.82 25
3691.96 28
3692.10 32
3692.24 35
3692.38 38
3692.51 42
3692.65 44
3692.79 45
3692.93 46
3693.07 47
3693.21 47
3693.35 47
3693.49 49
3693.63 51
3693.77 55
3693.91 59
3694.05 62
3694.19 64
3694.33 63
3694.47 61
3694.60 57
3694.74 52
3694.88 46
3695.02 40
3695.16 35
3695.30 30
3695.44 27
3695.58 24
3695.72 23
3695.86 23
3696.00 23
3696.14 26
3696.28 29
3696.42 33
3696.56 37
3696.70 40
3696.83 42
3696.97 43
3697.11 42
3697.25 39
3697.39 36
3697.53 31
3697.67 27
3697.81 24
3697.95 21
3698.09 20
3698.23 21
3698.37 22
3698.51 24
3698.65 26
3698.79 29
3698.93 30
3699.07 31
3699.20 32
3699.34 34
3699.48 36
3699.62 39
3699.76 43
3699.90 48
3700.04 53
3700.18 57
3700.32 60
3700.46 62
3700.60 64
3700.74 65
3700.88 66
3701.02 68
3701.16 69
3701.30 71
3701.44 72
3701.58 72
3701.71 72
3701.85 71
3701.99 70
3702.13 70
3702.27 69
3702.41 68
3702.55 68
3702.69 67
3702.83 66
3702.97 63
3703.11 60
3703.25 56
3703.39 52
3703.53 48
3703.67 44
3703.81 40
3703.95 38
3704.09 37
3704.23 38
3704.37 39
3704.51 42
3704.64 44
3704.78 47
3704.92 49
3705.06 50
3705.20 49
3705.34 48
3705.48 45
3705.62 42
3705.76 39
3705.90 36
3706.04 35
3706.18 33
3706.32 33
3706.46 33
3706.60 32
3706.74 32
3706.88 32
3707.02 33
3707.16 33
3707.30 34
3707.44 35
3707.58 35
3707.72 35
3707.85 34
3707.99 31
3708.13 27
3708.27 23
3708.41 19
3708.55 14
3708.69 11
3708.83 8
3708.97 5
3709.11 2
3709.25 0
3709.39 0
3709.53 0
3709.67 0
3709.81 0
3709.95 4
3710.09 10
3710.23 18
3710.37 28
3710.51 38
3710.65 47
3710.79 55
3710.93 59
3711.07 61
3711.21 59
3711.35 55
3711.49 49
3711.63 43
3711.76 37
3711.90 32
3712.04 28
3712.18 24
3712.32 19
3712.46 14
3712.60 8
3712.74 3
3712.88 0
3713.02 0
3713.16 0
3713.30 0
3713.44 0
3713.58 0
3713.72 0
3713.86 1
3714.00 2
3714.14 3
3714.28 3
3714.42 4
3714.56 6
3714.70 9
3714.84 13
3714.98 16
3715.12 19
3715.26 21
3715.40 23
3715.54 23
3715.68 23
3715.82 22
3715.96 21
3716.10 21
3716.24 20
3716.38 20
3716.52 21
3716.66 21
3716.79 21
3716.93 21
3717.07 20
3717.21 18
3717.35 16
3717.49 14
3717.63 13
3717.77 11
3717.91 10
3718.05 9
3718.19 8
3718.33 8
3718.47 7
3718.61 7
3718.75 7
3718.89 7
3719.03 8
3719.17 10
3719.31 14
3719.45 18
3719.59 23
3719.73 28
3719.87 32
3720.01 35
3720.15 37
3720.29 37
3720.43 37
3720.57 35
3720.71 33
3720.85 31
3720.99 29
3721.13 26
3721.27 23
3721.41 20
3721.55 17
3721.69 14
3721.83 10
3721.97 6
3722.11 3
3722.25 2
3722.39 2
3722.53 5
3722.67 10
3722.81 18
3722.95 27
3723.09 36
3723.23 43
3723.37 49
3723.51 51
3723.65 51
3723.79 50
3723.93 46
3724.07 42
3724.21 38
3724.35 34
3724.49 30
3724.63 27
3724.77 23
3724.91 19
3725.05 16
3725.19 14
3725.33 12
3725.47 12
3725.61 12
3725.75 12
3725.89 13
3726.03 13
3726.17 13
3726.31 13
3726.45 14
3726.59 14
3726.73 15
3726.87 17
3727.01 20
3727.15 23
3727.29 27
3727.43 29
3727.57 31
3727.71 32
3727.84 32
3727.98 32
3728.12 31
3728.26 30
3728.40 30
3728.54 29
3728.68 29
3728.82 29
3728.96 30
3729.10 31
3729.24 32
3729.38 34
3729.52 36
3729.66 38
3729.80 41
3729.94 44
3730.08 46
3730.23 50
3730.37 53
3730.51 58
3730.65 62
3730.79 66
3730.93 71
3731.07 75
3731.21 78
3731.35 80
3731.49 81
3731.63 80
3731.77 79
3731.91 76
3732.05 72
3732.19 69
3732.33 67
3732.47 64
3732.61 63
3732.75 62
3732.89 61
3733.03 60
3733.17 60
3733.31 59
3733.45 59
3733.59 60
3733.73 61
3733.87 63
3734.01 65
3734.15 67
3734.29 69
3734.43 70
3734.57 71
3734.71 72
3734.85 72
3734.99 73
3735.13 75
3735.27 78
3735.41 82
3735.55 88
3735.69 94
3735.83 100
3735.97 107
3736.11 113
3736.25 118
3736.39 122
3736.53 126
3736.67 129
3736.81 133
3736.95 136
3737.09 140
3737.23 144
3737.37 147
3737.51 151
3737.65 155
3737.79 159
3737.93 163
3738.07 167
3738.21 171
3738.35 174
3738.49 176
3738.63 177
3738.77 179
3738.91 181
3739.05 185
3739.19 191
3739.33 198
3739.47 204
3739.61 210
3739.75 213
3739.89 213
3740.03 210
3740.17 205
3740.31 198
3740.45 192
3740.59 186
3740.73 183
3740.87 183
3741.01 186
3741.15 192
3741.30 199
3741.44 206
3741.58 213
3741.72 217
3741.86 219
3742.00 218
3742.14 214
3742.28 208
3742.42 201
3742.56 193
3742.70 185
3742.84 177
3742.98 168
3743.12 160
3743.26 151
3743.40 144
3743.54 137
3743.68 130
3743.82 125
3743.96 121
3744.10 117
3744.24 114
3744.38 111
3744.52 106
3744.66 101
3744.80 95
3744.94 87
3745.08 79
3745.22 72
3745.36 66
3745.50 61
3745.64 57
3745.78 54
3745.92 53
3746.06 51
3746.20 50
3746.35 49
3746.49 48
3746.63 48
3746.77 48
3746.91 49
3747.05 49
3747.19 48
3747.33 48
3747.47 47
3747.61 48
3747.75 50
3747.89 53
3748.03 58
3748.17 63
3748.31 69
3748.45 74
3748.59 78
3748.73 80
3748.87 81
3749.01 81
3749.15 81
3749.29 79
3749.43 77
3749.57 74
3749.71 70
3749.85 65
3749.99 60
3750.13 54
3750.28 48
3750.42 42
3750.56 36
3750.70 30
3750.84 23
3750.98 17
3751.12 10
3751.26 6
3751.40 3
3751.54 4
3751.68 8
3751.82 16
3751.96 26
3752.10 39
3752.24 52
3752.38 65
3752.52 76
3752.66 85
3752.80 91
3752.94 95
3753.08 97
3753.22 98
3753.36 97
3753.51 95
3753.65 93
3753.79 90
3753.93 88
3754.07 86
3754.21 84
3754.35 83
3754.49 83
3754.63 84
3754.77 85
3754.91 88
3755.05 91
3755.19 93
3755.33 96
3755.47 97
3755.61 98
3755.75 97
3755.89 96
3756.03 95
3756.17 94
3756.31 93
3756.46 92
3756.60 92
3756.74 91
3756.88 90
3757.02 88
3757.16 86
3757.30 83
3757.44 82
3757.58 81
3757.72 81
3757.86 81
3758.00 81
3758.14 80
3758.28 77
3758.42 73
3758.56 68
3758.70 62
3758.84 56
3758.99 51
3759.13 48
3759.27 47
3759.41 48
3759.55 53
3759.69 59
3759.83 67
3759.97 75
3760.11 83
3760.25 90
3760.39 95
3760.53 98
3760.67 100
3760.81 101
3760.95 101
3761.09 100
3761.23 99
3761.38 98
3761.52 97
3761.66 97
3761.80 98
3761.94 99
3762.08 99
3762.22 100
3762.36 100
3762.50 98
3762.64 96
3762.78 94
3762.92 91
3763.06 88
3763.20 86
3763.34 83
3763.48 80
3763.63 77
3763.77 75
3763.91 73
3764.05 72
3764.19 72
3764.33 72
3764.47 72
3764.61 73
3764.75 73
3764.89 72
3765.03 72
3765.17 72
3765.31 73
3765.45 74
3765.59 76
3765.74 79
3765.88 82
3766.02 85
3766.16 88
3766.30 91
3766.44 93
3766.58 94
3766.72 94
3766.86 94
3767.00 94
3767.14 93
3767.28 93
3767.42 92
3767.56 91
3767.71 88
3767.85 83
3767.99 77
3768.13 71
3768.27 64
3768.41 58
3768.55 53
3768.69 50
3768.83 48
3768.97 47
3769.11 46
3769.25 45
3769.39 44
3769.53 42
3769.68 40
3769.82 38
3769.96 38
3770.10 38
3770.24 39
3770.38 41
3770.52 44
3770.66 46
3770.80 47
3770.94 47
3771.08 45
3771.22 42
3771.36 38
3771.51 33
3771.65 28
3771.79 24
3771.93 19
3772.07 15
3772.21 12
3772.35 10
3772.49 10
3772.63 12
3772.77 17
3772.91 23
3773.05 31
3773.20 39
3773.34 47
3773.48 52
3773.62 55
3773.76 55
3773.90 52
3774.04 48
3774.18 43
3774.32 38
3774.46 33
3774.60 30
3774.74 26
3774.89 23
3775.03 20
3775.17 17
3775.31 14
3775.45 12
3775.59 10
3775.73 10
3775.87 10
3776.01 10
3776.15 9
3776.29 7
3776.44 5
3776.58 1
3776.72 0
3776.86 0
3777.00 0
3777.14 0
3777.28 0
3777.42 0
3777.56 0
3777.70 3
3777.84 10
3777.99 17
3778.13 24
3778.27 30
3778.41 34
3778.55 35
3778.69 35
3778.83 33
3778.97 30
3779.11 28
3779.25 27
3779.39 28
3779.54 31
3779.68 35
3779.82 40
3779.96 44
3780.10 47
3780.24 49
3780.38 50
3780.52 51
3780.66 50
3780.80 49
3780.95 48
3781.09 47
3781.23 46
3781.37 45
3781.51 44
3781.65 44
3781.79 45
3781.93 46
3782.07 48
3782.21 49
3782.35 50
3782.50 49
3782.64 47
3782.78 44
3782.92 42
3783.06 41
3783.20 42
3783.34 44
3783.48 47
3783.62 49
3783.77 51
3783.91 51
3784.05 49
3784.19 46
3784.33 42
3784.47 39
3784.61 37
3784.75 36
3784.89 36
3785.03 35
3785.18 34
3785.32 33
3785.46 31
3785.60 29
3785.74 28
3785.88 28
3786.02 29
3786.16 31
3786.30 34
3786.45 37
3786.59 41
3786.73 45
3786.87 49
3787.01 53
3787.15 55
3787.29 58
3787.43 59
3787.57 59
3787.71 58
3787.86 55
3788.00 52
3788.14 48
3788.28 43
3788.42 37
3788.56 30
3788.70 24
3788.84 18
3788.98 13
3789.13 9
3789.27 7
3789.41 7
3789.55 9
3789.69 13
3789.83 19
3789.97 26
3790.11 33
3790.26 39
3790.40 44
3790.54 46
3790.68 46
3790.82 43
3790.96 38
3791.10 34
3791.24 30
3791.38 28
3791.53 29
3791.67 33
3791.81 39
3791.95 46
3792.09 52
3792.23 56
3792.37 59
3792.51 59
3792.65 57
3792.80 55
3792.94 52
3793.08 50
3793.22 50
3793.36 50
3793.50 53
3793.64 56
3793.78 60
3793.93 64
3794.07 68
3794.21 70
3794.35 71
3794.49 71
3794.63 69
3794.77 66
3794.91 63
3795.06 61
3795.20 59
3795.34 58
3795.48 57
3795.62 56
3795.76 54
3795.90 53
3796.04 52
3796.19 51
3796.33 50
3796.47 51
3796.61 52
3796.75 54
3796.89 56
3797.03 59
3797.17 60
3797.32 60
3797.46 58
3797.60 55
3797.74 50
3797.88 44
3798.02 38
3798.16 32
3798.30 27
3798.45 22
3798.59 18
3798.73 16
3798.87 14
3799.01 14
3799.15 15
3799.29 17
3799.44 19
3799.58 21
3799.72 23
3799.86 25
3800.00 26
3800.14 26
3800.28 28
3800.42 30
3800.57 33
3800.71 38
3800.85 43
3800.99 49
3801.13 54
3801.27 58
3801.41 60
3801.56 60
3801.70 60
3801.84 59
3801.98 58
3802.12 59
3802.26 60
3802.40 61
3802.54 63
3802.69 63
3802.83 62
3802.97 60
3803.11 56
3803.25 51
3803.39 46
3803.53 42
3803.68 40
3803.82 38
3803.96 39
3804.10 41
3804.24 44
3804.38 47
3804.52 52
3804.67 56
3804.81 60
3804.95 63
3805.09 66
3805.23 67
3805.37 67
3805.51 65
3805.66 63
3805.80 61
3805.94 58
3806.08 57
3806.22 56
3806.36 57
3806.50 57
3806.65 57
3806.79 55
3806.93 52
3807.07 48
3807.21 43
3807.35 39
3807.49 37
3807.64 37
3807.78 39
3807.92 44
3808.06 50
3808.20 56
3808.34 61
3808.48 66
3808.63 70
3808.77 74
3808.91 79
3809.05 84
3809.19 91
3809.33 98
3809.48 106
3809.62 113
3809.76 121
3809.90 128
3810.04 135
3810.18 142
3810.32 149
3810.47 156
3810.61 162
3810.75 167
3810.89 170
3811.03 172
3811.17 171
3811.32 169
3811.46 166
3811.60 164
3811.74 162
3811.88 161
3812.02 161
3812.16 162
3812.31 164
3812.45 165
3812.59 167
3812.73 169
3812.87 170
3813.01 172
3813.16 174
3813.30 176
3813.44 178
3813.58 178
3813.72 177
3813.86 173
3814.00 167
3814.15 159
3814.29 151
3814.43 142
3814.57 133
3814.71 126
3814.85 120
3815.00 116
3815.14 111
3815.28 107
3815.42 101
3815.56 95
3815.70 89
3815.85 83
3815.99 78
3816.13 74
3816.27 72
3816.41 72
3816.55 73
3816.70 75
3816.84 77
3816.98 79
3817.12 81
3817.26 83
3817.40 85
3817.55 87
3817.69 89
3817.83 91
3817.97 92
3818.11 91
3818.25 90
3818.40 87
3818.54 83
3818.68 79
3818.82 74
3818.96 69
3819.10 64
3819.25 60
3819.39 56
3819.53 53
3819.67 52
3819.81 52
3819.95 54
3820.10 56
3820.24 58
3820.38 60
3820.52 60
3820.66 60
3820.80 58
3820.95 56
3821.09 55
3821.23 54
3821.37 54
3821.51 54
3821.65 54
3821.80 53
3821.94 53
3822.08 51
3822.22 50
3822.36 48
3822.51 46
3822.65 44
3822.79 42
3822.93 38
3823.07 33
3823.21 26
3823.36 19
3823.50 10
3823.64 2
3823.78 0
3823.92 0
3824.06 0
3824.21 0
3824.35 0
3824.49 0
3824.63 0
3824.77 0
3824.92 5
3825.06 8
3825.20 11
3825.34 13
3825.48 14
3825.62 14
3825.77 14
3825.91 15
3826.05 16
3826.19 17
3826.33 20
3826.47 24
3826.62 29
3826.76 34
3826.90 40
3827.04 46
3827.18 52
3827.33 57
3827.47 61
3827.61 65
3827.75 68
3827.89 70
3828.04 72
3828.18 74
3828.32 76
3828.46 77
3828.60 76
3828.74 75
3828.89 71
3829.03 67
3829.17 62
3829.31 57
3829.45 53
3829.60 51
3829.74 49
3829.88 48
3830.02 48
3830.16 48
3830.31 47
3830.45 47
3830.59 47
3830.73 47
3830.87 48
3831.01 49
3831.16 50
3831.30 52
3831.44 54
3831.58 56
3831.72 59
3831.87 62
3832.01 65
3832.15 67
3832.29 67
3832.43 66
3832.58 64
3832.72 60
3832.86 56
3833.00 52
3833.14 49
3833.29 48
3833.43 49
3833.57 53
3833.71 59
3833.85 67
3834.00 75
3834.14 83
3834.28 89
3834.42 93
3834.56 95
3834.71 94
3834.85 91
3834.99 85
3835.13 79
3835.27 72
3835.41 64
3835.56 57
3835.70 50
3835.84 44
3835.98 41
3836.12 38
3836.27 38
3836.41 37
3836.55 37
3836.69 37
3836.83 36
3836.98 35
3837.12 35
3837.26 35
3837.40 36
3837.55 38
3837.69 42
3837.83 48
3837.97 54
3838.11 60
3838.26 66
3838.40 71
3838.54 74
3838.68 77
3838.82 79
3838.97 81
3839.11 82
3839.25 83
3839.39 82
3839.53 81
3839.68 77
3839.82 72
3839.96 65
3840.10 56
3840.24 47
3840.39 37
3840.53 29
3840.67 22
3840.81 17
3840.95 13
3841.10 11
3841.24 11
3841.38 11
3841.52 11
3841.66 13
3841.81 15
3841.95 17
3842.09 21
3842.23 25
3842.38 30
3842.52 36
3842.66 40
3842.80 44
3842.94 48
3843.09 50
3843.23 53
3843.37 55
3843.51 59
3843.65 63
3843.80 67
3843.94 70
3844.08 73
3844.22 73
3844.37 70
3844.51 66
3844.65 59
3844.79 52
3844.93 44
3845.08 37
3845.22 32
3845.36 30
3845.50 30
3845.64 33
3845.79 38
3845.93 46
3846.07 55
3846.21 66
3846.36 77
3846.50 87
3846.64 97
3846.78 104
3846.92 110
3847.07 113
3847.21 115
3847.35 115
3847.49 114
3847.64 113
3847.78 113
3847.92 112
3848.06 111
3848.20 110
3848.35 107
3848.49 104
3848.63 101
3848.77 96
3848.92 90
3849.06 85
3849.20 80
3849.34 76
3849.48 72
3849.63 68
3849.77 64
3849.91 60
3850.05 57
3850.20 53
3850.34 50
3850.48 48
3850.62 48
3850.76 48
3850.91 50
3851.05 52
3851.19 54
3851.33 57
3851.48 59
3851.62 61
3851.76 62
3851.90 63
3852.05 62
3852.19 60
3852.33 58
3852.47 56
3852.61 54
3852.76 53
3852.90 52
3853.04 53
3853.18 54
3853.33 57
3853.47 60
3853.61 64
3853.75 67
3853.90 69
3854.04 70
3854.18 70
3854.32 69
3854.46 66
3854.61 63
3854.75 61
3854.89 59
3855.03 58
3855.18 58
3855.32 58
3855.46 59
3855.60 60
3855.75 60
3855.89 60
3856.03 59
3856.17 57
3856.32 54
3856.46 49
3856.60 43
3856.74 36
3856.88 30
3857.03 23
3857.17 19
3857.31 16
3857.45 16
3857.60 18
3857.74 22
3857.88 26
3858.02 29
3858.17 32
3858.31 34
3858.45 34
3858.59 34
3858.74 34
3858.88 34
3859.02 35
3859.16 37
3859.31 39
3859.45 41
3859.59 42
3859.73 42
3859.88 40
3860.02 37
3860.16 34
3860.30 31
3860.45 30
3860.59 30
3860.73 32
3860.87 36
3861.02 40
3861.16 45
3861.30 48
3861.44 51
3861.59 52
3861.73 52
3861.87 52
3862.01 52
3862.15 54
3862.30 57
3862.44 62
3862.58 67
3862.72 73
3862.87 78
3863.01 81
3863.15 82
3863.29 82
3863.44 80
3863.58 77
3863.72 75
3863.86 73
3864.01 71
3864.15 69
3864.29 65
3864.43 61
3864.58 55
3864.72 49
3864.86 41
3865.01 34
3865.15 27
3865.29 22
3865.43 19
3865.58 17
3865.72 17
3865.86 17
3866.00 18
3866.15 18
3866.29 18
3866.43 17
3866.57 16
3866.72 15
3866.86 14
3867.00 14
3867.14 14
3867.29 13
3867.43 11
3867.57 9
3867.71 6
3867.86 4
3868.00 3
3868.14 3
3868.28 6
3868.43 10
3868.57 16
3868.71 23
3868.85 31
3869.00 38
3869.14 45
3869.28 51
3869.42 56
3869.57 59
3869.71 61
3869.85 61
3870.00 58
3870.14 55
3870.28 50
3870.42 44
3870.57 39
3870.71 35
3870.85 33
3870.99 33
3871.14 35
3871.28 37
3871.42 39
3871.56 41
3871.71 41
3871.85 39
3871.99 36
3872.14 32
3872.28 28
3872.42 24
3872.56 20
3872.71 18
3872.85 17
3872.99 17
3873.13 19
3873.28 21
3873.42 24
3873.56 26
3873.70 28
3873.85 28
3873.99 26
3874.13 24
3874.28 20
3874.42 17
3874.56 14
3874.70 12
3874.85 11
3874.99 10
3875.13 8
3875.27 7
3875.42 6
3875.56 5
3875.70 4
3875.85 4
3875.99 5
3876.13 7
3876.27 11
3876.42 17
3876.56 23
3876.70 30
3876.84 36
3876.99 42
3877.13 46
3877.27 49
3877.42 51
3877.56 51
3877.70 51
3877.84 50
3877.99 49
3878.13 47
3878.27 45
3878.41 42
3878.56 39
3878.70 36
3878.84 32
3878.99 30
3879.13 28
3879.27 27
3879.41 28
3879.56 29
3879.70 31
3879.84 32
3879.99 33
3880.13 33
3880.27 33
3880.41 33
3880.56 34
3880.70 35
3880.84 37
3880.99 41
3881.13 46
3881.27 51
3881.41 57
3881.56 62
3881.70 66
3881.84 67
3881.99 66
3882.13 64
3882.27 62
3882.41 59
3882.56 57
3882.70 57
3882.84 57
3882.99 58
3883.13 59
3883.27 61
3883.41 62
3883.56 63
3883.70 64
3883.84 67
3883.99 71
3884.13 76
3884.27 81
3884.41 87
3884.56 93
3884.70 96
3884.84 99
3884.99 99
3885.13 99
3885.27 98
3885.41 98
3885.56 98
3885.70 99
3885.84 101
3885.99 102
3886.13 103
3886.27 103
3886.41 103
3886.56 102
3886.70 101
3886.84 100
3886.99 99
3887.13 98
3887.27 96
3887.42 94
3887.56 90
3887.70 87
3887.84 84
3887.99 81
3888.13 80
3888.27 79
3888.42 79
3888.56 79
3888.70 78
3888.84 77
3888.99 75
3889.13 71
3889.27 67
3889.42 62
3889.56 56
3889.70 51
3889.85 45
3889.99 40
3890.13 35
3890.27 30
3890.42 26
3890.56 22
3890.70 18
3890.85 15
3890.99 12
3891.13 11
3891.28 11
3891.42 12
3891.56 14
3891.70 17
3891.85 20
3891.99 24
3892.13 29
3892.28 34
3892.42 39
3892.56 44
3892.71 47
3892.85 49
3892.99 48
3893.14 45
3893.28 40
3893.42 35
3893.56 29
3893.71 23
3893.85 20
3893.99 18
3894.14 19
3894.28 21
3894.42 25
3894.57 29
3894.71 31
3894.85 33
3895.00 33
3895.14 31
3895.28 29
3895.42 28
3895.57 26
3895.71 26
3895.85 27
3896.00 28
3896.14 30
3896.28 32
3896.43 33
3896.57 34
3896.71 34
3896.86 34
3897.00 34
3897.14 34
3897.28 34
3897.43 34
3897.57 34
3897.71 34
3897.86 34
3898.00 34
3898.14 35
3898.29 36
3898.43 36
3898.57 36
3898.72 36
3898.86 34
3899.00 32
3899.15 30
3899.29 27
3899.43 26
3899.58 26
3899.72 27
3899.86 28
3900.00 31
3900.15 33
3900.29 34
3900.43 33
3900.58 32
3900.72 29
3900.86 25
3901.01 21
3901.15 17
3901.29 13
3901.44 10
3901.58 8
3901.72 7
3901.87 6
3902.01 5
3902.15 5
3902.30 5
3902.44 5
3902.58 5
3902.73 5
3902.87 4
3903.01 3
3903.16 0
3903.30 0
3903.44 0
3903.59 0
3903.73 0
3903.87 0
3904.01 0
3904.16 1
3904.30 8
3904.44 15
3904.59 21
3904.73 26
3904.87 30
3905.02 31
3905.16 30
3905.30 28
3905.45 26
3905.59 25
3905.73 25
3905.88 26
3906.02 27
3906.16 27
3906.31 27
3906.45 25
3906.59 23
3906.74 20
3906.88 17
3907.02 15
3907.17 14
3907.31 12
3907.45 11
3907.60 9
3907.74 7
3907.88 5
3908.03 2
3908.17 0
3908.31 0
3908.46 0
3908.60 0
3908.74 0
3908.89 2
3909.03 5
3909.17 8
3909.32 10
3909.46 11
3909.60 10
3909.75 10
3909.89 10
3910.03 12
3910.18 15
3910.32 19
3910.46 25
3910.61 31
3910.75 36
3910.89 41
3911.04 45
3911.18 47
3911.32 48
3911.47 48
3911.61 48
3911.75 46
3911.90 43
3912.04 39
3912.18 35
3912.33 31
3912.47 27
3912.61 25
3912.76 24
3912.90 24
3913.05 25
3913.19 26
3913.33 27
3913.48 28
3913.62 27
3913.76 26
3913.91 24
3914.05 21
3914.19 17
3914.34 12
3914.48 7
3914.62 3
3914.77 0
3914.91 0
3915.05 0
3915.20 0
3915.34 0
3915.48 0
3915.63 0
3915.77 0
3915.91 2
3916.06 4
3916.20 6
3916.34 8
3916.49 8
3916.63 9
3916.77 9
3916.92 11
3917.06 12
3917.21 15
3917.35 17
3917.49 20
3917.64 22
3917.78 23
3917.92 24
3918.07 24
3918.21 23
3918.35 22
3918.50 19
3918.64 17
3918.78 14
3918.93 12
3919.07 10
3919.21 9
3919.36 9
3919.50 9
3919.65 10
3919.79 10
3919.93 10
3920.08 10
3920.22 10
3920.36 9
3920.51 9
3920.65 10
3920.79 11
3920.94 12
3921.08 14
3921.22 16
3921.37 19
3921.51 22
3921.65 26
3921.80 29
3921.94 32
3922.09 35
3922.23 37
3922.37 39
3922.52 40
3922.66 41
3922.80 43
3922.95 44
3923.09 45
3923.23 46
3923.38 47
3923.52 47
3923.67 47
3923.81 47
3923.95 48
3924.10 49
3924.24 50
3924.38 50
3924.53 51
3924.67 50
3924.81 48
3924.96 46
3925.10 42
3925.25 39
3925.39 36
3925.53 33
3925.68 32
3925.82 31
3925.96 31
3926.11 30
3926.25 29
3926.39 27
3926.54 25
3926.68 22
3926.83 21
3926.97 21
3927.11 22
3927.26 24
3927.40 28
3927.54 31
3927.69 35
3927.83 39
3927.97 43
3928.12 45
3928.26 46
3928.41 46
3928.55 44
3928.69 39
3928.84 34
3928.98 28
3929.12 22
3929.27 17
3929.41 13
3929.56 12
3929.70 12
3929.84 14
3929.99 17
3930.13 21
3930.27 25
3930.42 29
3930.56 31
3930.71 31
3930.85 29
3930.99 26
3931.14 22
3931.28 17
3931.42 13
3931.57 9
3931.71 6
3931.86 4
3932.00 2
3932.14 1
3932.29 1
3932.43 2
3932.57 4
3932.72 6
3932.86 8
3933.01 11
3933.15 14
3933.29 17
3933.44 19
3933.58 21
3933.72 22
3933.87 22
3934.01 22
3934.16 20
3934.30 19
3934.44 17
3934.59 16
3934.73 16
3934.88 16
3935.02 16
3935.16 15
3935.31 14
3935.45 12
3935.59 10
3935.74 8
3935.88 6
3936.03 5
3936.17 5
3936.31 6
3936.46 8
3936.60 10
3936.74 12
3936.89 13
3937.03 14
3937.18 14
3937.32 12
3937.46 10
3937.61 8
3937.75 5
3937.90 3
3938.04 2
3938.18 3
3938.33 4
3938.47 6
3938.62 8
3938.76 9
3938.90 11
3939.05 12
3939.19 13
3939.33 15
3939.48 17
3939.62 19
3939.77 21
3939.91 23
3940.05 25
3940.20 24
3940.34 22
3940.49 19
3940.63 15
3940.77 11
3940.92 9
3941.06 7
3941.21 7
3941.35 9
3941.49 10
3941.64 12
3941.78 14
3941.93 15
3942.07 15
3942.21 15
3942.36 15
3942.50 15
3942.65 16
3942.79 17
3942.93 18
3943.08 19
3943.22 20
3943.36 21
3943.51 22
3943.65 25
3943.80 27
3943.94 30
3944.08 33
3944.23 37
3944.37 40
3944.52 43
3944.66 46
3944.80 49
3944.95 52
3945.09 55
3945.24 58
3945.38 60
3945.52 61
3945.67 61
3945.81 60
3945.96 58
3946.10 55
3946.24 51
3946.39 46
3946.53 41
3946.68 38
3946.82 37
3946.97 39
3947.11 43
3947.25 49
3947.40 56
3947.54 63
3947.69 69
3947.83 73
3947.97 75
3948.12 74
3948.26 73
3948.41 71
3948.55 70
3948.69 70
3948.84 72
3948.98 76
3949.13 82
3949.27 89
3949.41 96
3949.56 103
3949.70 107
3949.85 109
3949.99 107
3950.13 102
3950.28 94
3950.42 84
3950.57 74
3950.71 65
3950.86 58
3951.00 53
3951.14 52
3951.29 52
3951.43 54
3951.58 56
3951.72 59
3951.86 62
3952.01 64
3952.15 64
3952.30 64
3952.44 62
3952.58 59
3952.73 54
3952.87 49
3953.02 42
3953.16 36
3953.31 30
3953.45 25
3953.59 22
3953.74 20
3953.88 18
3954.03 17
3954.17 16
3954.31 14
3954.46 12
3954.60 9
3954.75 5
3954.89 2
3955.04 0
3955.18 0
3955.32 0
3955.47 0
3955.61 0
3955.76 0
3955.90 0
3956.04 0
3956.19 0
3956.33 4
3956.48 10
3956.62 17
3956.77 23
3956.91 29
3957.05 34
3957.20 37
3957.34 39
3957.49 39
3957.63 38
3957.78 35
3957.92 33
3958.06 30
3958.21 27
3958.35 24
3958.50 21
3958.64 18
3958.79 15
3958.93 12
3959.07 8
3959.22 5
3959.36 3
3959.51 2
3959.65 3
3959.79 5
3959.94 9
3960.08 14
3960.23 20
3960.37 26
3960.52 32
3960.66 38
3960.80 43
3960.95 47
3961.09 52
3961.24 55
3961.38 57
3961.53 59
3961.67 59
3961.82 59
3961.96 57
3962.10 54
3962.25 50
3962.39 47
3962.54 44
3962.68 42
3962.83 41
3962.97 41
3963.11 42
3963.26 44
3963.40 46
3963.55 47
3963.69 47
3963.84 46
3963.98 45
3964.12 43
3964.27 41
3964.41 39
3964.56 37
3964.70 36
3964.85 35
3964.99 33
3965.13 31
3965.28 28
3965.42 23
3965.57 19
3965.71 15
3965.86 12
3966.00 11
3966.15 12
3966.29 15
3966.43 20
3966.58 26
3966.72 32
3966.87 37
3967.01 41
3967.16 44
3967.30 46
3967.45 48
3967.59 49
3967.73 50
3967.88 51
3968.02 51
3968.17 51
3968.31 51
3968.46 51
3968.60 51
3968.74 50
3968.89 49
3969.03 47
3969.18 45
3969.32 44
3969.47 42
3969.61 42
3969.76 44
3969.90 47
3970.05 52
3970.19 58
3970.33 65
3970.48 70
3970.62 75
3970.77 78
3970.91 80
3971.06 81
3971.20 80
3971.35 79
3971.49 78
3971.63 76
3971.78 75
3971.92 74
3972.07 75
3972.21 76
3972.36 78
3972.50 80
3972.65 81
3972.79 82
3972.93 81
3973.08 80
3973.22 77
3973.37 74
3973.51 70
3973.66 67
3973.80 64
3973.95 62
3974.09 59
3974.24 56
3974.38 54
3974.52 50
3974.67 47
3974.81 43
3974.96 40
3975.10 38
3975.25 38
3975.39 38
3975.54 40
3975.68 42
3975.83 45
3975.97 49
3976.11 52
3976.26 56
3976.40 60
3976.55 62
3976.69 65
3976.84 66
3976.98 66
3977.13 65
3977.27 65
3977.42 64
3977.56 63
3977.71 61
3977.85 60
3977.99 58
3978.14 56
3978.28 54
3978.43 51
3978.57 49
3978.72 47
3978.86 45
3979.01 42
3979.15 39
3979.30 34
3979.44 29
3979.59 24
3979.73 19
3979.87 15
3980.02 14
3980.16 14
3980.31 15
3980.45 17
3980.60 20
3980.74 22
3980.89 23
3981.03 24
3981.18 25
3981.32 27
3981.47 28
3981.61 30
3981.75 32
3981.90 34
3982.04 35
3982.19 36
3982.33 37
3982.48 37
3982.62 37
3982.77 38
3982.91 38
3983.06 39
3983.20 39
3983.35 40
3983.49 40
3983.64 40
3983.78 40
3983.93 41
3984.07 42
3984.21 44
3984.36 46
3984.50 47
3984.65 48
3984.79 50
3984.94 51
3985.08 52
3985.23 54
3985.37 56
3985.52 58
3985.66 60
3985.81 63
3985.95 65
3986.10 67
3986.24 68
3986.39 69
3986.53 68
3986.68 67
3986.82 66
3986.96 64
3987.11 61
3987.25 59
3987.40 56
3987.54 54
3987.69 53
3987.83 52
3987.98 51
3988.12 49
3988.27 48
3988.41 45
3988.56 41
3988.70 37
3988.85 31
3988.99 26
3989.14 22
3989.28 20
3989.43 19
3989.57 20
3989.72 22
3989.86 24
3990.01 25
3990.15 24
3990.30 22
3990.44 17
3990.58 11
3990.73 4
3990.87 0
3991.02 0
3991.16 0
3991.31 0
3991.45 0
3991.60 0
3991.74 0
3991.89 0
3992.03 3
3992.18 7
3992.32 11
3992.47 15
3992.61 19
3992.76 23
3992.90 26
3993.05 29
3993.19 32
3993.34 34
3993.48 35
3993.63 35
3993.77 35
3993.92 35
3994.06 35
3994.21 35
3994.35 35
3994.50 36
3994.64 37
3994.79 39
3994.93 41
3995.08 43
3995.22 45
3995.37 46
3995.51 47
3995.66 48
3995.80 48
3995.95 48
3996.09 48
3996.24 47
3996.38 47
3996.53 46
3996.67 44
3996.82 41
3996.96 37
3997.11 33
3997.25 30
3997.40 28
3997.54 27
3997.68 28
3997.83 30
3997.97 32
3998.12 34
3998.26 34
3998.41 34
3998.55 33
3998.70 31
3998.84 29
3998.99 27
3999.13 25
3999.28 22
3999.42 18
3999.57 13
3999.71 7
3999.86 2
4000.00 0
4000.15 0
4000.29 0
4000.44 0
4000.58 2
4000.73 6
4000.87 9
4001.02 12
4001.16 14
4001.31 14
4001.45 15
4001.60 16
4001.74 19
4001.89 23
4002.04 28
4002.18 34
4002.33 39
4002.47 44
4002.62 49
4002.76 52
4002.91 55
4003.05 57
4003.20 59
4003.34 59
4003.49 59
4003.63 57
4003.78 54
4003.92 49
4004.07 43
4004.21 37
4004.36 32
4004.50 27
4004.65 25
4004.79 25
4004.94 27
4005.08 30
4005.23 35
4005.37 40
4005.52 46
4005.66 50
4005.81 53
4005.95 55
4006.10 54
4006.24 51
4006.39 47
4006.53 42
4006.68 39
4006.82 36
4006.97 36
4007.11 36
4007.26 38
4007.40 41
4007.55 43
4007.69 45
4007.84 47
4007.98 48
4008.13 49
4008.27 50
4008.42 51
4008.56 52
4008.71 52
4008.85 51
4009.00 50
4009.15 48
4009.29 46
4009.44 44
4009.58 44
4009.73 44
4009.87 45
4010.02 47
4010.16 48
4010.31 49
4010.45 50
4010.60 50
4010.74 49
4010.89 49
4011.03 49
4011.18 49
4011.32 49
4011.47 48
4011.61 46
4011.76 43
4011.90 40
4012.05 36
4012.19 33
4012.34 31
4012.48 30
4012.63 30
4012.78 31
4012.92 32
4013.07 33
4013.21 33
4013.36 33
4013.50 33
4013.65 34
4013.79 36
4013.94 39
4014.08 44
4014.23 50
4014.37 54
4014.52 58
4014.66 60
4014.81 59
4014.95 58
4015.10 56
4015.24 54
4015.39 52
4015.54 51
4015.68 51
4015.83 51
4015.97 51
4016.12 51
4016.26 51
4016.41 51
4016.55 51
4016.70 51
4016.84 51
4016.99 53
4017.13 55
4017.28 59
4017.42 63
4017.57 68
4017.71 73
4017.86 77
4018.01 80
4018.15 80
4018.30 77
4018.44 73
4018.59 68
4018.73 62
4018.88 57
4019.02 53
4019.17 51
4019.31 50
4019.46 50
4019.60 50
4019.75 51
4019.90 51
4020.04 52
4020.19 54
4020.33 56
4020.48 59
4020.62 65
4020.77 72
4020.91 80
4021.06 90
4021.20 99
4021.35 107
4021.49 113
4021.64 116
4021.79 116
4021.93 113
4022.08 108
4022.22 102
4022.37 96
4022.51 90
4022.66 85
4022.80 80
4022.95 76
4023.09 72
4023.24 68
4023.38 65
4023.53 63
4023.68 60
4023.82 59
4023.97 57
4024.11 55
4024.26 53
4024.40 51
4024.55 48
4024.69 46
4024.84 43
4024.98 42
4025.13 41
4025.28 41
4025.42 42
4025.57 44
4025.71 48
4025.86 51
4026.00 55
4026.15 59
4026.29 62
4026.44 63
4026.58 64
4026.73 62
4026.88 60
4027.02 56
4027.17 53
4027.31 51
4027.46 49
4027.60 49
4027.75 49
4027.89 50
4028.04 50
4028.19 50
4028.33 49
4028.48 48
4028.62 45
4028.77 42
4028.91 38
4029.06 34
4029.20 30
4029.35 27
4029.49 25
4029.64 23
4029.79 23
4029.93 25
4030.08 27
4030.22 30
4030.37 33
4030.51 36
4030.66 38
4030.80 41
4030.95 42
4031.10 44
4031.24 45
4031.39 46
4031.53 47
4031.68 47
4031.82 47
4031.97 46
4032.12 45
4032.26 43
4032.41 42
4032.55 41
4032.70 40
4032.84 40
4032.99 41
4033.13 43
4033.28 44
4033.43 46
4033.57 48
4033.72 50
4033.86 53
4034.01 56
4034.15 60
4034.30 64
4034.44 68
4034.59 72
4034.74 74
4034.88 75
4035.03 74
4035.17 71
4035.32 67
4035.46 62
4035.61 56
4035.76 50
4035.90 44
4036.05 39
4036.19 34
4036.34 30
4036.48 27
4036.63 23
4036.78 21
4036.92 19
4037.07 18
4037.21 19
4037.36 21
4037.50 25
4037.65 32
4037.79 40
4037.94 48
4038.09 56
4038.23 63
4038.38 67
4038.52 69
4038.67 69
4038.81 66
4038.96 63
4039.11 59
4039.25 56
4039.40 53
4039.54 50
4039.69 48
4039.83 48
4039.98 48
4040.13 51
4040.27 55
4040.42 61
4040.56 69
4040.71 76
4040.86 83
4041.00 89
4041.15 92
4041.29 92
4041.44 90
4041.58 86
4041.73 81
4041.88 75
4042.02 69
4042.17 63
4042.31 58
4042.46 54
4042.60 51
4042.75 49
4042.90 48
4043.04 47
4043.19 47
4043.33 48
4043.48 48
4043.62 49
4043.77 49
4043.92 50
4044.06 50
4044.21 50
4044.35 50
4044.50 49
4044.65 47
4044.79 46
4044.94 45
4045.08 44
4045.23 44
4045.37 44
4045.52 44
4045.67 43
4045.81 42
4045.96 39
4046.10 37
4046.25 35
4046.40 35
4046.54 36
4046.69 39
4046.83 43
4046.98 47
4047.12 50
4047.27 51
4047.42 51
4047.56 49
4047.71 47
4047.85 45
4048.00 43
4048.15 42
4048.29 41
4048.44 40
4048.58 39
4048.73 38
4048.87 36
4049.02 35
4049.17 33
4049.31 31
4049.46 29
4049.60 29
4049.75 28
4049.90 29
4050.04 30
4050.19 34
4050.33 39
4050.48 46
4050.63 54
4050.77 63
4050.92 71
4051.06 77
4051.21 82
4051.36 83
4051.50 81
4051.65 78
4051.79 73
4051.94 67
4052.09 62
4052.23 58
4052.38 54
4052.52 51
4052.67 49
4052.81 47
4052.96 45
4053.11 43
4053.25 41
4053.40 40
4053.54 39
4053.69 38
4053.84 37
4053.98 35
4054.13 33
4054.27 30
4054.42 27
4054.57 24
4054.71 21
4054.86 18
4055.00 16
4055.15 15
4055.30 15
4055.44 16
4055.59 18
4055.73 19
4055.88 21
4056.03 22
4056.17 24
4056.32 27
4056.46 30
4056.61 34
4056.76 38
4056.90 43
4057.05 48
4057.19 52
4057.34 55
4057.49 59
4057.63 62
4057.78 64
4057.93 67
4058.07 69
4058.22 70
4058.36 69
4058.51 67
4058.66 64
4058.80 60
4058.95 57
4059.09 56
4059.24 56
4059.39 58
4059.53 61
4059.68 64
4059.82 66
4059.97 66
4060.12 65
4060.26 61
4060.41 56
4060.55 50
4060.70 43
4060.85 36
4060.99 30
4061.14 23
4061.29 17
4061.43 12
4061.58 7
4061.72 3
4061.87 0
4062.02 0
4062.16 0
4062.31 0
4062.45 0
4062.60 0
4062.75 0
4062.89 0
4063.04 0
4063.18 2
4063.33 5
4063.48 8
4063.62 10
4063.77 12
4063.92 14
4064.06 16
4064.21 18
4064.35 21
4064.50 24
4064.65 28
4064.79 31
4064.94 35
4065.08 38
4065.23 40
4065.38 42
4065.52 43
4065.67 43
4065.82 42
4065.96 41
4066.11 39
4066.25 37
4066.40 36
4066.55 35
4066.69 35
4066.84 36
4066.99 37
4067.13 38
4067.28 38
4067.42 38
4067.57 37
4067.72 35
4067.86 34
4068.01 34
4068.16 34
4068.30 36
4068.45 38
4068.59 40
4068.74 41
4068.89 40
4069.03 37
4069.18 33
4069.33 28
4069.47 22
4069.62 16
4069.76 12
4069.91 8
4070.06 6
4070.20 4
4070.35 3
4070.50 3
4070.64 3
4070.79 3
4070.93 4
4071.08 5
4071.23 6
4071.37 7
4071.52 8
4071.67 9
4071.81 9
4071.96 9
4072.10 9
4072.25 10
4072.40 10
4072.54 11
4072.69 13
4072.84 16
4072.98 20
4073.13 25
4073.28 31
4073.42 37
4073.57 44
4073.71 50
4073.86 56
4074.01 61
4074.15 64
4074.30 65
4074.45 65
4074.59 65
4074.74 63
4074.88 62
4075.03 60
4075.18 59
4075.32 59
4075.47 58
4075.62 56
4075.76 54
4075.91 51
4076.06 47
4076.20 43
4076.35 40
4076.50 38
4076.64 38
4076.79 40
4076.93 44
4077.08 51
4077.23 59
4077.37 67
4077.52 76
4077.67 83
4077.81 89
4077.96 92
4078.11 93
4078.25 92
4078.40 89
4078.54 86
4078.69 83
4078.84 81
4078.98 79
4079.13 77
4079.28 74
4079.42 71
4079.57 67
4079.72 62
4079.86 57
4080.01 54
4080.16 51
4080.30 50
4080.45 51
4080.59 52
4080.74 54
4080.89 56
4081.03 58
4081.18 61
4081.33 62
4081.47 63
4081.62 63
4081.77 60
4081.91 56
4082.06 50
4082.21 44
4082.35 39
4082.50 35
4082.65 33
4082.79 32
4082.94 33
4083.09 36
4083.23 40
4083.38 44
4083.52 47
4083.67 51
4083.82 54
4083.96 57
4084.11 58
4084.26 58
4084.40 56
4084.55 53
4084.70 49
4084.84 44
4084.99 40
4085.14 36
4085.28 34
4085.43 33
4085.58 34
4085.72 35
4085.87 37
4086.02 38
4086.16 38
4086.31 37
4086.46 34
4086.60 29
4086.75 24
4086.90 19
4087.04 15
4087.19 12
4087.33 11
4087.48 12
4087.63 14
4087.77 17
4087.92 21
4088.07 25
4088.21 28
4088.36 30
4088.51 31
4088.65 32
4088.80 32
4088.95 30
4089.09 28
4089.24 25
4089.39 21
4089.53 18
4089.68 16
4089.83 15
4089.97 16
4090.12 20
4090.27 27
4090.41 36
4090.56 46
4090.71 58
4090.85 70
4091.00 81
4091.15 90
4091.29 99
4091.44 105
4091.59 110
4091.73 113
4091.88 114
4092.03 114
4092.17 114
4092.32 112
4092.47 110
4092.61 108
4092.76 106
4092.91 104
4093.05 102
4093.20 99
4093.35 97
4093.49 94
4093.64 92
4093.79 89
4093.93 87
4094.08 86
4094.23 86
4094.37 86
4094.52 86
4094.67 85
4094.81 83
4094.96 80
4095.11 76
4095.25 71
4095.40 65
4095.55 60
4095.69 56
4095.84 55
4095.99 55
4096.13 59
4096.28 65
4096.43 72
4096.57 78
4096.72 83
4096.87 86
4097.01 86
4097.16 83
4097.31 79
4097.46 74
4097.60 70
4097.75 66
4097.90 65
4098.04 65
4098.19 67
4098.34 70
4098.48 76
4098.63 82
4098.78 88
4098.92 93
4099.07 96
4099.22 97
4099.36 94
4099.51 90
4099.66 83
4099.80 76
4099.95 70
4100.10 64
4100.24 61
4100.39 58
4100.54 57
4100.68 57
4100.83 57
4100.98 57
4101.13 57
4101.27 57
4101.42 56
4101.57 55
4101.71 55
4101.86 55
4102.01 55
4102.15 55
4102.30 56
4102.45 56
4102.59 56
4102.74 56
4102.89 55
4103.03 53
4103.18 52
4103.33 51
4103.47 50
4103.62 51
4103.77 51
4103.92 53
4104.06 53
4104.21 52
4104.36 50
4104.50 46
4104.65 40
4104.80 33
4104.94 27
4105.09 23
4105.24 19
4105.38 17
4105.53 15
4105.68 14
4105.83 13
4105.97 12
4106.12 12
4106.27 13
4106.41 15
4106.56 20
4106.71 25
4106.85 30
4107.00 35
4107.15 38
4107.29 40
4107.44 39
4107.59 36
4107.74 33
4107.88 29
4108.03 25
4108.18 22
4108.32 21
4108.47 22
4108.62 23
4108.76 25
4108.91 28
4109.06 29
4109.20 29
4109.35 28
4109.50 25
4109.65 22
4109.79 19
4109.94 17
4110.09 16
4110.23 16
4110.38 17
4110.53 19
4110.67 21
4110.82 23
4110.97 24
4111.12 25
4111.26 26
4111.41 26
4111.56 26
4111.70 27
4111.85 28
4112.00 28
4112.14 29
4112.29 30
4112.44 30
4112.59 32
4112.73 34
4112.88 38
4113.03 43
4113.17 49
4113.32 55
4113.47 60
4113.62 64
4113.76 67
4113.91 68
4114.06 68
4114.20 66
4114.35 64
4114.50 61
4114.64 59
4114.79 56
4114.94 53
4115.09 50
4115.23 48
4115.38 45
4115.53 41
4115.67 38
4115.82 34
4115.97 30
4116.12 27
4116.26 25
4116.41 23
4116.56 22
4116.70 21
4116.85 22
4117.00 22
4117.15 23
4117.29 23
4117.44 22
4117.59 21
4117.73 18
4117.88 15
4118.03 11
4118.17 7
4118.32 2
4118.47 0
4118.62 0
4118.76 0
4118.91 0
4119.06 0
4119.20 0
4119.35 0
4119.50 0
4119.65 3
4119.79 12
4119.94 20
4120.09 28
4120.24 34
4120.38 38
4120.53 40
4120.68 39
4120.82 36
4120.97 33
4121.12 30
4121.27 28
4121.41 26
4121.56 26
4121.71 27
4121.85 28
4122.00 30
4122.15 31
4122.30 31
4122.44 31
4122.59 31
4122.74 32
4122.88 34
4123.03 36
4123.18 39
4123.33 42
4123.47 45
4123.62 47
4123.77 48
4123.92 50
4124.06 52
4124.21 54
4124.36 56
4124.50 58
4124.65 59
4124.80 59
4124.95 58
4125.09 56
4125.24 53
4125.39 50
4125.53 49
4125.68 48
4125.83 48
4125.98 49
4126.12 50
4126.27 52
4126.42 54
4126.57 57
4126.71 60
4126.86 64
4127.01 67
4127.16 69
4127.30 69
4127.45 68
4127.60 66
4127.74 64
4127.89 61
4128.04 59
4128.19 57
4128.33 55
4128.48 53
4128.63 49
4128.78 44
4128.92 38
4129.07 32
4129.22 25
4129.36 19
4129.51 14
4129.66 11
4129.81 8
4129.95 7
4130.10 7
4130.25 8
4130.40 9
4130.54 10
4130.69 13
4130.84 15
4130.99 18
4131.13 20
4131.28 22
4131.43 21
4131.58 20
4131.72 16
4131.87 12
4132.02 8
4132.16 6
4132.31 5
4132.46 6
4132.61 9
4132.75 14
4132.90 21
4133.05 28
4133.20 34
4133.34 40
4133.49 43
4133.64 45
4133.79 45
4133.93 42
4134.08 39
4134.23 34
4134.38 30
4134.52 26
4134.67 22
4134.82 20
4134.97 17
4135.11 15
4135.26 12
4135.41 10
4135.56 9
4135.70 8
4135.85 8
4136.00 9
4136.14 10
4136.29 10
4136.44 10
4136.59 8
4136.73 4
4136.88 0
4137.03 0
4137.18 0
4137.32 0
4137.47 0
4137.62 0
4137.77 0
4137.91 0
4138.06 1
4138.21 4
4138.36 6
4138.50 7
4138.65 9
4138.80 11
4138.95 15
4139.09 20
4139.24 26
4139.39 32
4139.54 37
4139.68 41
4139.83 42
4139.98 40
4140.13 34
4140.27 27
4140.42 18
4140.57 10
4140.72 4
4140.86 1
4141.01 2
4141.16 6
4141.31 12
4141.46 20
4141.60 29
4141.75 37
4141.90 43
4142.05 49
4142.19 53
4142.34 55
4142.49 57
4142.64 57
4142.78 55
4142.93 53
4143.08 50
4143.23 46
4143.37 43
4143.52 40
4143.67 38
4143.82 38
4143.96 38
4144.11 40
4144.26 42
4144.41 44
4144.55 46
4144.70 48
4144.85 50
4145.00 53
4145.14 55
4145.29 57
4145.44 59
4145.59 60
4145.74 60
4145.88 60
4146.03 60
4146.18 59
4146.33 59
4146.47 59
4146.62 60
4146.77 61
4146.92 62
4147.06 64
4147.21 64
4147.36 63
4147.51 61
4147.65 58
4147.80 53
4147.95 48
4148.10 44
4148.25 40
4148.39 39
4148.54 38
4148.69 40
4148.84 42
4148.98 44
4149.13 45
4149.28 46
4149.43 45
4149.57 42
4149.72 40
4149.87 37
4150.02 35
4150.17 34
4150.31 34
4150.46 34
4150.61 34
4150.76 35
4150.90 35
4151.05 34
4151.20 33
4151.35 33
4151.49 32
4151.64 33
4151.79 35
4151.94 37
4152.09 39
4152.23 40
4152.38 41
4152.53 40
4152.68 39
4152.82 36
4152.97 33
4153.12 30
4153.27 26
4153.42 23
4153.56 20
4153.71 16
4153.86 13
4154.01 10
4154.15 8
4154.30 6
4154.45 6
4154.60 7
4154.75 8
4154.89 10
4155.04 12
4155.19 14
4155.34 16
4155.48 18
4155.63 21
4155.78 23
4155.93 26
4156.08 29
4156.22 32
4156.37 34
4156.52 36
4156.67 36
4156.81 36
4156.96 35
4157.11 32
4157.26 28
4157.41 23
4157.55 17
4157.70 9
4157.85 1
4158.00 0
4158.14 0
4158.29 0
4158.44 0
4158.59 0
4158.74 0
4158.88 2
4159.03 11
4159.18 18
4159.33 25
4159.48 29
4159.62 33
4159.77 36
4159.92 39
4160.07 42
4160.22 45
4160.36 48
4160.51 51
4160.66 53
4160.81 55
4160.95 55
4161.10 55
4161.25 53
4161.40 49
4161.55 44
4161.69 38
4161.84 30
4161.99 23
4162.14 17
4162.29 12
4162.43 8
4162.58 6
4162.73 5
4162.88 4
4163.03 3
4163.17 2
4163.32 2
4163.47 1
4163.62 1
4163.77 2
4163.91 3
4164.06 6
4164.21 10
4164.36 16
4164.50 22
4164.65 29
4164.80 35
4164.95 41
4165.10 44
4165.24 47
4165.39 48
4165.54 48
4165.69 49
4165.84 49
4165.98 50
4166.13 50
4166.28 49
4166.43 48
4166.58 45
4166.72 40
4166.87 34
4167.02 27
4167.17 20
4167.32 13
4167.46 8
4167.61 4
4167.76 2
4167.91 1
4168.06 1
4168.20 0
4168.35 0
4168.50 0
4168.65 0
4168.80 0
4168.94 0
4169.09 0
4169.24 0
4169.39 0
4169.54 3
4169.69 6
4169.83 8
4169.98 8
4170.13 8
4170.28 6
4170.43 3
4170.57 1
4170.72 0
4170.87 0
4171.02 0
4171.17 0
4171.31 1
4171.46 4
4171.61 6
4171.76 8
4171.91 10
4172.05 11
4172.20 12
4172.35 13
4172.50 15
4172.65 16
4172.79 19
4172.94 21
4173.09 22
4173.24 23
4173.39 23
4173.54 22
4173.68 20
4173.83 17
4173.98 14
4174.13 10
4174.28 6
4174.42 3
4174.57 0
4174.72 0
4174.87 0
4175.02 0
4175.16 0
4175.31 0
4175.46 1
4175.61 4
4175.76 6
4175.91 9
4176.05 11
4176.20 12
4176.35 15
4176.50 17
4176.65 21
4176.79 26
4176.94 32
4177.09 37
4177.24 41
4177.39 45
4177.54 47
4177.68 48
4177.83 50
4177.98 50
4178.13 51
4178.28 53
4178.42 54
4178.57 56
4178.72 58
4178.87 60
4179.02 63
4179.17 66
4179.31 70
4179.46 74
4179.61 77
4179.76 79
4179.91 80
4180.06 80
4180.20 79
4180.35 79
4180.50 79
4180.65 81
4180.80 83
4180.94 86
4181.09 88
4181.24 89
4181.39 88
4181.54 85
4181.69 80
4181.83 74
4181.98 67
4182.13 59
4182.28 52
4182.43 44
4182.58 37
4182.72 29
4182.87 22
4183.02 15
4183.17 8
4183.32 3
4183.47 1
4183.61 1
4183.76 3
4183.91 7
4184.06 12
4184.21 17
4184.36 22
4184.50 26
4184.65 28
4184.80 30
4184.95 33
4185.10 37
4185.25 42
4185.39 48
4185.54 54
4185.69 60
4185.84 66
4185.99 70
4186.14 72
4186.28 73
4186.43 73
4186.58 73
4186.73 72
4186.88 71
4187.03 70
4187.17 67
4187.32 64
4187.47 59
4187.62 54
4187.77 48
4187.92 42
4188.06 36
4188.21 31
4188.36 27
4188.51 25
4188.66 24
4188.81 25
4188.95 28
4189.10 31
4189.25 34
4189.40 38
4189.55 41
4189.70 44
4189.84 45
4189.99 46
4190.14 45
4190.29 44
4190.44 41
4190.59 38
4190.74 34
4190.88 31
4191.03 29
4191.18 29
4191.33 31
4191.48 34
4191.63 39
4191.77 45
4191.92 49
4192.07 52
4192.22 53
4192.37 52
4192.52 50
4192.66 47
4192.81 43
4192.96 39
4193.11 35
4193.26 31
4193.41 28
4193.56 26
4193.70 24
4193.85 24
4194.00 24
4194.15 26
4194.30 27
4194.45 27
4194.60 27
4194.74 25
4194.89 21
4195.04 16
4195.19 10
4195.34 5
4195.49 0
4195.63 0
4195.78 0
4195.93 0
4196.08 0
4196.23 0
4196.38 1
4196.53 2
4196.67 3
4196.82 3
4196.97 3
4197.12 2
4197.27 2
4197.42 2
4197.57 3
4197.71 5
4197.86 6
4198.01 8
4198.16 10
4198.31 10
4198.46 10
4198.61 8
4198.75 7
4198.90 6
4199.05 5
4199.20 7
4199.35 10
4199.50 14
4199.65 18
4199.79 22
4199.94 24
4200.09 24
4200.24 22
4200.39 18
4200.54 14
4200.69 11
4200.83 9
4200.98 8
4201.13 10
4201.28 14
4201.43 18
4201.58 23
4201.73 27
4201.87 30
4202.02 32
4202.17 33
4202.32 33
4202.47 33
4202.62 33
4202.77 33
4202.91 32
4203.06 31
4203.21 29
4203.36 25
4203.51 21
4203.66 17
4203.81 13
4203.96 11
4204.10 9
4204.25 8
4204.40 6
4204.55 4
4204.70 1
4204.85 0
4205.00 0
4205.14 0
4205.29 0
4205.44 0
4205.59 0
4205.74 0
4205.89 2
4206.04 6
4206.19 10
4206.33 13
4206.48 14
4206.63 14
4206.78 14
4206.93 13
4207.08 13
4207.23 13
4207.38 14
4207.52 16
4207.67 19
4207.82 23
4207.97 28
4208.12 33
4208.27 38
4208.42 42
4208.57 47
4208.71 51
4208.86 55
4209.01 58
4209.16 60
4209.31 62
4209.46 62
4209.61 60
4209.76 58
4209.90 55
4210.05 52
4210.20 49
4210.35 46
4210.50 44
4210.65 43
4210.80 42
4210.95 42
4211.09 41
4211.24 41
4211.39 40
4211.54 40
4211.69 39
4211.84 38
4211.99 38
4212.14 38
4212.28 39
4212.43 42
4212.58 45
4212.73 50
4212.88 55
4213.03 59
4213.18 62
4213.33 63
4213.48 63
4213.62 61
4213.77 59
4213.92 56
4214.07 54
4214.22 51
4214.37 49
4214.52 48
4214.67 47
4214.81 46
4214.96 45
4215.11 44
4215.26 42
4215.41 39
4215.56 37
4215.71 33
4215.86 30
4216.01 28
4216.15 26
4216.30 25
4216.45 26
4216.60 28
4216.75 30
4216.90 33
4217.05 35
4217.20 35
4217.35 34
4217.49 32
4217.64 30
4217.79 28
4217.94 27
4218.09 29
4218.24 32
4218.39 36
4218.54 42
4218.69 47
4218.83 52
4218.98 56
4219.13 59
4219.28 61
4219.43 63
4219.58 65
4219.73 66
4219.88 67
4220.03 67
4220.18 66
4220.32 65
4220.47 63
4220.62 61
4220.77 60
4220.92 59
4221.07 58
4221.22 58
4221.37 58
4221.52 59
4221.66 59
4221.81 60
4221.96 61
4222.11 63
4222.26 65
4222.41 67
4222.56 69
4222.71 70
4222.86 70
4223.01 70
4223.15 69
4223.30 68
4223.45 67
4223.60 66
4223.75 64
4223.90 63
4224.05 61
4224.20 59
4224.35 57
4224.50 54
4224.64 52
4224.79 50
4224.94 47
4225.09 45
4225.24 42
4225.39 39
4225.54 35
4225.69 32
4225.84 29
4225.99 27
4226.14 26
4226.28 26
4226.43 28
4226.58 30
4226.73 33
4226.88 36
4227.03 38
4227.18 40
4227.33 41
4227.48 42
4227.63 42
4227.77 41
4227.92 41
4228.07 41
4228.22 40
4228.37 39
4228.52 38
4228.67 37
4228.82 35
4228.97 33
4229.12 31
4229.27 29
4229.41 29
4229.56 29
4229.71 30
4229.86 31
4230.01 31
4230.16 31
4230.31 30
4230.46 28
4230.61 27
4230.76 26
4230.91 27
4231.06 30
4231.20 34
4231.35 40
4231.50 46
4231.65 53
4231.80 58
4231.95 63
4232.10 65
4232.25 66
4232.40 66
4232.55 64
4232.70 61
4232.85 57
4232.99 53
4233.14 48
4233.29 43
4233.44 37
4233.59 31
4233.74 26
4233.89 21
4234.04 18
4234.19 15
4234.34 15
4234.49 16
4234.64 18
4234.78 21
4234.93 24
4235.08 26
4235.23 27
4235.38 28
4235.53 29
4235.68 31
4235.83 33
4235.98 35
4236.13 38
4236.28 41
4236.43 44
4236.58 47
4236.72 50
4236.87 53
4237.02 56
4237.17 59
4237.32 62
4237.47 65
4237.62 67
4237.77 69
4237.92 71
4238.07 73
4238.22 74
4238.37 75
4238.52 77
4238.66 78
4238.81 79
4238.96 80
4239.11 81
4239.26 82
4239.41 82
4239.56 81
4239.71 79
4239.86 77
4240.01 76
4240.16 75
4240.31 75
4240.46 77
4240.61 81
4240.75 87
4240.90 93
4241.05 99
4241.20 104
4241.35 108
4241.50 110
4241.65 110
4241.80 108
4241.95 104
4242.10 99
4242.25 93
4242.40 87
4242.55 81
4242.70 76
4242.85 70
4242.99 65
4243.14 61
4243.29 57
4243.44 55
4243.59 55
4243.74 56
4243.89 58
4244.04 60
4244.19 62
4244.34 63
4244.49 62
4244.64 60
4244.79 56
4244.94 51
4245.09 46
4245.24 41
4245.38 36
4245.53 31
4245.68 27
4245.83 24
4245.98 21
4246.13 19
4246.28 18
4246.43 18
4246.58 20
4246.73 23
4246.88 27
4247.03 32
4247.18 35
4247.33 38
4247.48 38
4247.63 37
4247.78 33
4247.92 28
4248.07 22
4248.22 15
4248.37 8
4248.52 2
4248.67 0
4248.82 0
4248.97 0
4249.12 0
4249.27 0
4249.42 0
4249.57 0
4249.72 0
4249.87 2
4250.02 8
4250.17 16
4250.32 24
4250.47 31
4250.62 38
4250.76 43
4250.91 48
4251.06 50
4251.21 52
4251.36 52
4251.51 51
4251.66 48
4251.81 44
4251.96 40
4252.11 35
4252.26 29
4252.41 24
4252.56 20
4252.71 17
4252.86 15
4253.01 15
4253.16 16
4253.31 18
4253.46 20
4253.61 22
4253.75 24
4253.90 26
4254.05 28
4254.20 30
4254.35 31
4254.50 32
4254.65 32
4254.80 32
4254.95 31
4255.10 29
4255.25 26
4255.40 23
4255.55 19
4255.70 16
4255.85 13
4256.00 12
4256.15 12
4256.30 16
4256.45 22
4256.60 30
4256.75 38
4256.90 46
4257.05 52
4257.19 56
4257.34 59
4257.49 60
4257.64 60
4257.79 60
4257.94 59
4258.09 58
4258.24 57
4258.39 55
4258.54 54
4258.69 54
4258.84 56
4258.99 59
4259.14 64
4259.29 69
4259.44 76
4259.59 83
4259.74 89
4259.89 94
4260.04 98
4260.19 101
4260.34 104
4260.49 104
4260.64 104
4260.79 101
4260.94 98
4261.09 94
4261.24 90
4261.38 87
4261.53 86
4261.68 87
4261.83 91
4261.98 95
4262.13 99
4262.28 101
4262.43 101
4262.58 97
4262.73 90
4262.88 81
4263.03 72
4263.18 63
4263.33 56
4263.48 51
4263.63 49
4263.78 50
4263.93 53
4264.08 57
4264.23 62
4264.38 66
4264.53 69
4264.68 71
4264.83 70
4264.98 68
4265.13 64
4265.28 60
4265.43 56
4265.58 53
4265.73 50
4265.88 47
4266.03 44
4266.18 41
4266.33 38
4266.48 36
4266.63 35
4266.77 35
4266.92 37
4267.07 39
4267.22 41
4267.37 43
4267.52 43
4267.67 43
4267.82 43
4267.97 42
4268.12 41
4268.27 40
4268.42 39
4268.57 38
4268.72 36
4268.87 33
4269.02 29
4269.17 25
4269.32 20
4269.47 16
4269.62 12
4269.77 8
4269.92 4
4270.07 0
4270.22 0
4270.37 0
4270.52 0
4270.67 0
4270.82 4
4270.97 10
4271.12 18
4271.27 26
4271.42 34
4271.57 41
4271.72 46
4271.87 49
4272.02 48
4272.17 46
4272.32 40
4272.47 33
4272.62 25
4272.77 17
4272.92 10
4273.07 4
4273.22 0
4273.37 0
4273.52 0
4273.67 1
4273.82 3
4273.97 5
4274.12 7
4274.27 6
4274.42 4
4274.57 1
4274.72 0
4274.87 0
4275.02 0
4275.17 0
4275.32 0
4275.47 2
4275.62 7
4275.77 11
4275.92 14
4276.07 14
4276.22 14
4276.37 12
4276.52 11
4276.67 12
4276.82 15
4276.97 20
4277.12 27
4277.27 35
4277.41 43
4277.56 50
4277.71 54
4277.86 56
4278.01 56
4278.16 53
4278.31 48
4278.46 42
4278.61 36
4278.76 29
4278.91 23
4279.06 17
4279.21 12
4279.36 9
4279.51 6
4279.66 4
4279.81 3
4279.96 2
4280.11 1
4280.26 0
4280.41 0
4280.56 0
4280.71 1
4280.86 4
4281.01 8
4281.16 13
4281.31 20
4281.46 27
4281.61 35
4281.76 43
4281.91 50
4282.06 56
4282.21 61
4282.36 65
4282.51 68
4282.67 69
4282.82 69
4282.97 68
4283.12 65
4283.27 63
4283.42 60
4283.57 58
4283.72 57
4283.87 56
4284.02 56
4284.17 56
4284.32 55
4284.47 54
4284.62 52
4284.77 50
4284.92 49
4285.07 48
4285.22 49
4285.37 53
4285.52 59
4285.67 65
4285.82 72
4285.97 77
4286.12 80
4286.27 80
4286.42 78
4286.57 74
4286.72 68
4286.87 62
4287.02 54
4287.17 47
4287.32 41
4287.47 36
4287.62 31
4287.77 28
4287.92 26
4288.07 25
4288.22 24
4288.37 24
4288.52 24
4288.67 24
4288.82 24
4288.97 24
4289.12 24
4289.27 24
4289.42 25
4289.57 25
4289.72 25
4289.87 25
4290.02 25
4290.17 25
4290.32 25
4290.47 26
4290.62 27
4290.77 30
4290.92 33
4291.07 37
4291.22 41
4291.37 45
4291.52 49
4291.67 51
4291.82 52
4291.97 52
4292.12 51
4292.27 49
4292.42 46
4292.57 44
4292.72 44
4292.87 44
4293.02 47
4293.17 51
4293.33 56
4293.48 61
4293.63 64
4293.78 65
4293.93 64
4294.08 62
4294.23 58
4294.38 55
4294.53 52
4294.68 50
4294.83 50
4294.98 50
4295.13 50
4295.28 50
4295.43 49
4295.58 47
4295.73 44
4295.88 39
4296.03 34
4296.18 29
4296.33 25
4296.48 21
4296.63 18
4296.78 17
4296.93 17
4297.08 19
4297.23 21
4297.38 24
4297.53 27
4297.68 30
4297.83 34
4297.98 37
4298.13 40
4298.28 42
4298.43 45
4298.58 46
4298.74 48
4298.89 48
4299.04 48
4299.19 47
4299.34 46
4299.49 47
4299.64 48
4299.79 51
4299.94 55
4300.09 60
4300.24 66
4300.39 71
4300.54 76
4300.69 79
4300.84 80
4300.99 79
4301.14 77
4301.29 75
4301.44 73
4301.59 72
4301.74 71
4301.89 70
4302.04 70
4302.19 69
4302.34 67
4302.49 64
4302.64 59
4302.80 54
4302.95 49
4303.10 44
4303.25 40
4303.40 38
4303.55 36
4303.70 35
4303.85 34
4304.00 33
4304.15 31
4304.30 29
4304.45 26
4304.60 23
4304.75 21
4304.90 20
4305.05 19
4305.20 20
4305.35 20
4305.50 21
4305.65 23
4305.80 24
4305.95 25
4306.10 25
4306.25 25
4306.41 26
4306.56 26
4306.71 26
4306.86 26
4307.01 26
4307.16 25
4307.31 24
4307.46 22
4307.61 19
4307.76 17
4307.91 14
4308.06 11
4308.21 9
4308.36 7
4308.51 7
4308.66 8
4308.81 10
4308.96 14
4309.11 18
4309.26 23
4309.42 27
4309.57 31
4309.72 33
4309.87 34
4310.02 34
4310.17 33
4310.32 32
4310.47 32
4310.62 32
4310.77 33
4310.92 35
4311.07 38
4311.22 41
4311.37 44
4311.52 47
4311.67 49
4311.82 51
4311.97 53
4312.12 54
4312.28 55
4312.43 54
4312.58 53
4312.73 50
4312.88 46
4313.03 42
4313.18 39
4313.33 36
4313.48 33
4313.63 32
4313.78 31
4313.93 31
4314.08 31
4314.23 32
4314.38 33
4314.53 33
4314.68 34
4314.84 34
4314.99 33
4315.14 32
4315.29 30
4315.44 28
4315.59 25
4315.74 22
4315.89 20
4316.04 19
4316.19 19
4316.34 19
4316.49 20
4316.64 20
4316.79 21
4316.94 21
4317.09 20
4317.25 19
4317.40 18
4317.55 18
4317.70 19
4317.85 21
4318.00 24
4318.15 27
4318.30 30
4318.45 33
4318.60 35
4318.75 36
4318.90 36
4319.05 35
4319.20 33
4319.36 31
4319.51 27
4319.66 23
4319.81 19
4319.96 16
4320.11 13
4320.26 11
4320.41 11
4320.56 13
4320.71 15
4320.86 17
4321.01 19
4321.16 20
4321.31 20
4321.46 19
4321.62 18
4321.77 17
4321.92 18
4322.07 20
4322.22 23
4322.37 27
4322.52 29
4322.67 31
4322.82 30
4322.97 28
4323.12 25
4323.27 22
4323.42 20
4323.58 18
4323.73 17
4323.88 17
4324.03 19
4324.18 20
4324.33 23
4324.48 25
4324.63 28
4324.78 30
4324.93 33
4325.08 35
4325.23 37
4325.38 39
4325.54 42
4325.69 45
4325.84 49
4325.99 53
4326.14 57
4326.29 59
4326.44 60
4326.59 58
4326.74 54
4326.89 49
4327.04 42
4327.19 36
4327.35 31
4327.50 27
4327.65 25
4327.80 24
4327.95 24
4328.10 25
4328.25 26
4328.40 28
4328.55 28
4328.70 29
4328.85 29
4329.00 30
4329.16 31
4329.31 32
4329.46 33
4329.61 34
4329.76 35
4329.91 36
4330.06 36
4330.21 37
4330.36 38
4330.51 39
4330.66 41
4330.82 44
4330.97 48
4331.12 52
4331.27 57
4331.42 63
4331.57 68
4331.72 72
4331.87 76
4332.02 78
4332.17 79
4332.32 79
4332.47 77
4332.63 74
4332.78 71
4332.93 68
4333.08 66
4333.23 64
4333.38 64
4333.53 64
4333.68 65
4333.83 66
4333.98 68
4334.14 70
4334.29 71
4334.44 71
4334.59 70
4334.74 68
4334.89 64
4335.04 59
4335.19 54
4335.34 48
4335.49 43
4335.64 40
4335.80 37
4335.95 36
4336.10 36
4336.25 37
4336.40 37
4336.55 37
4336.70 36
4336.85 35
4337.00 33
4337.15 30
4337.31 28
4337.46 27
4337.61 26
4337.76 26
4337.91 25
4338.06 25
4338.21 24
4338.36 22
4338.51 19
4338.66 15
4338.82 10
4338.97 5
4339.12 1
4339.27 0
4339.42 0
4339.57 0
4339.72 0
4339.87 0
4340.02 0
4340.18 0
4340.33 0
4340.48 0
4340.63 3
4340.78 7
4340.93 10
4341.08 13
4341.23 15
4341.38 16
4341.53 16
4341.69 16
4341.84 17
4341.99 18
4342.14 22
4342.29 26
4342.44 31
4342.59 36
4342.74 41
4342.89 45
4343.05 47
4343.20 49
4343.35 50
4343.50 51
4343.65 52
4343.80 53
4343.95 55
4344.10 56
4344.25 57
4344.41 57
4344.56 55
4344.71 53
4344.86 49
4345.01 45
4345.16 40
4345.31 36
4345.46 32
4345.61 28
4345.77 25
4345.92 22
4346.07 19
4346.22 16
4346.37 14
4346.52 13
4346.67 13
4346.82 14
4346.98 16
4347.13 18
4347.28 20
4347.43 21
4347.58 22
4347.73 23
4347.88 23
4348.03 23
4348.18 23
4348.34 23
4348.49 24
4348.64 24
4348.79 25
4348.94 26
4349.09 26
4349.24 27
4349.39 27
4349.55 28
4349.70 29
4349.85 30
4350.00 31
4350.15 30
4350.30 29
4350.45 27
4350.60 24
4350.76 21
4350.91 19
4351.06 18
4351.21 17
4351.36 17
4351.51 17
4351.66 18
4351.81 19
4351.97 21
4352.12 22
4352.27 24
4352.42 26
4352.57 29
4352.72 32
4352.87 36
4353.02 39
4353.18 41
4353.33 43
4353.48 43
4353.63 41
4353.78 38
4353.93 35
4354.08 31
4354.23 27
4354.39 25
4354.54 25
4354.69 26
4354.84 29
4354.99 32
4355.14 34
4355.29 36
4355.45 35
4355.60 33
4355.75 30
4355.90 26
4356.05 23
4356.20 22
4356.35 22
4356.50 25
4356.66 28
4356.81 32
4356.96 36
4357.11 40
4357.26 42
4357.41 45
4357.56 47
4357.72 49
4357.87 51
4358.02 52
4358.17 53
4358.32 53
4358.47 52
4358.62 51
4358.77 50
4358.93 49
4359.08 48
4359.23 48
4359.38 48
4359.53 48
4359.68 46
4359.83 44
4359.99 40
4360.14 37
4360.29 33
4360.44 31
4360.59 30
4360.74 30
4360.89 33
4361.05 36
4361.20 39
4361.35 42
4361.50 43
4361.65 42
4361.80 40
4361.95 36
4362.11 31
4362.26 25
4362.41 19
4362.56 12
4362.71 7
4362.86 3
4363.01 0
4363.17 0
4363.32 0
4363.47 0
4363.62 0
4363.77 0
4363.92 0
4364.07 0
4364.23 0
4364.38 3
4364.53 11
4364.68 19
4364.83 26
4364.98 32
4365.13 36
4365.29 38
4365.44 39
4365.59 40
4365.74 40
4365.89 42
4366.04 44
4366.20 47
4366.35 49
4366.50 52
4366.65 55
4366.80 57
4366.95 58
4367.10 59
4367.26 59
4367.41 58
4367.56 56
4367.71 53
4367.86 49
4368.01 45
4368.17 40
4368.32 37
4368.47 35
4368.62 34
4368.77 35
4368.92 35
4369.07 36
4369.23 36
4369.38 35
4369.53 33
4369.68 30
4369.83 27
4369.98 24
4370.14 20
4370.29 18
4370.44 17
4370.59 17
4370.74 18
4370.89 20
4371.04 23
4371.20 26
4371.35 28
4371.50 29
4371.65 30
4371.80 31
4371.95 31
4372.11 31
4372.26 31
4372.41 30
4372.56 29
4372.71 26
4372.86 24
4373.02 22
4373.17 20
4373.32 19
4373.47 20
4373.62 21
4373.77 24
4373.93 27
4374.08 30
4374.23 34
4374.38 38
4374.53 42
4374.68 46
4374.84 49
4374.99 52
4375.14 54
4375.29 55
4375.44 57
4375.59 58
4375.75 59
4375.90 61
4376.05 62
4376.20 63
4376.35 62
4376.50 60
4376.66 56
4376.81 51
4376.96 46
4377.11 41
4377.26 37
4377.41 35
4377.57 33
4377.72 33
4377.87 32
4378.02 31
4378.17 29
4378.32 25
4378.48 20
4378.63 15
4378.78 10
4378.93 5
4379.08 1
4379.23 0
4379.39 0
4379.54 0
4379.69 0
4379.84 0
4379.99 0
4380.14 0
4380.30 0
4380.45 1
4380.60 3
4380.75 4
4380.90 6
4381.06 7
4381.21 9
4381.36 11
4381.51 14
4381.66 18
4381.81 21
4381.97 26
4382.12 30
4382.27 34
4382.42 38
4382.57 41
4382.73 43
4382.88 44
4383.03 45
4383.18 46
4383.33 47
4383.48 49
4383.64 52
4383.79 56
4383.94 61
4384.09 67
4384.24 74
4384.39 80
4384.55 86
4384.70 92
4384.85 95
4385.00 97
4385.15 97
4385.31 96
4385.46 93
4385.61 90
4385.76 87
4385.91 84
4386.07 84
4386.22 84
4386.37 85
4386.52 87
4386.67 86
4386.82 84
4386.98 78
4387.13 70
4387.28 60
4387.43 49
4387.58 40
4387.74 34
4387.89 32
4388.04 34
4388.19 40
4388.34 49
4388.50 60
4388.65 70
4388.80 78
4388.95 84
4389.10 87
4389.25 86
4389.41 84
4389.56 79
4389.71 73
4389.86 68
4390.01 63
4390.17 59
4390.32 58
4390.47 57
4390.62 58
4390.77 60
4390.93 62
4391.08 64
4391.23 66
4391.38 67
4391.53 68
4391.69 68
4391.84 67
4391.99 67
4392.14 67
4392.29 68
4392.45 71
4392.60 76
4392.75 83
4392.90 90
4393.05 97
4393.21 104
4393.36 109
4393.51 111
4393.66 111
4393.81 109
4393.96 105
4394.12 101
4394.27 96
4394.42 91
4394.57 88
4394.72 85
4394.88 83
4395.03 83
4395.18 83
4395.33 86
4395.48 91
4395.64 98
4395.79 107
4395.94 118
4396.09 129
4396.25 139
4396.40 148
4396.55 155
4396.70 159
4396.85 163
4397.01 166
4397.16 171
4397.31 177
4397.46 185
4397.61 196
4397.77 208
4397.92 220
4398.07 232
4398.22 243
4398.37 252
4398.53 259
4398.68 265
4398.83 269
4398.98 271
4399.13 272
4399.29 271
4399.44 269
4399.59 265
4399.74 259
4399.89 253
4400.05 246
4400.20 240
4400.35 235
4400.50 230
4400.65 226
4400.81 220
4400.96 214
4401.11 205
4401.26 194
4401.42 182
4401.57 167
4401.72 153
4401.87 139
4402.02 127
4402.18 117
4402.33 111
4402.48 107
4402.63 105
4402.78 106
4402.94 108
4403.09 110
4403.24 113
4403.39 114
4403.55 115
4403.70 113
4403.85 111
4404.00 107
4404.15 101
4404.31 96
4404.46 89
4404.61 83
4404.76 76
4404.91 69
4405.07 63
4405.22 56
4405.37 49
4405.52 43
4405.68 37
4405.83 31
4405.98 26
4406.13 22
4406.28 19
4406.44 17
4406.59 16
4406.74 16
4406.89 17
4407.05 18
4407.20 19
4407.35 21
4407.50 22
4407.65 23
4407.81 22
4407.96 22
4408.11 21
4408.26 21
4408.42 22
4408.57 24
4408.72 28
4408.87 32
4409.02 37
4409.18 42
4409.33 48
4409.48 52
4409.63 56
4409.79 59
4409.94 63
4410.09 66
4410.24 71
4410.39 76
4410.55 81
4410.70 87
4410.85 92
4411.00 97
4411.16 99
4411.31 100
4411.46 98
4411.61 94
4411.77 89
4411.92 82
4412.07 75
4412.22 68
4412.37 63
4412.53 58
4412.68 55
4412.83 53
4412.98 52
4413.14 51
4413.29 51
4413.44 52
4413.59 55
4413.75 59
4413.90 64
4414.05 70
4414.20 75
4414.35 78
4414.51 80
4414.66 80
4414.81 77
4414.96 75
4415.12 72
4415.27 71
4415.42 72
4415.57 75
4415.73 81
4415.88 87
4416.03 93
4416.18 99
4416.34 103
4416.49 104
4416.64 104
4416.79 101
4416.95 97
4417.10 93
4417.25 88
4417.40 84
4417.55 80
4417.71 76
4417.86 73
4418.01 70
4418.16 66
4418.32 62
4418.47 57
4418.62 53
4418.77 49
4418.93 46
4419.08 45
4419.23 46
4419.38 48
4419.54 52
4419.69 57
4419.84 61
4419.99 66
4420.15 71
4420.30 76
4420.45 81
4420.60 87
4420.76 95
4420.91 103
4421.06 111
4421.21 119
4421.37 126
4421.52 132
4421.67 138
4421.82 143
4421.98 148
4422.13 153
4422.28 159
4422.43 164
4422.59 170
4422.74 174
4422.89 177
4423.04 178
4423.20 176
4423.35 174
4423.50 170
4423.65 166
4423.81 162
4423.96 159
4424.11 158
4424.26 156
4424.42 155
4424.57 154
4424.72 152
4424.87 150
4425.03 147
4425.18 144
4425.33 142
4425.48 141
4425.64 140
4425.79 140
4425.94 139
4426.09 137
4426.25 133
4426.40 128
4426.55 122
4426.70 116
4426.86 112
4427.01 109
4427.16 108
4427.31 109
4427.47 111
4427.62 112
4427.77 112
4427.92 111
4428.08 109
4428.23 105
4428.38 102
4428.53 99
4428.69 99
4428.84 100
4428.99 103
4429.14 108
4429.30 113
4429.45 118
4429.60 121
4429.75 121
4429.91 119
4430.06 115
4430.21 110
4430.37 105
4430.52 100
4430.67 96
4430.82 92
4430.98 88
4431.13 85
4431.28 82
4431.43 77
4431.59 73
4431.74 68
4431.89 64
4432.04 60
4432.20 58
4432.35 57
4432.50 57
4432.65 57
4432.81 58
4432.96 57
4433.11 54
4433.27 50
4433.42 44
4433.57 37
4433.72 31
4433.88 26
4434.03 22
4434.18 21
4434.33 21
4434.49 22
4434.64 24
4434.79 25
4434.94 26
4435.10 27
4435.25 27
4435.40 26
4435.56 25
4435.71 24
4435.86 24
4436.01 23
4436.17 23
4436.32 24
4436.47 25
4436.62 26
4436.78 28
4436.93 29
4437.08 30
4437.24 30
4437.39 29
4437.54 27
4437.69 24
4437.85 22
4438.00 21
4438.15 20
4438.30 21
4438.46 22
4438.61 24
4438.76 26
4438.92 29
4439.07 32
4439.22 36
4439.37 39
4439.53 43
4439.68 46
4439.83 49
4439.99 52
4440.14 55
4440.29 58
4440.44 63
4440.60 68
4440.75 74
4440.90 79
4441.05 84
4441.21 86
4441.36 87
4441.51 87
4441.67 87
4441.82 86
4441.97 85
4442.12 85
4442.28 84
4442.43 82
4442.58 80
4442.74 76
4442.89 70
4443.04 64
4443.19 56
4443.35 49
4443.50 42
4443.65 36
4443.81 30
4443.96 25
4444.11 21
4444.26 18
4444.42 16
4444.57 15
4444.72 14
4444.88 15
4445.03 16
4445.18 20
4445.33 24
4445.49 29
4445.64 34
4445.79 38
4445.95 40
4446.10 41
4446.25 41
4446.40 40
4446.56 38
4446.71 36
4446.86 34
4447.02 33
4447.17 32
4447.32 31
4447.47 30
4447.63 31
4447.78 31
4447.93 33
4448.09 35
4448.24 38
4448.39 39
4448.55 40
4448.70 39
4448.85 36
4449.00 33
4449.16 29
4449.31 25
4449.46 23
4449.62 23
4449.77 25
4449.92 28
4450.07 32
4450.23 37
4450.38 41
4450.53 45
4450.69 48
4450.84 51
4450.99 54
4451.15 57
4451.30 62
4451.45 67
4451.60 71
4451.76 75
4451.91 77
4452.06 77
4452.22 75
4452.37 71
4452.52 68
4452.68 65
4452.83 63
4452.98 64
4453.13 65
4453.29 68
4453.44 70
4453.59 72
4453.75 72
4453.90 70
4454.05 67
4454.21 62
4454.36 58
4454.51 54
4454.66 50
4454.82 47
4454.97 43
4455.12 39
4455.28 34
4455.43 29
4455.58 23
4455.74 17
4455.89 12
4456.04 9
4456.19 6
4456.35 5
4456.50 5
4456.65 4
4456.81 4
4456.96 5
4457.11 6
4457.27 9
4457.42 13
4457.57 18
4457.73 24
4457.88 30
4458.03 36
4458.18 41
4458.34 45
4458.49 49
4458.64 52
4458.80 53
4458.95 54
4459.10 53
4459.26 52
4459.41 51
4459.56 51
4459.72 51
4459.87 53
4460.02 54
4460.18 56
4460.33 56
4460.48 55
4460.63 51
4460.79 46
4460.94 40
4461.09 33
4461.25 26
4461.40 19
4461.55 13
4461.71 8
4461.86 3
4462.01 0
4462.17 0
4462.32 0
4462.47 0
4462.63 0
4462.78 0
4462.93 0
4463.09 0
4463.24 0
4463.39 0
4463.54 2
4463.70 5
4463.85 9
4464.00 11
4464.16 14
4464.31 14
4464.46 14
4464.62 12
4464.77 10
4464.92 8
4465.08 6
4465.23 5
4465.38 3
4465.54 1
4465.69 0
4465.84 0
4466.00 0
4466.15 0
4466.30 0
4466.46 0
4466.61 0
4466.76 5
4466.92 11
4467.07 18
4467.22 24
4467.38 31
4467.53 37
4467.68 43
4467.84 48
4467.99 52
4468.14 55
4468.29 57
4468.45 58
4468.60 57
4468.75 55
4468.91 51
4469.06 46
4469.21 40
4469.37 34
4469.52 27
4469.67 21
4469.83 16
4469.98 12
4470.13 10
4470.29 9
4470.44 9
4470.59 9
4470.75 10
4470.90 11
4471.05 11
4471.21 12
4471.36 13
4471.51 15
4471.67 18
4471.82 21
4471.97 25
4472.13 29
4472.28 33
4472.43 35
4472.59 37
4472.74 37
4472.89 38
4473.05 37
4473.20 36
4473.35 35
4473.51 35
4473.66 35
4473.81 36
4473.97 37
4474.12 40
4474.27 43
4474.43 47
4474.58 51
4474.73 55
4474.89 58
4475.04 60
4475.19 62
4475.35 63
4475.50 64
4475.65 65
4475.81 65
4475.96 64
4476.12 63
4476.27 60
4476.42 58
4476.58 55
4476.73 52
4476.88 49
4477.04 47
4477.19 46
4477.34 44
4477.50 43
4477.65 42
4477.80 40
4477.96 38
4478.11 35
4478.26 32
4478.42 28
4478.57 25
4478.72 21
4478.88 18
4479.03 15
4479.18 12
4479.34 9
4479.49 7
4479.64 6
4479.80 4
4479.95 4
4480.10 4
4480.26 5
4480.41 7
4480.56 10
4480.72 15
4480.87 20
4481.03 25
4481.18 30
4481.33 34
4481.49 38
4481.64 42
4481.79 45
4481.95 48
4482.10 51
4482.25 54
4482.41 57
4482.56 59
4482.71 60
4482.87 61
4483.02 62
4483.17 62
4483.33 63
4483.48 65
4483.64 67
4483.79 69
4483.94 70
4484.10 72
4484.25 73
4484.40 74
4484.56 75
4484.71 76
4484.86 77
4485.02 78
4485.17 79
4485.32 79
4485.48 79
4485.63 79
4485.78 78
4485.94 76
4486.09 74
4486.25 71
4486.40 68
4486.55 66
4486.71 63
4486.86 61
4487.01 59
4487.17 58
4487.32 58
4487.47 58
4487.63 58
4487.78 57
4487.93 56
4488.09 54
4488.24 51
4488.40 47
4488.55 43
4488.70 39
4488.86 36
4489.01 33
4489.16 31
4489.32 30
4489.47 31
4489.62 32
4489.78 34
4489.93 36
4490.09 38
4490.24 40
4490.39 43
4490.55 45
4490.70 48
4490.85 52
4491.01 56
4491.16 61
4491.31 66
4491.47 71
4491.62 76
4491.78 79
4491.93 81
4492.08 82
4492.24 81
4492.39 79
4492.54 75
4492.70 71
4492.85 67
4493.01 62
4493.16 58
4493.31 53
4493.47 49
4493.62 43
4493.77 38
4493.93 33
4494.08 28
4494.24 25
4494.39 22
4494.54 21
4494.70 20
4494.85 20
4495.00 21
4495.16 21
4495.31 21
4495.46 21
4495.62 20
4495.77 20
4495.93 20
4496.08 20
4496.23 21
4496.39 21
4496.54 20
4496.69 20
4496.85 19
4497.00 18
4497.16 19
4497.31 20
4497.46 22
4497.62 25
4497.77 29
4497.92 33
4498.08 37
4498.23 40
4498.39 42
4498.54 43
4498.69 43
4498.85 42
4499.00 41
4499.16 39
4499.31 38
4499.46 37
4499.62 36
4499.77 36
4499.92 38
4500.08 40
4500.23 42
4500.39 45
4500.54 48
4500.69 50
4500.85 52
4501.00 52
4501.15 51
4501.31 49
4501.46 46
4501.62 43
4501.77 41
4501.92 39
4502.08 38
4502.23 38
4502.39 39
4502.54 41
4502.69 43
4502.85 45
4503.00 48
4503.15 49
4503.31 50
4503.46 50
4503.62 48
4503.77 45
4503.92 40
4504.08 34
4504.23 27
4504.39 21
4504.54 15
4504.69 9
4504.85 5
4505.00 2
4505.16 0
4505.31 0
4505.46 0
4505.62 0
4505.77 0
4505.92 0
4506.08 0
4506.23 0
4506.39 0
4506.54 4
4506.69 10
4506.85 16
4507.00 21
4507.16 24
4507.31 25
4507.46 25
4507.62 25
4507.77 24
4507.93 24
4508.08 25
4508.23 26
4508.39 27
4508.54 28
4508.70 28
4508.85 27
4509.00 26
4509.16 24
4509.31 22
4509.47 21
4509.62 20
4509.77 20
4509.93 21
4510.08 22
4510.24 23
4510.39 25
4510.54 27
4510.70 29
4510.85 30
4511.01 30
4511.16 30
4511.31 30
4511.47 29
4511.62 30
4511.78 31
4511.93 34
4512.08 37
4512.24 41
4512.39 45
4512.55 49
4512.70 51
4512.85 53
4513.01 54
4513.16 55
4513.32 55
4513.47 56
4513.62 58
4513.78 59
4513.93 62
4514.09 64
4514.24 67
4514.39 69
4514.55 71
4514.70 72
4514.86 71
4515.01 69
4515.16 66
4515.32 61
4515.47 57
4515.63 54
4515.78 51
4515.93 50
4516.09 49
4516.24 50
4516.40 51
4516.55 52
4516.71 52
4516.86 51
4517.01 49
4517.17 47
4517.32 46
4517.48 45
4517.63 45
4517.78 45
4517.94 47
4518.09 47
4518.25 47
4518.40 45
4518.55 41
4518.71 37
4518.86 32
4519.02 27
4519.17 23
4519.33 21
4519.48 22
4519.63 25
4519.79 30
4519.94 37
4520.10 44
4520.25 51
4520.40 58
4520.56 63
4520.71 67
4520.87 69
4521.02 69
4521.18 68
4521.33 64
4521.48 59
4521.64 52
4521.79 45
4521.95 37
4522.10 29
4522.25 23
4522.41 18
4522.56 16
4522.72 16
4522.87 18
4523.03 21
4523.18 25
4523.33 29
4523.49 33
4523.64 35
4523.80 37
4523.95 39
4524.11 40
4524.26 41
4524.41 41
4524.57 42
4524.72 43
4524.88 44
4525.03 45
4525.18 45
4525.34 45
4525.49 46
4525.65 46
4525.80 46
4525.96 46
4526.11 46
4526.26 46
4526.42 46
4526.57 46
4526.73 47
4526.88 48
4527.04 49
4527.19 50
4527.34 50
4527.50 51
4527.65 51
4527.81 51
4527.96 51
4528.12 49
4528.27 48
4528.42 46
4528.58 43
4528.73 41
4528.89 38
4529.04 36
4529.20 33
4529.35 32
4529.50 30
4529.66 29
4529.81 28
4529.97 28
4530.12 29
4530.28 31
4530.43 34
4530.58 38
4530.74 43
4530.89 48
4531.05 52
4531.20 55
4531.36 57
4531.51 58
4531.67 58
4531.82 57
4531.97 55
4532.13 53
4532.28 49
4532.44 45
4532.59 41
4532.75 37
4532.90 34
4533.05 31
4533.21 29
4533.36 29
4533.52 29
4533.67 29
4533.83 29
4533.98 29
4534.14 27
4534.29 25
4534.44 23
4534.60 21
4534.75 20
4534.91 20
4535.06 22
4535.22 25
4535.37 28
4535.52 33
4535.68 37
4535.83 40
4535.99 42
4536.14 42
4536.30 40
4536.45 38
4536.61 34
4536.76 31
4536.91 28
4537.07 25
4537.22 24
4537.38 23
4537.53 23
4537.69 24
4537.84 25
4538.00 26
4538.15 28
4538.30 30
4538.46 33
4538.61 35
4538.77 38
4538.92 40
4539.08 42
4539.23 43
4539.39 45
4539.54 46
4539.70 49
4539.85 52
4540.00 56
4540.16 61
4540.31 64
4540.47 67
4540.62 68
4540.78 68
4540.93 67
4541.09 66
4541.24 65
4541.39 65
4541.55 66
4541.70 68
4541.86 70
4542.01 71
4542.17 70
4542.32 68
4542.48 64
4542.63 59
4542.79 52
4542.94 46
4543.09 40
4543.25 35
4543.40 30
4543.56 27
4543.71 24
4543.87 22
4544.02 19
4544.18 16
4544.33 12
4544.49 8
4544.64 3
4544.79 0
4544.95 0
4545.10 0
4545.26 0
4545.41 0
4545.57 0
4545.72 0
4545.88 0
4546.03 1
4546.19 6
4546.34 11
4546.50 16
4546.65 20
4546.80 24
4546.96 27
4547.11 31
4547.27 34
4547.42 38
4547.58 40
4547.73 42
4547.89 42
4548.04 41
4548.20 39
4548.35 37
4548.51 34
4548.66 32
4548.81 31
4548.97 32
4549.12 34
4549.28 37
4549.43 41
4549.59 44
4549.74 46
4549.90 48
4550.05 48
4550.21 48
4550.36 49
4550.52 49
4550.67 51
4550.83 53
4550.98 56
4551.13 59
4551.29 62
4551.44 65
4551.60 68
4551.75 71
4551.91 74
4552.06 76
4552.22 78
4552.37 80
4552.53 81
4552.68 81
4552.84 82
4552.99 83
4553.15 85
4553.30 88
4553.46 91
4553.61 93
4553.76 94
4553.92 94
4554.07 93
4554.23 90
4554.38 86
4554.54 81
4554.69 77
4554.85 74
4555.00 73
4555.16 73
4555.31 74
4555.47 76
4555.62 77
4555.78 79
4555.93 79
4556.09 79
4556.24 78
4556.40 77
4556.55 76
4556.71 76
4556.86 76
4557.01 76
4557.17 77
4557.32 79
4557.48 82
4557.63 87
4557.79 92
4557.94 99
4558.10 105
4558.25 110
4558.41 114
4558.56 117
4558.72 119
4558.87 121
4559.03 123
4559.18 125
4559.34 128
4559.49 131
4559.65 133
4559.80 134
4559.96 134
4560.11 132
4560.27 130
4560.42 126
4560.58 123
4560.73 119
4560.89 115
4561.04 110
4561.19 105
4561.35 100
4561.50 94
4561.66 88
4561.81 82
4561.97 78
4562.12 75
4562.28 75
4562.43 77
4562.59 81
4562.74 87
4562.90 94
4563.05 102
4563.21 108
4563.36 113
4563.52 115
4563.67 114
4563.83 110
4563.98 105
4564.14 98
4564.29 92
4564.45 86
4564.60 82
4564.76 79
4564.91 78
4565.07 77
4565.22 77
4565.38 77
4565.53 76
4565.69 74
4565.84 71
4566.00 67
4566.15 63
4566.31 58
4566.46 55
4566.62 53
4566.77 52
4566.93 53
4567.08 54
4567.24 57
4567.39 59
4567.55 61
4567.70 63
4567.86 65
4568.01 66
4568.17 67
4568.32 67
4568.48 67
4568.63 66
4568.79 65
4568.94 65
4569.10 65
4569.25 66
4569.41 68
4569.56 71
4569.72 73
4569.87 76
4570.03 78
4570.18 79
4570.34 79
4570.49 78
4570.65 77
4570.80 76
4570.96 74
4571.11 73
4571.27 71
4571.42 68
4571.58 65
4571.73 62
4571.89 58
4572.04 54
4572.20 50
4572.35 47
4572.51 45
4572.66 43
4572.82 43
4572.97 44
4573.13 46
4573.28 50
4573.44 55
4573.59 60
4573.75 65
4573.90 68
4574.06 69
4574.21 66
4574.37 60
4574.52 53
4574.68 44
4574.83 36
4574.99 28
4575.14 21
4575.30 15
4575.45 10
4575.61 6
4575.76 3
4575.92 0
4576.07 0
4576.23 0
4576.38 0
4576.54 0
4576.69 0
4576.85 0
4577.00 0
4577.16 0
4577.31 2
4577.47 4
4577.62 6
4577.78 8
4577.93 10
4578.09 11
4578.24 11
4578.40 11
4578.56 10
4578.71 9
4578.87 7
4579.02 5
4579.18 3
4579.33 2
4579.49 2
4579.64 2
4579.80 3
4579.95 5
4580.11 7
4580.26 10
4580.42 14
4580.57 18
4580.73 24
4580.88 29
4581.04 36
4581.19 43
4581.35 49
4581.50 56
4581.66 62
4581.81 68
4581.97 72
4582.12 74
4582.28 75
4582.43 72
4582.59 68
4582.75 63
4582.90 57
4583.06 51
4583.21 46
4583.37 44
4583.52 43
4583.68 44
4583.83 46
4583.99 49
4584.14 51
4584.30 53
4584.45 54
4584.61 54
4584.76 54
4584.92 54
4585.07 54
4585.23 53
4585.38 53
4585.54 54
4585.70 54
4585.85 55
4586.01 56
4586.16 57
4586.32 59
4586.47 62
4586.63 64
4586.78 67
4586.94 69
4587.09 70
4587.25 70
4587.40 69
4587.56 67
4587.71 63
4587.87 59
4588.02 56
4588.18 53
4588.34 51
4588.49 52
4588.65 53
4588.80 56
4588.96 58
4589.11 60
4589.27 59
4589.42 57
4589.58 53
4589.73 47
4589.89 40
4590.04 34
4590.20 28
4590.35 23
4590.51 19
4590.67 16
4590.82 13
4590.98 11
4591.13 9
4591.29 8
4591.44 8
4591.60 9
4591.75 10
4591.91 12
4592.06 12
4592.22 12
4592.37 12
4592.53 11
4592.68 10
4592.84 10
4593.00 11
4593.15 13
4593.31 16
4593.46 20
4593.62 24
4593.77 28
4593.93 32
4594.08 35
4594.24 38
4594.39 42
4594.55 45
4594.71 49
4594.86 53
4595.02 56
4595.17 59
4595.33 61
4595.48 62
4595.64 63
4595.79 63
4595.95 62
4596.10 62
4596.26 61
4596.42 59
4596.57 57
4596.73 54
4596.88 49
4597.04 43
4597.19 37
4597.35 29
4597.50 22
4597.66 16
4597.81 12
4597.97 10
4598.13 9
4598.28 10
4598.44 13
4598.59 16
4598.75 20
4598.90 24
4599.06 27
4599.21 30
4599.37 33
4599.52 34
4599.68 35
4599.84 34
4599.99 33
4600.15 30
4600.30 28
4600.46 25
4600.61 23
4600.77 22
4600.92 21
4601.08 22
4601.24 23
4601.39 24
4601.55 24
4601.70 23
4601.86 21
4602.01 18
4602.17 14
4602.32 10
4602.48 5
4602.64 2
4602.79 0
4602.95 0
4603.10 0
4603.26 0
4603.41 0
4603.57 0
4603.72 3
4603.88 7
4604.04 12
4604.19 17
4604.35 21
4604.50 25
4604.66 27
4604.81 28
4604.97 29
4605.12 30
4605.28 32
4605.44 35
4605.59 39
4605.75 43
4605.90 47
4606.06 52
4606.21 56
4606.37 59
4606.53 62
4606.68 64
4606.84 67
4606.99 69
4607.15 72
4607.30 73
4607.46 74
4607.61 74
4607.77 73
4607.93 71
4608.08 70
4608.24 68
4608.39 67
4608.55 66
4608.70 65
4608.86 64
4609.02 63
4609.17 62
4609.33 59
4609.48 56
4609.64 53
4609.79 50
4609.95 47
4610.11 44
4610.26 42
4610.42 41
4610.57 41
4610.73 41
4610.88 40
4611.04 39
4611.20 38
4611.35 36
4611.51 34
4611.66 32
4611.82 30
4611.97 29
4612.13 29
4612.29 28
4612.44 27
4612.60 26
4612.75 25
4612.91 24
4613.06 23
4613.22 22
4613.38 22
4613.53 23
4613.69 23
4613.84 24
4614.00 23
4614.15 22
4614.31 20
4614.47 19
4614.62 19
4614.78 18
4614.93 19
4615.09 19
4615.24 19
4615.40 19
4615.56 20
4615.71 20
4615.87 20
4616.02 21
4616.18 23
4616.33 24
4616.49 25
4616.65 27
4616.80 27
4616.96 28
4617.11 27
4617.27 25
4617.43 23
4617.58 21
4617.74 19
4617.89 16
4618.05 15
4618.20 15
4618.36 15
4618.52 16
4618.67 19
4618.83 22
4618.98 25
4619.14 28
4619.30 32
4619.45 35
4619.61 37
4619.76 38
4619.92 37
4620.07 35
4620.23 30
4620.39 25
4620.54 20
4620.70 15
4620.85 12
4621.01 11
4621.17 11
4621.32 13
4621.48 16
4621.63 19
4621.79 22
4621.94 24
4622.10 26
4622.26 28
4622.41 28
4622.57 28
4622.72 26
4622.88 24
4623.04 22
4623.19 20
4623.35 20
4623.50 20
4623.66 22
4623.82 25
4623.97 28
4624.13 30
4624.28 31
4624.44 32
4624.60 32
4624.75 31
4624.91 30
4625.06 29
4625.22 27
4625.38 26
4625.53 23
4625.69 21
4625.84 18
4626.00 15
4626.15 13
4626.31 11
4626.47 10
4626.62 11
4626.78 12
4626.93 13
4627.09 16
4627.25 19
4627.40 22
4627.56 25
4627.71 29
4627.87 32
4628.03 34
4628.18 35
4628.34 34
4628.49 33
4628.65 31
4628.81 29
4628.96 27
4629.12 26
4629.27 24
4629.43 21
4629.59 19
4629.74 15
4629.90 11
4630.05 5
4630.21 0
4630.37 0
4630.52 0
4630.68 0
4630.83 0
4630.99 0
4631.15 0
4631.30 0
4631.46 0
4631.61 5
4631.77 10
4631.93 14
4632.08 16
4632.24 18
4632.40 17
4632.55 16
4632.71 14
4632.86 11
4633.02 10
4633.18 8
4633.33 8
4633.49 8
4633.64 9
4633.80 10
4633.96 11
4634.11 12
4634.27 14
4634.42 16
4634.58 18
4634.74 21
4634.89 23
4635.05 26
4635.20 27
4635.36 29
4635.52 29
4635.67 29
4635.83 28
4635.99 27
4636.14 25
4636.30 23
4636.45 20
4636.61 16
4636.77 12
4636.92 8
4637.08 4
4637.23 0
4637.39 0
4637.55 0
4637.70 0
4637.86 0
4638.02 0
4638.17 0
4638.33 0
4638.48 2
4638.64 4
4638.80 6
4638.95 8
4639.11 10
4639.26 12
4639.42 15
4639.58 18
4639.73 21
4639.89 24
4640.05 27
4640.20 31
4640.36 34
4640.51 37
4640.67 41
4640.83 43
4640.98 46
4641.14 47
4641.30 49
4641.45 49
4641.61 48
4641.76 47
4641.92 45
4642.08 43
4642.23 41
4642.39 39
4642.54 38
4642.70 37
4642.86 38
4643.01 38
4643.17 38
4643.33 38
4643.48 37
4643.64 37
4643.79 36
4643.95 35
4644.11 34
4644.26 34
4644.42 35
4644.58 36
4644.73 37
4644.89 39
4645.04 41
4645.20 42
4645.36 43
4645.51 43
4645.67 43
4645.83 43
4645.98 43
4646.14 44
4646.30 45
4646.45 47
4646.61 48
4646.76 50
4646.92 51
4647.08 52
4647.23 52
4647.39 51
4647.55 51
4647.70 50
4647.86 50
4648.01 49
4648.17 49
4648.33 48
4648.48 48
4648.64 49
4648.80 50
4648.95 51
4649.11 54
4649.27 56
4649.42 57
4649.58 57
4649.73 55
4649.89 51
4650.05 46
4650.20 39
4650.36 32
4650.52 26
4650.67 21
4650.83 18
4650.99 19
4651.14 21
4651.30 26
4651.45 31
4651.61 36
4651.77 39
4651.92 41
4652.08 41
4652.24 40
4652.39 36
4652.55 33
4652.71 28
4652.86 25
4653.02 21
4653.17 19
4653.33 18
4653.49 18
4653.64 19
4653.80 19
4653.96 19
4654.11 18
4654.27 16
4654.43 14
4654.58 11
4654.74 9
4654.90 8
4655.05 8
4655.21 9
4655.36 11
4655.52 13
4655.68 14
4655.83 15
4655.99 14
4656.15 12
4656.30 9
4656.46 6
4656.62 1
4656.77 0
4656.93 0
4657.09 0
4657.24 0
4657.40 0
4657.56 0
4657.71 0
4657.87 0
4658.02 4
4658.18 8
4658.34 12
4658.49 15
4658.65 19
4658.81 23
4658.96 28
4659.12 34
4659.28 41
4659.43 48
4659.59 54
4659.75 60
4659.90 63
4660.06 65
4660.22 65
4660.37 62
4660.53 58
4660.69 51
4660.84 43
4661.00 35
4661.16 27
4661.31 20
4661.47 15
4661.62 12
4661.78 12
4661.94 13
4662.09 16
4662.25 20
4662.41 25
4662.56 31
4662.72 37
4662.88 42
4663.03 46
4663.19 48
4663.35 48
4663.50 47
4663.66 45
4663.82 42
4663.97 39
4664.13 37
4664.29 34
4664.44 32
4664.60 30
4664.76 28
4664.91 26
4665.07 25
4665.23 23
4665.38 23
4665.54 23
4665.70 24
4665.85 25
4666.01 26
4666.17 27
4666.32 28
4666.48 29
4666.64 29
4666.79 30
4666.95 30
4667.11 29
4667.26 29
4667.42 29
4667.58 29
4667.73 30
4667.89 30
4668.05 30
4668.20 30
4668.36 30
4668.52 30
4668.67 30
4668.83 30
4668.99 29
4669.14 28
4669.30 26
4669.46 23
4669.61 20
4669.77 16
4669.93 12
4670.08 8
4670.24 5
4670.40 3
4670.55 1
4670.71 1
4670.87 1
4671.02 2
4671.18 3
4671.34 3
4671.49 4
4671.65 5
4671.81 6
4671.96 6
4672.12 7
4672.28 7
4672.43 7
4672.59 8
4672.75 8
4672.90 8
4673.06 9
4673.22 9
4673.37 8
4673.53 8
4673.69 8
4673.84 8
4674.00 9
4674.16 11
4674.31 13
4674.47 17
4674.63 21
4674.78 25
4674.94 29
4675.10 33
4675.26 35
4675.41 35
4675.57 35
4675.73 32
4675.88 28
4676.04 24
4676.20 18
4676.35 13
4676.51 9
4676.67 7
4676.82 7
4676.98 8
4677.14 10
4677.29 12
4677.45 14
4677.61 14
4677.76 13
4677.92 10
4678.08 7
4678.23 4
4678.39 2
4678.55 1
4678.70 1
4678.86 2
4679.02 4
4679.18 6
4679.33 9
4679.49 13
4679.65 17
4679.80 21
4679.96 25
4680.12 28
4680.27 31
4680.43 32
4680.59 33
4680.74 33
4680.90 32
4681.06 31
4681.21 30
4681.37 30
4681.53 32
4681.69 35
4681.84 40
4682.00 46
4682.16 54
4682.31 62
4682.47 68
4682.63 74
4682.78 76
4682.94 77
4683.10 75
4683.25 72
4683.41 68
4683.57 63
4683.73 60
4683.88 56
4684.04 52
4684.20 47
4684.35 42
4684.51 36
4684.67 29
4684.82 23
4684.98 16
4685.14 11
4685.29 8
4685.45 6
4685.61 6
4685.77 7
4685.92 11
4686.08 15
4686.24 20
4686.39 25
4686.55 30
4686.71 35
4686.86 39
4687.02 42
4687.18 44
4687.34 45
4687.49 45
4687.65 45
4687.81 45
4687.96 45
4688.12 45
4688.28 46
4688.43 47
4688.59 47
4688.75 47
4688.91 45
4689.06 42
4689.22 38
4689.38 33
4689.53 28
4689.69 23
4689.85 18
4690.00 15
4690.16 12
4690.32 11
4690.48 10
4690.63 11
4690.79 13
4690.95 16
4691.10 19
4691.26 23
4691.42 27
4691.57 30
4691.73 32
4691.89 34
4692.05 34
4692.20 35
4692.36 36
4692.52 36
4692.67 36
4692.83 36
4692.99 34
4693.15 32
4693.30 29
4693.46 26
4693.62 24
4693.77 23
4693.93 23
4694.09 24
4694.25 25
4694.40 26
4694.56 25
4694.72 24
4694.87 23
4695.03 21
4695.19 20
4695.34 20
4695.50 21
4695.66 23
4695.82 26
4695.97 30
4696.13 33
4696.29 35
4696.44 37
4696.60 38
4696.76 38
4696.92 39
4697.07 39
4697.23 40
4697.39 41
4697.54 41
4697.70 41
4697.86 39
4698.02 36
4698.17 32
4698.33 28
4698.49 24
4698.64 20
4698.80 17
4698.96 15
4699.12 13
4699.27 12
4699.43 11
4699.59 11
4699.75 11
4699.90 11
4700.06 11
4700.22 11
4700.37 10
4700.53 9
4700.69 9
4700.85 9
4701.00 9
4701.16 10
4701.32 12
4701.47 14
4701.63 17
4701.79 19
4701.95 21
4702.10 22
4702.26 23
4702.42 23
4702.58 22
4702.73 22
4702.89 20
4703.05 20
4703.20 19
4703.36 19
4703.52 20
4703.68 21
4703.83 23
4703.99 26
4704.15 29
4704.31 31
4704.46 33
4704.62 35
4704.78 36
4704.93 37
4705.09 37
4705.25 37
4705.41 36
4705.56 33
4705.72 30
4705.88 25
4706.04 21
4706.19 17
4706.35 14
4706.51 12
4706.66 12
4706.82 14
4706.98 17
4707.14 22
4707.29 29
4707.45 36
4707.61 45
4707.77 53
4707.92 62
4708.08 69
4708.24 75
4708.39 79
4708.55 80
4708.71 79
4708.87 77
4709.02 74
4709.18 71
4709.34 68
4709.50 64
4709.65 60
4709.81 56
4709.97 52
4710.13 48
4710.28 46
4710.44 45
4710.60 46
4710.76 49
4710.91 53
4711.07 56
4711.23 58
4711.38 59
4711.54 57
4711.70 53
4711.86 49
4712.01 45
4712.17 42
4712.33 40
4712.49 40
4712.64 39
4712.80 38
4712.96 36
4713.12 34
4713.27 31
4713.43 29
4713.59 27
4713.75 27
4713.90 28
4714.06 31
4714.22 33
4714.38 34
4714.53 35
4714.69 34
4714.85 32
4715.01 29
4715.16 27
4715.32 25
4715.48 23
4715.64 22
4715.79 23
4715.95 23
4716.11 24
4716.27 24
4716.42 24
4716.58 24
4716.74 23
4716.90 23
4717.05 23
4717.21 24
4717.37 27
4717.53 30
4717.68 34
4717.84 40
4718.00 46
4718.16 52
4718.31 58
4718.47 63
4718.63 67
4718.79 70
4718.94 70
4719.10 68
4719.26 65
4719.42 59
4719.57 52
4719.73 45
4719.89 38
4720.05 32
4720.20 28
4720.36 26
4720.52 26
4720.68 28
4720.83 31
4720.99 35
4721.15 39
4721.31 42
4721.46 43
4721.62 41
4721.78 37
4721.94 31
4722.09 24
4722.25 16
4722.41 9
4722.57 2
4722.72 0
4722.88 0
4723.04 0
4723.20 0
4723.35 0
4723.51 0
4723.67 0
4723.83 0
4723.98 0
4724.14 5
4724.30 12
4724.46 20
4724.61 26
4724.77 32
4724.93 36
4725.09 36
4725.25 34
4725.40 30
4725.56 24
4725.72 17
4725.88 11
4726.03 6
4726.19 4
4726.35 4
4726.51 6
4726.66 10
4726.82 15
4726.98 21
4727.14 28
4727.29 34
4727.45 39
4727.61 43
4727.77 45
4727.93 46
4728.08 44
4728.24 41
4728.40 38
4728.56 35
4728.71 32
4728.87 30
4729.03 29
4729.19 29
4729.34 28
4729.50 27
4729.66 26
4729.82 24
4729.98 23
4730.13 21
4730.29 20
4730.45 19
4730.61 19
4730.76 20
4730.92 20
4731.08 22
4731.24 25
4731.39 28
4731.55 33
4731.71 38
4731.87 43
4732.03 47
4732.18 51
4732.34 53
4732.50 54
4732.66 55
4732.81 54
4732.97 54
4733.13 53
4733.29 52
4733.45 51
4733.60 51
4733.76 50
4733.92 50
4734.08 49
4734.23 47
4734.39 46
4734.55 44
4734.71 42
4734.87 40
4735.02 39
4735.18 37
4735.34 36
4735.50 35
4735.65 34
4735.81 32
4735.97 31
4736.13 29
4736.29 27
4736.44 24
4736.60 22
4736.76 19
4736.92 16
4737.07 14
4737.23 12
4737.39 12
4737.55 13
4737.71 16
4737.86 20
4738.02 24
4738.18 27
4738.34 29
4738.49 30
4738.65 28
4738.81 26
4738.97 24
4739.13 22
4739.28 21
4739.44 22
4739.60 24
4739.76 29
4739.92 34
4740.07 40
4740.23 47
4740.39 52
4740.55 56
4740.70 58
4740.86 59
4741.02 58
4741.18 56
4741.34 54
4741.49 52
4741.65 50
4741.81 50
4741.97 50
4742.13 51
4742.28 53
4742.44 54
4742.60 55
4742.76 55
4742.92 55
4743.07 54
4743.23 53
4743.39 51
4743.55 51
4743.70 50
4743.86 50
4744.02 50
4744.18 49
4744.34 48
4744.49 47
4744.65 45
4744.81 43
4744.97 41
4745.13 40
4745.28 40
4745.44 40
4745.60 41
4745.76 42
4745.92 43
4746.07 44
4746.23 44
4746.39 43
4746.55 41
4746.71 39
4746.86 37
4747.02 37
4747.18 37
4747.34 38
4747.50 39
4747.65 40
4747.81 40
4747.97 39
4748.13 37
4748.29 35
4748.44 32
4748.60 30
4748.76 28
4748.92 27
4749.08 27
4749.23 27
4749.39 27
4749.55 29
4749.71 31
4749.87 34
4750.02 37
4750.18 40
4750.34 43
4750.50 44
4750.66 45
4750.81 45
4750.97 43
4751.13 42
4751.29 40
4751.45 39
4751.60 39
4751.76 40
4751.92 41
4752.08 42
4752.24 44
4752.39 45
4752.55 45
4752.71 44
4752.87 42
4753.03 39
4753.19 35
4753.34 30
4753.50 25
4753.66 20
4753.82 17
4753.98 16
4754.13 17
4754.29 20
4754.45 24
4754.61 28
4754.77 31
4754.92 33
4755.08 34
4755.24 32
4755.40 29
4755.56 26
4755.72 22
4755.87 19
4756.03 18
4756.19 18
4756.35 20
4756.51 23
4756.66 26
4756.82 28
4756.98 31
4757.14 32
4757.30 33
4757.45 33
4757.61 34
4757.77 34
4757.93 35
4758.09 37
4758.25 38
4758.40 40
4758.56 40
4758.72 39
4758.88 37
4759.04 34
4759.19 32
4759.35 30
4759.51 28
4759.67 27
4759.83 27
4759.99 27
4760.14 26
4760.30 26
4760.46 24
4760.62 23
4760.78 22
4760.93 22
4761.09 23
4761.25 27
4761.41 31
4761.57 36
4761.73 42
4761.88 47
4762.04 51
4762.20 53
4762.36 54
4762.52 53
4762.68 51
4762.83 48
4762.99 44
4763.15 40
4763.31 36
4763.47 33
4763.62 30
4763.78 28
4763.94 26
4764.10 25
4764.26 24
4764.42 23
4764.57 22
4764.73 20
4764.89 18
4765.05 16
4765.21 14
4765.37 13
4765.52 12
4765.68 13
4765.84 16
4766.00 21
4766.16 27
4766.32 34
4766.47 41
4766.63 48
4766.79 53
4766.95 57
4767.11 60
4767.27 62
4767.42 63
4767.58 64
4767.74 65
4767.90 67
4768.06 68
4768.22 69
4768.37 70
4768.53 70
4768.69 69
4768.85 68
4769.01 65
4769.17 62
4769.32 58
4769.48 54
4769.64 50
4769.80 47
4769.96 44
4770.12 44
4770.27 45
4770.43 48
4770.59 51
4770.75 56
4770.91 60
4771.07 62
4771.22 63
4771.38 62
4771.54 59
4771.70 55
4771.86 51
4772.02 48
4772.17 47
4772.33 47
4772.49 50
4772.65 53
4772.81 56
4772.97 58
4773.13 58
4773.28 57
4773.44 54
4773.60 50
4773.76 46
4773.92 42
4774.08 39
4774.23 37
4774.39 36
4774.55 35
4774.71 34
4774.87 33
4775.03 32
4775.18 31
4775.34 31
4775.50 32
4775.66 34
4775.82 37
4775.98 40
4776.14 43
4776.29 47
4776.45 51
4776.61 55
4776.77 60
4776.93 65
4777.09 71
4777.24 76
4777.40 81
4777.56 85
4777.72 88
4777.88 89
4778.04 90
4778.20 91
4778.35 92
4778.51 93
4778.67 94
4778.83 96
4778.99 97
4779.15 97
4779.31 96
4779.46 95
4779.62 93
4779.78 91
4779.94 89
4780.10 87
4780.26 87
4780.42 86
4780.57 86
4780.73 86
4780.89 85
4781.05 83
4781.21 82
4781.37 82
4781.52 84
4781.68 87
4781.84 92
4782.00 97
4782.16 102
4782.32 105
4782.48 107
4782.63 107
4782.79 105
4782.95 103
4783.11 100
4783.27 97
4783.43 95
4783.59 94
4783.75 95
4783.90 96
4784.06 98
4784.22 101
4784.38 103
4784.54 104
4784.70 102
4784.86 98
4785.01 92
4785.17 85
4785.33 77
4785.49 70
4785.65 63
4785.81 59
4785.97 57
4786.12 57
4786.28 59
4786.44 61
4786.60 63
4786.76 66
4786.92 69
4787.08 71
4787.23 73
4787.39 75
4787.55 77
4787.71 77
4787.87 77
4788.03 76
4788.19 75
4788.35 75
4788.50 75
4788.66 75
4788.82 76
4788.98 79
4789.14 82
4789.30 86
4789.46 89
4789.61 92
4789.77 94
4789.93 94
4790.09 93
4790.25 91
4790.41 88
4790.57 86
4790.73 84
4790.88 84
4791.04 86
4791.20 89
4791.36 93
4791.52 97
4791.68 100
4791.84 103
4792.00 104
4792.15 103
4792.31 102
4792.47 100
4792.63 97
4792.79 94
4792.95 91
4793.11 88
4793.27 84
4793.42 80
4793.58 75
4793.74 70
4793.90 66
4794.06 63
4794.22 62
4794.38 62
4794.54 63
4794.69 65
4794.85 66
4795.01 65
4795.17 63
4795.33 60
4795.49 56
4795.65 51
4795.81 48
4795.96 46
4796.12 45
4796.28 45
4796.44 47
4796.60 48
4796.76 49
4796.92 50
4797.08 50
4797.24 50
4797.39 50
4797.55 50
4797.71 50
4797.87 50
4798.03 51
4798.19 52
4798.35 52
4798.51 52
4798.66 52
4798.82 52
4798.98 52
4799.14 52
4799.30 54
4799.46 56
4799.62 60
4799.78 63
4799.94 65
4800.09 66
4800.25 66
4800.41 63
4800.57 60
4800.73 56
4800.89 53
4801.05 51
4801.21 51
4801.37 53
4801.52 55
4801.68 59
4801.84 62
4802.00 64
4802.16 64
4802.32 64
4802.48 61
4802.64 58
4802.80 54
4802.95 50
4803.11 46
4803.27 43
4803.43 40
4803.59 37
4803.75 35
4803.91 34
4804.07 33
4804.23 33
4804.38 34
4804.54 34
4804.70 35
4804.86 37
4805.02 39
4805.18 42
4805.34 45
4805.50 47
4805.66 49
4805.82 50
4805.97 50
4806.13 48
4806.29 45
4806.45 41
4806.61 36
4806.77 30
4806.93 25
4807.09 21
4807.25 17
4807.40 13
4807.56 9
4807.72 5
4807.88 2
4808.04 0
4808.20 0
4808.36 1
4808.52 4
4808.68 9
4808.84 14
4808.99 19
4809.15 24
4809.31 27
4809.47 29
4809.63 30
4809.79 30
4809.95 31
4810.11 33
4810.27 34
4810.43 35
4810.59 34
4810.74 32
4810.90 29
4811.06 24
4811.22 19
4811.38 13
4811.54 9
4811.70 5
4811.86 2
4812.02 0
4812.18 0
4812.33 0
4812.49 0
4812.65 0
4812.81 0
4812.97 0
4813.13 0
4813.29 0
4813.45 3
4813.61 7
4813.77 10
4813.93 12
4814.08 14
4814.24 15
4814.40 16
4814.56 17
4814.72 17
4814.88 18
4815.04 18
4815.20 19
4815.36 18
4815.52 18
4815.68 16
4815.83 14
4815.99 12
4816.15 11
4816.31 10
4816.47 10
4816.63 11
4816.79 13
4816.95 15
4817.11 16
4817.27 17
4817.43 18
4817.59 18
4817.74 19
4817.90 20
4818.06 22
4818.22 25
4818.38 27
4818.54 28
4818.70 29
4818.86 29
4819.02 29
4819.18 28
4819.34 27
4819.50 26
4819.65 26
4819.81 25
4819.97 26
4820.13 27
4820.29 28
4820.45 30
4820.61 32
4820.77 34
4820.93 35
4821.09 36
4821.25 36
4821.41 37
4821.57 38
4821.72 39
4821.88 41
4822.04 44
4822.20 47
4822.36 50
4822.52 53
4822.68 55
4822.84 55
4823.00 54
4823.16 52
4823.32 50
4823.48 47
4823.64 46
4823.79 45
4823.95 47
4824.11 49
4824.27 52
4824.43 55
4824.59 57
4824.75 59
4824.91 60
4825.07 61
4825.23 62
4825.39 62
4825.55 63
4825.71 64
4825.87 64
4826.02 64
4826.18 63
4826.34 62
4826.50 61
4826.66 60
4826.82 60
4826.98 61
4827.14 62
4827.30 64
4827.46 66
4827.62 68
4827.78 68
4827.94 68
4828.10 68
4828.25 66
4828.41 65
4828.57 65
4828.73 65
4828.89 66
4829.05 67
4829.21 69
4829.37 71
4829.53 71
4829.69 71
4829.85 69
4830.01 66
4830.17 62
4830.33 58
4830.49 54
4830.64 50
4830.80 47
4830.96 45
4831.12 44
4831.28 44
4831.44 43
4831.60 42
4831.76 42
4831.92 41
4832.08 39
4832.24 38
4832.40 37
4832.56 37
4832.72 36
4832.88 36
4833.04 35
4833.20 34
4833.35 33
4833.51 31
4833.67 29
4833.83 29
4833.99 30
4834.15 33
4834.31 37
4834.47 42
4834.63 46
4834.79 48
4834.95 48
4835.11 46
4835.27 42
4835.43 38
4835.59 34
4835.75 32
4835.91 32
4836.07 32
4836.22 33
4836.38 33
4836.54 32
4836.70 29
4836.86 25
4837.02 20
4837.18 15
4837.34 10
4837.50 7
4837.66 5
4837.82 4
4837.98 5
4838.14 8
4838.30 13
4838.46 19
4838.62 26
4838.78 34
4838.94 43
4839.10 50
4839.25 57
4839.41 61
4839.57 64
4839.73 64
4839.89 62
4840.05 59
4840.21 55
4840.37 50
4840.53 45
4840.69 41
4840.85 38
4841.01 36
4841.17 36
4841.33 37
4841.49 39
4841.65 42
4841.81 45
4841.97 48
4842.13 51
4842.29 53
4842.45 55
4842.61 57
4842.76 59
4842.92 61
4843.08 62
4843.24 63
4843.40 63
4843.56 63
4843.72 61
4843.88 59
4844.04 56
4844.20 53
4844.36 49
4844.52 46
4844.68 43
4844.84 39
4845.00 35
4845.16 32
4845.32 29
4845.48 26
4845.64 24
4845.80 23
4845.96 22
4846.12 22
4846.28 23
4846.44 22
4846.60 21
4846.75 19
4846.91 17
4847.07 13
4847.23 10
4847.39 7
4847.55 5
4847.71 3
4847.87 1
4848.03 1
4848.19 1
4848.35 3
4848.51 6
4848.67 10
4848.83 13
4848.99 17
4849.15 20
4849.31 21
4849.47 21
4849.63 20
4849.79 18
4849.95 16
4850.11 14
4850.27 13
4850.43 11
4850.59 10
4850.75 9
4850.91 8
4851.07 7
4851.23 7
4851.39 8
4851.55 9
4851.70 12
4851.86 15
4852.02 18
4852.18 22
4852.34 26
4852.50 29
4852.66 32
4852.82 36
4852.98 39
4853.14 41
4853.30 44
4853.46 47
4853.62 50
4853.78 53
4853.94 55
4854.10 57
4854.26 57
4854.42 55
4854.58 51
4854.74 47
4854.90 41
4855.06 36
4855.22 31
4855.38 28
4855.54 27
4855.70 27
4855.86 30
4856.02 33
4856.18 36
4856.34 40
4856.50 43
4856.66 46
4856.82 48
4856.98 48
4857.14 47
4857.30 45
4857.46 41
4857.62 35
4857.78 30
4857.94 25
4858.10 20
4858.26 18
4858.42 18
4858.58 20
4858.74 23
4858.89 28
4859.05 32
4859.21 35
4859.37 37
4859.53 38
4859.69 38
4859.85 37
4860.01 36
4860.17 37
4860.33 38
4860.49 41
4860.65 44
4860.81 48
4860.97 52
4861.13 56
4861.29 60
4861.45 63
4861.61 65
4861.77 67
4861.93 69
4862.09 71
4862.25 72
4862.41 72
4862.57 71
4862.73 69
4862.89 66
4863.05 63
4863.21 58
4863.37 54
4863.53 49
4863.69 44
4863.85 39
4864.01 35
4864.17 31
4864.33 28
4864.49 26
4864.65 24
4864.81 23
4864.97 22
4865.13 21
4865.29 19
4865.45 17
4865.61 15
4865.77 12
4865.93 9
4866.09 6
4866.25 4
4866.41 3
4866.57 5
4866.73 9
4866.89 15
4867.05 24
4867.21 33
4867.37 43
4867.53 51
4867.69 56
4867.85 58
4868.01 56
4868.17 52
4868.33 46
4868.49 40
4868.65 35
4868.81 32
4868.97 31
4869.13 32
4869.29 35
4869.45 38
4869.61 40
4869.77 42
4869.93 43
4870.09 44
4870.25 45
4870.41 46
4870.57 48
4870.73 49
4870.89 50
4871.05 52
4871.21 54
4871.37 58
4871.53 63
4871.69 69
4871.85 77
4872.01 85
4872.17 92
4872.33 99
4872.49 104
4872.65 107
4872.81 110
4872.97 112
4873.13 114
4873.29 115
4873.45 116
4873.61 115
4873.77 113
4873.93 109
4874.09 104
4874.25 98
4874.41 93
4874.57 88
4874.73 85
4874.89 82
4875.05 81
4875.21 79
4875.37 76
4875.53 73
4875.69 70
4875.85 65
4876.01 60
4876.17 55
4876.33 51
4876.49 48
4876.65 46
4876.81 46
4876.97 47
4877.13 50
4877.29 53
4877.45 56
4877.61 58
4877.77 60
4877.93 62
4878.09 63
4878.25 64
4878.41 64
4878.57 65
4878.73 65
4878.90 64
4879.06 63
4879.22 62
4879.38 61
4879.54 61
4879.70 61
4879.86 62
4880.02 63
4880.18 63
4880.34 64
4880.50 63
4880.66 62
4880.82 60
4880.98 57
4881.14 54
4881.30 50
4881.46 45
4881.62 39
4881.78 34
4881.94 30
4882.10 26
4882.26 23
4882.42 20
4882.58 19
4882.74 17
4882.90 17
4883.06 16
4883.22 15
4883.38 13
4883.54 11
4883.70 9
4883.86 6
4884.02 3
4884.18 0
4884.34 0
4884.50 0
4884.66 0
4884.82 0
4884.98 0
4885.14 0
4885.30 0
4885.46 0
4885.62 3
4885.78 5
4885.94 8
4886.11 11
4886.27 13
4886.43 16
4886.59 19
4886.75 21
4886.91 24
4887.07 27
4887.23 30
4887.39 33
4887.55 35
4887.71 38
4887.87 40
4888.03 43
4888.19 47
4888.35 50
4888.51 53
4888.67 55
4888.83 56
4888.99 56
4889.15 55
4889.31 52
4889.47 50
4889.63 48
4889.79 46
4889.95 46
4890.11 47
4890.27 51
4890.43 55
4890.59 62
4890.75 70
4890.92 78
4891.08 85
4891.24 92
4891.40 97
4891.56 101
4891.72 103
4891.88 104
4892.04 105
4892.20 105
4892.36 104
4892.52 103
4892.68 100
4892.84 97
4893.00 93
4893.16 89
4893.32 85
4893.48 81
4893.64 79
4893.80 79
4893.96 79
4894.12 81
4894.28 83
4894.44 85
4894.60 86
4894.76 87
4894.92 86
4895.09 86
4895.25 86
4895.41 88
4895.57 90
4895.73 93
4895.89 96
4896.05 99
4896.21 100
4896.37 100
4896.53 98
4896.69 95
4896.85 92
4897.01 88
4897.17 86
4897.33 84
4897.49 84
4897.65 85
4897.81 87
4897.97 90
4898.13 94
4898.29 97
4898.46 102
4898.62 107
4898.78 112
4898.94 117
4899.10 121
4899.26 125
4899.42 126
4899.58 126
4899.74 123
4899.90 119
4900.06 114
4900.22 109
4900.38 104
4900.54 100
4900.70 98
4900.86 96
4901.02 95
4901.18 94
4901.34 92
4901.50 90
4901.67 86
4901.83 80
4901.99 75
4902.15 69
4902.31 64
4902.47 59
4902.63 56
4902.79 53
4902.95 50
4903.11 47
4903.27 45
4903.43 42
4903.59 38
4903.75 35
4903.91 33
4904.07 30
4904.23 28
4904.39 25
4904.56 23
4904.72 22
4904.88 20
4905.04 19
4905.20 19
4905.36 19
4905.52 20
4905.68 20
4905.84 21
4906.00 21
4906.16 21
4906.32 21
4906.48 20
4906.64 20
4906.80 20
4906.96 21
4907.13 23
4907.29 27
4907.45 32
4907.61 39
4907.77 46
4907.93 54
4908.09 61
4908.25 66
4908.41 70
4908.57 73
4908.73 73
4908.89 71
4909.05 68
4909.21 64
4909.37 58
4909.53 51
4909.70 45
4909.86 38
4910.02 32
4910.18 27
4910.34 24
4910.50 23
4910.66 24
4910.82 27
4910.98 31
4911.14 35
4911.30 39
4911.46 42
4911.62 44
4911.78 44
4911.95 44
4912.11 42
4912.27 41
4912.43 40
4912.59 39
4912.75 39
4912.91 38
4913.07 37
4913.23 36
4913.39 34
4913.55 32
4913.71 30
4913.87 27
4914.03 25
4914.20 23
4914.36 22
4914.52 22
4914.68 22
4914.84 24
4915.00 26
4915.16 29
4915.32 31
4915.48 34
4915.64 35
4915.80 35
4915.96 34
4916.12 32
4916.29 30
4916.45 28
4916.61 26
4916.77 26
4916.93 26
4917.09 28
4917.25 30
4917.41 32
4917.57 35
4917.73 37
4917.89 40
4918.05 43
4918.21 47
4918.38 51
4918.54 56
4918.70 61
4918.86 65
4919.02 69
4919.18 70
4919.34 71
4919.50 70
4919.66 69
4919.82 67
4919.98 65
4920.14 63
4920.31 60
4920.47 57
4920.63 54
4920.79 49
4920.95 45
4921.11 41
4921.27 37
4921.43 34
4921.59 32
4921.75 30
4921.91 28
4922.08 25
4922.24 23
4922.40 20
4922.56 17
4922.72 14
4922.88 11
4923.04 9
4923.20 8
4923.36 8
4923.52 10
4923.68 13
4923.84 16
4924.01 20
4924.17 24
4924.33 26
4924.49 27
4924.65 26
4924.81 24
4924.97 22
4925.13 20
4925.29 20
4925.45 21
4925.61 25
4925.78 29
4925.94 35
4926.10 40
4926.26 44
4926.42 46
4926.58 46
4926.74 44
4926.90 42
4927.06 38
4927.22 35
4927.39 32
4927.55 30
4927.71 29
4927.87 27
4928.03 25
4928.19 23
4928.35 20
4928.51 18
4928.67 17
4928.83 17
4929.00 19
4929.16 21
4929.32 25
4929.48 28
4929.64 30
4929.80 32
4929.96 33
4930.12 33
4930.28 33
4930.44 31
4930.61 28
4930.77 25
4930.93 20
4931.09 15
4931.25 9
4931.41 4
4931.57 0
4931.73 0
4931.89 0
4932.05 0
4932.22 2
4932.38 6
4932.54 9
4932.70 10
4932.86 9
4933.02 6
4933.18 2
4933.34 0
4933.50 0
4933.66 0
4933.83 0
4933.99 0
4934.15 0
4934.31 0
4934.47 1
4934.63 4
4934.79 6
4934.95 7
4935.11 8
4935.28 8
4935.44 8
4935.60 8
4935.76 8
4935.92 7
4936.08 7
4936.24 6
4936.40 7
4936.56 7
4936.73 9
4936.89 10
4937.05 12
4937.21 13
4937.37 14
4937.53 15
4937.69 15
4937.85 16
4938.01 16
4938.18 17
4938.34 16
4938.50 16
4938.66 15
4938.82 14
4938.98 12
4939.14 11
4939.30 10
4939.46 9
4939.63 8
4939.79 9
4939.95 9
4940.11 11
4940.27 12
4940.43 15
4940.59 17
4940.75 20
4940.92 23
4941.08 26
4941.24 29
4941.40 32
4941.56 35
4941.72 39
4941.88 44
4942.04 50
4942.20 56
4942.37 63
4942.53 69
4942.69 74
4942.85 78
4943.01 79
4943.17 78
4943.33 76
4943.49 72
4943.66 68
4943.82 64
4943.98 61
4944.14 57
4944.30 53
4944.46 50
4944.62 47
4944.78 45
4944.95 44
4945.11 44
4945.27 45
4945.43 47
4945.59 48
4945.75 47
4945.91 45
4946.07 40
4946.24 34
4946.40 26
4946.56 19
4946.72 13
4946.88 8
4947.04 6
4947.20 6
4947.36 8
4947.53 11
4947.69 15
4947.85 18
4948.01 21
4948.17 23
4948.33 23
4948.49 22
4948.66 19
4948.82 15
4948.98 11
4949.14 7
4949.30 4
4949.46 3
4949.62 4
4949.78 7
4949.95 11
4950.11 16
4950.27 21
4950.43 25
4950.59 27
4950.75 26
4950.91 25
4951.08 22
4951.24 19
4951.40 18
4951.56 18
4951.72 19
4951.88 21
4952.04 24
4952.20 27
4952.37 30
4952.53 31
4952.69 31
4952.85 30
4953.01 27
4953.17 24
4953.33 21
4953.50 18
4953.66 15
4953.82 14
4953.98 13
4954.14 12
4954.30 13
4954.46 14
4954.63 16
4954.79 17
4954.95 18
4955.11 19
4955.27 19
4955.43 19
4955.59 18
4955.76 16
4955.92 13
4956.08 10
4956.24 8
4956.40 6
4956.56 6
4956.72 7
4956.89 9
4957.05 12
4957.21 15
4957.37 17
4957.53 20
4957.69 22
4957.85 24
4958.02 27
4958.18 30
4958.34 34
4958.50 37
4958.66 39
4958.82 40
4958.98 40
4959.15 37
4959.31 32
4959.47 26
4959.63 20
4959.79 14
4959.95 10
4960.11 7
4960.28 5
4960.44 6
4960.60 7
4960.76 9
4960.92 10
4961.08 12
4961.25 12
4961.41 12
4961.57 11
4961.73 10
4961.89 9
4962.05 8
4962.21 8
4962.38 8
4962.54 9
4962.70 9
4962.86 10
4963.02 11
4963.18 13
4963.35 17
4963.51 21
4963.67 27
4963.83 33
4963.99 39
4964.15 44
4964.31 48
4964.48 49
4964.64 50
4964.80 48
4964.96 47
4965.12 45
4965.28 43
4965.45 43
4965.61 42
4965.77 43
4965.93 43
4966.09 44
4966.25 44
4966.42 45
4966.58 45
4966.74 46
4966.90 47
4967.06 48
4967.22 49
4967.38 51
4967.55 51
4967.71 50
4967.87 48
4968.03 44
4968.19 40
4968.35 36
4968.52 32
4968.68 31
4968.84 31
4969.00 34
4969.16 39
4969.32 45
4969.49 51
4969.65 56
4969.81 60
4969.97 61
4970.13 60
4970.29 58
4970.46 56
4970.62 53
4970.78 50
4970.94 48
4971.10 46
4971.26 45
4971.43 44
4971.59 42
4971.75 41
4971.91 41
4972.07 41
4972.23 43
4972.40 45
4972.56 48
4972.72 51
4972.88 54
4973.04 55
4973.20 54
4973.37 52
4973.53 49
4973.69 45
4973.85 40
4974.01 35
4974.17 30
4974.34 26
4974.50 23
4974.66 19
4974.82 16
4974.98 14
4975.15 11
4975.31 9
4975.47 8
4975.63 6
4975.79 5
4975.95 5
4976.12 6
4976.28 7
4976.44 10
4976.60 13
4976.76 17
4976.92 22
4977.09 27
4977.25 32
4977.41 36
4977.57 40
4977.73 44
4977.90 48
4978.06 51
4978.22 53
4978.38 53
4978.54 52
4978.70 50
4978.87 45
4979.03 40
4979.19 34
4979.35 29
4979.51 25
4979.68 24
4979.84 24
4980.00 26
4980.16 29
4980.32 32
4980.48 35
4980.65 36
4980.81 36
4980.97 34
4981.13 32
4981.29 29
4981.46 28
4981.62 27
4981.78 29
4981.94 31
4982.10 34
4982.26 37
4982.43 39
4982.59 41
4982.75 42
4982.91 42
4983.07 42
4983.24 41
4983.40 39
4983.56 38
4983.72 36
4983.88 33
4984.04 31
4984.21 28
4984.37 26
4984.53 26
4984.69 26
4984.85 27
4985.02 29
4985.18 32
4985.34 36
4985.50 39
4985.66 43
4985.83 47
4985.99 51
4986.15 54
4986.31 57
4986.47 60
4986.64 63
4986.80 66
4986.96 69
4987.12 72
4987.28 76
4987.45 79
4987.61 81
4987.77 83
4987.93 82
4988.09 81
4988.25 78
4988.42 76
4988.58 74
4988.74 73
4988.90 74
4989.06 76
4989.23 79
4989.39 82
4989.55 85
4989.71 85
4989.87 85
4990.04 83
4990.20 80
4990.36 79
4990.52 78
4990.68 79
4990.85 81
4991.01 84
4991.17 87
4991.33 90
4991.49 90
4991.66 88
4991.82 84
4991.98 78
4992.14 71
4992.30 64
4992.47 58
4992.63 53
4992.79 50
4992.95 49
4993.11 48
4993.28 48
4993.44 48
4993.60 48
4993.76 48
4993.92 48
4994.09 48
4994.25 48
4994.41 47
4994.57 46
4994.74 43
4994.90 39
4995.06 34
4995.22 30
4995.38 25
4995.55 23
4995.71 22
4995.87 23
4996.03 25
4996.19 27
4996.36 30
4996.52 32
4996.68 33
4996.84 34
4997.00 36
4997.17 36
4997.33 37
4997.49 38
4997.65 39
4997.81 40
4997.98 41
4998.14 43
4998.30 46
4998.46 50
4998.63 54
4998.79 59
4998.95 63
4999.11 68
4999.27 72
4999.44 76
4999.60 80
4999.76 84
4999.92 87
5000.08 90
5000.25 92
5000.41 92
5000.57 92
5000.73 90
5000.90 90
5001.06 91
5001.22 95
5001.38 102
5001.54 112
5001.71 125
5001.87 139
5002.03 154
5002.19 171
5002.35 187
5002.52 203
5002.68 219
5002.84 234
5003.00 248
5003.17 260
5003.33 269
5003.49 277
5003.65 284
5003.81 291
5003.98 300
5004.14 311
5004.30 325
5004.46 343
5004.63 362
5004.79 381
5004.95 398
5005.11 414
5005.27 426
5005.44 436
5005.60 444
5005.76 452
5005.92 460
5006.09 470
5006.25 482
5006.41 494
5006.57 507
5006.73 518
5006.90 526
5007.06 530
5007.22 529
5007.38 523
5007.55 514
5007.71 502
5007.87 488
5008.03 474
5008.20 459
5008.36 444
5008.52 430
5008.68 418
5008.84 406
5009.01 396
5009.17 387
5009.33 379
5009.49 372
5009.66 364
5009.82 356
5009.98 346
5010.14 336
5010.30 325
5010.47 314
5010.63 303
5010.79 292
5010.95 281
5011.12 269
5011.28 256
5011.44 244
5011.60 232
5011.77 221
5011.93 211
5012.09 204
5012.25 198
5012.42 193
5012.58 187
5012.74 180
5012.90 171
5013.06 161
5013.23 150
5013.39 140
5013.55 130
5013.71 122
5013.88 115
5014.04 109
5014.20 105
5014.36 101
5014.53 98
5014.69 96
5014.85 95
5015.01 95
5015.18 95
5015.34 96
5015.50 96
5015.66 95
5015.83 94
5015.99 92
5016.15 89
5016.31 86
5016.47 82
5016.64 77
5016.80 72
5016.96 67
5017.12 61
5017.29 55
5017.45 50
5017.61 46
5017.77 42
5017.94 40
5018.10 38
5018.26 36
5018.42 36
5018.59 37
5018.75 38
5018.91 41
5019.07 43
5019.24 45
5019.40 47
5019.56 48
5019.72 48
5019.89 47
5020.05 46
5020.21 44
5020.37 43
5020.54 41
5020.70 40
5020.86 40
5021.02 39
5021.19 39
5021.35 38
5021.51 38
5021.67 38
[truncated: 709,980 more chars]
