# Supplementary material for: Methylobacterium Species Promoting Rice and Barley Growth and Interaction Specificity Revealed with Whole-Cell Matrix-Assisted Laser Desorption / Ionization-Time-of-Flight Mass Spectrometry (MALDI-TOF/MS) Analysis
Source: PLoS One. 2015 Jun 8;10(6):e0129509. doi: 10.1371/journal.pone.0129509 (PMC4460032; doi:10.1371/journal.pone.0129509)
Supplement: S3 Data — (ZIP) [file pone.0129509.s003.zip › Supplementary data 3 (ms from barley)/9b.txt]

779.67 0
779.73 0
779.79 0
779.86 0
779.92 0
779.99 0
780.05 0
780.11 0
780.18 0
780.24 0
780.31 0
780.37 0
780.43 0
780.50 0
780.56 0
780.63 0
780.69 0
780.76 0
780.82 0
780.88 0
780.95 0
781.01 0
781.08 0
781.14 0
781.20 0
781.27 0
781.33 0
781.40 0
781.46 0
781.52 0
781.59 0
781.65 0
781.72 0
781.78 0
781.84 0
781.91 0
781.97 0
782.04 0
782.10 0
782.17 0
782.23 0
782.29 0
782.36 0
782.42 0
782.49 0
782.55 0
782.61 0
782.68 0
782.74 0
782.81 0
782.87 0
782.93 0
783.00 0
783.06 0
783.13 0
783.19 0
783.26 0
783.32 0
783.38 0
783.45 0
783.51 0
783.58 0
783.64 0
783.70 0
783.77 0
783.83 0
783.90 0
783.96 0
784.03 0
784.09 0
784.15 0
784.22 0
784.28 0
784.35 0
784.41 0
784.47 0
784.54 0
784.60 0
784.67 0
784.73 0
784.80 0
784.86 0
784.92 0
784.99 0
785.05 0
785.12 0
785.18 0
785.25 0
785.31 0
785.37 0
785.44 0
785.50 0
785.57 0
785.63 0
785.70 0
785.76 0
785.82 0
785.89 0
785.95 0
786.02 0
786.08 0
786.15 0
786.21 0
786.27 0
786.34 0
786.40 0
786.47 0
786.53 0
786.60 0
786.66 0
786.72 0
786.79 0
786.85 0
786.92 0
786.98 0
787.05 0
787.11 0
787.17 0
787.24 0
787.30 0
787.37 0
787.43 0
787.50 0
787.56 0
787.62 0
787.69 0
787.75 0
787.82 0
787.88 0
787.95 0
788.01 0
788.07 0
788.14 0
788.20 0
788.27 0
788.33 0
788.40 0
788.46 0
788.53 0
788.59 0
788.65 0
788.72 0
788.78 0
788.85 0
788.91 0
788.98 0
789.04 0
789.10 0
789.17 0
789.23 0
789.30 0
789.36 0
789.43 0
789.49 0
789.56 0
789.62 0
789.68 0
789.75 0
789.81 0
789.88 0
789.94 0
790.01 0
790.07 0
790.14 0
790.20 0
790.26 0
790.33 0
790.39 0
790.46 0
790.52 0
790.59 0
790.65 0
790.72 0
790.78 0
790.84 0
790.91 0
790.97 0
791.04 0
791.10 0
791.17 0
791.23 0
791.30 0
791.36 0
791.42 0
791.49 0
791.55 0
791.62 0
791.68 0
791.75 0
791.81 0
791.88 0
791.94 0
792.01 0
792.07 0
792.13 0
792.20 0
792.26 0
792.33 0
792.39 0
792.46 0
792.52 0
792.59 0
792.65 0
792.71 0
792.78 0
792.84 0
792.91 0
792.97 0
793.04 0
793.10 0
793.17 0
793.23 0
793.30 0
793.36 0
793.43 0
793.49 0
793.55 0
793.62 0
793.68 0
793.75 0
793.81 0
793.88 0
793.94 0
794.01 0
794.07 0
794.14 0
794.20 0
794.26 0
794.33 0
794.39 0
794.46 0
794.52 0
794.59 0
794.65 0
794.72 0
794.78 0
794.85 0
794.91 0
794.98 0
795.04 0
795.10 0
795.17 0
795.23 0
795.30 0
795.36 0
795.43 0
795.49 0
795.56 0
795.62 0
795.69 0
795.75 0
795.82 0
795.88 0
795.95 0
796.01 0
796.07 0
796.14 0
796.20 0
796.27 0
796.33 0
796.40 0
796.46 0
796.53 0
796.59 0
796.66 0
796.72 0
796.79 0
796.85 0
796.92 0
796.98 0
797.05 0
797.11 0
797.17 0
797.24 0
797.30 0
797.37 0
797.43 0
797.50 0
797.56 0
797.63 0
797.69 0
797.76 0
797.82 0
797.89 0
797.95 0
798.02 0
798.08 0
798.15 0
798.21 0
798.28 0
798.34 0
798.41 0
798.47 0
798.53 0
798.60 0
798.66 0
798.73 0
798.79 0
798.86 0
798.92 0
798.99 0
799.05 0
799.12 0
799.18 0
799.25 0
799.31 0
799.38 0
799.44 0
799.51 0
799.57 0
799.64 0
799.70 0
799.77 0
799.83 0
799.90 0
799.96 0
800.03 0
800.09 0
800.15 0
800.22 0
800.28 0
800.35 0
800.41 0
800.48 0
800.54 0
800.61 0
800.67 0
800.74 0
800.80 0
800.87 0
800.93 0
801.00 0
801.06 0
801.13 0
801.19 0
801.26 0
801.32 0
801.39 0
801.45 0
801.52 0
801.58 0
801.65 0
801.71 0
801.78 0
801.84 0
801.91 0
801.97 0
802.04 0
802.10 0
802.17 0
802.23 0
802.30 0
802.36 0
802.43 0
802.49 0
802.56 0
802.62 0
802.69 0
802.75 0
802.82 0
802.88 0
802.95 0
803.01 0
803.08 0
803.14 0
803.21 0
803.27 0
803.34 0
803.40 0
803.47 0
803.53 0
803.60 0
803.66 0
803.73 0
803.79 0
803.86 0
803.92 0
803.99 0
804.05 0
804.12 0
804.18 0
804.25 0
804.31 0
804.38 0
804.44 0
804.51 0
804.57 0
804.64 0
804.70 0
804.77 0
804.83 0
804.90 0
804.96 0
805.03 0
805.09 0
805.16 0
805.22 0
805.29 0
805.35 0
805.42 0
805.48 0
805.55 0
805.61 0
805.68 0
805.74 0
805.81 0
805.87 0
805.94 0
806.00 0
806.07 0
806.13 0
806.20 0
806.26 0
806.33 0
806.39 0
806.46 0
806.52 0
806.59 0
806.65 0
806.72 0
806.78 0
806.85 0
806.91 0
806.98 0
807.04 0
807.11 0
807.17 0
807.24 0
807.30 0
807.37 0
807.43 0
807.50 0
807.56 0
807.63 0
807.69 0
807.76 0
807.83 0
807.89 0
807.96 0
808.02 0
808.09 0
808.15 0
808.22 0
808.28 0
808.35 0
808.41 0
808.48 0
808.54 0
808.61 0
808.67 0
808.74 0
808.80 0
808.87 0
808.93 0
809.00 0
809.06 0
809.13 0
809.19 0
809.26 0
809.32 0
809.39 0
809.45 0
809.52 0
809.59 0
809.65 0
809.72 0
809.78 0
809.85 0
809.91 0
809.98 0
810.04 0
810.11 0
810.17 0
810.24 0
810.30 0
810.37 0
810.43 0
810.50 0
810.56 0
810.63 0
810.69 0
810.76 0
810.83 0
810.89 0
810.96 0
811.02 0
811.09 0
811.15 0
811.22 0
811.28 0
811.35 0
811.41 0
811.48 0
811.54 0
811.61 0
811.67 0
811.74 0
811.80 0
811.87 0
811.94 0
812.00 0
812.07 0
812.13 0
812.20 0
812.26 0
812.33 0
812.39 0
812.46 0
812.52 0
812.59 0
812.65 0
812.72 0
812.78 0
812.85 0
812.92 0
812.98 0
813.05 0
813.11 0
813.18 0
813.24 0
813.31 0
813.37 0
813.44 0
813.50 0
813.57 0
813.63 0
813.70 0
813.77 0
813.83 0
813.90 0
813.96 0
814.03 0
814.09 0
814.16 0
814.22 0
814.29 0
814.35 0
814.42 0
814.48 0
814.55 0
814.62 0
814.68 0
814.75 0
814.81 0
814.88 0
814.94 0
815.01 0
815.07 0
815.14 0
815.20 0
815.27 0
815.34 0
815.40 0
815.47 0
815.53 0
815.60 0
815.66 0
815.73 0
815.79 0
815.86 0
815.92 0
815.99 0
816.06 0
816.12 0
816.19 0
816.25 0
816.32 0
816.38 0
816.45 0
816.51 0
816.58 0
816.65 0
816.71 0
816.78 0
816.84 0
816.91 0
816.97 0
817.04 0
817.10 0
817.17 0
817.24 0
817.30 0
817.37 0
817.43 0
817.50 0
817.56 0
817.63 0
817.69 0
817.76 0
817.82 0
817.89 0
817.96 0
818.02 0
818.09 0
818.15 0
818.22 0
818.28 0
818.35 0
818.42 0
818.48 0
818.55 0
818.61 0
818.68 0
818.74 0
818.81 0
818.87 0
818.94 0
819.01 0
819.07 0
819.14 0
819.20 0
819.27 0
819.33 0
819.40 0
819.46 0
819.53 0
819.60 0
819.66 0
819.73 0
819.79 0
819.86 0
819.92 0
819.99 0
820.06 0
820.12 0
820.19 0
820.25 0
820.32 0
820.38 0
820.45 0
820.52 0
820.58 0
820.65 0
820.71 0
820.78 0
820.84 0
820.91 0
820.97 0
821.04 0
821.11 0
821.17 0
821.24 0
821.30 0
821.37 0
821.43 0
821.50 0
821.57 0
821.63 0
821.70 0
821.76 0
821.83 0
821.89 0
821.96 0
822.03 0
822.09 0
822.16 0
822.22 0
822.29 0
822.35 0
822.42 0
822.49 0
822.55 0
822.62 0
822.68 0
822.75 0
822.82 0
822.88 0
822.95 0
823.01 0
823.08 0
823.14 0
823.21 0
823.28 0
823.34 0
823.41 0
823.47 0
823.54 0
823.60 0
823.67 0
823.74 0
823.80 0
823.87 0
823.93 0
824.00 0
824.06 0
824.13 0
824.20 0
824.26 0
824.33 0
824.39 0
824.46 0
824.53 0
824.59 0
824.66 0
824.72 0
824.79 0
824.85 0
824.92 0
824.99 0
825.05 0
825.12 0
825.18 0
825.25 0
825.32 0
825.38 0
825.45 0
825.51 0
825.58 0
825.65 0
825.71 0
825.78 0
825.84 0
825.91 0
825.97 0
826.04 0
826.11 0
826.17 0
826.24 0
826.30 0
826.37 0
826.44 0
826.50 0
826.57 0
826.63 0
826.70 0
826.77 0
826.83 0
826.90 0
826.96 0
827.03 0
827.09 0
827.16 0
827.23 0
827.29 0
827.36 0
827.42 0
827.49 0
827.56 0
827.62 0
827.69 0
827.75 0
827.82 0
827.89 0
827.95 0
828.02 0
828.08 0
828.15 0
828.22 0
828.28 0
828.35 0
828.41 0
828.48 0
828.55 0
828.61 0
828.68 0
828.74 0
828.81 0
828.88 0
828.94 0
829.01 0
829.07 0
829.14 0
829.21 0
829.27 0
829.34 0
829.40 0
829.47 0
829.54 0
829.60 0
829.67 0
829.73 0
829.80 0
829.87 0
829.93 0
830.00 0
830.06 0
830.13 0
830.20 0
830.26 0
830.33 0
830.39 0
830.46 0
830.53 0
830.59 0
830.66 0
830.73 0
830.79 0
830.86 0
830.92 0
830.99 0
831.06 0
831.12 0
831.19 0
831.25 0
831.32 0
831.39 0
831.45 0
831.52 0
831.58 0
831.65 0
831.72 0
831.78 0
831.85 0
831.91 0
831.98 0
832.05 0
832.11 0
832.18 0
832.25 0
832.31 0
832.38 0
832.44 0
832.51 0
832.58 0
832.64 0
832.71 0
832.77 0
832.84 0
832.91 0
832.97 0
833.04 0
833.11 0
833.17 0
833.24 0
833.30 0
833.37 0
833.44 0
833.50 0
833.57 0
833.63 0
833.70 0
833.77 0
833.83 0
833.90 0
833.97 0
834.03 0
834.10 0
834.16 0
834.23 0
834.30 0
834.36 0
834.43 0
834.50 0
834.56 0
834.63 0
834.69 0
834.76 0
834.83 0
834.89 0
834.96 0
835.03 0
835.09 0
835.16 0
835.22 0
835.29 0
835.36 0
835.42 0
835.49 0
835.56 0
835.62 0
835.69 0
835.75 0
835.82 0
835.89 0
835.95 0
836.02 0
836.09 0
836.15 0
836.22 0
836.28 0
836.35 0
836.42 0
836.48 0
836.55 0
836.62 0
836.68 0
836.75 0
836.81 0
836.88 0
836.95 0
837.01 0
837.08 0
837.15 0
837.21 0
837.28 0
837.35 0
837.41 0
837.48 0
837.54 0
837.61 0
837.68 0
837.74 0
837.81 0
837.88 0
837.94 0
838.01 0
838.08 0
838.14 0
838.21 0
838.27 0
838.34 0
838.41 0
838.47 0
838.54 0
838.61 0
838.67 0
838.74 0
838.81 0
838.87 0
838.94 0
839.00 0
839.07 0
839.14 0
839.20 0
839.27 0
839.34 0
839.40 0
839.47 0
839.54 0
839.60 0
839.67 0
839.74 0
839.80 0
839.87 0
839.93 0
840.00 0
840.07 0
840.13 0
840.20 0
840.27 0
840.33 0
840.40 0
840.47 0
840.53 0
840.60 0
840.67 0
840.73 0
840.80 0
840.87 0
840.93 0
841.00 0
841.06 0
841.13 0
841.20 0
841.26 0
841.33 0
841.40 0
841.46 0
841.53 0
841.60 0
841.66 0
841.73 0
841.80 0
841.86 0
841.93 0
842.00 0
842.06 0
842.13 0
842.20 0
842.26 0
842.33 0
842.39 0
842.46 0
842.53 0
842.59 0
842.66 0
842.73 0
842.79 0
842.86 0
842.93 0
842.99 0
843.06 0
843.13 0
843.19 0
843.26 0
843.33 0
843.39 0
843.46 0
843.53 0
843.59 0
843.66 0
843.73 0
843.79 0
843.86 0
843.93 0
843.99 0
844.06 0
844.13 0
844.19 0
844.26 0
844.33 0
844.39 0
844.46 0
844.53 0
844.59 0
844.66 0
844.73 0
844.79 0
844.86 0
844.93 0
844.99 0
845.06 0
845.13 0
845.19 0
845.26 0
845.32 0
845.39 0
845.46 0
845.52 0
845.59 0
845.66 0
845.72 0
845.79 0
845.86 0
845.92 0
845.99 0
846.06 0
846.12 0
846.19 0
846.26 0
846.33 0
846.39 0
846.46 0
846.53 0
846.59 0
846.66 0
846.73 0
846.79 0
846.86 0
846.93 0
846.99 0
847.06 0
847.13 0
847.19 0
847.26 0
847.33 0
847.39 0
847.46 0
847.53 0
847.59 0
847.66 0
847.73 0
847.79 0
847.86 0
847.93 0
847.99 0
848.06 0
848.13 0
848.19 0
848.26 0
848.33 0
848.39 0
848.46 0
848.53 0
848.59 0
848.66 0
848.73 0
848.79 0
848.86 0
848.93 0
848.99 0
849.06 0
849.13 0
849.20 0
849.26 0
849.33 0
849.40 0
849.46 0
849.53 0
849.60 0
849.66 0
849.73 0
849.80 0
849.86 0
849.93 0
850.00 0
850.06 0
850.13 0
850.20 0
850.26 0
850.33 0
850.40 0
850.47 0
850.53 0
850.60 0
850.67 0
850.73 0
850.80 0
850.87 0
850.93 0
851.00 0
851.07 0
851.13 0
851.20 0
851.27 0
851.33 0
851.40 0
851.47 0
851.54 0
851.60 0
851.67 0
851.74 0
851.80 0
851.87 0
851.94 0
852.00 0
852.07 0
852.14 0
852.20 0
852.27 0
852.34 0
852.40 0
852.47 0
852.54 0
852.61 0
852.67 0
852.74 0
852.81 0
852.87 0
852.94 0
853.01 0
853.07 0
853.14 0
853.21 0
853.28 0
853.34 0
853.41 0
853.48 0
853.54 0
853.61 0
853.68 0
853.74 0
853.81 0
853.88 0
853.95 0
854.01 0
854.08 0
854.15 0
854.21 0
854.28 0
854.35 0
854.41 0
854.48 0
854.55 0
854.62 0
854.68 0
854.75 0
854.82 0
854.88 0
854.95 0
855.02 0
855.08 0
855.15 0
855.22 0
855.29 0
855.35 0
855.42 0
855.49 0
855.55 0
855.62 0
855.69 0
855.75 0
855.82 0
855.89 0
855.96 0
856.02 0
856.09 0
856.16 0
856.22 0
856.29 0
856.36 0
856.43 0
856.49 0
856.56 0
856.63 0
856.69 0
856.76 0
856.83 0
856.90 0
856.96 0
857.03 0
857.10 0
857.16 0
857.23 0
857.30 0
857.36 0
857.43 0
857.50 0
857.57 0
857.63 0
857.70 0
857.77 0
857.83 0
857.90 0
857.97 0
858.04 0
858.10 0
858.17 0
858.24 0
858.31 0
858.37 0
858.44 0
858.51 0
858.57 0
858.64 0
858.71 0
858.78 0
858.84 0
858.91 0
858.98 0
859.04 0
859.11 0
859.18 0
859.25 0
859.31 0
859.38 0
859.45 0
859.51 0
859.58 0
859.65 0
859.72 0
859.78 0
859.85 0
859.92 0
859.98 0
860.05 0
860.12 0
860.19 0
860.25 0
860.32 0
860.39 0
860.46 0
860.52 0
860.59 0
860.66 0
860.72 0
860.79 0
860.86 0
860.93 0
860.99 0
861.06 0
861.13 0
861.20 0
861.26 0
861.33 0
861.40 0
861.46 0
861.53 0
861.60 0
861.67 0
861.73 0
861.80 0
861.87 0
861.94 0
862.00 0
862.07 0
862.14 0
862.20 0
862.27 0
862.34 0
862.41 0
862.47 0
862.54 0
862.61 0
862.68 0
862.74 0
862.81 0
862.88 0
862.95 0
863.01 0
863.08 0
863.15 0
863.21 0
863.28 0
863.35 0
863.42 0
863.48 0
863.55 0
863.62 0
863.69 0
863.75 0
863.82 0
863.89 0
863.96 0
864.02 0
864.09 0
864.16 0
864.23 0
864.29 0
864.36 0
864.43 0
864.50 0
864.56 0
864.63 0
864.70 0
864.76 0
864.83 0
864.90 0
864.97 0
865.03 0
865.10 0
865.17 0
865.24 0
865.30 0
865.37 0
865.44 0
865.51 0
865.57 0
865.64 0
865.71 0
865.78 0
865.84 0
865.91 0
865.98 0
866.05 0
866.11 0
866.18 0
866.25 0
866.32 0
866.38 0
866.45 0
866.52 0
866.59 0
866.65 0
866.72 0
866.79 0
866.86 0
866.92 0
866.99 0
867.06 0
867.13 0
867.19 0
867.26 0
867.33 0
867.40 0
867.46 0
867.53 0
867.60 0
867.67 0
867.73 0
867.80 0
867.87 0
867.94 0
868.00 0
868.07 0
868.14 0
868.21 0
868.27 0
868.34 0
868.41 0
868.48 0
868.54 0
868.61 0
868.68 0
868.75 0
868.81 0
868.88 0
868.95 0
869.02 0
869.08 0
869.15 0
869.22 0
869.29 0
869.35 0
869.42 0
869.49 0
869.56 0
869.63 0
869.69 0
869.76 0
869.83 0
869.90 0
869.96 0
870.03 0
870.10 0
870.17 0
870.23 0
870.30 0
870.37 0
870.44 0
870.50 0
870.57 0
870.64 0
870.71 0
870.78 0
870.84 0
870.91 0
870.98 0
871.05 0
871.11 0
871.18 0
871.25 0
871.32 0
871.38 0
871.45 0
871.52 0
871.59 0
871.65 0
871.72 0
871.79 0
871.86 0
871.93 0
871.99 0
872.06 0
872.13 0
872.20 0
872.26 0
872.33 0
872.40 0
872.47 0
872.53 0
872.60 0
872.67 0
872.74 0
872.81 0
872.87 0
872.94 0
873.01 0
873.08 0
873.14 0
873.21 0
873.28 0
873.35 0
873.42 0
873.48 0
873.55 0
873.62 0
873.69 0
873.75 0
873.82 0
873.89 0
873.96 0
874.03 0
874.09 0
874.16 0
874.23 0
874.30 0
874.36 0
874.43 0
874.50 0
874.57 0
874.64 0
874.70 0
874.77 0
874.84 0
874.91 0
874.97 0
875.04 0
875.11 0
875.18 0
875.25 0
875.31 0
875.38 0
875.45 0
875.52 0
875.58 0
875.65 0
875.72 0
875.79 0
875.86 0
875.92 0
875.99 0
876.06 0
876.13 0
876.20 0
876.26 0
876.33 0
876.40 0
876.47 0
876.53 0
876.60 0
876.67 0
876.74 0
876.81 0
876.87 0
876.94 0
877.01 0
877.08 0
877.15 0
877.21 0
877.28 0
877.35 0
877.42 0
877.49 0
877.55 0
877.62 0
877.69 0
877.76 0
877.82 0
877.89 0
877.96 0
878.03 0
878.10 0
878.16 0
878.23 0
878.30 0
878.37 0
878.44 0
878.50 0
878.57 0
878.64 0
878.71 0
878.78 0
878.84 0
878.91 0
878.98 0
879.05 0
879.12 0
879.18 0
879.25 0
879.32 0
879.39 0
879.46 0
879.52 0
879.59 0
879.66 0
879.73 0
879.80 0
879.86 0
879.93 0
880.00 0
880.07 0
880.14 0
880.20 0
880.27 0
880.34 0
880.41 0
880.48 0
880.54 0
880.61 0
880.68 0
880.75 0
880.82 0
880.88 0
880.95 0
881.02 0
881.09 0
881.16 0
881.22 0
881.29 0
881.36 0
881.43 0
881.50 0
881.56 0
881.63 0
881.70 0
881.77 0
881.84 0
881.90 0
881.97 0
882.04 0
882.11 0
882.18 0
882.25 0
882.31 0
882.38 0
882.45 0
882.52 0
882.59 0
882.65 0
882.72 0
882.79 0
882.86 0
882.93 0
882.99 0
883.06 0
883.13 0
883.20 0
883.27 0
883.33 0
883.40 0
883.47 0
883.54 0
883.61 0
883.68 0
883.74 0
883.81 0
883.88 0
883.95 0
884.02 0
884.08 0
884.15 0
884.22 0
884.29 0
884.36 0
884.43 0
884.49 0
884.56 0
884.63 0
884.70 0
884.77 0
884.83 0
884.90 0
884.97 0
885.04 0
885.11 0
885.18 0
885.24 0
885.31 0
885.38 0
885.45 0
885.52 0
885.58 0
885.65 0
885.72 0
885.79 0
885.86 0
885.93 0
885.99 0
886.06 0
886.13 0
886.20 0
886.27 0
886.34 0
886.40 0
886.47 0
886.54 0
886.61 0
886.68 0
886.75 0
886.81 0
886.88 0
886.95 0
887.02 0
887.09 0
887.15 0
887.22 0
887.29 0
887.36 0
887.43 0
887.50 0
887.56 0
887.63 0
887.70 0
887.77 0
887.84 0
887.91 0
887.97 0
888.04 0
888.11 0
888.18 0
888.25 0
888.32 0
888.38 0
888.45 0
888.52 0
888.59 0
888.66 0
888.73 0
888.79 0
888.86 0
888.93 0
889.00 0
889.07 0
889.14 0
889.20 0
889.27 0
889.34 0
889.41 0
889.48 0
889.55 0
889.61 0
889.68 0
889.75 0
889.82 0
889.89 0
889.96 0
890.02 0
890.09 0
890.16 0
890.23 0
890.30 0
890.37 0
890.44 0
890.50 0
890.57 0
890.64 0
890.71 0
890.78 0
890.85 0
890.91 0
890.98 0
891.05 0
891.12 0
891.19 0
891.26 0
891.32 0
891.39 0
891.46 0
891.53 0
891.60 0
891.67 0
891.74 0
891.80 0
891.87 0
891.94 0
892.01 0
892.08 0
892.15 0
892.21 0
892.28 0
892.35 0
892.42 0
892.49 0
892.56 0
892.63 0
892.69 0
892.76 0
892.83 0
892.90 0
892.97 0
893.04 0
893.11 0
893.17 0
893.24 0
893.31 0
893.38 0
893.45 0
893.52 0
893.58 0
893.65 0
893.72 0
893.79 0
893.86 0
893.93 0
894.00 0
894.06 0
894.13 0
894.20 0
894.27 0
894.34 0
894.41 0
894.48 0
894.54 0
894.61 0
894.68 0
894.75 0
894.82 0
894.89 0
894.96 0
895.02 0
895.09 0
895.16 0
895.23 0
895.30 0
895.37 0
895.44 0
895.50 0
895.57 0
895.64 0
895.71 0
895.78 0
895.85 0
895.92 0
895.98 0
896.05 0
896.12 0
896.19 0
896.26 0
896.33 0
896.40 0
896.47 0
896.53 0
896.60 0
896.67 0
896.74 0
896.81 0
896.88 0
896.95 0
897.01 0
897.08 0
897.15 0
897.22 0
897.29 0
897.36 0
897.43 0
897.50 0
897.56 0
897.63 0
897.70 0
897.77 0
897.84 0
897.91 0
897.98 0
898.04 0
898.11 0
898.18 0
898.25 0
898.32 0
898.39 0
898.46 0
898.53 0
898.59 0
898.66 0
898.73 0
898.80 0
898.87 0
898.94 0
899.01 0
899.08 0
899.14 0
899.21 0
899.28 0
899.35 0
899.42 0
899.49 0
899.56 0
899.63 0
899.69 0
899.76 0
899.83 0
899.90 0
899.97 0
900.04 0
900.11 0
900.18 0
900.24 0
900.31 0
900.38 0
900.45 0
900.52 0
900.59 0
900.66 0
900.73 0
900.79 0
900.86 0
900.93 0
901.00 0
901.07 0
901.14 0
901.21 0
901.28 0
901.35 0
901.41 0
901.48 0
901.55 0
901.62 0
901.69 0
901.76 0
901.83 0
901.90 0
901.96 0
902.03 0
902.10 0
902.17 0
902.24 0
902.31 0
902.38 0
902.45 0
902.52 0
902.58 0
902.65 0
902.72 0
902.79 0
902.86 0
902.93 0
903.00 0
903.07 0
903.14 0
903.20 0
903.27 0
903.34 0
903.41 0
903.48 0
903.55 0
903.62 0
903.69 0
903.76 0
903.82 0
903.89 0
903.96 0
904.03 0
904.10 0
904.17 0
904.24 0
904.31 0
904.38 0
904.45 0
904.51 0
904.58 0
904.65 0
904.72 0
904.79 0
904.86 0
904.93 0
905.00 0
905.07 0
905.13 0
905.20 0
905.27 0
905.34 0
905.41 0
905.48 0
905.55 0
905.62 0
905.69 0
905.76 0
905.82 0
905.89 0
905.96 0
906.03 0
906.10 0
906.17 0
906.24 0
906.31 0
906.38 0
906.45 0
906.51 0
906.58 0
906.65 0
906.72 0
906.79 0
906.86 0
906.93 0
907.00 0
907.07 0
907.14 0
907.21 0
907.27 0
907.34 0
907.41 0
907.48 0
907.55 0
907.62 0
907.69 0
907.76 0
907.83 0
907.90 0
907.96 0
908.03 0
908.10 0
908.17 0
908.24 0
908.31 0
908.38 0
908.45 0
908.52 0
908.59 0
908.66 0
908.72 0
908.79 0
908.86 0
908.93 0
909.00 0
909.07 0
909.14 0
909.21 0
909.28 0
909.35 0
909.42 0
909.49 0
909.55 0
909.62 0
909.69 0
909.76 0
909.83 0
909.90 0
909.97 0
910.04 0
910.11 0
910.18 0
910.25 0
910.31 0
910.38 0
910.45 0
910.52 0
910.59 0
910.66 0
910.73 0
910.80 0
910.87 0
910.94 0
911.01 0
911.08 0
911.15 0
911.21 0
911.28 0
911.35 0
911.42 0
911.49 0
911.56 0
911.63 0
911.70 0
911.77 0
911.84 0
911.91 0
911.98 0
912.05 0
912.11 0
912.18 0
912.25 0
912.32 0
912.39 0
912.46 0
912.53 0
912.60 0
912.67 0
912.74 0
912.81 0
912.88 0
912.95 0
913.01 0
913.08 0
913.15 0
913.22 0
913.29 0
913.36 0
913.43 0
913.50 0
913.57 0
913.64 0
913.71 0
913.78 0
913.85 0
913.92 0
913.98 0
914.05 0
914.12 0
914.19 0
914.26 0
914.33 0
914.40 0
914.47 0
914.54 0
914.61 0
914.68 0
914.75 0
914.82 0
914.89 0
914.96 0
915.02 0
915.09 0
915.16 0
915.23 0
915.30 0
915.37 0
915.44 0
915.51 0
915.58 0
915.65 0
915.72 0
915.79 0
915.86 0
915.93 0
916.00 0
916.06 0
916.13 0
916.20 0
916.27 0
916.34 0
916.41 0
916.48 0
916.55 0
916.62 0
916.69 0
916.76 0
916.83 0
916.90 0
916.97 0
917.04 0
917.11 0
917.18 0
917.24 0
917.31 0
917.38 0
917.45 0
917.52 0
917.59 0
917.66 0
917.73 0
917.80 0
917.87 0
917.94 0
918.01 0
918.08 0
918.15 0
918.22 0
918.29 0
918.36 0
918.43 0
918.50 0
918.56 0
918.63 0
918.70 0
918.77 0
918.84 0
918.91 0
918.98 0
919.05 0
919.12 0
919.19 0
919.26 0
919.33 0
919.40 0
919.47 0
919.54 0
919.61 0
919.68 0
919.75 0
919.82 0
919.89 0
919.95 0
920.02 0
920.09 0
920.16 0
920.23 0
920.30 0
920.37 0
920.44 0
920.51 0
920.58 0
920.65 0
920.72 0
920.79 0
920.86 0
920.93 0
921.00 0
921.07 0
921.14 0
921.21 0
921.28 0
921.35 0
921.42 0
921.49 0
921.55 0
921.62 0
921.69 0
921.76 0
921.83 0
921.90 0
921.97 0
922.04 0
922.11 0
922.18 0
922.25 0
922.32 0
922.39 0
922.46 0
922.53 0
922.60 0
922.67 0
922.74 0
922.81 0
922.88 0
922.95 0
923.02 0
923.09 0
923.16 0
923.23 0
923.30 0
923.37 0
923.43 0
923.50 0
923.57 0
923.64 0
923.71 0
923.78 0
923.85 0
923.92 0
923.99 0
924.06 0
924.13 0
924.20 0
924.27 0
924.34 0
924.41 0
924.48 0
924.55 0
924.62 0
924.69 0
924.76 0
924.83 0
924.90 0
924.97 0
925.04 0
925.11 0
925.18 0
925.25 0
925.32 0
925.39 0
925.46 0
925.53 0
925.60 0
925.67 0
925.74 0
925.80 0
925.87 0
925.94 0
926.01 0
926.08 0
926.15 0
926.22 0
926.29 0
926.36 0
926.43 0
926.50 0
926.57 0
926.64 0
926.71 0
926.78 0
926.85 0
926.92 0
926.99 0
927.06 0
927.13 0
927.20 0
927.27 0
927.34 0
927.41 0
927.48 0
927.55 0
927.62 0
927.69 0
927.76 0
927.83 0
927.90 0
927.97 0
928.04 0
928.11 0
928.18 0
928.25 0
928.32 0
928.39 0
928.46 0
928.53 0
928.60 0
928.67 0
928.74 0
928.81 0
928.88 0
928.95 0
929.02 0
929.09 0
929.16 0
929.23 0
929.30 0
929.37 0
929.44 0
929.51 0
929.58 0
929.65 0
929.72 0
929.79 0
929.85 0
929.92 0
929.99 0
930.06 0
930.13 0
930.20 0
930.27 0
930.34 0
930.41 0
930.48 0
930.55 0
930.62 0
930.69 0
930.76 0
930.83 0
930.90 0
930.97 0
931.04 0
931.11 0
931.18 0
931.25 0
931.32 0
931.39 0
931.46 0
931.53 0
931.60 0
931.67 0
931.74 0
931.81 0
931.88 0
931.95 0
932.02 0
932.09 0
932.16 0
932.23 0
932.30 0
932.37 0
932.44 0
932.51 0
932.58 0
932.65 0
932.72 0
932.79 0
932.86 0
932.93 0
933.00 0
933.07 0
933.14 0
933.21 0
933.28 0
933.35 0
933.42 0
933.49 0
933.56 0
933.63 0
933.70 0
933.77 0
933.84 0
933.91 0
933.98 0
934.05 0
934.12 0
934.19 0
934.26 0
934.33 0
934.40 0
934.47 0
934.54 0
934.61 0
934.68 0
934.75 0
934.82 0
934.90 0
934.97 0
935.04 0
935.11 0
935.18 0
935.25 0
935.32 0
935.39 0
935.46 0
935.53 0
935.60 0
935.67 0
935.74 0
935.81 0
935.88 0
935.95 0
936.02 0
936.09 0
936.16 0
936.23 0
936.30 0
936.37 0
936.44 0
936.51 0
936.58 0
936.65 0
936.72 0
936.79 0
936.86 0
936.93 0
937.00 0
937.07 0
937.14 0
937.21 0
937.28 0
937.35 0
937.42 0
937.49 0
937.56 0
937.63 0
937.70 0
937.77 0
937.84 0
937.91 0
937.98 0
938.05 0
938.12 0
938.19 0
938.26 0
938.33 0
938.40 0
938.47 0
938.54 0
938.61 0
938.68 0
938.75 0
938.82 0
938.89 0
938.96 0
939.04 0
939.11 0
939.18 0
939.25 0
939.32 0
939.39 0
939.46 0
939.53 0
939.60 0
939.67 0
939.74 0
939.81 0
939.88 0
939.95 0
940.02 0
940.09 0
940.16 0
940.23 0
940.30 0
940.37 0
940.44 0
940.51 0
940.58 0
940.65 0
940.72 0
940.79 0
940.86 0
940.93 0
941.00 0
941.07 0
941.14 0
941.21 0
941.28 0
941.35 0
941.43 0
941.50 0
941.57 0
941.64 0
941.71 0
941.78 0
941.85 0
941.92 0
941.99 0
942.06 0
942.13 0
942.20 0
942.27 0
942.34 0
942.41 0
942.48 0
942.55 0
942.62 0
942.69 0
942.76 0
942.83 0
942.90 0
942.97 0
943.04 0
943.11 0
943.18 0
943.26 0
943.33 0
943.40 0
943.47 0
943.54 0
943.61 0
943.68 0
943.75 0
943.82 0
943.89 0
943.96 0
944.03 0
944.10 0
944.17 0
944.24 0
944.31 0
944.38 0
944.45 0
944.52 0
944.59 0
944.66 0
944.73 0
944.80 0
944.88 0
944.95 0
945.02 0
945.09 0
945.16 0
945.23 0
945.30 0
945.37 0
945.44 0
945.51 0
945.58 0
945.65 0
945.72 0
945.79 0
945.86 0
945.93 0
946.00 0
946.07 0
946.14 0
946.21 0
946.29 0
946.36 0
946.43 0
946.50 0
946.57 0
946.64 0
946.71 0
946.78 0
946.85 0
946.92 0
946.99 0
947.06 0
947.13 0
947.20 0
947.27 0
947.34 0
947.41 0
947.48 0
947.55 0
947.63 0
947.70 0
947.77 0
947.84 0
947.91 0
947.98 0
948.05 0
948.12 0
948.19 0
948.26 0
948.33 0
948.40 0
948.47 0
948.54 0
948.61 0
948.68 0
948.75 0
948.83 0
948.90 0
948.97 0
949.04 0
949.11 0
949.18 0
949.25 0
949.32 0
949.39 0
949.46 0
949.53 0
949.60 0
949.67 0
949.74 0
949.81 0
949.89 0
949.96 0
950.03 0
950.10 0
950.17 0
950.24 0
950.31 0
950.38 0
950.45 0
950.52 0
950.59 0
950.66 0
950.73 0
950.80 0
950.87 0
950.95 0
951.02 0
951.09 0
951.16 0
951.23 0
951.30 0
951.37 0
951.44 0
951.51 0
951.58 0
951.65 0
951.72 0
951.79 0
951.86 0
951.94 0
952.01 0
952.08 0
952.15 0
952.22 0
952.29 0
952.36 0
952.43 0
952.50 0
952.57 0
952.64 0
952.71 0
952.78 0
952.85 0
952.93 0
953.00 0
953.07 0
953.14 0
953.21 0
953.28 0
953.35 0
953.42 0
953.49 0
953.56 0
953.63 0
953.70 0
953.78 0
953.85 0
953.92 0
953.99 0
954.06 0
954.13 0
954.20 0
954.27 0
954.34 0
954.41 0
954.48 0
954.55 0
954.62 0
954.70 0
954.77 0
954.84 0
954.91 0
954.98 0
955.05 0
955.12 0
955.19 0
955.26 0
955.33 0
955.40 0
955.48 0
955.55 0
955.62 0
955.69 0
955.76 0
955.83 0
955.90 0
955.97 0
956.04 0
956.11 0
956.18 0
956.25 0
956.33 0
956.40 0
956.47 0
956.54 0
956.61 0
956.68 0
956.75 0
956.82 0
956.89 0
956.96 0
957.03 0
957.11 0
957.18 0
957.25 0
957.32 0
957.39 0
957.46 0
957.53 0
957.60 0
957.67 0
957.74 0
957.81 0
957.89 0
957.96 0
958.03 0
958.10 0
958.17 0
958.24 0
958.31 0
958.38 0
958.45 0
958.52 0
958.60 0
958.67 0
958.74 0
958.81 0
958.88 0
958.95 0
959.02 0
959.09 0
959.16 0
959.23 0
959.31 0
959.38 0
959.45 0
959.52 0
959.59 0
959.66 0
959.73 0
959.80 0
959.87 0
959.94 0
960.02 0
960.09 0
960.16 0
960.23 0
960.30 0
960.37 0
960.44 0
960.51 0
960.58 0
960.66 0
960.73 0
960.80 0
960.87 0
960.94 0
961.01 0
961.08 0
961.15 0
961.22 0
961.29 0
961.37 0
961.44 0
961.51 0
961.58 0
961.65 0
961.72 0
961.79 0
961.86 0
961.93 0
962.01 0
962.08 0
962.15 0
962.22 0
962.29 0
962.36 0
962.43 0
962.50 0
962.57 0
962.65 0
962.72 0
962.79 0
962.86 0
962.93 0
963.00 0
963.07 0
963.14 0
963.21 0
963.29 0
963.36 0
963.43 0
963.50 0
963.57 0
963.64 0
963.71 0
963.78 0
963.86 0
963.93 0
964.00 0
964.07 0
964.14 0
964.21 0
964.28 0
964.35 0
964.42 0
964.50 0
964.57 0
964.64 0
964.71 0
964.78 0
964.85 0
964.92 0
964.99 0
965.07 0
965.14 0
965.21 0
965.28 0
965.35 0
965.42 0
965.49 0
965.56 0
965.64 0
965.71 0
965.78 0
965.85 0
965.92 0
965.99 0
966.06 0
966.13 0
966.21 0
966.28 0
966.35 0
966.42 0
966.49 0
966.56 0
966.63 0
966.70 0
966.78 0
966.85 0
966.92 0
966.99 0
967.06 0
967.13 0
967.20 0
967.27 0
967.35 0
967.42 0
967.49 0
967.56 0
967.63 0
967.70 0
967.77 0
967.85 0
967.92 0
967.99 0
968.06 0
968.13 0
968.20 0
968.27 0
968.34 0
968.42 0
968.49 0
968.56 0
968.63 0
968.70 0
968.77 0
968.84 0
968.92 0
968.99 0
969.06 0
969.13 0
969.20 0
969.27 0
969.34 0
969.41 0
969.49 0
969.56 0
969.63 0
969.70 0
969.77 0
969.84 0
969.91 0
969.99 0
970.06 0
970.13 0
970.20 0
970.27 0
970.34 0
970.41 0
970.49 0
970.56 0
970.63 0
970.70 0
970.77 0
970.84 0
970.91 0
970.99 0
971.06 0
971.13 0
971.20 0
971.27 0
971.34 0
971.41 0
971.49 0
971.56 0
971.63 0
971.70 0
971.77 0
971.84 0
971.91 0
971.99 0
972.06 0
972.13 0
972.20 0
972.27 0
972.34 0
972.41 0
972.49 0
972.56 0
972.63 0
972.70 0
972.77 0
972.84 0
972.92 0
972.99 0
973.06 0
973.13 0
973.20 0
973.27 0
973.34 0
973.42 0
973.49 0
973.56 0
973.63 0
973.70 0
973.77 0
973.85 0
973.92 0
973.99 0
974.06 0
974.13 0
974.20 0
974.27 0
974.35 0
974.42 0
974.49 0
974.56 0
974.63 0
974.70 0
974.78 0
974.85 0
974.92 0
974.99 0
975.06 0
975.13 0
975.20 0
975.28 0
975.35 0
975.42 0
975.49 0
975.56 0
975.63 0
975.71 0
975.78 0
975.85 0
975.92 0
975.99 0
976.06 0
976.14 0
976.21 0
976.28 0
976.35 0
976.42 0
976.49 0
976.57 0
976.64 0
976.71 0
976.78 0
976.85 0
976.92 0
977.00 0
977.07 0
977.14 0
977.21 0
977.28 0
977.35 0
977.43 0
977.50 0
977.57 0
977.64 0
977.71 0
977.78 0
977.86 0
977.93 0
978.00 0
978.07 0
978.14 0
978.21 0
978.29 0
978.36 0
978.43 0
978.50 0
978.57 0
978.64 0
978.72 0
978.79 0
978.86 0
978.93 0
979.00 0
979.07 0
979.15 0
979.22 0
979.29 0
979.36 0
979.43 0
979.51 0
979.58 0
979.65 0
979.72 0
979.79 0
979.86 0
979.94 0
980.01 0
980.08 0
980.15 0
980.22 0
980.29 0
980.37 0
980.44 0
980.51 0
980.58 0
980.65 0
980.73 0
980.80 0
980.87 0
980.94 0
981.01 0
981.08 0
981.16 0
981.23 0
981.30 0
981.37 0
981.44 0
981.52 0
981.59 0
981.66 0
981.73 0
981.80 0
981.87 0
981.95 0
982.02 0
982.09 0
982.16 0
982.23 0
982.31 0
982.38 0
982.45 0
982.52 0
982.59 0
982.66 0
982.74 0
982.81 0
982.88 0
982.95 0
983.02 0
983.10 0
983.17 0
983.24 0
983.31 0
983.38 0
983.46 0
983.53 0
983.60 0
983.67 0
983.74 0
983.81 0
983.89 0
983.96 0
984.03 0
984.10 0
984.17 0
984.25 0
984.32 0
984.39 0
984.46 0
984.53 0
984.61 0
984.68 0
984.75 0
984.82 0
984.89 0
984.97 0
985.04 0
985.11 0
985.18 0
985.25 0
985.33 0
985.40 0
985.47 0
985.54 0
985.61 0
985.69 0
985.76 0
985.83 0
985.90 0
985.97 0
986.05 0
986.12 0
986.19 0
986.26 0
986.33 0
986.41 0
986.48 0
986.55 0
986.62 0
986.69 0
986.77 0
986.84 0
986.91 0
986.98 0
987.05 0
987.13 0
987.20 0
987.27 0
987.34 0
987.41 0
987.49 0
987.56 0
987.63 0
987.70 0
987.77 0
987.85 0
987.92 0
987.99 0
988.06 0
988.13 0
988.21 0
988.28 0
988.35 0
988.42 0
988.49 0
988.57 0
988.64 0
988.71 0
988.78 0
988.85 0
988.93 0
989.00 0
989.07 0
989.14 0
989.22 0
989.29 0
989.36 0
989.43 0
989.50 0
989.58 0
989.65 0
989.72 0
989.79 0
989.86 0
989.94 0
990.01 0
990.08 0
990.15 0
990.22 0
990.30 0
990.37 0
990.44 0
990.51 0
990.59 0
990.66 0
990.73 0
990.80 0
990.87 0
990.95 0
991.02 0
991.09 0
991.16 0
991.24 0
991.31 0
991.38 0
991.45 0
991.52 0
991.60 0
991.67 0
991.74 0
991.81 0
991.88 0
991.96 0
992.03 0
992.10 0
992.17 0
992.25 0
992.32 0
992.39 0
992.46 0
992.53 0
992.61 0
992.68 0
992.75 0
992.82 0
992.90 0
992.97 0
993.04 0
993.11 0
993.18 0
993.26 0
993.33 0
993.40 0
993.47 0
993.55 0
993.62 0
993.69 0
993.76 0
993.84 0
993.91 0
993.98 0
994.05 0
994.12 0
994.20 0
994.27 0
994.34 0
994.41 0
994.49 0
994.56 0
994.63 0
994.70 0
994.78 0
994.85 0
994.92 0
994.99 0
995.06 0
995.14 0
995.21 0
995.28 0
995.35 0
995.43 0
995.50 0
995.57 0
995.64 0
995.72 0
995.79 0
995.86 0
995.93 0
996.00 0
996.08 0
996.15 0
996.22 0
996.29 0
996.37 0
996.44 0
996.51 0
996.58 0
996.66 0
996.73 0
996.80 0
996.87 0
996.95 0
997.02 0
997.09 0
997.16 0
997.24 0
997.31 0
997.38 0
997.45 0
997.52 0
997.60 0
997.67 0
997.74 0
997.81 0
997.89 0
997.96 0
998.03 0
998.10 0
998.18 0
998.25 0
998.32 0
998.39 0
998.47 0
998.54 0
998.61 0
998.68 0
998.76 0
998.83 0
998.90 0
998.97 0
999.05 0
999.12 0
999.19 0
999.26 0
999.34 0
999.41 0
999.48 0
999.55 0
999.63 0
999.70 0
999.77 0
999.84 0
999.92 0
999.99 0
1000.06 0
1000.13 0
1000.21 0
1000.28 0
1000.35 0
1000.42 0
1000.50 0
1000.57 0
1000.64 0
1000.71 0
1000.79 0
1000.86 0
1000.93 0
1001.00 0
1001.08 0
1001.15 0
1001.22 0
1001.29 0
1001.37 0
1001.44 0
1001.51 0
1001.58 0
1001.66 0
1001.73 0
1001.80 0
1001.87 0
1001.95 0
1002.02 0
1002.09 0
1002.16 0
1002.24 0
1002.31 0
1002.38 0
1002.45 0
1002.53 0
1002.60 0
1002.67 0
1002.74 0
1002.82 0
1002.89 0
1002.96 0
1003.04 0
1003.11 0
1003.18 0
1003.25 0
1003.33 0
1003.40 0
1003.47 0
1003.54 0
1003.62 0
1003.69 0
1003.76 0
1003.83 0
1003.91 0
1003.98 0
1004.05 0
1004.12 0
1004.20 0
1004.27 0
1004.34 0
1004.42 0
1004.49 0
1004.56 0
1004.63 0
1004.71 0
1004.78 0
1004.85 0
1004.92 0
1005.00 0
1005.07 0
1005.14 0
1005.21 0
1005.29 0
1005.36 0
1005.43 0
1005.51 0
1005.58 0
1005.65 0
1005.72 0
1005.80 0
1005.87 0
1005.94 0
1006.01 0
1006.09 0
1006.16 0
1006.23 0
1006.31 0
1006.38 0
1006.45 0
1006.52 0
1006.60 0
1006.67 0
1006.74 0
1006.81 0
1006.89 0
1006.96 0
1007.03 0
1007.11 0
1007.18 0
1007.25 0
1007.32 0
1007.40 0
1007.47 0
1007.54 0
1007.61 0
1007.69 0
1007.76 0
1007.83 0
1007.91 0
1007.98 0
1008.05 0
1008.12 0
1008.20 0
1008.27 0
1008.34 0
1008.42 0
1008.49 0
1008.56 0
1008.63 0
1008.71 0
1008.78 0
1008.85 0
1008.92 0
1009.00 0
1009.07 0
1009.14 0
1009.22 0
1009.29 0
1009.36 0
1009.43 0
1009.51 0
1009.58 0
1009.65 0
1009.73 0
1009.80 0
1009.87 0
1009.94 0
1010.02 0
1010.09 0
1010.16 0
1010.24 0
1010.31 0
1010.38 0
1010.45 0
1010.53 0
1010.60 0
1010.67 0
1010.75 0
1010.82 0
1010.89 0
1010.96 0
1011.04 0
1011.11 0
1011.18 0
1011.26 0
1011.33 0
1011.40 0
1011.48 0
1011.55 0
1011.62 0
1011.69 0
1011.77 0
1011.84 0
1011.91 0
1011.99 0
1012.06 0
1012.13 0
1012.20 0
1012.28 0
1012.35 0
1012.42 0
1012.50 0
1012.57 0
1012.64 0
1012.71 0
1012.79 0
1012.86 0
1012.93 0
1013.01 0
1013.08 0
1013.15 0
1013.23 0
1013.30 0
1013.37 0
1013.44 0
1013.52 0
1013.59 0
1013.66 0
1013.74 0
1013.81 0
1013.88 0
1013.96 0
1014.03 0
1014.10 0
1014.17 0
1014.25 0
1014.32 0
1014.39 0
1014.47 0
1014.54 0
1014.61 0
1014.69 0
1014.76 0
1014.83 0
1014.90 0
1014.98 0
1015.05 0
1015.12 0
1015.20 0
1015.27 0
1015.34 0
1015.42 0
1015.49 0
1015.56 0
1015.64 0
1015.71 0
1015.78 0
1015.85 0
1015.93 0
1016.00 0
1016.07 0
1016.15 0
1016.22 0
1016.29 0
1016.37 0
1016.44 0
1016.51 0
1016.59 0
1016.66 0
1016.73 0
1016.80 0
1016.88 0
1016.95 0
1017.02 0
1017.10 0
1017.17 1
1017.24 1
1017.32 1
1017.39 1
1017.46 0
1017.54 0
1017.61 0
1017.68 0
1017.76 0
1017.83 0
1017.90 0
1017.97 0
1018.05 0
1018.12 0
1018.19 0
1018.27 0
1018.34 0
1018.41 0
1018.49 0
1018.56 0
1018.63 0
1018.71 0
1018.78 0
1018.85 0
1018.93 0
1019.00 0
1019.07 0
1019.15 0
1019.22 0
1019.29 0
1019.36 0
1019.44 0
1019.51 0
1019.58 0
1019.66 0
1019.73 0
1019.80 0
1019.88 0
1019.95 0
1020.02 0
1020.10 0
1020.17 0
1020.24 0
1020.32 1
1020.39 1
1020.46 1
1020.54 1
1020.61 1
1020.68 1
1020.76 1
1020.83 1
1020.90 1
1020.98 1
1021.05 1
1021.12 1
1021.20 1
1021.27 0
1021.34 0
1021.42 0
1021.49 0
1021.56 0
1021.64 0
1021.71 0
1021.78 1
1021.85 1
1021.93 1
1022.00 1
1022.07 1
1022.15 1
1022.22 1
1022.29 1
1022.37 0
1022.44 0
1022.51 0
1022.59 0
1022.66 0
1022.73 0
1022.81 0
1022.88 0
1022.95 0
1023.03 0
1023.10 0
1023.17 0
1023.25 0
1023.32 0
1023.39 0
1023.47 0
1023.54 0
1023.61 0
1023.69 0
1023.76 0
1023.83 0
1023.91 0
1023.98 0
1024.05 0
1024.13 0
1024.20 0
1024.27 0
1024.35 0
1024.42 0
1024.49 0
1024.57 0
1024.64 0
1024.71 0
1024.79 0
1024.86 0
1024.94 0
1025.01 1
1025.08 1
1025.16 1
1025.23 1
1025.30 1
1025.38 1
1025.45 1
1025.52 1
1025.60 0
1025.67 0
1025.74 0
1025.82 0
1025.89 0
1025.96 0
1026.04 0
1026.11 0
1026.18 1
1026.26 1
1026.33 1
1026.40 0
1026.48 0
1026.55 0
1026.62 0
1026.70 0
1026.77 0
1026.84 0
1026.92 0
1026.99 0
1027.06 0
1027.14 0
1027.21 0
1027.29 0
1027.36 0
1027.43 0
1027.51 0
1027.58 0
1027.65 0
1027.73 0
1027.80 0
1027.87 1
1027.95 1
1028.02 1
1028.09 1
1028.17 1
1028.24 1
1028.31 1
1028.39 1
1028.46 1
1028.53 1
1028.61 1
1028.68 1
1028.76 0
1028.83 0
1028.90 0
1028.98 0
1029.05 0
1029.12 0
1029.20 0
1029.27 0
1029.34 0
1029.42 0
1029.49 0
1029.56 0
1029.64 0
1029.71 0
1029.78 0
1029.86 0
1029.93 0
1030.01 0
1030.08 0
1030.15 0
1030.23 0
1030.30 0
1030.37 0
1030.45 0
1030.52 0
1030.59 0
1030.67 0
1030.74 0
1030.82 0
1030.89 0
1030.96 0
1031.04 0
1031.11 0
1031.18 0
1031.26 0
1031.33 0
1031.40 0
1031.48 1
1031.55 1
1031.62 1
1031.70 1
1031.77 0
1031.85 0
1031.92 0
1031.99 0
1032.07 0
1032.14 0
1032.21 0
1032.29 0
1032.36 0
1032.44 0
1032.51 0
1032.58 0
1032.66 1
1032.73 1
1032.80 1
1032.88 1
1032.95 1
1033.02 1
1033.10 1
1033.17 0
1033.25 0
1033.32 0
1033.39 0
1033.47 0
1033.54 0
1033.61 0
1033.69 0
1033.76 0
1033.84 0
1033.91 0
1033.98 0
1034.06 0
1034.13 0
1034.20 0
1034.28 0
1034.35 0
1034.42 1
1034.50 1
1034.57 1
1034.65 1
1034.72 1
1034.79 1
1034.87 1
1034.94 0
1035.01 0
1035.09 0
1035.16 0
1035.24 0
1035.31 0
1035.38 0
1035.46 0
1035.53 0
1035.61 0
1035.68 0
1035.75 0
1035.83 0
1035.90 0
1035.97 0
1036.05 0
1036.12 0
1036.20 0
1036.27 0
1036.34 0
1036.42 0
1036.49 0
1036.56 0
1036.64 0
1036.71 0
1036.79 0
1036.86 1
1036.93 1
1037.01 1
1037.08 1
1037.15 1
1037.23 1
1037.30 1
1037.38 1
1037.45 1
1037.52 1
1037.60 1
1037.67 1
1037.75 1
1037.82 1
1037.89 1
1037.97 1
1038.04 0
1038.11 0
1038.19 0
1038.26 1
1038.34 1
1038.41 1
1038.48 1
1038.56 1
1038.63 1
1038.71 1
1038.78 1
1038.85 1
1038.93 1
1039.00 1
1039.08 1
1039.15 1
1039.22 1
1039.30 1
1039.37 1
1039.44 1
1039.52 1
1039.59 1
1039.67 0
1039.74 0
1039.81 0
1039.89 0
1039.96 0
1040.04 0
1040.11 0
1040.18 0
1040.26 0
1040.33 0
1040.41 0
1040.48 0
1040.55 0
1040.63 0
1040.70 0
1040.78 0
1040.85 0
1040.92 0
1041.00 0
1041.07 0
1041.15 0
1041.22 0
1041.29 0
1041.37 0
1041.44 0
1041.52 0
1041.59 0
1041.66 0
1041.74 0
1041.81 0
1041.89 0
1041.96 0
1042.03 0
1042.11 0
1042.18 0
1042.26 0
1042.33 0
1042.40 0
1042.48 0
1042.55 0
1042.63 0
1042.70 0
1042.77 0
1042.85 0
1042.92 0
1043.00 0
1043.07 1
1043.14 1
1043.22 1
1043.29 1
1043.37 0
1043.44 0
1043.51 0
1043.59 0
1043.66 0
1043.74 0
1043.81 0
1043.88 0
1043.96 0
1044.03 0
1044.11 0
1044.18 0
1044.25 0
1044.33 0
1044.40 0
1044.48 0
1044.55 0
1044.63 0
1044.70 0
1044.77 0
1044.85 0
1044.92 0
1045.00 0
1045.07 0
1045.14 0
1045.22 0
1045.29 0
1045.37 0
1045.44 0
1045.51 0
1045.59 0
1045.66 0
1045.74 0
1045.81 0
1045.89 0
1045.96 0
1046.03 0
1046.11 0
1046.18 0
1046.26 0
1046.33 0
1046.40 0
1046.48 1
1046.55 1
1046.63 0
1046.70 0
1046.78 0
1046.85 0
1046.92 0
1047.00 0
1047.07 0
1047.15 0
1047.22 0
1047.29 0
1047.37 0
1047.44 0
1047.52 0
1047.59 1
1047.67 1
1047.74 1
1047.81 1
1047.89 1
1047.96 1
1048.04 1
1048.11 1
1048.18 1
1048.26 1
1048.33 1
1048.41 1
1048.48 1
1048.56 0
1048.63 0
1048.70 0
1048.78 0
1048.85 0
1048.93 0
1049.00 0
1049.08 0
1049.15 1
1049.22 1
1049.30 1
1049.37 1
1049.45 1
1049.52 1
1049.60 1
1049.67 0
1049.74 0
1049.82 0
1049.89 0
1049.97 0
1050.04 0
1050.12 0
1050.19 0
1050.26 0
1050.34 0
1050.41 0
1050.49 0
1050.56 0
1050.64 0
1050.71 0
1050.78 0
1050.86 0
1050.93 0
1051.01 0
1051.08 0
1051.16 0
1051.23 0
1051.30 0
1051.38 0
1051.45 0
1051.53 0
1051.60 0
1051.68 1
1051.75 1
1051.82 1
1051.90 1
1051.97 1
1052.05 1
1052.12 1
1052.20 1
1052.27 1
1052.35 1
1052.42 1
1052.49 1
1052.57 1
1052.64 1
1052.72 1
1052.79 1
1052.87 1
1052.94 1
1053.01 1
1053.09 1
1053.16 1
1053.24 1
1053.31 1
1053.39 0
1053.46 0
1053.54 0
1053.61 0
1053.68 0
1053.76 0
1053.83 0
1053.91 0
1053.98 0
1054.06 0
1054.13 0
1054.21 0
1054.28 0
1054.35 0
1054.43 0
1054.50 0
1054.58 0
1054.65 0
1054.73 0
1054.80 0
1054.88 0
1054.95 0
1055.02 0
1055.10 1
1055.17 1
1055.25 1
1055.32 1
1055.40 1
1055.47 1
1055.55 1
1055.62 1
1055.69 1
1055.77 0
1055.84 0
1055.92 0
1055.99 0
1056.07 0
1056.14 0
1056.22 0
1056.29 1
1056.37 1
1056.44 1
1056.51 1
1056.59 1
1056.66 1
1056.74 1
1056.81 1
1056.89 1
1056.96 2
1057.04 2
1057.11 2
1057.19 2
1057.26 2
1057.33 2
1057.41 2
1057.48 2
1057.56 2
1057.63 1
1057.71 1
1057.78 1
1057.86 1
1057.93 0
1058.01 0
1058.08 0
1058.15 0
1058.23 0
1058.30 0
1058.38 0
1058.45 0
1058.53 0
1058.60 0
1058.68 0
1058.75 0
1058.83 0
1058.90 0
1058.97 0
1059.05 0
1059.12 0
1059.20 0
1059.27 0
1059.35 0
1059.42 0
1059.50 0
1059.57 0
1059.65 0
1059.72 0
1059.80 0
1059.87 0
1059.94 0
1060.02 0
1060.09 1
1060.17 1
1060.24 1
1060.32 1
1060.39 1
1060.47 1
1060.54 1
1060.62 1
1060.69 1
1060.77 1
1060.84 1
1060.92 1
1060.99 1
1061.06 0
1061.14 0
1061.21 0
1061.29 0
1061.36 0
1061.44 0
1061.51 0
1061.59 0
1061.66 0
1061.74 0
1061.81 0
1061.89 0
1061.96 0
1062.04 0
1062.11 0
1062.19 0
1062.26 0
1062.33 1
1062.41 1
1062.48 1
1062.56 1
1062.63 1
1062.71 1
1062.78 1
1062.86 1
1062.93 1
1063.01 1
1063.08 1
1063.16 1
1063.23 1
1063.31 1
1063.38 1
1063.46 1
1063.53 2
1063.61 2
1063.68 2
1063.75 2
1063.83 2
1063.90 2
1063.98 2
1064.05 2
1064.13 1
1064.20 1
1064.28 1
1064.35 1
1064.43 1
1064.50 1
1064.58 1
1064.65 1
1064.73 1
1064.80 1
1064.88 1
1064.95 1
1065.03 2
1065.10 2
1065.18 2
1065.25 2
1065.33 2
1065.40 2
1065.48 2
1065.55 2
1065.62 1
1065.70 1
1065.77 1
1065.85 1
1065.92 1
1066.00 1
1066.07 1
1066.15 1
1066.22 1
1066.30 1
1066.37 2
1066.45 2
1066.52 2
1066.60 2
1066.67 2
1066.75 2
1066.82 2
1066.90 1
1066.97 1
1067.05 1
1067.12 1
1067.20 1
1067.27 1
1067.35 1
1067.42 1
1067.50 1
1067.57 1
1067.65 1
1067.72 1
1067.80 1
1067.87 1
1067.95 0
1068.02 0
1068.10 0
1068.17 0
1068.25 1
1068.32 1
1068.40 1
1068.47 1
1068.55 1
1068.62 1
1068.70 2
1068.77 2
1068.85 2
1068.92 2
1069.00 2
1069.07 2
1069.15 2
1069.22 1
1069.30 1
1069.37 1
1069.45 1
1069.52 1
1069.59 0
1069.67 0
1069.74 1
1069.82 1
1069.89 1
1069.97 1
1070.04 1
1070.12 2
1070.19 2
1070.27 2
1070.34 2
1070.42 2
1070.49 2
1070.57 2
1070.64 1
1070.72 1
1070.79 1
1070.87 0
1070.95 0
1071.02 0
1071.10 0
1071.17 0
1071.25 0
1071.32 0
1071.40 0
1071.47 0
1071.55 0
1071.62 0
1071.70 0
1071.77 0
1071.85 0
1071.92 0
1072.00 0
1072.07 0
1072.15 0
1072.22 0
1072.30 1
1072.37 1
1072.45 1
1072.52 1
1072.60 1
1072.67 1
1072.75 1
1072.82 1
1072.90 1
1072.97 1
1073.05 1
1073.12 1
1073.20 0
1073.27 0
1073.35 0
1073.42 0
1073.50 0
1073.57 0
1073.65 0
1073.72 0
1073.80 0
1073.87 1
1073.95 1
1074.02 1
1074.10 1
1074.17 1
1074.25 0
1074.32 0
1074.40 0
1074.47 0
1074.55 0
1074.62 0
1074.70 0
1074.77 0
1074.85 0
1074.92 0
1075.00 1
1075.08 1
1075.15 1
1075.23 0
1075.30 0
1075.38 0
1075.45 0
1075.53 0
1075.60 0
1075.68 1
1075.75 1
1075.83 1
1075.90 1
1075.98 1
1076.05 2
1076.13 2
1076.20 2
1076.28 2
1076.35 2
1076.43 1
1076.50 1
1076.58 1
1076.65 1
1076.73 0
1076.80 0
1076.88 0
1076.96 0
1077.03 0
1077.11 1
1077.18 1
1077.26 1
1077.33 1
1077.41 1
1077.48 1
1077.56 1
1077.63 1
1077.71 1
1077.78 1
1077.86 1
1077.93 1
1078.01 1
1078.08 2
1078.16 2
1078.23 3
1078.31 3
1078.39 3
1078.46 3
1078.54 3
1078.61 3
1078.69 2
1078.76 2
1078.84 1
1078.91 1
1078.99 1
1079.06 1
1079.14 1
1079.21 1
1079.29 1
1079.36 2
1079.44 2
1079.51 2
1079.59 2
1079.67 2
1079.74 3
1079.82 3
1079.89 3
1079.97 2
1080.04 2
1080.12 2
1080.19 2
1080.27 2
1080.34 1
1080.42 1
1080.49 1
1080.57 1
1080.65 1
1080.72 1
1080.80 1
1080.87 1
1080.95 1
1081.02 1
1081.10 1
1081.17 1
1081.25 2
1081.32 2
1081.40 2
1081.47 2
1081.55 1
1081.62 1
1081.70 1
1081.78 1
1081.85 0
1081.93 0
1082.00 0
1082.08 0
1082.15 1
1082.23 1
1082.30 1
1082.38 1
1082.45 1
1082.53 1
1082.61 1
1082.68 1
1082.76 1
1082.83 2
1082.91 2
1082.98 3
1083.06 3
1083.13 4
1083.21 4
1083.28 3
1083.36 3
1083.44 3
1083.51 2
1083.59 2
1083.66 2
1083.74 1
1083.81 1
1083.89 1
1083.96 1
1084.04 0
1084.11 0
1084.19 0
1084.27 0
1084.34 0
1084.42 0
1084.49 0
1084.57 0
1084.64 0
1084.72 0
1084.79 0
1084.87 0
1084.94 0
1085.02 0
1085.10 0
1085.17 0
1085.25 0
1085.32 0
1085.40 1
1085.47 1
1085.55 1
1085.62 1
1085.70 2
1085.78 2
1085.85 2
1085.93 2
1086.00 2
1086.08 2
1086.15 2
1086.23 2
1086.30 2
1086.38 1
1086.46 1
1086.53 1
1086.61 1
1086.68 0
1086.76 0
1086.83 0
1086.91 0
1086.98 1
1087.06 1
1087.14 1
1087.21 2
1087.29 2
1087.36 2
1087.44 3
1087.51 3
1087.59 3
1087.67 3
1087.74 3
1087.82 3
1087.89 3
1087.97 2
1088.04 2
1088.12 2
1088.19 2
1088.27 2
1088.35 2
1088.42 2
1088.50 3
1088.57 3
1088.65 3
1088.72 3
1088.80 3
1088.88 2
1088.95 2
1089.03 1
1089.10 1
1089.18 1
1089.25 1
1089.33 1
1089.40 1
1089.48 1
1089.56 1
1089.63 1
1089.71 1
1089.78 1
1089.86 1
1089.93 1
1090.01 1
1090.09 1
1090.16 1
1090.24 1
1090.31 1
1090.39 2
1090.46 2
1090.54 2
1090.62 1
1090.69 1
1090.77 1
1090.84 1
1090.92 1
1090.99 1
1091.07 0
1091.15 0
1091.22 0
1091.30 0
1091.37 0
1091.45 0
1091.52 0
1091.60 0
1091.68 0
1091.75 0
1091.83 0
1091.90 0
1091.98 0
1092.05 0
1092.13 0
1092.21 0
1092.28 0
1092.36 0
1092.43 1
1092.51 1
1092.59 2
1092.66 2
1092.74 3
1092.81 4
1092.89 4
1092.96 4
1093.04 4
1093.12 3
1093.19 3
1093.27 2
1093.34 2
1093.42 1
1093.49 1
1093.57 1
1093.65 1
1093.72 0
1093.80 0
1093.87 0
1093.95 0
1094.03 0
1094.10 0
1094.18 1
1094.25 1
1094.33 1
1094.40 2
1094.48 2
1094.56 2
1094.63 2
1094.71 2
1094.78 2
1094.86 2
1094.94 2
1095.01 1
1095.09 1
1095.16 1
1095.24 0
1095.31 0
1095.39 0
1095.47 0
1095.54 1
1095.62 1
1095.69 1
1095.77 2
1095.85 2
1095.92 2
1096.00 2
1096.07 2
1096.15 2
1096.23 2
1096.30 2
1096.38 2
1096.45 2
1096.53 2
1096.61 2
1096.68 3
1096.76 3
1096.83 3
1096.91 4
1096.98 4
1097.06 4
1097.14 4
1097.21 4
1097.29 3
1097.36 3
1097.44 2
1097.52 2
1097.59 1
1097.67 1
1097.74 1
1097.82 1
1097.90 1
1097.97 2
1098.05 2
1098.12 2
1098.20 2
1098.28 2
1098.35 2
1098.43 2
1098.50 2
1098.58 2
1098.66 2
1098.73 2
1098.81 2
1098.88 2
1098.96 2
1099.04 1
1099.11 2
1099.19 2
1099.26 2
1099.34 2
1099.42 2
1099.49 2
1099.57 2
1099.64 2
1099.72 2
1099.80 2
1099.87 2
1099.95 2
1100.02 2
1100.10 2
1100.18 2
1100.25 2
1100.33 1
1100.40 1
1100.48 1
1100.56 1
1100.63 1
1100.71 2
1100.78 2
1100.86 3
1100.94 3
1101.01 4
1101.09 4
1101.17 4
1101.24 4
1101.32 4
1101.39 3
1101.47 3
1101.55 3
1101.62 2
1101.70 2
1101.77 2
1101.85 2
1101.93 1
1102.00 1
1102.08 1
1102.15 1
1102.23 1
1102.31 1
1102.38 1
1102.46 2
1102.53 3
1102.61 4
1102.69 4
1102.76 5
1102.84 5
1102.92 5
1102.99 4
1103.07 4
1103.14 3
1103.22 3
1103.30 2
1103.37 2
1103.45 2
1103.52 2
1103.60 2
1103.68 2
1103.75 3
1103.83 3
1103.91 3
1103.98 3
1104.06 3
1104.13 2
1104.21 2
1104.29 2
1104.36 2
1104.44 2
1104.51 2
1104.59 2
1104.67 2
1104.74 2
1104.82 2
1104.90 1
1104.97 1
1105.05 1
1105.12 1
1105.20 1
1105.28 2
1105.35 2
1105.43 2
1105.51 2
1105.58 2
1105.66 2
1105.73 2
1105.81 2
1105.89 2
1105.96 2
1106.04 2
1106.12 2
1106.19 1
1106.27 1
1106.34 1
1106.42 1
1106.50 1
1106.57 1
1106.65 1
1106.73 1
1106.80 2
1106.88 2
1106.95 2
1107.03 2
1107.11 3
1107.18 3
1107.26 3
1107.34 2
1107.41 2
1107.49 2
1107.56 2
1107.64 2
1107.72 1
1107.79 1
1107.87 1
1107.95 1
1108.02 1
1108.10 1
1108.18 0
1108.25 0
1108.33 0
1108.40 0
1108.48 0
1108.56 0
1108.63 0
1108.71 1
1108.79 1
1108.86 1
1108.94 1
1109.01 1
1109.09 1
1109.17 1
1109.24 1
1109.32 1
1109.40 1
1109.47 1
1109.55 1
1109.63 0
1109.70 0
1109.78 0
1109.85 0
1109.93 0
1110.01 0
1110.08 1
1110.16 1
1110.24 1
1110.31 2
1110.39 2
1110.47 3
1110.54 3
1110.62 3
1110.70 3
1110.77 2
1110.85 2
1110.92 2
1111.00 2
1111.08 1
1111.15 1
1111.23 1
1111.31 1
1111.38 1
1111.46 1
1111.54 1
1111.61 1
1111.69 1
1111.76 1
1111.84 2
1111.92 2
1111.99 3
1112.07 4
1112.15 4
1112.22 4
1112.30 4
1112.38 4
1112.45 4
1112.53 3
1112.61 3
1112.68 3
1112.76 3
1112.84 3
1112.91 3
1112.99 2
1113.06 2
1113.14 2
1113.22 1
1113.29 1
1113.37 1
1113.45 1
1113.52 1
1113.60 2
1113.68 2
1113.75 3
1113.83 3
1113.91 3
1113.98 3
1114.06 3
1114.14 2
1114.21 2
1114.29 1
1114.37 1
1114.44 1
1114.52 2
1114.60 2
1114.67 2
1114.75 3
1114.82 3
1114.90 4
1114.98 4
1115.05 4
1115.13 5
1115.21 5
1115.28 5
1115.36 6
1115.44 6
1115.51 6
1115.59 7
1115.67 7
1115.74 7
1115.82 7
1115.90 7
1115.97 6
1116.05 6
1116.13 6
1116.20 6
1116.28 5
1116.36 5
1116.43 4
1116.51 4
1116.59 3
1116.66 2
1116.74 1
1116.82 1
1116.89 1
1116.97 1
1117.05 1
1117.12 1
1117.20 1
1117.28 1
1117.35 2
1117.43 2
1117.51 2
1117.58 2
1117.66 2
1117.74 2
1117.81 2
1117.89 2
1117.97 3
1118.04 3
1118.12 3
1118.20 3
1118.27 3
1118.35 3
1118.43 4
1118.50 4
1118.58 5
1118.66 5
1118.73 5
1118.81 5
1118.89 5
1118.96 5
1119.04 4
1119.12 4
1119.19 4
1119.27 5
1119.35 5
1119.42 5
1119.50 5
1119.58 5
1119.65 5
1119.73 5
1119.81 4
1119.88 4
1119.96 3
1120.04 3
1120.11 3
1120.19 3
1120.27 3
1120.34 3
1120.42 4
1120.50 4
1120.57 4
1120.65 3
1120.73 3
1120.80 2
1120.88 2
1120.96 1
1121.03 1
1121.11 1
1121.19 1
1121.26 2
1121.34 3
1121.42 3
1121.49 4
1121.57 4
1121.65 5
1121.72 5
1121.80 4
1121.88 4
1121.95 4
1122.03 3
1122.11 3
1122.19 3
1122.26 3
1122.34 3
1122.42 3
1122.49 3
1122.57 3
1122.65 3
1122.72 3
1122.80 3
1122.88 3
1122.95 3
1123.03 3
1123.11 3
1123.18 4
1123.26 4
1123.34 4
1123.41 4
1123.49 4
1123.57 3
1123.64 3
1123.72 3
1123.80 2
1123.88 2
1123.95 2
1124.03 2
1124.11 2
1124.18 3
1124.26 3
1124.34 2
1124.41 2
1124.49 2
1124.57 2
1124.64 2
1124.72 2
1124.80 2
1124.87 2
1124.95 3
1125.03 3
1125.11 3
1125.18 3
1125.26 2
1125.34 2
1125.41 2
1125.49 2
1125.57 2
1125.64 2
1125.72 2
1125.80 3
1125.87 3
1125.95 4
1126.03 4
1126.11 4
1126.18 3
1126.26 3
1126.34 2
1126.41 2
1126.49 1
1126.57 1
1126.64 1
1126.72 1
1126.80 2
1126.87 2
1126.95 2
1127.03 3
1127.11 3
1127.18 4
1127.26 4
1127.34 4
1127.41 4
1127.49 5
1127.57 5
1127.64 5
1127.72 5
1127.80 4
1127.88 4
1127.95 4
1128.03 3
1128.11 2
1128.18 2
1128.26 1
1128.34 1
1128.41 1
1128.49 1
1128.57 1
1128.65 1
1128.72 2
1128.80 2
1128.88 2
1128.95 3
1129.03 3
1129.11 3
1129.18 4
1129.26 4
1129.34 4
1129.42 4
1129.49 3
1129.57 3
1129.65 3
1129.72 4
1129.80 4
1129.88 5
1129.96 5
1130.03 5
1130.11 6
1130.19 5
1130.26 5
1130.34 5
1130.42 4
1130.49 3
1130.57 3
1130.65 2
1130.73 2
1130.80 2
1130.88 2
1130.96 1
1131.03 2
1131.11 2
1131.19 2
1131.27 2
1131.34 2
1131.42 3
1131.50 2
1131.57 2
1131.65 2
1131.73 2
1131.81 1
1131.88 1
1131.96 1
1132.04 1
1132.11 1
1132.19 1
1132.27 1
1132.35 1
1132.42 2
1132.50 2
1132.58 3
1132.65 4
1132.73 4
1132.81 5
1132.89 6
1132.96 6
1133.04 6
1133.12 6
1133.19 6
1133.27 6
1133.35 6
1133.43 6
1133.50 6
1133.58 7
1133.66 7
1133.73 7
1133.81 7
1133.89 7
1133.97 7
1134.04 6
1134.12 6
1134.20 6
1134.28 5
1134.35 5
1134.43 4
1134.51 3
1134.58 3
1134.66 3
1134.74 2
1134.82 2
1134.89 2
1134.97 2
1135.05 2
1135.12 2
1135.20 2
1135.28 2
1135.36 2
1135.43 3
1135.51 3
1135.59 4
1135.67 4
1135.74 5
1135.82 5
1135.90 6
1135.97 6
1136.05 6
1136.13 6
1136.21 6
1136.28 6
1136.36 6
1136.44 6
1136.52 5
1136.59 5
1136.67 5
1136.75 6
1136.82 6
1136.90 6
1136.98 6
1137.06 6
1137.13 6
1137.21 6
1137.29 6
1137.37 6
1137.44 6
1137.52 5
1137.60 5
1137.67 5
1137.75 5
1137.83 5
1137.91 5
1137.98 5
1138.06 5
1138.14 5
1138.22 5
1138.29 6
1138.37 6
1138.45 7
1138.53 8
1138.60 8
1138.68 8
1138.76 8
1138.84 8
1138.91 8
1138.99 8
1139.07 8
1139.14 7
1139.22 7
1139.30 6
1139.38 6
1139.45 5
1139.53 5
1139.61 6
1139.69 6
1139.76 6
1139.84 7
1139.92 7
1140.00 7
1140.07 7
1140.15 6
1140.23 5
1140.31 4
1140.38 3
1140.46 2
1140.54 2
1140.62 1
1140.69 1
1140.77 0
1140.85 0
1140.92 0
1141.00 1
1141.08 1
1141.16 1
1141.23 1
1141.31 2
1141.39 2
1141.47 2
1141.54 2
1141.62 1
1141.70 1
1141.78 1
1141.85 1
1141.93 1
1142.01 1
1142.09 1
1142.16 0
1142.24 0
1142.32 0
1142.40 0
1142.47 0
1142.55 0
1142.63 0
1142.71 0
1142.78 0
1142.86 1
1142.94 1
1143.02 1
1143.09 1
1143.17 0
1143.25 0
1143.33 0
1143.40 0
1143.48 0
1143.56 1
1143.64 2
1143.71 3
1143.79 4
1143.87 5
1143.95 5
1144.02 5
1144.10 5
1144.18 5
1144.26 5
1144.33 5
1144.41 5
1144.49 5
1144.57 5
1144.64 4
1144.72 3
1144.80 3
1144.88 2
1144.96 2
1145.03 1
1145.11 1
1145.19 1
1145.27 1
1145.34 1
1145.42 1
1145.50 1
1145.58 1
1145.65 1
1145.73 1
1145.81 2
1145.89 2
1145.96 3
1146.04 4
1146.12 4
1146.20 4
1146.27 4
1146.35 4
1146.43 4
1146.51 3
1146.58 3
1146.66 3
1146.74 4
1146.82 5
1146.90 5
1146.97 6
1147.05 7
1147.13 7
1147.21 7
1147.28 7
1147.36 6
1147.44 5
1147.52 4
1147.59 3
1147.67 2
1147.75 1
1147.83 1
1147.90 1
1147.98 1
1148.06 1
1148.14 1
1148.22 1
1148.29 1
1148.37 1
1148.45 2
1148.53 2
1148.60 3
1148.68 4
1148.76 4
1148.84 4
1148.91 4
1148.99 4
1149.07 4
1149.15 4
1149.23 4
1149.30 5
1149.38 6
1149.46 7
1149.54 8
1149.61 9
1149.69 10
1149.77 10
1149.85 11
1149.93 11
1150.00 10
1150.08 9
1150.16 8
1150.24 7
1150.31 5
1150.39 4
1150.47 3
1150.55 2
1150.63 2
1150.70 3
1150.78 4
1150.86 4
1150.94 5
1151.01 5
1151.09 5
1151.17 5
1151.25 5
1151.33 4
1151.40 3
1151.48 2
1151.56 2
1151.64 1
1151.71 1
1151.79 1
1151.87 1
1151.95 2
1152.03 3
1152.10 3
1152.18 4
1152.26 5
1152.34 5
1152.41 6
1152.49 6
1152.57 6
1152.65 6
1152.73 5
1152.80 5
1152.88 5
1152.96 5
1153.04 5
1153.12 5
1153.19 5
1153.27 6
1153.35 6
1153.43 6
1153.50 6
1153.58 6
1153.66 6
1153.74 6
1153.82 6
1153.89 5
1153.97 5
1154.05 5
1154.13 5
1154.21 5
1154.28 5
1154.36 5
1154.44 6
1154.52 6
1154.59 6
1154.67 6
1154.75 5
1154.83 4
1154.91 4
1154.98 3
1155.06 2
1155.14 1
1155.22 1
1155.30 1
1155.37 1
1155.45 2
1155.53 2
1155.61 3
1155.69 4
1155.76 4
1155.84 5
1155.92 5
1156.00 5
1156.08 5
1156.15 4
1156.23 4
1156.31 3
1156.39 2
1156.47 2
1156.54 2
1156.62 2
1156.70 2
1156.78 2
1156.85 3
1156.93 3
1157.01 4
1157.09 4
1157.17 5
1157.24 5
1157.32 5
1157.40 6
1157.48 6
1157.56 6
1157.63 6
1157.71 7
1157.79 7
1157.87 6
1157.95 6
1158.02 6
1158.10 5
1158.18 5
1158.26 5
1158.34 5
1158.41 5
1158.49 5
1158.57 5
1158.65 5
1158.73 4
1158.81 4
1158.88 4
1158.96 3
1159.04 2
1159.12 2
1159.20 1
1159.27 1
1159.35 2
1159.43 2
1159.51 3
1159.59 3
1159.66 4
1159.74 4
1159.82 4
1159.90 4
1159.98 3
1160.05 3
1160.13 3
1160.21 3
1160.29 4
1160.37 4
1160.44 5
1160.52 5
1160.60 5
1160.68 4
1160.76 4
1160.84 3
1160.91 2
1160.99 1
1161.07 0
1161.15 0
1161.23 0
1161.30 1
1161.38 2
1161.46 3
1161.54 5
1161.62 6
1161.69 7
1161.77 7
1161.85 7
1161.93 6
1162.01 6
1162.09 5
1162.16 4
1162.24 3
1162.32 3
1162.40 2
1162.48 2
1162.55 3
1162.63 3
1162.71 4
1162.79 5
1162.87 6
1162.95 7
1163.02 8
1163.10 8
1163.18 9
1163.26 9
1163.34 8
1163.41 8
1163.49 8
1163.57 7
1163.65 6
1163.73 6
1163.81 5
1163.88 4
1163.96 4
1164.04 4
1164.12 4
1164.20 4
1164.27 4
1164.35 4
1164.43 3
1164.51 3
1164.59 2
1164.67 2
1164.74 1
1164.82 1
1164.90 0
1164.98 0
1165.06 0
1165.14 0
1165.21 0
1165.29 0
1165.37 0
1165.45 2
1165.53 3
1165.60 4
1165.68 5
1165.76 5
1165.84 5
1165.92 5
1166.00 5
1166.07 5
1166.15 5
1166.23 5
1166.31 6
1166.39 7
1166.47 7
1166.54 8
1166.62 8
1166.70 8
1166.78 8
1166.86 7
1166.94 7
1167.01 6
1167.09 6
1167.17 5
1167.25 4
1167.33 3
1167.41 3
1167.48 2
1167.56 2
1167.64 2
1167.72 3
1167.80 3
1167.88 4
1167.95 5
1168.03 5
1168.11 5
1168.19 5
1168.27 5
1168.35 5
1168.42 4
1168.50 4
1168.58 4
1168.66 4
1168.74 4
1168.82 5
1168.89 5
1168.97 5
1169.05 5
1169.13 6
1169.21 5
1169.29 5
1169.36 5
1169.44 5
1169.52 5
1169.60 6
1169.68 6
1169.76 6
1169.84 5
1169.91 5
1169.99 4
1170.07 4
1170.15 3
1170.23 2
1170.31 1
1170.38 0
1170.46 0
1170.54 0
1170.62 0
1170.70 0
1170.78 1
1170.85 2
1170.93 2
1171.01 3
1171.09 3
1171.17 4
1171.25 5
1171.33 5
1171.40 5
1171.48 6
1171.56 5
1171.64 5
1171.72 4
1171.80 3
1171.87 3
1171.95 3
1172.03 2
1172.11 3
1172.19 3
1172.27 2
1172.35 2
1172.42 1
1172.50 1
1172.58 0
1172.66 0
1172.74 0
1172.82 0
1172.90 0
1172.97 0
1173.05 1
1173.13 2
1173.21 3
1173.29 4
1173.37 5
1173.44 6
1173.52 6
1173.60 6
1173.68 6
1173.76 6
1173.84 5
1173.92 5
1173.99 4
1174.07 3
1174.15 3
1174.23 3
1174.31 3
1174.39 3
1174.47 4
1174.54 4
1174.62 5
1174.70 6
1174.78 7
1174.86 8
1174.94 8
1175.02 9
1175.09 9
1175.17 9
1175.25 8
1175.33 8
1175.41 8
1175.49 7
1175.57 6
1175.64 6
1175.72 5
1175.80 5
1175.88 5
1175.96 6
1176.04 6
1176.12 7
1176.20 8
1176.27 9
1176.35 10
1176.43 10
1176.51 11
1176.59 11
1176.67 11
1176.75 11
1176.82 11
1176.90 10
1176.98 10
1177.06 10
1177.14 10
1177.22 10
1177.30 9
1177.37 9
1177.45 8
1177.53 6
1177.61 5
1177.69 4
1177.77 3
1177.85 3
1177.93 3
1178.00 3
1178.08 3
1178.16 4
1178.24 4
1178.32 4
1178.40 4
1178.48 4
1178.56 4
1178.63 5
1178.71 5
1178.79 6
1178.87 6
1178.95 7
1179.03 7
1179.11 8
1179.18 8
1179.26 8
1179.34 8
1179.42 8
1179.50 8
1179.58 7
1179.66 6
1179.74 5
1179.81 4
1179.89 3
1179.97 3
1180.05 3
1180.13 3
1180.21 4
1180.29 4
1180.37 5
1180.44 6
1180.52 6
1180.60 6
1180.68 5
1180.76 4
1180.84 4
1180.92 3
1181.00 2
1181.08 2
1181.15 1
1181.23 1
1181.31 1
1181.39 1
1181.47 1
1181.55 0
1181.63 0
1181.71 0
1181.78 0
1181.86 0
1181.94 0
1182.02 0
1182.10 0
1182.18 1
1182.26 2
1182.34 4
1182.41 5
1182.49 7
1182.57 8
1182.65 9
1182.73 9
1182.81 9
1182.89 8
1182.97 7
1183.05 5
1183.12 3
1183.20 2
1183.28 1
1183.36 0
1183.44 0
1183.52 0
1183.60 0
1183.68 0
1183.76 0
1183.83 0
1183.91 1
1183.99 3
1184.07 5
1184.15 6
1184.23 7
1184.31 7
1184.39 7
1184.47 6
1184.54 5
1184.62 3
1184.70 2
1184.78 2
1184.86 2
1184.94 3
1185.02 3
1185.10 5
1185.18 6
1185.25 7
1185.33 7
1185.41 7
1185.49 6
1185.57 5
1185.65 4
1185.73 3
1185.81 3
1185.89 4
1185.96 5
1186.04 7
1186.12 10
1186.20 12
1186.28 13
1186.36 14
1186.44 14
1186.52 13
1186.60 12
1186.68 11
1186.75 10
1186.83 9
1186.91 8
1186.99 8
1187.07 8
1187.15 8
1187.23 8
1187.31 7
1187.39 7
1187.47 7
1187.54 6
1187.62 5
1187.70 5
1187.78 4
1187.86 3
1187.94 2
1188.02 1
1188.10 0
1188.18 0
1188.26 0
1188.33 0
1188.41 0
1188.49 1
1188.57 1
1188.65 2
1188.73 3
1188.81 3
1188.89 4
1188.97 4
1189.05 4
1189.13 4
1189.20 4
1189.28 3
1189.36 2
1189.44 2
1189.52 1
1189.60 1
1189.68 1
1189.76 1
1189.84 1
1189.92 1
1189.99 1
1190.07 1
1190.15 0
1190.23 0
1190.31 0
1190.39 0
1190.47 0
1190.55 0
1190.63 0
1190.71 0
1190.79 0
1190.87 0
1190.94 0
1191.02 1
1191.10 2
1191.18 2
1191.26 3
1191.34 4
1191.42 5
1191.50 5
1191.58 6
1191.66 6
1191.74 6
1191.81 5
1191.89 4
1191.97 3
1192.05 2
1192.13 1
1192.21 0
1192.29 0
1192.37 0
1192.45 0
1192.53 0
1192.61 0
1192.69 0
1192.76 0
1192.84 0
1192.92 1
1193.00 2
1193.08 3
1193.16 4
1193.24 4
1193.32 5
1193.40 6
1193.48 6
1193.56 7
1193.64 8
1193.71 8
1193.79 8
1193.87 8
1193.95 7
1194.03 6
1194.11 5
1194.19 3
1194.27 2
1194.35 0
1194.43 0
1194.51 0
1194.59 0
1194.67 0
1194.74 0
1194.82 1
1194.90 2
1194.98 2
1195.06 3
1195.14 4
1195.22 4
1195.30 3
1195.38 3
1195.46 3
1195.54 2
1195.62 2
1195.70 3
1195.78 4
1195.85 5
1195.93 6
1196.01 8
1196.09 10
1196.17 11
1196.25 13
1196.33 13
1196.41 14
1196.49 13
1196.57 13
1196.65 12
1196.73 12
1196.81 11
1196.89 11
1196.96 10
1197.04 10
1197.12 9
1197.20 8
1197.28 6
1197.36 5
1197.44 4
1197.52 3
1197.60 2
1197.68 2
1197.76 2
1197.84 1
1197.92 1
1198.00 1
1198.08 0
1198.15 0
1198.23 0
1198.31 0
1198.39 1
1198.47 2
1198.55 3
1198.63 4
1198.71 5
1198.79 5
1198.87 5
1198.95 4
1199.03 3
1199.11 2
1199.19 2
1199.27 2
1199.35 3
1199.42 3
1199.50 4
1199.58 4
1199.66 4
1199.74 4
1199.82 3
1199.90 4
1199.98 4
1200.06 5
1200.14 5
1200.22 6
1200.30 6
1200.38 7
1200.46 7
1200.54 8
1200.62 9
1200.70 10
1200.77 11
1200.85 11
1200.93 12
1201.01 12
1201.09 12
1201.17 12
1201.25 12
1201.33 11
1201.41 11
1201.49 11
1201.57 11
1201.65 10
1201.73 10
1201.81 9
1201.89 9
1201.97 9
1202.05 10
1202.13 10
1202.21 10
1202.28 10
1202.36 10
1202.44 9
1202.52 9
1202.60 8
1202.68 8
1202.76 7
1202.84 7
1202.92 7
1203.00 7
1203.08 7
1203.16 7
1203.24 6
1203.32 6
1203.40 6
1203.48 5
1203.56 5
1203.64 4
1203.72 4
1203.80 3
1203.88 3
1203.95 3
1204.03 3
1204.11 3
1204.19 4
1204.27 4
1204.35 5
1204.43 5
1204.51 6
1204.59 7
1204.67 8
1204.75 9
1204.83 10
1204.91 11
1204.99 13
1205.07 14
1205.15 15
1205.23 16
1205.31 16
1205.39 16
1205.47 15
1205.55 13
1205.63 11
1205.71 8
1205.79 6
1205.86 3
1205.94 1
1206.02 0
1206.10 0
1206.18 0
1206.26 0
1206.34 1
1206.42 2
1206.50 4
1206.58 5
1206.66 5
1206.74 5
1206.82 5
1206.90 5
1206.98 4
1207.06 4
1207.14 3
1207.22 3
1207.30 3
1207.38 4
1207.46 5
1207.54 7
1207.62 8
1207.70 9
1207.78 9
1207.86 10
1207.94 10
1208.02 10
1208.09 11
1208.17 11
1208.25 12
1208.33 13
1208.41 14
1208.49 14
1208.57 14
1208.65 14
1208.73 13
1208.81 11
1208.89 10
1208.97 8
1209.05 7
1209.13 5
1209.21 4
1209.29 3
1209.37 3
1209.45 2
1209.53 3
1209.61 3
1209.69 4
1209.77 5
1209.85 6
1209.93 7
1210.01 7
1210.09 8
1210.17 8
1210.25 8
1210.33 8
1210.41 8
1210.49 9
1210.57 9
1210.65 10
1210.73 10
1210.81 10
1210.89 10
1210.97 9
1211.04 9
1211.12 8
1211.20 7
1211.28 7
1211.36 7
1211.44 7
1211.52 7
1211.60 8
1211.68 9
1211.76 11
1211.84 11
1211.92 12
1212.00 11
1212.08 11
1212.16 9
1212.24 8
1212.32 6
1212.40 5
1212.48 4
1212.56 4
1212.64 4
1212.72 4
1212.80 5
1212.88 5
1212.96 6
1213.04 7
1213.12 8
1213.20 9
1213.28 10
1213.36 12
1213.44 13
1213.52 13
1213.60 13
1213.68 13
1213.76 12
1213.84 11
1213.92 10
1214.00 9
1214.08 8
1214.16 7
1214.24 6
1214.32 6
1214.40 5
1214.48 5
1214.56 4
1214.64 4
1214.72 4
1214.80 5
1214.88 6
1214.96 7
1215.04 9
1215.12 10
1215.20 12
1215.28 13
1215.36 13
1215.44 13
1215.52 12
1215.60 11
1215.68 9
1215.76 8
1215.84 7
1215.92 7
1216.00 7
1216.08 7
1216.16 8
1216.24 9
1216.32 9
1216.40 10
1216.48 10
1216.56 11
1216.64 11
1216.72 11
1216.80 11
1216.88 11
1216.96 11
1217.04 10
1217.12 10
1217.20 9
1217.28 8
1217.36 7
1217.44 6
1217.52 5
1217.60 4
1217.68 4
1217.76 3
1217.84 3
1217.92 3
1218.00 3
1218.08 3
1218.16 3
1218.24 2
1218.32 1
1218.40 0
1218.48 0
1218.56 0
1218.64 0
1218.72 0
1218.80 0
1218.88 0
1218.96 0
1219.04 0
1219.12 0
1219.20 1
1219.28 1
1219.36 2
1219.44 3
1219.52 5
1219.60 6
1219.68 7
1219.76 8
1219.84 8
1219.92 7
1220.00 6
1220.08 4
1220.16 3
1220.24 2
1220.32 2
1220.40 3
1220.48 5
1220.56 8
1220.64 10
1220.72 11
1220.80 12
1220.88 12
1220.96 11
1221.04 10
1221.12 8
1221.20 7
1221.28 6
1221.36 5
1221.44 5
1221.52 5
1221.60 5
1221.68 5
1221.76 5
1221.84 5
1221.92 4
1222.00 4
1222.08 3
1222.16 3
1222.24 3
1222.32 3
1222.40 3
1222.48 3
1222.56 3
1222.64 2
1222.72 2
1222.80 1
1222.88 0
1222.96 0
1223.04 0
1223.12 0
1223.20 0
1223.28 0
1223.36 0
1223.44 0
1223.52 1
1223.60 2
1223.68 2
1223.76 2
1223.84 2
1223.92 1
1224.00 0
1224.08 0
1224.16 0
1224.24 0
1224.33 0
1224.41 0
1224.49 0
1224.57 2
1224.65 3
1224.73 5
1224.81 7
1224.89 9
1224.97 10
1225.05 11
1225.13 12
1225.21 12
1225.29 12
1225.37 11
1225.45 11
1225.53 10
1225.61 10
1225.69 9
1225.77 9
1225.85 9
1225.93 9
1226.01 8
1226.09 8
1226.17 7
1226.25 7
1226.33 7
1226.41 6
1226.49 6
1226.57 5
1226.65 5
1226.73 4
1226.81 4
1226.89 4
1226.97 4
1227.05 4
1227.13 5
1227.21 5
1227.29 5
1227.38 6
1227.46 6
1227.54 7
1227.62 7
1227.70 8
1227.78 8
1227.86 8
1227.94 8
1228.02 7
1228.10 7
1228.18 6
1228.26 6
1228.34 6
1228.42 7
1228.50 8
1228.58 9
1228.66 10
1228.74 11
1228.82 12
1228.90 12
1228.98 11
1229.06 10
1229.14 9
1229.22 7
1229.30 5
1229.38 4
1229.46 2
1229.54 1
1229.63 1
1229.71 1
1229.79 1
1229.87 1
1229.95 2
1230.03 3
1230.11 4
1230.19 6
1230.27 9
1230.35 11
1230.43 13
1230.51 15
1230.59 16
1230.67 16
1230.75 15
1230.83 14
1230.91 13
1230.99 11
1231.07 10
1231.15 9
1231.23 8
1231.31 7
1231.39 6
1231.47 5
1231.56 5
1231.64 6
1231.72 6
1231.80 7
1231.88 8
1231.96 8
1232.04 8
1232.12 8
1232.20 8
1232.28 8
1232.36 7
1232.44 7
1232.52 6
1232.60 6
1232.68 5
1232.76 5
1232.84 5
1232.92 5
1233.00 5
1233.08 5
1233.16 5
1233.25 5
1233.33 4
1233.41 4
1233.49 3
1233.57 3
1233.65 2
1233.73 3
1233.81 3
1233.89 4
1233.97 5
1234.05 6
1234.13 6
1234.21 7
1234.29 7
1234.37 7
1234.45 7
1234.53 6
1234.61 5
1234.70 4
1234.78 4
1234.86 4
1234.94 4
1235.02 5
1235.10 7
1235.18 8
1235.26 9
1235.34 10
1235.42 11
1235.50 11
1235.58 10
1235.66 10
1235.74 8
1235.82 7
1235.90 7
1235.98 6
1236.06 7
1236.15 8
1236.23 10
1236.31 12
1236.39 13
1236.47 14
1236.55 15
1236.63 15
1236.71 15
1236.79 14
1236.87 13
1236.95 12
1237.03 11
1237.11 10
1237.19 9
1237.27 9
1237.35 8
1237.44 7
1237.52 7
1237.60 6
1237.68 5
1237.76 4
1237.84 3
1237.92 3
1238.00 3
1238.08 4
1238.16 5
1238.24 6
1238.32 7
1238.40 8
1238.48 8
1238.56 8
1238.65 8
1238.73 7
1238.81 7
1238.89 6
1238.97 5
1239.05 4
1239.13 4
1239.21 3
1239.29 2
1239.37 1
1239.45 0
1239.53 0
1239.61 0
1239.69 0
1239.78 0
1239.86 0
1239.94 0
1240.02 2
1240.10 3
1240.18 5
1240.26 6
1240.34 7
1240.42 8
1240.50 8
1240.58 8
1240.66 7
1240.74 7
1240.83 6
1240.91 6
1240.99 6
1241.07 7
1241.15 7
1241.23 7
1241.31 8
1241.39 8
1241.47 7
1241.55 6
1241.63 5
1241.71 5
1241.79 4
1241.88 4
1241.96 4
1242.04 5
1242.12 6
1242.20 7
1242.28 8
1242.36 9
1242.44 9
1242.52 9
1242.60 9
1242.68 8
1242.76 8
1242.84 7
1242.93 7
1243.01 7
1243.09 7
1243.17 7
1243.25 6
1243.33 6
1243.41 5
1243.49 5
1243.57 4
1243.65 3
1243.73 2
1243.81 2
1243.90 2
1243.98 2
1244.06 3
1244.14 4
1244.22 5
1244.30 7
1244.38 8
1244.46 10
1244.54 11
1244.62 11
1244.70 12
1244.79 12
1244.87 13
1244.95 13
1245.03 13
1245.11 13
1245.19 12
1245.27 11
1245.35 10
1245.43 8
1245.51 7
1245.59 6
1245.68 6
1245.76 6
1245.84 6
1245.92 7
1246.00 8
1246.08 9
1246.16 9
1246.24 9
1246.32 9
1246.40 8
1246.48 7
1246.57 7
1246.65 6
1246.73 5
1246.81 5
1246.89 5
1246.97 5
1247.05 6
1247.13 6
1247.21 7
1247.29 7
1247.38 8
1247.46 8
1247.54 8
1247.62 8
1247.70 8
1247.78 8
1247.86 8
1247.94 8
1248.02 9
1248.10 9
1248.18 10
1248.27 10
1248.35 9
1248.43 8
1248.51 7
1248.59 6
1248.67 6
1248.75 6
1248.83 7
1248.91 8
1249.00 10
1249.08 12
1249.16 13
1249.24 14
1249.32 14
1249.40 14
1249.48 13
1249.56 12
1249.64 12
1249.72 11
1249.81 11
1249.89 10
1249.97 10
1250.05 10
1250.13 10
1250.21 9
1250.29 9
1250.37 8
1250.45 7
1250.53 6
1250.62 5
1250.70 4
1250.78 3
1250.86 3
1250.94 4
1251.02 4
1251.10 5
1251.18 6
1251.26 6
1251.35 7
1251.43 8
1251.51 8
1251.59 8
1251.67 8
1251.75 8
1251.83 8
1251.91 8
1251.99 7
1252.08 7
1252.16 6
1252.24 6
1252.32 5
1252.40 6
1252.48 6
1252.56 7
1252.64 8
1252.72 9
1252.81 11
1252.89 12
1252.97 12
1253.05 12
1253.13 12
1253.21 12
1253.29 12
1253.37 12
1253.46 11
1253.54 11
1253.62 11
1253.70 10
1253.78 9
1253.86 8
1253.94 7
1254.02 6
1254.10 6
1254.19 6
1254.27 7
1254.35 8
1254.43 9
1254.51 10
1254.59 11
1254.67 12
1254.75 13
1254.84 14
1254.92 14
1255.00 15
1255.08 16
1255.16 17
1255.24 18
1255.32 18
1255.40 18
1255.49 18
1255.57 17
1255.65 16
1255.73 14
1255.81 13
1255.89 11
1255.97 10
1256.05 9
1256.14 8
1256.22 8
1256.30 8
1256.38 8
1256.46 9
1256.54 10
1256.62 10
1256.70 11
1256.79 11
1256.87 12
1256.95 12
1257.03 12
1257.11 13
1257.19 13
1257.27 13
1257.35 14
1257.44 14
1257.52 14
1257.60 14
1257.68 14
1257.76 14
1257.84 13
1257.92 13
1258.00 12
1258.09 12
1258.17 12
1258.25 12
1258.33 12
1258.41 13
1258.49 13
1258.57 13
1258.66 13
1258.74 13
1258.82 13
1258.90 13
1258.98 13
1259.06 13
1259.14 13
1259.22 14
1259.31 14
1259.39 14
1259.47 14
1259.55 14
1259.63 13
1259.71 13
1259.79 12
1259.88 11
1259.96 10
1260.04 9
1260.12 9
1260.20 8
1260.28 8
1260.36 7
1260.45 7
1260.53 8
1260.61 8
1260.69 9
1260.77 9
1260.85 10
1260.93 10
1261.02 10
1261.10 10
1261.18 10
1261.26 10
1261.34 11
1261.42 13
1261.50 14
1261.59 15
1261.67 16
1261.75 15
1261.83 13
1261.91 11
1261.99 9
1262.07 8
1262.16 8
1262.24 10
1262.32 12
1262.40 15
1262.48 17
1262.56 19
1262.64 21
1262.73 22
1262.81 24
1262.89 25
1262.97 26
1263.05 28
1263.13 29
1263.21 29
1263.30 30
1263.38 30
1263.46 29
1263.54 29
1263.62 27
1263.70 26
1263.78 24
1263.87 23
1263.95 22
1264.03 22
1264.11 22
1264.19 23
1264.27 24
1264.36 25
1264.44 26
1264.52 26
1264.60 25
1264.68 24
1264.76 23
1264.84 22
1264.93 21
1265.01 20
1265.09 20
1265.17 20
1265.25 19
1265.33 19
1265.42 18
1265.50 17
1265.58 16
1265.66 14
1265.74 14
1265.82 13
1265.90 12
1265.99 12
1266.07 11
1266.15 11
1266.23 10
1266.31 8
1266.39 6
1266.48 4
1266.56 1
1266.64 0
1266.72 0
1266.80 0
1266.88 0
1266.97 0
1267.05 0
1267.13 0
1267.21 0
1267.29 1
1267.37 4
1267.45 7
1267.54 10
1267.62 12
1267.70 14
1267.78 16
1267.86 17
1267.94 18
1268.03 19
1268.11 20
1268.19 20
1268.27 20
1268.35 19
1268.43 18
1268.52 16
1268.60 13
1268.68 11
1268.76 8
1268.84 7
1268.92 5
1269.01 4
1269.09 4
1269.17 4
1269.25 4
1269.33 5
1269.41 7
1269.50 9
1269.58 11
1269.66 13
1269.74 15
1269.82 16
1269.90 16
1269.99 15
1270.07 14
1270.15 13
1270.23 12
1270.31 11
1270.40 10
1270.48 10
1270.56 9
1270.64 9
1270.72 9
1270.80 8
1270.89 7
1270.97 6
1271.05 5
1271.13 4
1271.21 3
1271.29 3
1271.38 3
1271.46 3
1271.54 3
1271.62 4
1271.70 5
1271.78 6
1271.87 6
1271.95 6
1272.03 7
1272.11 6
1272.19 6
1272.28 5
1272.36 4
1272.44 3
1272.52 2
1272.60 2
1272.68 2
1272.77 2
1272.85 3
1272.93 3
1273.01 4
1273.09 4
1273.17 4
1273.26 4
1273.34 5
1273.42 5
1273.50 5
1273.58 5
1273.67 5
1273.75 5
1273.83 4
1273.91 4
1273.99 3
1274.07 2
1274.16 2
1274.24 2
1274.32 2
1274.40 2
1274.48 2
1274.57 2
1274.65 2
1274.73 2
1274.81 1
1274.89 1
1274.98 0
1275.06 0
1275.14 0
1275.22 0
1275.30 0
1275.38 0
1275.47 0
1275.55 1
1275.63 3
1275.71 3
1275.79 4
1275.88 3
1275.96 2
1276.04 2
1276.12 1
1276.20 1
1276.29 2
1276.37 3
1276.45 5
1276.53 6
1276.61 6
1276.69 6
1276.78 6
1276.86 5
1276.94 5
1277.02 6
1277.10 6
1277.19 8
1277.27 9
1277.35 9
1277.43 9
1277.51 9
1277.60 8
1277.68 6
1277.76 5
1277.84 4
1277.92 4
1278.01 4
1278.09 4
1278.17 4
1278.25 4
1278.33 4
1278.42 4
1278.50 4
1278.58 3
1278.66 2
1278.74 1
1278.83 0
1278.91 0
1278.99 0
1279.07 0
1279.15 0
1279.24 0
1279.32 0
1279.40 0
1279.48 2
1279.56 5
1279.65 7
1279.73 9
1279.81 10
1279.89 11
1279.97 11
1280.06 11
1280.14 10
1280.22 10
1280.30 10
1280.38 10
1280.47 10
1280.55 9
1280.63 8
1280.71 7
1280.79 6
1280.88 5
1280.96 5
1281.04 4
1281.12 4
1281.20 4
1281.29 3
1281.37 3
1281.45 2
1281.53 1
1281.61 0
1281.70 0
1281.78 0
1281.86 0
1281.94 1
1282.02 2
1282.11 4
1282.19 5
1282.27 6
1282.35 7
1282.44 8
1282.52 8
1282.60 9
1282.68 9
1282.76 9
1282.85 9
1282.93 8
1283.01 8
1283.09 7
1283.17 7
1283.26 7
1283.34 8
1283.42 10
1283.50 12
1283.59 14
1283.67 16
1283.75 17
1283.83 18
1283.91 17
1284.00 15
1284.08 13
1284.16 11
1284.24 8
1284.32 7
1284.41 7
1284.49 7
1284.57 8
1284.65 10
1284.74 12
1284.82 14
1284.90 15
1284.98 17
1285.06 18
1285.15 19
1285.23 19
1285.31 19
1285.39 19
1285.47 18
1285.56 17
1285.64 16
1285.72 16
1285.80 16
1285.89 17
1285.97 18
1286.05 21
1286.13 24
1286.21 27
1286.30 30
1286.38 33
1286.46 34
1286.54 34
1286.63 34
1286.71 32
1286.79 30
1286.87 29
1286.95 28
1287.04 27
1287.12 27
1287.20 26
1287.28 26
1287.37 24
1287.45 22
1287.53 20
1287.61 17
1287.70 16
1287.78 16
1287.86 17
1287.94 19
1288.02 21
1288.11 23
1288.19 24
1288.27 24
1288.35 23
1288.44 20
1288.52 17
1288.60 15
1288.68 12
1288.77 11
1288.85 11
1288.93 12
1289.01 14
1289.09 15
1289.18 16
1289.26 17
1289.34 17
1289.42 16
1289.51 15
1289.59 13
1289.67 11
1289.75 9
1289.84 8
1289.92 7
1290.00 7
1290.08 8
1290.16 9
1290.25 10
1290.33 11
1290.41 12
1290.49 12
1290.58 13
1290.66 13
1290.74 13
1290.82 14
1290.91 14
1290.99 15
1291.07 16
1291.15 16
1291.24 16
1291.32 16
1291.40 16
1291.48 16
1291.56 16
1291.65 17
1291.73 17
1291.81 18
1291.89 19
1291.98 20
1292.06 20
1292.14 21
1292.22 21
1292.31 22
1292.39 21
1292.47 20
1292.55 18
1292.64 15
1292.72 12
1292.80 8
1292.88 5
1292.97 2
1293.05 1
1293.13 1
1293.21 2
1293.30 4
1293.38 7
1293.46 11
1293.54 14
1293.63 17
1293.71 19
1293.79 21
1293.87 22
1293.96 23
1294.04 23
1294.12 23
1294.20 22
1294.29 21
1294.37 19
1294.45 17
1294.53 15
1294.62 14
1294.70 13
1294.78 12
1294.86 13
1294.95 13
1295.03 15
1295.11 16
1295.19 17
1295.28 19
1295.36 20
1295.44 21
1295.52 22
1295.61 23
1295.69 23
1295.77 23
1295.85 23
1295.94 22
1296.02 20
1296.10 18
1296.18 16
1296.27 14
1296.35 11
1296.43 10
1296.51 9
1296.60 8
1296.68 9
1296.76 10
1296.84 11
1296.93 12
1297.01 12
1297.09 13
1297.17 13
1297.26 13
1297.34 14
1297.42 16
1297.50 17
1297.59 20
1297.67 22
1297.75 25
1297.83 26
1297.92 28
1298.00 28
1298.08 29
1298.16 28
1298.25 27
1298.33 26
1298.41 24
1298.50 22
1298.58 20
1298.66 17
1298.74 15
1298.83 13
1298.91 12
1298.99 10
1299.07 9
1299.16 7
1299.24 6
1299.32 5
1299.40 5
1299.49 7
1299.57 9
1299.65 13
1299.73 17
1299.82 21
1299.90 24
1299.98 26
1300.07 27
1300.15 26
1300.23 25
1300.31 23
1300.40 22
1300.48 21
1300.56 20
1300.64 19
1300.73 20
1300.81 20
1300.89 20
1300.97 20
1301.06 19
1301.14 18
1301.22 17
1301.31 15
1301.39 13
1301.47 12
1301.55 10
1301.64 9
1301.72 8
1301.80 8
1301.88 7
1301.97 7
1302.05 6
1302.13 6
1302.22 7
1302.30 7
1302.38 8
1302.46 10
1302.55 11
1302.63 13
1302.71 14
1302.79 14
1302.88 14
1302.96 13
1303.04 12
1303.13 10
1303.21 8
1303.29 6
1303.37 5
1303.46 5
1303.54 6
1303.62 7
1303.70 10
1303.79 14
1303.87 18
1303.95 22
1304.04 25
1304.12 28
1304.20 29
1304.28 29
1304.37 28
1304.45 25
1304.53 22
1304.62 18
1304.70 14
1304.78 10
1304.86 5
1304.95 2
1305.03 0
1305.11 0
1305.20 0
1305.28 0
1305.36 0
1305.44 0
1305.53 2
1305.61 5
1305.69 9
1305.78 12
1305.86 15
1305.94 18
1306.02 20
1306.11 21
1306.19 21
1306.27 21
1306.36 20
1306.44 18
1306.52 15
1306.60 12
1306.69 9
1306.77 6
1306.85 2
1306.94 0
1307.02 0
1307.10 0
1307.18 0
1307.27 0
1307.35 0
1307.43 0
1307.52 0
1307.60 2
1307.68 3
1307.76 3
1307.85 4
1307.93 4
1308.01 4
1308.10 5
1308.18 6
1308.26 8
1308.34 10
1308.43 11
1308.51 13
1308.59 13
1308.68 13
1308.76 12
1308.84 11
1308.93 10
1309.01 8
1309.09 7
1309.17 5
1309.26 4
1309.34 3
1309.42 2
1309.51 1
1309.59 1
1309.67 1
1309.75 1
1309.84 2
1309.92 3
1310.00 4
1310.09 5
1310.17 5
1310.25 5
1310.34 5
1310.42 5
1310.50 5
1310.58 6
1310.67 7
1310.75 7
1310.83 8
1310.92 8
1311.00 9
1311.08 9
1311.17 10
1311.25 10
1311.33 9
1311.41 8
1311.50 7
1311.58 6
1311.66 5
1311.75 4
1311.83 4
1311.91 4
1312.00 4
1312.08 6
1312.16 8
1312.25 10
1312.33 12
1312.41 14
1312.49 15
1312.58 15
1312.66 14
1312.74 12
1312.83 10
1312.91 7
1312.99 5
1313.08 4
1313.16 3
1313.24 3
1313.33 4
1313.41 6
1313.49 7
1313.57 10
1313.66 12
1313.74 15
1313.82 18
1313.91 22
1313.99 25
1314.07 28
1314.16 30
1314.24 31
1314.32 31
1314.41 31
1314.49 29
1314.57 28
1314.65 26
1314.74 25
1314.82 23
1314.90 21
1314.99 19
1315.07 16
1315.15 14
1315.24 12
1315.32 10
1315.40 9
1315.49 8
1315.57 7
1315.65 7
1315.74 6
1315.82 6
1315.90 6
1315.99 7
1316.07 8
1316.15 10
1316.23 13
1316.32 15
1316.40 17
1316.48 19
1316.57 21
1316.65 22
1316.73 22
1316.82 22
1316.90 22
1316.98 21
1317.07 20
1317.15 20
1317.23 20
1317.32 19
1317.40 19
1317.48 18
1317.57 16
1317.65 13
1317.73 11
1317.82 8
1317.90 6
1317.98 5
1318.07 5
1318.15 7
1318.23 10
1318.31 13
1318.40 16
1318.48 19
1318.56 21
1318.65 22
1318.73 23
1318.81 22
1318.90 20
1318.98 18
1319.06 15
1319.15 13
1319.23 11
1319.31 10
1319.40 9
1319.48 9
1319.56 10
1319.65 11
1319.73 12
1319.81 14
1319.90 15
1319.98 16
1320.06 17
1320.15 18
1320.23 19
1320.31 19
1320.40 18
1320.48 17
1320.56 16
1320.65 15
1320.73 14
1320.81 14
1320.90 14
1320.98 14
1321.06 15
1321.15 17
1321.23 18
1321.31 19
1321.40 20
1321.48 20
1321.56 20
1321.65 19
1321.73 19
1321.81 19
1321.90 20
1321.98 22
1322.06 23
1322.15 25
1322.23 26
1322.31 26
1322.40 25
1322.48 23
1322.56 20
1322.65 18
1322.73 16
1322.81 15
1322.90 15
1322.98 16
1323.06 17
1323.15 19
1323.23 19
1323.31 19
1323.40 19
1323.48 17
1323.56 16
1323.65 15
1323.73 15
1323.81 15
1323.90 17
1323.98 20
1324.06 23
1324.15 26
1324.23 28
1324.32 30
1324.40 30
1324.48 28
1324.57 26
1324.65 22
1324.73 18
1324.82 15
1324.90 12
1324.98 10
1325.07 9
1325.15 10
1325.23 11
1325.32 13
1325.40 15
1325.48 16
1325.57 17
1325.65 18
1325.73 18
1325.82 17
1325.90 16
1325.98 14
1326.07 12
1326.15 11
1326.23 9
1326.32 8
1326.40 8
1326.49 7
1326.57 7
1326.65 7
1326.74 8
1326.82 8
1326.90 9
1326.99 10
1327.07 11
1327.15 13
1327.24 14
1327.32 16
1327.40 17
1327.49 18
1327.57 18
1327.65 18
1327.74 18
1327.82 18
1327.91 17
1327.99 17
1328.07 16
1328.16 16
1328.24 15
1328.32 15
1328.41 14
1328.49 13
1328.57 12
1328.66 11
1328.74 11
1328.82 11
1328.91 12
1328.99 14
1329.07 15
1329.16 16
1329.24 16
1329.33 16
1329.41 14
1329.49 12
1329.58 10
1329.66 9
1329.74 8
1329.83 8
1329.91 8
1329.99 8
1330.08 9
1330.16 9
1330.25 10
1330.33 11
1330.41 12
1330.50 12
1330.58 13
1330.66 13
1330.75 13
1330.83 13
1330.91 13
1331.00 13
1331.08 13
1331.17 13
1331.25 14
1331.33 16
1331.42 17
1331.50 19
1331.58 21
1331.67 23
1331.75 24
1331.83 23
1331.92 22
1332.00 20
1332.09 18
1332.17 16
1332.25 14
1332.34 13
1332.42 12
1332.50 13
1332.59 13
1332.67 13
1332.76 14
1332.84 14
1332.92 13
1333.01 13
1333.09 12
1333.17 12
1333.26 11
1333.34 11
1333.42 11
1333.51 11
1333.59 11
1333.68 11
1333.76 12
1333.84 13
1333.93 14
1334.01 14
1334.09 14
1334.18 13
1334.26 11
1334.35 9
1334.43 6
1334.51 4
1334.60 1
1334.68 0
1334.76 0
1334.85 0
1334.93 0
1335.02 2
1335.10 5
1335.18 9
1335.27 13
1335.35 16
1335.43 19
1335.52 20
1335.60 20
1335.69 19
1335.77 17
1335.85 14
1335.94 12
1336.02 9
1336.10 8
1336.19 7
1336.27 8
1336.36 9
1336.44 11
1336.52 14
1336.61 16
1336.69 18
1336.78 19
1336.86 20
1336.94 22
1337.03 23
1337.11 24
1337.19 25
1337.28 26
1337.36 26
1337.45 25
1337.53 24
1337.61 22
1337.70 19
1337.78 17
1337.87 15
1337.95 13
1338.03 11
1338.12 10
1338.20 10
1338.28 10
1338.37 10
1338.45 12
1338.54 14
1338.62 16
1338.70 18
1338.79 19
1338.87 19
1338.96 19
1339.04 18
1339.12 17
1339.21 15
1339.29 15
1339.38 14
1339.46 14
1339.54 15
1339.63 15
1339.71 16
1339.79 17
1339.88 18
1339.96 20
1340.05 21
1340.13 23
1340.21 24
1340.30 25
1340.38 25
1340.47 24
1340.55 24
1340.63 23
1340.72 22
1340.80 22
1340.89 22
1340.97 22
1341.05 22
1341.14 22
1341.22 21
1341.31 19
1341.39 18
1341.47 16
1341.56 14
1341.64 12
1341.73 11
1341.81 12
1341.89 13
1341.98 14
1342.06 16
1342.15 17
1342.23 18
1342.31 18
1342.40 18
1342.48 17
1342.57 17
1342.65 17
1342.73 18
1342.82 19
1342.90 20
1342.99 22
1343.07 23
1343.15 24
1343.24 24
1343.32 23
1343.41 22
1343.49 20
1343.57 18
1343.66 16
1343.74 15
1343.83 14
1343.91 14
1343.99 15
1344.08 16
1344.16 16
1344.25 16
1344.33 16
1344.41 15
1344.50 14
1344.58 14
1344.67 13
1344.75 14
1344.83 15
1344.92 17
1345.00 20
1345.09 22
1345.17 25
1345.26 28
1345.34 30
1345.42 32
1345.51 33
1345.59 33
1345.68 32
1345.76 32
1345.84 31
1345.93 30
1346.01 31
1346.10 31
1346.18 32
1346.26 34
1346.35 35
1346.43 36
1346.52 37
1346.60 36
1346.68 36
1346.77 34
1346.85 32
1346.94 30
1347.02 28
1347.11 26
1347.19 24
1347.27 23
1347.36 22
1347.44 22
1347.53 23
1347.61 24
1347.69 26
1347.78 28
1347.86 30
1347.95 32
1348.03 35
1348.12 37
1348.20 39
1348.28 41
1348.37 40
1348.45 39
1348.54 36
1348.62 31
1348.70 26
1348.79 20
1348.87 15
1348.96 11
1349.04 8
1349.13 7
1349.21 7
1349.29 7
1349.38 8
1349.46 9
1349.55 10
1349.63 10
1349.72 10
1349.80 9
1349.88 9
1349.97 8
1350.05 7
1350.14 7
1350.22 6
1350.31 5
1350.39 5
1350.47 5
1350.56 6
1350.64 8
1350.73 10
1350.81 13
1350.89 16
1350.98 18
1351.06 20
1351.15 20
1351.23 20
1351.32 19
1351.40 19
1351.48 18
1351.57 18
1351.65 17
1351.74 17
1351.82 18
1351.91 18
1351.99 18
1352.07 18
1352.16 19
1352.24 20
1352.33 21
1352.41 22
1352.50 23
1352.58 23
1352.66 23
1352.75 21
1352.83 18
1352.92 14
1353.00 10
1353.09 6
1353.17 2
1353.26 0
1353.34 0
1353.42 0
1353.51 0
1353.59 0
1353.68 0
1353.76 0
1353.85 1
1353.93 2
1354.01 2
1354.10 2
1354.18 2
1354.27 3
1354.35 4
1354.44 6
1354.52 8
1354.61 11
1354.69 14
1354.77 17
1354.86 20
1354.94 22
1355.03 23
1355.11 24
1355.20 24
1355.28 24
1355.36 24
1355.45 23
1355.53 23
1355.62 22
1355.70 21
1355.79 20
1355.87 19
1355.96 17
1356.04 16
1356.12 14
1356.21 13
1356.29 12
1356.38 12
1356.46 13
1356.55 14
1356.63 15
1356.72 16
1356.80 17
1356.88 17
1356.97 16
1357.05 14
1357.14 13
1357.22 12
1357.31 11
1357.39 12
1357.48 14
1357.56 17
1357.64 20
1357.73 22
1357.81 23
1357.90 23
1357.98 22
1358.07 19
1358.15 16
1358.24 12
1358.32 9
1358.40 6
1358.49 4
1358.57 3
1358.66 3
1358.74 3
1358.83 4
1358.91 6
1359.00 7
1359.08 9
1359.17 11
1359.25 13
1359.33 14
1359.42 15
1359.50 16
1359.59 17
1359.67 18
1359.76 19
1359.84 20
1359.93 21
1360.01 23
1360.10 25
1360.18 27
1360.26 29
1360.35 29
1360.43 29
1360.52 27
1360.60 24
1360.69 21
1360.77 17
1360.86 14
1360.94 12
1361.03 11
1361.11 10
1361.19 10
1361.28 10
1361.36 10
1361.45 10
1361.53 10
1361.62 11
1361.70 11
1361.79 11
1361.87 12
1361.96 12
1362.04 12
1362.13 12
1362.21 11
1362.29 11
1362.38 10
1362.46 10
1362.55 10
1362.63 11
1362.72 13
1362.80 15
1362.89 18
1362.97 20
1363.06 23
1363.14 26
1363.23 28
1363.31 30
1363.39 31
1363.48 31
1363.56 30
1363.65 29
1363.73 27
1363.82 24
1363.90 21
1363.99 17
1364.07 13
1364.16 10
1364.24 8
1364.33 7
1364.41 8
1364.50 9
1364.58 10
1364.66 12
1364.75 13
1364.83 13
1364.92 13
1365.00 11
1365.09 10
1365.17 8
1365.26 7
1365.34 5
1365.43 5
1365.51 5
1365.60 5
1365.68 6
1365.77 8
1365.85 10
1365.94 13
1366.02 16
1366.11 19
1366.19 21
1366.27 21
1366.36 20
1366.44 18
1366.53 16
1366.61 13
1366.70 11
1366.78 9
1366.87 8
1366.95 9
1367.04 10
1367.12 13
1367.21 15
1367.29 18
1367.38 20
1367.46 22
1367.55 24
1367.63 24
1367.72 24
1367.80 23
1367.89 21
1367.97 20
1368.05 19
1368.14 19
1368.22 20
1368.31 20
1368.39 21
1368.48 22
1368.56 23
1368.65 23
1368.73 23
1368.82 23
1368.90 23
1368.99 23
1369.07 23
1369.16 22
1369.24 21
1369.33 19
1369.41 17
1369.50 14
1369.58 11
1369.67 9
1369.75 7
1369.84 7
1369.92 8
1370.01 9
1370.09 11
1370.18 12
1370.26 13
1370.35 13
1370.43 12
1370.51 11
1370.60 10
1370.68 10
1370.77 10
1370.85 10
1370.94 10
1371.02 11
1371.11 11
1371.19 11
1371.28 10
1371.36 10
1371.45 9
1371.53 9
1371.62 8
1371.70 8
1371.79 8
1371.87 8
1371.96 8
1372.04 8
1372.13 7
1372.21 6
1372.30 5
1372.38 4
1372.47 4
1372.55 4
1372.64 5
1372.72 7
1372.81 11
1372.89 15
1372.98 20
1373.06 26
1373.15 30
1373.23 34
1373.32 38
1373.40 41
1373.49 43
1373.57 45
1373.66 46
1373.74 46
1373.83 46
1373.91 45
1374.00 43
1374.08 41
1374.17 38
1374.25 34
1374.34 30
1374.42 27
1374.51 23
1374.59 20
1374.68 18
1374.76 16
1374.85 15
1374.93 15
1375.02 15
1375.10 16
1375.19 17
1375.27 18
1375.36 19
1375.44 20
1375.53 21
1375.61 22
1375.70 23
1375.78 23
1375.87 24
1375.95 25
1376.04 27
1376.12 28
1376.21 30
1376.29 31
1376.38 31
1376.46 30
1376.55 29
1376.63 28
1376.72 25
1376.80 23
1376.89 21
1376.97 19
1377.06 19
1377.14 19
1377.23 19
1377.31 20
1377.40 22
1377.48 22
1377.57 22
1377.65 21
1377.74 20
1377.82 18
1377.91 17
1377.99 16
1378.08 17
1378.16 18
1378.25 21
1378.33 24
1378.42 27
1378.50 30
1378.59 32
1378.67 32
1378.76 32
1378.85 31
1378.93 30
1379.02 28
1379.10 26
1379.19 24
1379.27 21
1379.36 19
1379.44 18
1379.53 17
1379.61 17
1379.70 17
1379.78 19
1379.87 20
1379.95 22
1380.04 23
1380.12 23
1380.21 23
1380.29 23
1380.38 23
1380.46 23
1380.55 24
1380.63 26
1380.72 28
1380.80 29
1380.89 31
1380.97 31
1381.06 31
1381.14 30
1381.23 29
1381.32 27
1381.40 26
1381.49 26
1381.57 26
1381.66 28
1381.74 31
1381.83 35
1381.91 40
1382.00 45
1382.08 50
1382.17 55
1382.25 58
1382.34 61
1382.42 61
1382.51 61
1382.59 59
1382.68 56
1382.76 52
1382.85 49
1382.93 46
1383.02 45
1383.11 44
1383.19 45
1383.28 48
1383.36 50
1383.45 53
1383.53 55
1383.62 57
1383.70 59
1383.79 59
1383.87 59
1383.96 58
1384.04 55
1384.13 52
1384.21 48
1384.30 43
1384.38 37
1384.47 33
1384.56 29
1384.64 26
1384.73 25
1384.81 24
1384.90 24
1384.98 24
1385.07 23
1385.15 21
1385.24 18
1385.32 14
1385.41 11
1385.49 7
1385.58 5
1385.66 3
1385.75 2
1385.83 2
1385.92 3
1386.01 3
1386.09 4
1386.18 5
1386.26 6
1386.35 7
1386.43 9
1386.52 12
1386.60 16
1386.69 20
1386.77 24
1386.86 28
1386.94 32
1387.03 35
1387.12 37
1387.20 38
1387.29 38
1387.37 38
1387.46 36
1387.54 34
1387.63 31
1387.71 27
1387.80 23
1387.88 19
1387.97 16
1388.05 14
1388.14 12
1388.23 12
1388.31 12
1388.40 14
1388.48 16
1388.57 19
1388.65 22
1388.74 25
1388.82 27
1388.91 28
1388.99 29
1389.08 28
1389.17 28
1389.25 27
1389.34 26
1389.42 25
1389.51 25
1389.59 25
1389.68 26
1389.76 27
1389.85 27
1389.93 27
1390.02 27
1390.11 27
1390.19 26
1390.28 27
1390.36 28
1390.45 31
1390.53 33
1390.62 36
1390.70 37
1390.79 38
1390.88 37
1390.96 35
1391.05 33
1391.13 30
1391.22 28
1391.30 27
1391.39 26
1391.47 26
1391.56 26
1391.64 26
1391.73 26
1391.82 26
1391.90 26
1391.99 25
1392.07 24
1392.16 22
1392.24 21
1392.33 19
1392.41 18
1392.50 18
1392.59 17
1392.67 18
1392.76 18
1392.84 18
1392.93 18
1393.01 19
1393.10 21
1393.18 23
1393.27 26
1393.36 29
1393.44 33
1393.53 36
1393.61 39
1393.70 40
1393.78 39
1393.87 38
1393.95 35
1394.04 33
1394.13 31
1394.21 30
1394.30 30
1394.38 32
1394.47 34
1394.55 38
1394.64 41
1394.73 43
1394.81 45
1394.90 44
1394.98 43
1395.07 39
1395.15 35
1395.24 30
1395.32 24
1395.41 20
1395.50 16
1395.58 13
1395.67 11
1395.75 10
1395.84 10
1395.92 11
1396.01 13
1396.10 15
1396.18 19
1396.27 22
1396.35 26
1396.44 30
1396.52 33
1396.61 37
1396.70 39
1396.78 41
1396.87 41
1396.95 41
1397.04 39
1397.12 37
1397.21 33
1397.30 29
1397.38 24
1397.47 20
1397.55 16
1397.64 13
1397.72 12
1397.81 12
1397.90 13
1397.98 15
1398.07 17
1398.15 19
1398.24 21
1398.32 22
1398.41 22
1398.50 21
1398.58 20
1398.67 18
1398.75 16
1398.84 14
1398.92 11
1399.01 9
1399.10 8
1399.18 8
1399.27 8
1399.35 9
1399.44 11
1399.52 13
1399.61 14
1399.70 15
1399.78 15
1399.87 14
1399.95 12
1400.04 11
1400.12 10
1400.21 10
1400.30 11
1400.38 14
1400.47 17
1400.55 20
1400.64 22
1400.73 22
1400.81 20
1400.90 17
1400.98 14
1401.07 10
1401.15 7
1401.24 6
1401.33 7
1401.41 9
1401.50 12
1401.58 15
1401.67 17
1401.76 18
1401.84 18
1401.93 16
1402.01 14
1402.10 13
1402.18 13
1402.27 13
1402.36 16
1402.44 18
1402.53 22
1402.61 25
1402.70 27
1402.79 28
1402.87 28
1402.96 26
1403.04 22
1403.13 18
1403.21 14
1403.30 11
1403.39 8
1403.47 7
1403.56 6
1403.64 6
1403.73 7
1403.82 7
1403.90 7
1403.99 7
1404.07 6
1404.16 5
1404.25 4
1404.33 3
1404.42 3
1404.50 4
1404.59 6
1404.68 9
1404.76 13
1404.85 17
1404.93 21
1405.02 25
1405.10 27
1405.19 29
1405.28 30
1405.36 31
1405.45 32
1405.53 33
1405.62 34
1405.71 36
1405.79 37
1405.88 37
1405.96 36
1406.05 34
1406.14 32
1406.22 28
1406.31 25
1406.39 23
1406.48 21
1406.57 20
1406.65 20
1406.74 20
1406.82 20
1406.91 20
1407.00 20
1407.08 19
1407.17 20
1407.25 21
1407.34 23
1407.43 25
1407.51 28
1407.60 30
1407.68 32
1407.77 32
1407.86 32
1407.94 30
1408.03 28
1408.11 26
1408.20 24
1408.29 22
1408.37 20
1408.46 19
1408.54 18
1408.63 16
1408.72 15
1408.80 13
1408.89 11
1408.97 11
1409.06 11
1409.15 12
1409.23 14
1409.32 16
1409.40 19
1409.49 21
1409.58 22
1409.66 24
1409.75 25
1409.84 25
1409.92 26
1410.01 27
1410.09 27
1410.18 28
1410.27 28
1410.35 27
1410.44 27
1410.52 26
1410.61 25
1410.70 25
1410.78 24
1410.87 23
1410.95 23
1411.04 23
1411.13 23
1411.21 23
1411.30 24
1411.39 25
1411.47 27
1411.56 29
1411.64 31
1411.73 32
1411.82 34
1411.90 35
1411.99 36
1412.07 37
1412.16 37
1412.25 37
1412.33 35
1412.42 32
1412.51 28
1412.59 24
1412.68 20
1412.76 17
1412.85 15
1412.94 13
1413.02 13
1413.11 12
1413.19 12
1413.28 11
1413.37 10
1413.45 9
1413.54 8
1413.63 6
1413.71 4
1413.80 1
1413.88 0
1413.97 0
1414.06 0
1414.14 0
1414.23 0
1414.32 0
1414.40 0
1414.49 0
1414.57 2
1414.66 4
1414.75 6
1414.83 8
1414.92 9
1415.01 10
1415.09 11
1415.18 12
1415.26 13
1415.35 14
1415.44 14
1415.52 14
1415.61 14
1415.70 13
1415.78 13
1415.87 13
1415.95 13
1416.04 13
1416.13 14
1416.21 15
1416.30 16
1416.39 17
1416.47 18
1416.56 19
1416.64 19
1416.73 19
1416.82 20
1416.90 21
1416.99 23
1417.08 24
1417.16 26
1417.25 27
1417.33 26
1417.42 25
1417.51 23
1417.59 20
1417.68 17
1417.77 14
1417.85 13
1417.94 12
1418.03 12
1418.11 12
1418.20 13
1418.28 15
1418.37 16
1418.46 18
1418.54 20
1418.63 22
1418.72 25
1418.80 28
1418.89 31
1418.97 34
1419.06 36
1419.15 38
1419.23 38
1419.32 38
1419.41 38
1419.49 37
1419.58 35
1419.67 33
1419.75 31
1419.84 28
1419.93 26
1420.01 24
1420.10 24
1420.18 25
1420.27 26
1420.36 28
1420.44 30
1420.53 31
1420.62 31
1420.70 30
1420.79 29
1420.88 28
1420.96 27
1421.05 27
1421.13 28
1421.22 28
1421.31 29
1421.39 30
1421.48 31
1421.57 33
1421.65 35
1421.74 38
1421.83 42
1421.91 45
1422.00 48
1422.09 49
1422.17 49
1422.26 48
1422.35 45
1422.43 42
1422.52 39
1422.60 37
1422.69 35
1422.78 35
1422.86 35
1422.95 36
1423.04 37
1423.12 38
1423.21 38
1423.30 37
1423.38 36
1423.47 35
1423.56 34
1423.64 33
1423.73 31
1423.82 29
1423.90 27
1423.99 25
1424.07 22
1424.16 20
1424.25 19
1424.33 18
1424.42 18
1424.51 18
1424.59 19
1424.68 19
1424.77 20
1424.85 21
1424.94 22
1425.03 24
1425.11 26
1425.20 28
1425.29 29
1425.37 30
1425.46 30
1425.55 29
1425.63 26
1425.72 23
1425.81 19
1425.89 16
1425.98 14
1426.07 13
1426.15 13
1426.24 14
1426.33 16
1426.41 17
1426.50 19
1426.59 20
1426.67 22
1426.76 24
1426.84 27
1426.93 30
1427.02 35
1427.10 40
1427.19 45
1427.28 50
1427.36 54
1427.45 56
1427.54 56
1427.62 55
1427.71 53
1427.80 51
1427.88 47
1427.97 44
1428.06 40
1428.14 37
1428.23 34
1428.32 31
1428.40 29
1428.49 28
1428.58 27
1428.66 27
1428.75 26
1428.84 26
1428.92 26
1429.01 25
1429.10 24
1429.18 23
1429.27 21
1429.36 20
1429.44 19
1429.53 19
1429.62 19
1429.70 20
1429.79 21
1429.88 23
1429.96 24
1430.05 25
1430.14 26
1430.22 26
1430.31 26
1430.40 26
1430.48 27
1430.57 30
1430.66 32
1430.74 35
1430.83 37
1430.92 38
1431.00 38
1431.09 36
1431.18 34
1431.26 32
1431.35 29
1431.44 27
1431.53 25
1431.61 23
1431.70 21
1431.79 18
1431.87 14
1431.96 10
1432.05 7
1432.13 4
1432.22 3
1432.31 2
1432.39 3
1432.48 4
1432.57 5
1432.65 6
1432.74 6
1432.83 6
1432.91 4
1433.00 1
1433.09 0
1433.17 0
1433.26 0
1433.35 0
1433.43 0
1433.52 0
1433.61 0
1433.69 1
1433.78 6
1433.87 11
1433.96 16
1434.04 22
1434.13 27
1434.22 32
1434.30 37
1434.39 41
1434.48 43
1434.56 45
1434.65 45
1434.74 45
1434.82 44
1434.91 42
1435.00 39
1435.08 36
1435.17 32
1435.26 29
1435.34 26
1435.43 25
1435.52 25
1435.61 26
1435.69 29
1435.78 33
1435.87 36
1435.95 38
1436.04 39
1436.13 38
1436.21 36
1436.30 33
1436.39 31
1436.47 29
1436.56 27
1436.65 26
1436.73 25
1436.82 25
1436.91 25
1437.00 24
1437.08 24
1437.17 24
1437.26 24
1437.34 24
1437.43 23
1437.52 23
1437.60 22
1437.69 22
1437.78 22
1437.86 23
1437.95 24
1438.04 26
1438.13 28
1438.21 30
1438.30 31
1438.39 31
1438.47 31
1438.56 30
1438.65 29
1438.73 29
1438.82 30
1438.91 31
1438.99 33
1439.08 34
1439.17 36
1439.26 37
1439.34 37
1439.43 37
1439.52 36
1439.60 36
1439.69 35
1439.78 35
1439.86 34
1439.95 33
1440.04 32
1440.13 31
1440.21 30
1440.30 29
1440.39 28
1440.47 27
1440.56 26
1440.65 25
1440.73 23
1440.82 22
1440.91 22
1441.00 22
1441.08 23
1441.17 23
1441.26 24
1441.34 25
1441.43 25
1441.52 25
1441.61 24
1441.69 23
1441.78 23
1441.87 22
1441.95 21
1442.04 21
1442.13 20
1442.21 21
1442.30 22
1442.39 23
1442.48 26
1442.56 29
1442.65 33
1442.74 36
1442.82 39
1442.91 41
1443.00 42
1443.09 41
1443.17 38
1443.26 35
1443.35 32
1443.43 28
1443.52 25
1443.61 22
1443.70 20
1443.78 18
1443.87 17
1443.96 16
1444.04 16
1444.13 16
1444.22 17
1444.30 18
1444.39 21
1444.48 23
1444.57 26
1444.65 29
1444.74 32
1444.83 33
1444.91 34
1445.00 34
1445.09 33
1445.18 32
1445.26 30
1445.35 28
1445.44 25
1445.52 23
1445.61 21
1445.70 19
1445.79 17
1445.87 17
1445.96 17
1446.05 18
1446.14 20
1446.22 22
1446.31 23
1446.40 24
1446.48 24
1446.57 24
1446.66 22
1446.75 20
1446.83 18
1446.92 17
1447.01 16
1447.09 17
1447.18 20
1447.27 23
1447.36 28
1447.44 33
1447.53 38
1447.62 42
1447.70 47
1447.79 50
1447.88 53
1447.97 54
1448.05 55
1448.14 55
1448.23 53
1448.32 51
1448.40 49
1448.49 46
1448.58 44
1448.66 43
1448.75 42
1448.84 41
1448.93 40
1449.01 39
1449.10 39
1449.19 40
1449.28 41
1449.36 44
1449.45 49
1449.54 54
1449.62 60
1449.71 65
1449.80 69
1449.89 72
1449.97 73
1450.06 72
1450.15 70
1450.24 66
1450.32 62
1450.41 58
1450.50 54
1450.59 50
1450.67 46
1450.76 43
1450.85 40
1450.93 37
1451.02 35
1451.11 34
1451.20 33
1451.28 34
1451.37 35
1451.46 37
1451.55 39
1451.63 42
1451.72 44
1451.81 46
1451.90 46
1451.98 45
1452.07 43
1452.16 39
1452.24 34
1452.33 30
1452.42 26
1452.51 24
1452.59 22
1452.68 22
1452.77 23
1452.86 25
1452.94 27
1453.03 30
1453.12 32
1453.21 34
1453.29 34
1453.38 34
1453.47 33
1453.56 31
1453.64 29
1453.73 27
1453.82 25
1453.91 25
1453.99 26
1454.08 28
1454.17 31
1454.25 34
1454.34 37
1454.43 39
1454.52 39
1454.60 39
1454.69 37
1454.78 35
1454.87 32
1454.95 30
1455.04 27
1455.13 25
1455.22 22
1455.30 19
1455.39 17
1455.48 15
1455.57 14
1455.65 14
1455.74 16
1455.83 19
1455.92 23
1456.00 27
1456.09 32
1456.18 36
1456.27 40
1456.35 43
1456.44 44
1456.53 44
1456.62 43
1456.70 41
1456.79 40
1456.88 38
1456.97 37
1457.05 36
1457.14 34
1457.23 33
1457.32 31
1457.40 28
1457.49 26
1457.58 23
1457.67 21
1457.75 20
1457.84 19
1457.93 18
1458.02 17
1458.10 16
1458.19 15
1458.28 14
1458.37 12
1458.45 11
1458.54 11
1458.63 12
1458.72 14
1458.80 17
1458.89 22
1458.98 27
1459.07 32
1459.15 36
1459.24 39
1459.33 40
1459.42 39
1459.51 38
1459.59 36
1459.68 34
1459.77 32
1459.86 29
1459.94 27
1460.03 24
1460.12 21
1460.21 19
1460.29 18
1460.38 19
1460.47 22
1460.56 26
1460.64 32
1460.73 37
1460.82 40
1460.91 42
1460.99 42
1461.08 40
1461.17 37
1461.26 33
1461.35 30
1461.43 27
1461.52 25
1461.61 23
1461.70 22
1461.78 21
1461.87 21
1461.96 21
1462.05 21
1462.13 22
1462.22 22
1462.31 22
1462.40 22
1462.48 22
1462.57 22
1462.66 23
1462.75 25
1462.84 27
1462.92 29
1463.01 32
1463.10 35
1463.19 37
1463.27 38
1463.36 39
1463.45 39
1463.54 39
1463.62 38
1463.71 36
1463.80 33
1463.89 30
1463.98 27
1464.06 23
1464.15 20
1464.24 16
1464.33 13
1464.41 11
1464.50 9
1464.59 8
1464.68 8
1464.77 10
1464.85 13
1464.94 17
1465.03 22
1465.12 25
1465.20 28
1465.29 29
1465.38 28
1465.47 27
1465.56 25
1465.64 23
1465.73 21
1465.82 20
1465.91 20
1465.99 20
1466.08 21
1466.17 23
1466.26 24
1466.35 25
1466.43 25
1466.52 25
1466.61 23
1466.70 21
1466.78 19
1466.87 16
1466.96 14
1467.05 12
1467.14 10
1467.22 9
1467.31 9
1467.40 10
1467.49 11
1467.57 13
1467.66 15
1467.75 18
1467.84 21
1467.93 24
1468.01 27
1468.10 28
1468.19 30
1468.28 31
1468.37 31
1468.45 32
1468.54 33
1468.63 34
1468.72 34
1468.80 35
1468.89 34
1468.98 32
1469.07 30
1469.16 27
1469.24 24
1469.33 20
1469.42 17
1469.51 15
1469.60 13
1469.68 13
1469.77 14
1469.86 15
1469.95 17
1470.03 19
1470.12 21
1470.21 23
1470.30 25
1470.39 26
1470.47 26
1470.56 27
1470.65 28
1470.74 29
1470.83 30
1470.91 32
1471.00 33
1471.09 33
1471.18 33
1471.27 31
1471.35 28
1471.44 25
1471.53 21
1471.62 17
1471.71 14
1471.79 11
1471.88 10
1471.97 9
1472.06 10
1472.15 12
1472.23 14
1472.32 17
1472.41 19
1472.50 21
1472.59 23
1472.67 24
1472.76 25
1472.85 26
1472.94 28
1473.02 32
1473.11 36
1473.20 40
1473.29 45
1473.38 48
1473.46 50
1473.55 51
1473.64 51
1473.73 49
1473.82 46
1473.91 43
1473.99 39
1474.08 35
1474.17 30
1474.26 24
1474.35 19
1474.43 14
1474.52 9
1474.61 6
1474.70 5
1474.79 5
1474.87 7
1474.96 10
1475.05 13
1475.14 17
1475.23 20
1475.31 23
1475.40 25
1475.49 26
1475.58 28
1475.67 31
1475.75 34
1475.84 39
1475.93 43
1476.02 48
1476.11 52
1476.19 56
1476.28 57
1476.37 57
1476.46 55
1476.55 52
1476.63 48
1476.72 44
1476.81 40
1476.90 36
1476.99 33
1477.08 30
1477.16 27
1477.25 24
1477.34 22
1477.43 22
1477.52 22
1477.60 23
1477.69 26
1477.78 30
1477.87 34
1477.96 38
1478.04 41
1478.13 43
1478.22 42
1478.31 40
1478.40 37
1478.49 33
1478.57 29
1478.66 27
1478.75 26
1478.84 26
1478.93 28
1479.01 31
1479.10 33
1479.19 35
1479.28 35
1479.37 33
1479.46 31
1479.54 27
1479.63 23
1479.72 20
1479.81 17
1479.90 16
1479.98 15
1480.07 16
1480.16 18
1480.25 20
1480.34 23
1480.43 27
1480.51 30
1480.60 33
1480.69 35
1480.78 36
1480.87 35
1480.95 32
1481.04 28
1481.13 24
1481.22 21
1481.31 18
1481.40 17
1481.48 17
1481.57 17
1481.66 18
1481.75 18
1481.84 17
1481.93 16
1482.01 14
1482.10 11
1482.19 9
1482.28 6
1482.37 5
1482.46 3
1482.54 3
1482.63 4
1482.72 6
1482.81 8
1482.90 11
1482.98 13
1483.07 15
1483.16 16
1483.25 16
1483.34 15
1483.43 14
1483.51 13
1483.60 12
1483.69 12
1483.78 11
1483.87 12
1483.96 12
1484.04 14
1484.13 17
1484.22 20
1484.31 24
1484.40 28
1484.49 32
1484.57 36
1484.66 39
1484.75 40
1484.84 41
1484.93 41
1485.02 40
1485.10 40
1485.19 39
1485.28 37
1485.37 36
1485.46 34
1485.55 31
1485.63 28
1485.72 24
1485.81 21
1485.90 19
1485.99 18
1486.08 18
1486.17 19
1486.25 22
1486.34 24
1486.43 26
1486.52 28
1486.61 29
1486.70 29
1486.78 28
1486.87 27
1486.96 26
1487.05 25
1487.14 24
1487.23 22
1487.31 21
1487.40 19
1487.49 18
1487.58 16
1487.67 15
1487.76 14
1487.84 13
1487.93 12
1488.02 11
1488.11 10
1488.20 10
1488.29 9
1488.38 10
1488.46 11
1488.55 12
1488.64 14
1488.73 15
1488.82 16
1488.91 16
1488.99 15
1489.08 13
1489.17 11
1489.26 9
1489.35 6
1489.44 3
1489.53 1
1489.61 0
1489.70 0
1489.79 0
1489.88 1
1489.97 3
1490.06 5
1490.14 8
1490.23 11
1490.32 14
1490.41 16
1490.50 17
1490.59 18
1490.68 19
1490.76 19
1490.85 19
1490.94 19
1491.03 19
1491.12 18
1491.21 17
1491.30 16
1491.38 15
1491.47 15
1491.56 15
1491.65 16
1491.74 17
1491.83 18
1491.92 19
1492.00 18
1492.09 16
1492.18 14
1492.27 12
1492.36 10
1492.45 10
1492.54 11
1492.62 13
1492.71 15
1492.80 18
1492.89 20
1492.98 21
1493.07 22
1493.16 22
1493.24 22
1493.33 23
1493.42 24
1493.51 26
1493.60 28
1493.69 30
1493.78 31
1493.86 32
1493.95 31
1494.04 30
1494.13 28
1494.22 27
1494.31 25
1494.40 24
1494.48 24
1494.57 26
1494.66 27
1494.75 29
1494.84 31
1494.93 33
1495.02 34
1495.11 34
1495.19 34
1495.28 32
1495.37 31
1495.46 29
1495.55 26
1495.64 24
1495.73 21
1495.81 19
1495.90 17
1495.99 16
1496.08 14
1496.17 13
1496.26 12
1496.35 11
1496.44 11
1496.52 11
1496.61 12
1496.70 13
1496.79 14
1496.88 14
1496.97 13
1497.06 12
1497.14 10
1497.23 8
1497.32 7
1497.41 6
1497.50 7
1497.59 9
1497.68 12
1497.77 16
1497.85 19
1497.94 22
1498.03 24
1498.12 25
1498.21 26
1498.30 27
1498.39 28
1498.48 29
1498.56 30
1498.65 32
1498.74 34
1498.83 35
1498.92 36
1499.01 37
1499.10 36
1499.19 36
1499.27 34
1499.36 32
1499.45 30
1499.54 28
1499.63 26
1499.72 24
1499.81 21
1499.90 18
1499.98 14
1500.07 10
1500.16 7
1500.25 4
1500.34 2
1500.43 1
1500.52 2
1500.61 4
1500.70 7
1500.78 11
1500.87 14
1500.96 16
1501.05 18
1501.14 19
1501.23 18
1501.32 17
1501.41 16
1501.49 14
1501.58 13
1501.67 11
1501.76 9
1501.85 6
1501.94 4
1502.03 1
1502.12 0
1502.21 0
1502.29 0
1502.38 0
1502.47 0
1502.56 0
1502.65 0
1502.74 0
1502.83 0
1502.92 2
1503.01 5
1503.09 7
1503.18 10
1503.27 12
1503.36 14
1503.45 15
1503.54 15
1503.63 14
1503.72 13
1503.81 12
1503.89 11
1503.98 10
1504.07 8
1504.16 7
1504.25 6
1504.34 5
1504.43 5
1504.52 6
1504.61 8
1504.69 11
1504.78 15
1504.87 19
1504.96 23
1505.05 27
1505.14 31
1505.23 33
1505.32 35
1505.41 36
1505.50 37
1505.58 36
1505.67 35
1505.76 33
1505.85 31
1505.94 29
1506.03 28
1506.12 28
1506.21 28
1506.30 30
1506.38 32
1506.47 34
1506.56 36
1506.65 37
1506.74 39
1506.83 40
1506.92 40
1507.01 41
1507.10 42
1507.19 43
1507.27 43
1507.36 43
1507.45 42
1507.54 40
1507.63 37
1507.72 33
1507.81 28
1507.90 24
1507.99 20
1508.08 17
1508.17 15
1508.25 15
1508.34 15
1508.43 17
1508.52 19
1508.61 21
1508.70 24
1508.79 27
1508.88 30
1508.97 33
1509.06 35
1509.14 37
1509.23 39
1509.32 40
1509.41 40
1509.50 41
1509.59 41
1509.68 41
1509.77 42
1509.86 42
1509.95 44
1510.04 45
1510.12 48
1510.21 50
1510.30 52
1510.39 53
1510.48 55
1510.57 56
1510.66 56
1510.75 55
1510.84 55
1510.93 53
1511.02 51
1511.10 48
1511.19 46
1511.28 43
1511.37 40
1511.46 37
1511.55 34
1511.64 31
1511.73 28
1511.82 25
1511.91 23
1512.00 21
1512.09 20
1512.17 20
1512.26 21
1512.35 24
1512.44 27
1512.53 30
1512.62 33
1512.71 34
1512.80 35
1512.89 35
1512.98 34
1513.07 33
1513.16 31
1513.24 29
1513.33 27
1513.42 25
1513.51 23
1513.60 21
1513.69 19
1513.78 17
1513.87 16
1513.96 16
1514.05 16
1514.14 17
1514.23 19
1514.31 22
1514.40 26
1514.49 30
1514.58 34
1514.67 37
1514.76 39
1514.85 40
1514.94 39
1515.03 37
1515.12 33
1515.21 29
1515.30 25
1515.39 21
1515.47 18
1515.56 15
1515.65 14
1515.74 14
1515.83 15
1515.92 15
1516.01 16
1516.10 15
1516.19 15
1516.28 14
1516.37 14
1516.46 14
1516.55 15
1516.64 16
1516.72 17
1516.81 19
1516.90 21
1516.99 22
1517.08 23
1517.17 23
1517.26 22
1517.35 22
1517.44 20
1517.53 18
1517.62 16
1517.71 14
1517.80 12
1517.89 11
1517.98 10
1518.06 9
1518.15 9
1518.24 9
1518.33 10
1518.42 11
1518.51 12
1518.60 13
1518.69 15
1518.78 17
1518.87 19
1518.96 21
1519.05 23
1519.14 24
1519.23 25
1519.32 26
1519.40 27
1519.49 29
1519.58 33
1519.67 36
1519.76 40
1519.85 43
1519.94 45
1520.03 46
1520.12 44
1520.21 42
1520.30 39
1520.39 37
1520.48 34
1520.57 33
1520.66 33
1520.75 34
1520.83 34
1520.92 35
1521.01 36
1521.10 36
1521.19 35
1521.28 34
1521.37 32
1521.46 30
1521.55 28
1521.64 26
1521.73 25
1521.82 23
1521.91 22
1522.00 20
1522.09 18
1522.18 17
1522.27 15
1522.36 14
1522.44 13
1522.53 13
1522.62 13
1522.71 13
1522.80 13
1522.89 13
1522.98 12
1523.07 10
1523.16 8
1523.25 6
1523.34 5
1523.43 5
1523.52 6
1523.61 8
1523.70 12
1523.79 16
1523.88 19
1523.97 23
1524.06 25
1524.14 27
1524.23 28
1524.32 28
1524.41 28
1524.50 29
1524.59 29
1524.68 30
1524.77 32
1524.86 34
1524.95 37
1525.04 40
1525.13 43
1525.22 45
1525.31 45
1525.40 45
1525.49 44
1525.58 42
1525.67 41
1525.76 41
1525.85 40
1525.94 40
1526.02 40
1526.11 40
1526.20 39
1526.29 37
1526.38 36
1526.47 34
1526.56 32
1526.65 29
1526.74 25
1526.83 20
1526.92 15
1527.01 10
1527.10 6
1527.19 4
1527.28 4
1527.37 5
1527.46 8
1527.55 11
1527.64 15
1527.73 19
1527.82 24
1527.91 28
1528.00 34
1528.09 40
1528.18 48
1528.26 55
1528.35 61
1528.44 65
1528.53 68
1528.62 68
1528.71 66
1528.80 62
1528.89 57
1528.98 52
1529.07 47
1529.16 43
1529.25 40
1529.34 36
1529.43 34
1529.52 31
1529.61 28
1529.70 26
1529.79 25
1529.88 24
1529.97 23
1530.06 23
1530.15 24
1530.24 24
1530.33 24
1530.42 23
1530.51 22
1530.60 21
1530.69 20
1530.78 19
1530.87 18
1530.95 19
1531.04 20
1531.13 22
1531.22 24
1531.31 27
1531.40 29
1531.49 31
1531.58 33
1531.67 34
1531.76 35
1531.85 35
1531.94 35
1532.03 34
1532.12 33
1532.21 32
1532.30 31
1532.39 30
1532.48 28
1532.57 27
1532.66 26
1532.75 26
1532.84 26
1532.93 27
1533.02 27
1533.11 28
1533.20 29
1533.29 29
1533.38 29
1533.47 29
1533.56 28
1533.65 27
1533.74 26
1533.83 25
1533.92 24
1534.01 22
1534.10 21
1534.19 18
1534.28 16
1534.37 12
1534.46 9
1534.55 6
1534.64 4
1534.72 3
1534.81 3
1534.90 6
1534.99 10
1535.08 16
1535.17 22
1535.26 28
1535.35 33
1535.44 37
1535.53 40
1535.62 42
1535.71 44
1535.80 45
1535.89 46
1535.98 47
1536.07 47
1536.16 46
1536.25 45
1536.34 43
1536.43 41
1536.52 38
1536.61 36
1536.70 34
1536.79 32
1536.88 31
1536.97 31
1537.06 30
1537.15 29
1537.24 28
1537.33 25
1537.42 22
1537.51 19
1537.60 16
1537.69 13
1537.78 11
1537.87 11
1537.96 11
1538.05 12
1538.14 12
1538.23 13
1538.32 14
1538.41 14
1538.50 15
1538.59 16
1538.68 17
1538.77 18
1538.86 19
1538.95 20
1539.04 22
1539.13 23
1539.22 25
1539.31 27
1539.40 28
1539.49 29
1539.58 28
1539.67 27
1539.76 25
1539.85 23
1539.94 21
1540.03 19
1540.12 19
1540.21 19
1540.30 19
1540.39 19
1540.48 19
1540.57 17
1540.66 15
1540.75 12
1540.84 8
1540.93 5
1541.02 3
1541.11 1
1541.20 0
1541.29 0
1541.38 0
1541.47 0
1541.56 0
1541.65 0
1541.74 0
1541.83 0
1541.92 1
1542.01 2
1542.10 3
1542.19 3
1542.28 3
1542.37 3
1542.46 2
1542.55 2
1542.64 2
1542.73 3
1542.82 5
1542.91 7
1543.00 10
1543.09 12
1543.18 15
1543.27 16
1543.36 17
1543.45 17
1543.54 16
1543.63 15
1543.72 14
1543.81 12
1543.90 12
1543.99 11
1544.08 9
1544.17 8
1544.26 7
1544.35 7
1544.44 7
1544.53 9
1544.62 12
1544.71 15
1544.80 20
1544.89 24
1544.98 27
1545.07 30
1545.16 31
1545.25 31
1545.34 30
1545.43 29
1545.52 28
1545.61 28
1545.70 28
1545.79 29
1545.88 30
1545.97 32
1546.06 34
1546.15 36
1546.24 38
1546.33 40
1546.42 42
1546.51 45
1546.60 48
1546.69 51
1546.78 54
1546.87 57
1546.96 60
1547.05 62
1547.14 63
1547.23 62
1547.32 60
1547.42 57
1547.51 53
1547.60 49
1547.69 45
1547.78 42
1547.87 40
1547.96 39
1548.05 38
1548.14 38
1548.23 38
1548.32 38
1548.41 38
1548.50 38
1548.59 40
1548.68 42
1548.77 45
1548.86 50
1548.95 54
1549.04 58
1549.13 61
1549.22 62
1549.31 61
1549.40 58
1549.49 54
1549.58 50
1549.67 45
1549.76 41
1549.85 37
1549.94 35
1550.03 33
1550.12 32
1550.21 31
1550.30 30
1550.39 30
1550.48 29
1550.57 27
1550.66 26
1550.75 24
1550.84 22
1550.93 22
1551.02 21
1551.12 21
1551.21 21
1551.30 21
1551.39 20
1551.48 19
1551.57 18
1551.66 17
1551.75 17
1551.84 17
1551.93 18
1552.02 20
1552.11 22
1552.20 24
1552.29 26
1552.38 28
1552.47 31
1552.56 33
1552.65 35
1552.74 38
1552.83 40
1552.92 41
1553.01 42
1553.10 42
1553.19 41
1553.28 39
1553.37 36
1553.46 33
1553.55 29
1553.64 26
1553.73 22
1553.83 19
1553.92 17
1554.01 15
1554.10 14
1554.19 13
1554.28 14
1554.37 15
1554.46 16
1554.55 17
1554.64 18
1554.73 20
1554.82 23
1554.91 27
1555.00 31
1555.09 36
1555.18 40
1555.27 44
1555.36 45
1555.45 45
1555.54 43
1555.63 40
1555.72 36
1555.81 33
1555.90 30
1555.99 28
1556.09 27
1556.18 27
1556.27 28
1556.36 30
1556.45 32
1556.54 34
1556.63 36
1556.72 37
1556.81 37
1556.90 36
1556.99 35
1557.08 32
1557.17 29
1557.26 25
1557.35 21
1557.44 18
1557.53 15
1557.62 12
1557.71 11
1557.80 11
1557.89 12
1557.99 15
1558.08 19
1558.17 24
1558.26 30
1558.35 35
1558.44 40
1558.53 44
1558.62 46
1558.71 46
1558.80 46
1558.89 45
1558.98 43
1559.07 42
1559.16 42
1559.25 42
1559.34 42
1559.43 41
1559.52 40
1559.61 38
1559.71 35
1559.80 32
1559.89 29
1559.98 28
1560.07 27
1560.16 27
1560.25 27
1560.34 27
1560.43 26
1560.52 24
1560.61 22
1560.70 19
1560.79 16
1560.88 13
1560.97 11
1561.06 9
1561.15 8
1561.24 7
1561.34 6
1561.43 6
1561.52 6
1561.61 7
1561.70 7
1561.79 9
1561.88 10
1561.97 11
1562.06 13
1562.15 14
1562.24 15
1562.33 15
1562.42 15
1562.51 15
1562.60 16
1562.69 16
1562.79 17
1562.88 19
1562.97 21
1563.06 24
1563.15 26
1563.24 28
1563.33 29
1563.42 28
1563.51 26
1563.60 24
1563.69 20
1563.78 16
1563.87 13
1563.96 10
1564.05 8
1564.14 8
1564.24 9
1564.33 11
1564.42 15
1564.51 19
1564.60 23
1564.69 27
1564.78 29
1564.87 30
1564.96 30
1565.05 29
1565.14 28
1565.23 27
1565.32 27
1565.41 29
1565.51 32
1565.60 36
1565.69 40
1565.78 43
1565.87 46
1565.96 47
1566.05 48
1566.14 47
1566.23 46
1566.32 44
1566.41 41
1566.50 38
1566.59 34
1566.68 30
1566.78 27
1566.87 24
1566.96 24
1567.05 24
1567.14 26
1567.23 28
1567.32 31
1567.41 32
1567.50 33
1567.59 32
1567.68 31
1567.77 30
1567.86 29
1567.96 28
1568.05 28
1568.14 28
1568.23 28
1568.32 28
1568.41 27
1568.50 25
1568.59 24
1568.68 22
1568.77 22
1568.86 22
1568.95 23
1569.05 25
1569.14 28
1569.23 31
1569.32 34
1569.41 35
1569.50 35
1569.59 34
1569.68 32
1569.77 29
1569.86 26
1569.95 23
1570.04 20
1570.14 18
1570.23 16
1570.32 15
1570.41 13
1570.50 11
1570.59 10
1570.68 9
1570.77 9
1570.86 9
1570.95 10
1571.04 11
1571.13 13
1571.23 15
1571.32 17
1571.41 19
1571.50 22
1571.59 25
1571.68 29
1571.77 32
1571.86 35
1571.95 38
1572.04 39
1572.13 39
1572.23 37
1572.32 33
1572.41 29
1572.50 24
1572.59 19
1572.68 15
1572.77 13
1572.86 13
1572.95 14
1573.04 17
1573.13 20
1573.23 25
1573.32 29
1573.41 33
1573.50 36
1573.59 37
1573.68 38
1573.77 38
1573.86 36
1573.95 34
1574.04 31
1574.13 28
1574.23 26
1574.32 24
1574.41 24
1574.50 25
1574.59 26
1574.68 28
1574.77 30
1574.86 30
1574.95 30
1575.04 30
1575.14 30
1575.23 30
1575.32 32
1575.41 36
1575.50 40
1575.59 45
1575.68 51
1575.77 55
1575.86 59
1575.95 60
1576.05 59
1576.14 56
1576.23 52
1576.32 47
1576.41 42
1576.50 39
1576.59 36
1576.68 34
1576.77 33
1576.87 31
1576.96 29
1577.05 26
1577.14 22
1577.23 18
1577.32 14
1577.41 11
1577.50 8
1577.59 6
1577.68 5
1577.78 5
1577.87 4
1577.96 4
1578.05 5
1578.14 5
1578.23 6
1578.32 6
1578.41 6
1578.50 5
1578.60 4
1578.69 3
1578.78 1
1578.87 0
1578.96 0
1579.05 1
1579.14 3
1579.23 6
1579.32 10
1579.42 13
1579.51 16
1579.60 18
1579.69 20
1579.78 21
1579.87 23
1579.96 25
1580.05 27
1580.14 28
1580.24 27
1580.33 26
1580.42 23
1580.51 19
1580.60 16
1580.69 13
1580.78 11
1580.87 11
1580.96 13
1581.06 16
1581.15 20
1581.24 23
1581.33 26
1581.42 28
1581.51 30
1581.60 30
1581.69 31
1581.79 31
1581.88 31
1581.97 31
1582.06 30
1582.15 29
1582.24 27
1582.33 25
1582.42 23
1582.51 21
1582.61 20
1582.70 20
1582.79 19
1582.88 19
1582.97 19
1583.06 19
1583.15 19
1583.24 19
1583.34 19
1583.43 20
1583.52 21
1583.61 23
1583.70 24
1583.79 26
1583.88 27
1583.97 29
1584.07 30
1584.16 34
1584.25 38
1584.34 43
1584.43 49
1584.52 54
1584.61 56
1584.70 56
1584.80 53
1584.89 47
1584.98 40
1585.07 34
1585.16 29
1585.25 26
1585.34 25
1585.43 26
1585.53 28
1585.62 31
1585.71 32
1585.80 32
1585.89 31
1585.98 29
1586.07 26
1586.17 22
1586.26 18
1586.35 15
1586.44 11
1586.53 8
1586.62 6
1586.71 5
1586.80 4
1586.90 5
1586.99 6
1587.08 8
1587.17 11
1587.26 14
1587.35 17
1587.44 19
1587.53 21
1587.63 22
1587.72 23
1587.81 25
1587.90 26
1587.99 29
1588.08 33
1588.17 38
1588.27 44
1588.36 51
1588.45 57
1588.54 63
1588.63 67
1588.72 69
1588.81 69
1588.91 67
1589.00 63
1589.09 57
1589.18 52
1589.27 46
1589.36 41
1589.45 37
1589.55 35
1589.64 35
1589.73 35
1589.82 36
1589.91 37
1590.00 36
1590.09 34
1590.19 31
1590.28 26
1590.37 21
1590.46 16
1590.55 12
1590.64 9
1590.73 7
1590.83 7
1590.92 9
1591.01 11
1591.10 13
1591.19 15
1591.28 17
1591.37 17
1591.47 17
1591.56 15
1591.65 13
1591.74 10
1591.83 8
1591.92 6
1592.01 5
1592.11 4
1592.20 5
1592.29 6
1592.38 8
1592.47 10
1592.56 12
1592.65 13
1592.75 14
1592.84 13
1592.93 13
1593.02 11
1593.11 10
1593.20 9
1593.30 9
1593.39 9
1593.48 11
1593.57 12
1593.66 15
1593.75 17
1593.84 20
1593.94 23
1594.03 25
1594.12 26
1594.21 28
1594.30 28
1594.39 28
1594.49 28
1594.58 28
1594.67 29
1594.76 30
1594.85 31
1594.94 32
1595.03 32
1595.13 33
1595.22 32
1595.31 31
1595.40 29
1595.49 26
1595.58 23
1595.68 20
1595.77 17
1595.86 14
1595.95 11
1596.04 8
1596.13 6
1596.23 4
1596.32 3
1596.41 2
1596.50 0
1596.59 0
1596.68 0
1596.77 0
1596.87 0
1596.96 0
1597.05 0
1597.14 0
1597.23 0
1597.32 2
1597.42 6
1597.51 12
1597.60 19
1597.69 26
1597.78 32
1597.87 37
1597.97 40
1598.06 39
1598.15 35
1598.24 28
1598.33 20
1598.42 11
1598.52 4
1598.61 0
1598.70 0
1598.79 0
1598.88 0
1598.97 4
1599.07 8
1599.16 10
1599.25 11
1599.34 11
1599.43 10
1599.52 8
1599.62 8
1599.71 9
1599.80 12
1599.89 15
1599.98 19
1600.07 23
1600.17 27
1600.26 29
1600.35 30
1600.44 29
1600.53 28
1600.62 25
1600.72 22
1600.81 19
1600.90 17
1600.99 14
1601.08 12
1601.18 11
1601.27 10
1601.36 10
1601.45 11
1601.54 13
1601.63 16
1601.73 20
1601.82 24
1601.91 28
1602.00 32
1602.09 36
1602.18 39
1602.28 42
1602.37 43
1602.46 44
1602.55 44
1602.64 45
1602.74 45
1602.83 46
1602.92 47
1603.01 48
1603.10 49
1603.19 51
1603.29 54
1603.38 56
1603.47 58
1603.56 61
1603.65 63
1603.75 64
1603.84 65
1603.93 66
1604.02 66
1604.11 67
1604.20 68
1604.30 70
1604.39 71
1604.48 73
1604.57 73
1604.66 72
1604.76 69
1604.85 65
1604.94 60
1605.03 55
1605.12 50
1605.21 46
1605.31 43
1605.40 41
1605.49 39
1605.58 37
1605.67 36
1605.77 35
1605.86 34
1605.95 33
1606.04 33
1606.13 33
1606.23 33
1606.32 33
1606.41 33
1606.50 33
1606.59 33
1606.68 32
1606.78 31
1606.87 30
1606.96 29
1607.05 27
1607.14 26
1607.24 25
1607.33 25
1607.42 26
1607.51 28
1607.60 30
1607.70 32
1607.79 34
1607.88 35
1607.97 36
1608.06 36
1608.16 35
1608.25 35
1608.34 34
1608.43 35
1608.52 36
1608.61 37
1608.71 38
1608.80 39
1608.89 40
1608.98 40
1609.07 40
1609.17 40
1609.26 40
1609.35 40
1609.44 40
1609.53 41
1609.63 42
1609.72 43
1609.81 45
1609.90 48
1609.99 51
1610.09 53
1610.18 54
1610.27 55
1610.36 55
1610.45 55
1610.55 55
1610.64 55
1610.73 55
1610.82 54
1610.91 52
1611.01 49
1611.10 45
1611.19 41
1611.28 37
1611.37 34
1611.47 32
1611.56 31
1611.65 30
1611.74 31
1611.83 31
1611.93 33
1612.02 34
1612.11 35
1612.20 37
1612.30 38
1612.39 39
1612.48 40
1612.57 41
1612.66 41
1612.76 40
1612.85 39
1612.94 38
1613.03 37
1613.12 36
1613.22 35
1613.31 33
1613.40 31
1613.49 29
1613.58 28
1613.68 28
1613.77 29
1613.86 31
1613.95 34
1614.04 37
1614.14 38
1614.23 38
1614.32 36
1614.41 32
1614.51 27
1614.60 21
1614.69 17
1614.78 14
1614.87 13
1614.97 14
1615.06 16
1615.15 20
1615.24 23
1615.33 26
1615.43 28
1615.52 29
1615.61 31
1615.70 32
1615.80 33
1615.89 34
1615.98 35
1616.07 36
1616.16 36
1616.26 36
1616.35 36
1616.44 36
1616.53 36
1616.62 35
1616.72 33
1616.81 31
1616.90 28
1616.99 26
1617.09 25
1617.18 25
1617.27 27
1617.36 30
1617.45 33
1617.55 35
1617.64 36
1617.73 36
1617.82 35
1617.92 33
1618.01 31
1618.10 29
1618.19 27
1618.28 24
1618.38 22
1618.47 20
1618.56 18
1618.65 16
1618.75 15
1618.84 15
1618.93 16
1619.02 18
1619.11 21
1619.21 24
1619.30 29
1619.39 34
1619.48 39
1619.58 45
1619.67 50
1619.76 53
1619.85 56
1619.95 58
1620.04 58
1620.13 56
1620.22 54
1620.31 50
1620.41 47
1620.50 43
1620.59 39
1620.68 36
1620.78 34
1620.87 33
1620.96 32
1621.05 33
1621.15 35
1621.24 37
1621.33 41
1621.42 44
1621.51 48
1621.61 51
1621.70 54
1621.79 56
1621.88 57
1621.98 58
1622.07 57
1622.16 56
1622.25 53
1622.35 50
1622.44 47
1622.53 45
1622.62 43
1622.71 41
1622.81 41
1622.90 42
1622.99 45
1623.08 48
1623.18 51
1623.27 54
1623.36 57
1623.45 58
1623.55 57
1623.64 54
1623.73 50
1623.82 44
1623.92 37
1624.01 31
1624.10 27
1624.19 23
1624.29 22
1624.38 22
1624.47 23
1624.56 24
1624.65 26
1624.75 28
1624.84 30
1624.93 31
1625.02 32
1625.12 31
1625.21 30
1625.30 27
1625.39 23
1625.49 18
1625.58 14
1625.67 9
1625.76 6
1625.86 4
1625.95 2
1626.04 1
1626.13 0
1626.23 0
1626.32 0
1626.41 0
1626.50 0
1626.60 0
1626.69 0
1626.78 0
1626.87 3
1626.97 9
1627.06 15
1627.15 21
1627.24 26
1627.34 28
1627.43 27
1627.52 25
1627.61 22
1627.71 19
1627.80 17
1627.89 15
1627.98 14
1628.08 15
1628.17 17
1628.26 20
1628.35 24
1628.45 29
1628.54 34
1628.63 41
1628.72 47
1628.82 52
1628.91 57
1629.00 61
1629.09 64
1629.19 66
1629.28 67
1629.37 67
1629.46 67
1629.56 66
1629.65 64
1629.74 61
1629.83 58
1629.93 55
1630.02 52
1630.11 51
1630.20 51
1630.30 53
1630.39 55
1630.48 57
1630.57 59
1630.67 60
1630.76 60
1630.85 59
1630.94 56
1631.04 54
1631.13 52
1631.22 51
1631.32 51
1631.41 51
1631.50 53
1631.59 56
1631.69 60
1631.78 66
1631.87 72
1631.96 79
1632.06 84
1632.15 88
1632.24 89
1632.33 87
1632.43 82
1632.52 76
1632.61 68
1632.70 62
1632.80 56
1632.89 53
1632.98 51
1633.08 50
1633.17 49
1633.26 49
1633.35 48
1633.45 45
1633.54 42
1633.63 39
1633.72 37
1633.82 37
1633.91 38
1634.00 40
1634.09 44
1634.19 49
1634.28 54
1634.37 59
1634.47 63
1634.56 68
1634.65 72
1634.74 76
1634.84 78
1634.93 78
1635.02 77
1635.11 73
1635.21 69
1635.30 64
1635.39 59
1635.49 55
1635.58 52
1635.67 50
1635.76 50
1635.86 50
1635.95 50
1636.04 51
1636.13 51
1636.23 51
1636.32 51
1636.41 50
1636.51 48
1636.60 47
1636.69 45
1636.78 44
1636.88 44
1636.97 44
1637.06 45
1637.15 46
1637.25 48
1637.34 49
1637.43 50
1637.53 51
1637.62 51
1637.71 50
1637.80 47
1637.90 45
1637.99 41
1638.08 39
1638.18 37
1638.27 35
1638.36 35
1638.45 36
1638.55 38
1638.64 41
1638.73 44
1638.82 47
1638.92 50
1639.01 54
1639.10 56
1639.20 58
1639.29 59
1639.38 59
1639.47 57
1639.57 54
1639.66 50
1639.75 46
1639.85 41
1639.94 36
1640.03 31
1640.12 27
1640.22 23
1640.31 19
1640.40 16
1640.50 13
1640.59 11
1640.68 10
1640.77 10
1640.87 12
1640.96 15
1641.05 20
1641.15 25
1641.24 30
1641.33 34
1641.42 37
1641.52 39
1641.61 39
1641.70 37
1641.80 35
1641.89 33
1641.98 31
1642.07 30
1642.17 30
1642.26 30
1642.35 30
1642.45 30
1642.54 30
1642.63 30
1642.73 30
1642.82 30
1642.91 30
1643.00 29
1643.10 28
1643.19 26
1643.28 24
1643.38 21
1643.47 19
1643.56 16
1643.65 13
1643.75 11
1643.84 9
1643.93 7
1644.03 6
1644.12 6
1644.21 7
1644.31 10
1644.40 13
1644.49 16
1644.58 19
1644.68 21
1644.77 22
1644.86 23
1644.96 22
1645.05 21
1645.14 20
1645.24 19
1645.33 20
1645.42 21
1645.51 22
1645.61 24
1645.70 26
1645.79 26
1645.89 27
1645.98 28
1646.07 30
1646.17 33
1646.26 37
1646.35 43
1646.44 48
1646.54 54
1646.63 57
1646.72 59
1646.82 59
1646.91 58
1647.00 55
1647.10 53
1647.19 50
1647.28 47
1647.37 45
1647.47 42
1647.56 40
1647.65 37
1647.75 34
1647.84 31
1647.93 29
1648.03 27
1648.12 25
1648.21 23
1648.31 21
1648.40 20
1648.49 18
1648.58 16
1648.68 13
1648.77 11
1648.86 9
1648.96 8
1649.05 7
1649.14 6
1649.24 5
1649.33 5
1649.42 5
1649.52 4
1649.61 4
1649.70 3
1649.80 3
1649.89 2
1649.98 3
1650.07 3
1650.17 4
1650.26 5
1650.35 6
1650.45 7
1650.54 7
1650.63 8
1650.73 8
1650.82 8
1650.91 8
1651.01 8
1651.10 7
1651.19 6
1651.29 4
1651.38 2
1651.47 0
1651.56 0
1651.66 0
1651.75 0
1651.84 0
1651.94 0
1652.03 0
1652.12 0
1652.22 6
1652.31 11
1652.40 16
1652.50 19
1652.59 21
1652.68 22
1652.78 21
1652.87 21
1652.96 20
1653.06 20
1653.15 20
1653.24 21
1653.34 20
1653.43 20
1653.52 20
1653.62 19
1653.71 19
1653.80 20
1653.90 22
1653.99 25
1654.08 28
1654.17 30
1654.27 33
1654.36 35
1654.45 36
1654.55 36
1654.64 37
1654.73 36
1654.83 36
1654.92 35
1655.01 34
1655.11 33
1655.20 33
1655.29 32
1655.39 31
1655.48 29
1655.57 27
1655.67 23
1655.76 19
1655.85 16
1655.95 13
1656.04 11
1656.13 11
1656.23 12
1656.32 14
1656.41 17
1656.51 19
1656.60 22
1656.69 23
1656.79 24
1656.88 23
1656.97 20
1657.07 17
1657.16 14
1657.25 10
1657.35 8
1657.44 8
1657.53 10
1657.63 14
1657.72 20
1657.81 27
1657.91 34
1658.00 41
1658.09 47
1658.19 52
1658.28 56
1658.37 58
1658.47 58
1658.56 57
1658.65 55
1658.75 52
1658.84 48
1658.93 43
1659.03 37
1659.12 31
1659.21 25
1659.31 20
1659.40 16
1659.49 14
1659.59 13
1659.68 14
1659.77 16
1659.87 18
1659.96 19
1660.05 20
1660.15 20
1660.24 19
1660.33 18
1660.43 16
1660.52 15
1660.62 13
1660.71 12
1660.80 10
1660.90 9
1660.99 8
1661.08 8
1661.18 8
1661.27 9
1661.36 11
1661.46 13
1661.55 16
1661.64 19
1661.74 21
1661.83 22
1661.92 21
1662.02 20
1662.11 16
1662.20 13
1662.30 9
1662.39 6
1662.48 5
1662.58 5
1662.67 7
1662.76 11
1662.86 15
1662.95 19
1663.05 23
1663.14 25
1663.23 25
1663.33 24
1663.42 21
1663.51 18
1663.61 16
1663.70 15
1663.79 16
1663.89 18
1663.98 21
1664.07 26
1664.17 31
1664.26 35
1664.35 38
1664.45 39
1664.54 39
1664.64 36
1664.73 31
1664.82 26
1664.92 20
1665.01 14
1665.10 10
1665.20 8
1665.29 8
1665.38 10
1665.48 13
1665.57 16
1665.66 20
1665.76 22
1665.85 23
1665.94 23
1666.04 22
1666.13 20
1666.23 18
1666.32 16
1666.41 14
1666.51 12
1666.60 11
1666.69 11
1666.79 11
1666.88 12
1666.97 13
1667.07 16
1667.16 20
1667.26 23
1667.35 27
1667.44 30
1667.54 32
1667.63 33
1667.72 34
1667.82 34
1667.91 34
1668.00 35
1668.10 35
1668.19 35
1668.29 35
1668.38 34
1668.47 32
1668.57 29
1668.66 26
1668.75 23
1668.85 20
1668.94 18
1669.03 18
1669.13 19
1669.22 23
1669.32 28
1669.41 34
1669.50 41
1669.60 46
1669.69 49
1669.78 51
1669.88 52
1669.97 51
1670.06 51
1670.16 51
1670.25 52
1670.35 53
1670.44 53
1670.53 54
1670.63 53
1670.72 51
1670.81 48
1670.91 46
1671.00 44
1671.10 43
1671.19 43
1671.28 44
1671.38 45
1671.47 46
1671.56 45
1671.66 44
1671.75 42
1671.85 40
1671.94 38
1672.03 38
1672.13 37
1672.22 37
1672.31 37
1672.41 36
1672.50 36
1672.60 34
1672.69 33
1672.78 32
1672.88 31
1672.97 31
1673.06 31
1673.16 31
1673.25 30
1673.35 30
1673.44 29
1673.53 28
1673.63 27
1673.72 26
1673.81 26
1673.91 25
1674.00 26
1674.10 27
1674.19 29
1674.28 31
1674.38 34
1674.47 37
1674.57 39
1674.66 40
1674.75 41
1674.85 41
1674.94 40
1675.03 40
1675.13 40
1675.22 41
1675.32 42
1675.41 44
1675.50 45
1675.60 46
1675.69 46
1675.79 44
1675.88 42
1675.97 38
1676.07 33
1676.16 29
1676.25 25
1676.35 22
1676.44 20
1676.54 18
1676.63 16
1676.72 15
1676.82 13
1676.91 11
1677.01 9
1677.10 6
1677.19 4
1677.29 2
1677.38 0
1677.48 0
1677.57 1
1677.66 3
1677.76 6
1677.85 10
1677.94 14
1678.04 18
1678.13 21
1678.23 24
1678.32 25
1678.41 25
1678.51 25
1678.60 24
1678.70 23
1678.79 23
1678.88 24
1678.98 25
1679.07 26
1679.17 26
1679.26 26
1679.35 26
1679.45 25
1679.54 24
1679.64 22
1679.73 21
1679.82 19
1679.92 17
1680.01 15
1680.11 14
1680.20 12
1680.29 10
1680.39 7
1680.48 4
1680.58 1
1680.67 0
1680.76 0
1680.86 0
1680.95 0
1681.05 4
1681.14 9
1681.23 15
1681.33 19
1681.42 22
1681.52 22
1681.61 20
1681.70 17
1681.80 14
1681.89 12
1681.99 10
1682.08 9
1682.17 8
1682.27 7
1682.36 6
1682.46 5
1682.55 5
1682.64 5
1682.74 6
1682.83 8
1682.93 10
1683.02 11
1683.11 12
1683.21 13
1683.30 13
1683.40 13
1683.49 14
1683.58 16
1683.68 19
1683.77 22
1683.87 25
1683.96 28
1684.05 31
1684.15 33
1684.24 35
1684.34 36
1684.43 38
1684.53 39
1684.62 40
1684.71 40
1684.81 39
1684.90 37
1685.00 35
1685.09 32
1685.18 29
1685.28 26
1685.37 23
1685.47 21
1685.56 19
1685.65 17
1685.75 15
1685.84 14
1685.94 13
1686.03 14
1686.13 16
1686.22 19
1686.31 24
1686.41 28
1686.50 33
1686.60 35
1686.69 35
1686.78 32
1686.88 27
1686.97 21
1687.07 15
1687.16 10
1687.26 6
1687.35 3
1687.44 2
1687.54 1
1687.63 1
1687.73 1
1687.82 1
1687.91 1
1688.01 1
1688.10 2
1688.20 3
1688.29 3
1688.39 4
1688.48 6
1688.57 9
1688.67 13
1688.76 18
1688.86 24
1688.95 29
1689.04 34
1689.14 38
1689.23 39
1689.33 40
1689.42 38
1689.52 36
1689.61 33
1689.70 28
1689.80 24
1689.89 19
1689.99 13
1690.08 8
1690.18 3
1690.27 0
1690.36 0
1690.46 0
1690.55 0
1690.65 0
1690.74 1
1690.84 4
1690.93 7
1691.02 10
1691.12 13
1691.21 15
1691.31 18
1691.40 20
1691.50 23
1691.59 27
1691.68 31
1691.78 35
1691.87 39
1691.97 42
1692.06 44
1692.16 45
1692.25 44
1692.34 42
1692.44 39
1692.53 35
1692.63 31
1692.72 28
1692.82 25
1692.91 23
1693.00 22
1693.10 21
1693.19 21
1693.29 22
1693.38 23
1693.48 24
1693.57 26
1693.67 27
1693.76 29
1693.85 32
1693.95 37
1694.04 42
1694.14 48
1694.23 53
1694.33 57
1694.42 58
1694.51 57
1694.61 54
1694.70 49
1694.80 43
1694.89 37
1694.99 32
1695.08 28
1695.18 25
1695.27 23
1695.36 22
1695.46 22
1695.55 21
1695.65 20
1695.74 19
1695.84 16
1695.93 13
1696.02 9
1696.12 5
1696.21 2
1696.31 0
1696.40 0
1696.50 0
1696.59 0
1696.69 0
1696.78 4
1696.87 9
1696.97 14
1697.06 20
1697.16 24
1697.25 26
1697.35 26
1697.44 25
1697.54 22
1697.63 18
1697.72 15
1697.82 13
1697.91 12
1698.01 11
1698.10 10
1698.20 10
1698.29 10
1698.39 9
1698.48 9
1698.58 8
1698.67 7
1698.76 7
1698.86 6
1698.95 5
1699.05 4
1699.14 3
1699.24 3
1699.33 4
1699.43 6
1699.52 8
1699.61 10
1699.71 13
1699.80 17
1699.90 21
1699.99 25
1700.09 29
1700.18 32
1700.28 35
1700.37 37
1700.47 38
1700.56 38
1700.65 38
1700.75 37
1700.84 35
1700.94 33
1701.03 29
1701.13 25
1701.22 20
1701.32 16
1701.41 11
1701.51 8
1701.60 6
1701.69 5
1701.79 5
1701.88 5
1701.98 6
1702.07 6
1702.17 6
1702.26 5
1702.36 4
1702.45 3
1702.55 2
1702.64 1
1702.74 0
1702.83 0
1702.92 0
1703.02 1
1703.11 2
1703.21 5
1703.30 7
1703.40 10
1703.49 13
1703.59 15
1703.68 16
1703.78 15
1703.87 14
1703.97 11
1704.06 10
1704.15 10
1704.25 13
1704.34 17
1704.44 22
1704.53 27
1704.63 30
1704.72 32
1704.82 32
1704.91 30
1705.01 27
1705.10 23
1705.20 20
1705.29 16
1705.39 13
1705.48 10
1705.57 8
1705.67 7
1705.76 7
1705.86 8
1705.95 10
1706.05 13
1706.14 16
1706.24 19
1706.33 21
1706.43 22
1706.52 22
1706.62 22
1706.71 22
1706.81 23
1706.90 24
1707.00 26
1707.09 27
1707.18 27
1707.28 25
1707.37 22
1707.47 18
1707.56 14
1707.66 11
1707.75 10
1707.85 12
1707.94 16
1708.04 22
1708.13 28
1708.23 33
1708.32 36
1708.42 37
1708.51 35
1708.61 31
1708.70 25
1708.80 19
1708.89 13
1708.99 8
1709.08 4
1709.17 2
1709.27 1
1709.36 1
1709.46 2
1709.55 3
1709.65 5
1709.74 7
1709.84 8
1709.93 10
1710.03 11
1710.12 13
1710.22 14
1710.31 15
1710.41 17
1710.50 18
1710.60 20
1710.69 21
1710.79 21
1710.88 20
1710.98 18
1711.07 16
1711.17 14
1711.26 12
1711.36 11
1711.45 11
1711.55 13
1711.64 16
1711.73 20
1711.83 24
1711.92 27
1712.02 29
1712.11 30
1712.21 29
1712.30 27
1712.40 24
1712.49 21
1712.59 18
1712.68 15
1712.78 13
1712.87 11
1712.97 10
1713.06 9
1713.16 8
1713.25 7
1713.35 6
1713.44 7
1713.54 8
1713.63 11
1713.73 15
1713.82 20
1713.92 26
1714.01 31
1714.11 36
1714.20 41
1714.30 44
1714.39 46
1714.49 48
1714.58 50
1714.68 51
1714.77 52
1714.87 52
1714.96 50
1715.06 47
1715.15 44
1715.25 40
1715.34 36
1715.44 32
1715.53 30
1715.63 29
1715.72 28
1715.82 28
1715.91 28
1716.01 27
1716.10 27
1716.20 26
1716.29 24
1716.39 24
1716.48 24
1716.58 26
1716.67 28
1716.77 30
1716.86 32
1716.96 33
1717.05 34
1717.15 34
1717.24 32
1717.34 30
1717.43 27
1717.53 24
1717.62 21
1717.72 18
1717.81 17
1717.91 16
1718.00 17
1718.10 18
1718.19 19
1718.29 20
1718.38 20
1718.48 20
1718.57 19
1718.67 18
1718.76 18
1718.86 19
1718.95 21
1719.05 24
1719.14 28
1719.24 32
1719.33 37
1719.43 41
1719.52 45
1719.62 47
1719.71 49
1719.81 49
1719.90 49
1720.00 48
1720.09 47
1720.19 44
1720.28 42
1720.38 39
1720.47 36
1720.57 33
1720.66 31
1720.76 29
1720.85 28
1720.95 26
1721.04 24
1721.14 21
1721.23 18
1721.33 14
1721.42 10
1721.52 5
1721.61 1
1721.71 0
1721.80 0
1721.90 0
1721.99 0
1722.09 0
1722.19 1
1722.28 3
1722.38 5
1722.47 7
1722.57 9
1722.66 10
1722.76 12
1722.85 15
1722.95 19
1723.04 24
1723.14 29
1723.23 34
1723.33 37
1723.42 39
1723.52 39
1723.61 36
1723.71 32
1723.80 27
1723.90 22
1723.99 16
1724.09 11
1724.18 6
1724.28 2
1724.37 0
1724.47 0
1724.56 0
1724.66 0
1724.76 0
1724.85 0
1724.95 0
1725.04 0
1725.14 2
1725.23 10
1725.33 18
1725.42 25
1725.52 30
1725.61 34
1725.71 36
1725.80 35
1725.90 33
1725.99 30
1726.09 26
1726.18 23
1726.28 20
1726.37 19
1726.47 21
1726.56 24
1726.66 29
1726.76 36
1726.85 42
1726.95 47
1727.04 51
1727.14 51
1727.23 50
1727.33 45
1727.42 40
1727.52 34
1727.61 28
1727.71 24
1727.80 21
1727.90 21
1727.99 22
1728.09 26
1728.18 30
1728.28 34
1728.38 38
1728.47 41
1728.57 43
1728.66 43
1728.76 42
1728.85 40
1728.95 39
1729.04 38
1729.14 39
1729.23 40
1729.33 42
1729.42 44
1729.52 45
1729.61 45
1729.71 44
1729.81 42
1729.90 39
1730.00 37
1730.09 34
1730.19 32
1730.28 31
1730.38 31
1730.47 32
1730.57 33
1730.66 35
1730.76 36
1730.85 38
1730.95 39
1731.05 40
1731.14 40
1731.24 40
1731.33 39
1731.43 38
1731.52 38
1731.62 38
1731.71 38
1731.81 38
1731.90 37
1732.00 36
1732.09 34
1732.19 32
1732.29 29
1732.38 27
1732.48 25
1732.57 25
1732.67 26
1732.76 28
1732.86 30
1732.95 33
1733.05 36
1733.14 37
1733.24 38
1733.34 38
1733.43 37
1733.53 37
1733.62 37
1733.72 38
1733.81 41
1733.91 45
1734.00 48
1734.10 51
1734.19 52
1734.29 51
1734.39 48
1734.48 44
1734.58 39
1734.67 34
1734.77 30
1734.86 26
1734.96 25
1735.05 25
1735.15 26
1735.24 29
1735.34 33
1735.44 37
1735.53 42
1735.63 46
1735.72 50
1735.82 54
1735.91 57
1736.01 60
1736.10 63
1736.20 66
1736.30 68
1736.39 70
1736.49 71
1736.58 70
1736.68 69
1736.77 66
1736.87 62
1736.96 57
1737.06 52
1737.16 48
1737.25 44
1737.35 41
1737.44 39
1737.54 38
1737.63 38
1737.73 39
1737.82 39
1737.92 39
1738.02 39
1738.11 38
1738.21 35
1738.30 32
1738.40 28
1738.49 23
1738.59 18
1738.68 13
1738.78 10
1738.88 8
1738.97 7
1739.07 6
1739.16 7
1739.26 7
1739.35 7
1739.45 6
1739.55 6
1739.64 5
1739.74 6
1739.83 7
1739.93 10
1740.02 13
1740.12 16
1740.21 19
1740.31 21
1740.41 22
1740.50 22
1740.60 21
1740.69 20
1740.79 20
1740.88 19
1740.98 18
1741.08 17
1741.17 16
1741.27 14
1741.36 13
1741.46 11
1741.55 10
1741.65 10
1741.75 10
1741.84 10
1741.94 10
1742.03 11
1742.13 11
1742.22 12
1742.32 14
1742.42 16
1742.51 19
1742.61 23
1742.70 27
1742.80 31
1742.89 35
1742.99 39
1743.09 41
1743.18 43
1743.28 44
1743.37 44
1743.47 43
1743.56 42
1743.66 40
1743.76 40
1743.85 40
1743.95 42
1744.04 45
1744.14 49
1744.23 53
1744.33 56
1744.43 58
1744.52 58
1744.62 55
1744.71 51
1744.81 45
1744.90 40
1745.00 35
1745.10 31
1745.19 29
1745.29 28
1745.38 27
1745.48 28
1745.57 28
1745.67 27
1745.77 27
1745.86 27
1745.96 28
1746.05 29
1746.15 32
1746.25 35
1746.34 39
1746.44 42
1746.53 45
1746.63 48
1746.72 49
1746.82 50
1746.92 50
1747.01 50
1747.11 49
1747.20 48
1747.30 47
1747.40 47
1747.49 46
1747.59 46
1747.68 44
1747.78 42
1747.87 39
1747.97 35
1748.07 30
1748.16 26
1748.26 23
1748.35 21
1748.45 20
1748.55 21
1748.64 23
1748.74 26
1748.83 28
1748.93 30
1749.03 31
1749.12 32
1749.22 33
1749.31 35
1749.41 37
1749.50 40
1749.60 44
1749.70 47
1749.79 50
1749.89 52
1749.98 52
1750.08 52
1750.18 51
1750.27 51
1750.37 49
1750.46 48
1750.56 46
1750.66 44
1750.75 41
1750.85 38
1750.94 35
1751.04 32
1751.14 30
1751.23 30
1751.33 31
1751.42 32
1751.52 35
1751.61 37
1751.71 40
1751.81 43
1751.90 45
1752.00 46
1752.09 46
1752.19 45
1752.29 43
1752.38 40
1752.48 35
1752.57 30
1752.67 24
1752.77 19
1752.86 15
1752.96 12
1753.05 11
1753.15 11
1753.25 12
1753.34 15
1753.44 17
1753.53 20
1753.63 22
1753.73 24
1753.82 25
1753.92 26
1754.01 26
1754.11 26
1754.21 27
1754.30 26
1754.40 25
1754.49 24
1754.59 21
1754.69 17
1754.78 13
1754.88 8
1754.98 3
1755.07 0
1755.17 0
1755.26 0
1755.36 0
1755.46 0
1755.55 0
1755.65 0
1755.74 0
1755.84 2
1755.94 8
1756.03 14
1756.13 20
1756.22 25
1756.32 30
1756.42 34
1756.51 36
1756.61 38
1756.70 40
1756.80 40
1756.90 38
1756.99 36
1757.09 33
1757.18 28
1757.28 24
1757.38 21
1757.47 18
1757.57 17
1757.67 18
1757.76 21
1757.86 24
1757.95 28
1758.05 32
1758.15 36
1758.24 40
1758.34 44
1758.43 47
1758.53 51
1758.63 54
1758.72 58
1758.82 62
1758.92 65
1759.01 68
1759.11 71
1759.20 72
1759.30 74
1759.40 75
1759.49 75
1759.59 76
1759.68 78
1759.78 82
1759.88 88
1759.97 95
1760.07 103
1760.17 111
1760.26 118
1760.36 122
1760.45 123
1760.55 121
1760.65 116
1760.74 110
1760.84 103
1760.94 95
1761.03 87
1761.13 79
1761.22 73
1761.32 66
1761.42 60
1761.51 55
1761.61 51
1761.70 48
1761.80 46
1761.90 45
1761.99 45
1762.09 46
1762.19 47
1762.28 49
1762.38 52
1762.47 54
1762.57 56
1762.67 57
1762.76 57
1762.86 58
1762.96 59
1763.05 61
1763.15 63
1763.24 65
1763.34 67
1763.44 69
1763.53 69
1763.63 68
1763.73 67
1763.82 64
1763.92 61
1764.02 57
1764.11 53
1764.21 50
1764.30 46
1764.40 43
1764.50 40
1764.59 39
1764.69 38
1764.79 37
1764.88 38
1764.98 38
1765.07 39
1765.17 39
1765.27 40
1765.36 40
1765.46 40
1765.56 39
1765.65 37
1765.75 35
1765.85 32
1765.94 29
1766.04 26
1766.13 24
1766.23 24
1766.33 26
1766.42 30
1766.52 37
1766.62 44
1766.71 51
1766.81 58
1766.91 63
1767.00 65
1767.10 65
1767.19 63
1767.29 59
1767.39 56
1767.48 53
1767.58 52
1767.68 51
1767.77 52
1767.87 54
1767.97 55
1768.06 56
1768.16 56
1768.25 55
1768.35 55
1768.45 55
1768.54 56
1768.64 57
1768.74 59
1768.83 61
1768.93 63
1769.03 64
1769.12 64
1769.22 63
1769.32 63
1769.41 62
1769.51 62
1769.60 62
1769.70 62
1769.80 62
1769.89 62
1769.99 62
1770.09 62
1770.18 63
1770.28 64
1770.38 66
1770.47 67
1770.57 68
1770.67 69
1770.76 68
1770.86 66
1770.96 64
1771.05 62
1771.15 59
1771.24 56
1771.34 54
1771.44 51
1771.53 48
1771.63 46
1771.73 43
1771.82 40
1771.92 38
1772.02 36
1772.11 35
1772.21 33
1772.31 32
1772.40 32
1772.50 31
1772.60 31
1772.69 30
1772.79 29
1772.89 27
1772.98 23
1773.08 20
1773.18 15
1773.27 12
1773.37 9
1773.46 7
1773.56 7
1773.66 9
1773.75 11
1773.85 15
1773.95 18
1774.04 21
1774.14 24
1774.24 26
1774.33 27
1774.43 27
1774.53 26
1774.62 24
1774.72 21
1774.82 18
1774.91 16
1775.01 15
1775.11 17
1775.20 20
1775.30 26
1775.40 33
1775.49 41
1775.59 48
1775.69 54
1775.78 57
1775.88 59
1775.98 59
1776.07 57
1776.17 54
1776.27 52
1776.36 50
1776.46 49
1776.56 48
1776.65 49
1776.75 50
1776.85 51
1776.94 52
1777.04 51
1777.14 50
1777.23 48
1777.33 45
1777.43 43
1777.52 42
1777.62 41
1777.72 40
1777.81 40
1777.91 41
1778.01 42
1778.10 42
1778.20 43
1778.30 43
1778.39 43
1778.49 43
1778.59 43
1778.68 43
1778.78 43
1778.88 44
1778.97 45
1779.07 46
1779.17 46
1779.26 47
1779.36 47
1779.46 47
1779.55 45
1779.65 43
1779.75 41
1779.84 38
1779.94 36
1780.04 34
1780.13 33
1780.23 34
1780.33 36
1780.42 39
1780.52 42
1780.62 46
1780.71 49
1780.81 51
1780.91 52
1781.00 52
1781.10 51
1781.20 51
1781.29 51
1781.39 52
1781.49 53
1781.58 53
1781.68 53
1781.78 51
1781.87 47
1781.97 43
1782.07 38
1782.17 35
1782.26 34
1782.36 36
1782.46 39
1782.55 43
1782.65 48
1782.75 53
1782.84 58
1782.94 62
1783.04 65
1783.13 68
1783.23 69
1783.33 70
1783.42 69
1783.52 66
1783.62 62
1783.71 57
1783.81 52
1783.91 49
1784.00 47
1784.10 46
1784.20 48
1784.30 51
1784.39 55
1784.49 60
1784.59 65
1784.68 70
1784.78 73
1784.88 76
1784.97 77
1785.07 76
1785.17 74
1785.26 71
1785.36 66
1785.46 61
1785.55 56
1785.65 51
1785.75 48
1785.85 45
1785.94 44
1786.04 44
1786.14 46
1786.23 47
1786.33 50
1786.43 53
1786.52 57
1786.62 60
1786.72 62
1786.81 62
1786.91 62
1787.01 59
1787.10 56
1787.20 52
1787.30 49
1787.40 46
1787.49 45
1787.59 44
1787.69 44
1787.78 45
1787.88 46
1787.98 47
1788.07 48
1788.17 51
1788.27 54
1788.37 58
1788.46 63
1788.56 67
1788.66 70
1788.75 73
1788.85 75
1788.95 77
1789.04 78
1789.14 80
1789.24 81
1789.33 81
1789.43 80
1789.53 78
1789.63 76
1789.72 73
1789.82 70
1789.92 69
1790.01 68
1790.11 68
1790.21 68
1790.30 68
1790.40 68
1790.50 67
1790.60 66
1790.69 64
1790.79 63
1790.89 62
1790.98 61
1791.08 59
1791.18 58
1791.28 56
1791.37 53
1791.47 51
1791.57 49
1791.66 48
1791.76 48
1791.86 50
1791.95 52
1792.05 55
1792.15 58
1792.25 60
1792.34 62
1792.44 62
1792.54 62
1792.63 61
1792.73 60
1792.83 59
1792.93 58
1793.02 57
1793.12 57
1793.22 57
1793.31 58
1793.41 59
1793.51 61
1793.60 62
1793.70 63
1793.80 63
1793.90 61
1793.99 57
1794.09 51
1794.19 46
1794.28 41
1794.38 38
1794.48 37
1794.58 39
1794.67 42
1794.77 46
1794.87 51
1794.96 54
1795.06 56
1795.16 57
1795.26 58
1795.35 60
1795.45 63
1795.55 67
1795.64 72
1795.74 77
1795.84 81
1795.94 82
1796.03 80
1796.13 75
1796.23 69
1796.32 62
1796.42 56
1796.52 50
1796.62 46
1796.71 43
1796.81 40
1796.91 39
1797.00 38
1797.10 38
1797.20 39
1797.30 42
1797.39 46
1797.49 52
1797.59 58
1797.69 64
1797.78 71
1797.88 76
1797.98 79
1798.07 81
1798.17 81
1798.27 80
1798.37 78
1798.46 75
1798.56 72
1798.66 68
1798.75 63
1798.85 58
1798.95 51
1799.05 43
1799.14 34
1799.24 23
1799.34 13
1799.44 4
1799.53 0
1799.63 0
1799.73 0
1799.82 0
1799.92 0
1800.02 1
1800.12 9
1800.21 19
1800.31 29
1800.41 39
1800.51 47
1800.60 52
1800.70 55
1800.80 55
1800.89 53
1800.99 48
1801.09 43
1801.19 37
1801.28 31
1801.38 27
1801.48 25
1801.58 24
1801.67 24
1801.77 24
1801.87 24
1801.96 23
1802.06 23
1802.16 23
1802.26 22
1802.35 23
1802.45 23
1802.55 23
1802.65 24
1802.74 24
1802.84 25
1802.94 27
1803.04 29
1803.13 31
1803.23 35
1803.33 38
1803.43 42
1803.52 45
1803.62 47
1803.72 47
1803.81 47
1803.91 44
1804.01 41
1804.11 38
1804.20 34
1804.30 31
1804.40 29
1804.50 26
1804.59 24
1804.69 22
1804.79 21
1804.89 19
1804.98 19
1805.08 20
1805.18 21
1805.28 24
1805.37 27
1805.47 30
1805.57 33
1805.67 34
1805.76 34
1805.86 32
1805.96 30
1806.05 28
1806.15 25
1806.25 24
1806.35 24
1806.44 25
1806.54 26
1806.64 29
1806.74 31
1806.83 34
1806.93 36
1807.03 38
1807.13 39
1807.22 40
1807.32 42
1807.42 44
1807.52 45
1807.61 47
1807.71 48
1807.81 47
1807.91 46
1808.00 42
1808.10 38
1808.20 34
1808.30 30
1808.39 26
1808.49 24
1808.59 23
1808.69 23
1808.78 24
1808.88 26
1808.98 29
1809.08 32
1809.17 35
1809.27 38
1809.37 40
1809.47 41
1809.56 40
1809.66 38
1809.76 35
1809.86 32
1809.95 29
1810.05 27
1810.15 26
1810.25 26
1810.34 27
1810.44 29
1810.54 31
1810.64 33
1810.73 34
1810.83 34
1810.93 32
1811.03 30
1811.13 27
1811.22 24
1811.32 22
1811.42 20
1811.52 19
1811.61 18
1811.71 17
1811.81 15
1811.91 12
1812.00 9
1812.10 5
1812.20 0
1812.30 0
1812.39 0
1812.49 0
1812.59 0
1812.69 0
1812.78 0
1812.88 0
1812.98 0
1813.08 4
1813.17 10
1813.27 15
1813.37 21
1813.47 26
1813.57 30
1813.66 33
1813.76 35
1813.86 36
1813.96 37
1814.05 38
1814.15 39
1814.25 40
1814.35 41
1814.44 42
1814.54 42
1814.64 41
1814.74 38
1814.83 34
1814.93 30
1815.03 26
1815.13 23
1815.23 23
1815.32 25
1815.42 29
1815.52 35
1815.62 41
1815.71 46
1815.81 50
1815.91 52
1816.01 52
1816.10 51
1816.20 50
1816.30 49
1816.40 49
1816.50 50
1816.59 52
1816.69 53
1816.79 53
1816.89 51
1816.98 47
1817.08 43
1817.18 37
1817.28 31
1817.38 26
1817.47 21
1817.57 16
1817.67 12
1817.77 8
1817.86 6
1817.96 4
1818.06 5
1818.16 7
1818.26 12
1818.35 18
1818.45 25
1818.55 32
1818.65 39
1818.74 44
1818.84 48
1818.94 51
1819.04 52
1819.14 53
1819.23 53
1819.33 53
1819.43 54
1819.53 55
1819.62 56
1819.72 58
1819.82 59
1819.92 60
1820.02 60
1820.11 60
1820.21 59
1820.31 58
1820.41 57
1820.50 56
1820.60 56
1820.70 55
1820.80 54
1820.90 53
1820.99 50
1821.09 45
1821.19 40
1821.29 33
1821.38 27
1821.48 20
1821.58 14
1821.68 9
1821.78 5
1821.87 2
1821.97 0
1822.07 0
1822.17 0
1822.27 0
1822.36 0
1822.46 0
1822.56 0
1822.66 3
1822.76 6
1822.85 9
1822.95 12
1823.05 15
1823.15 16
1823.24 17
1823.34 16
1823.44 13
1823.54 11
1823.64 8
1823.73 6
1823.83 4
1823.93 4
1824.03 6
1824.13 8
1824.22 10
1824.32 12
1824.42 14
1824.52 15
1824.62 15
1824.71 16
1824.81 16
1824.91 17
1825.01 19
1825.11 21
1825.20 23
1825.30 26
1825.40 29
1825.50 31
1825.59 33
1825.69 34
1825.79 34
1825.89 34
1825.99 33
1826.08 33
1826.18 33
1826.28 34
1826.38 36
1826.48 39
1826.57 42
1826.67 45
1826.77 48
1826.87 49
1826.97 48
1827.06 45
1827.16 40
1827.26 34
1827.36 28
1827.46 23
1827.55 19
1827.65 17
1827.75 18
1827.85 19
1827.95 22
1828.04 25
1828.14 28
1828.24 31
1828.34 35
1828.44 39
1828.53 43
1828.63 48
1828.73 52
1828.83 54
1828.93 55
1829.03 53
1829.12 49
1829.22 44
1829.32 37
1829.42 31
1829.52 24
1829.61 18
1829.71 14
1829.81 11
1829.91 9
1830.01 8
1830.10 9
1830.20 10
1830.30 13
1830.40 15
1830.50 18
1830.59 21
1830.69 23
1830.79 25
1830.89 26
1830.99 26
1831.08 25
1831.18 24
1831.28 23
1831.38 21
1831.48 19
1831.58 18
1831.67 17
1831.77 17
1831.87 18
1831.97 19
1832.07 20
1832.16 20
1832.26 19
1832.36 17
1832.46 15
1832.56 13
1832.65 11
1832.75 10
1832.85 11
1832.95 13
1833.05 17
1833.15 22
1833.24 27
1833.34 31
1833.44 35
1833.54 39
1833.64 41
1833.73 43
1833.83 44
1833.93 45
1834.03 46
1834.13 46
1834.23 47
1834.32 49
1834.42 50
1834.52 52
1834.62 53
1834.72 54
1834.81 53
1834.91 51
1835.01 47
1835.11 43
1835.21 38
1835.31 33
1835.40 27
1835.50 22
1835.60 18
1835.70 14
1835.80 10
1835.90 8
1835.99 6
1836.09 6
1836.19 7
1836.29 10
1836.39 13
1836.48 17
1836.58 22
1836.68 26
1836.78 29
1836.88 32
1836.98 33
1837.07 33
1837.17 32
1837.27 30
1837.37 28
1837.47 26
1837.57 25
1837.66 25
1837.76 27
1837.86 28
1837.96 30
1838.06 30
1838.16 30
1838.25 27
1838.35 24
1838.45 20
1838.55 16
1838.65 13
1838.75 9
1838.84 7
1838.94 5
1839.04 4
1839.14 3
1839.24 3
1839.34 4
1839.43 6
1839.53 8
1839.63 11
1839.73 14
1839.83 18
1839.93 21
1840.02 23
1840.12 25
1840.22 27
1840.32 27
1840.42 26
1840.52 23
1840.61 20
1840.71 16
1840.81 12
1840.91 10
1841.01 9
1841.11 9
1841.20 10
1841.30 11
1841.40 13
1841.50 15
1841.60 17
1841.70 19
1841.79 22
1841.89 24
1841.99 27
1842.09 30
1842.19 32
1842.29 34
1842.38 34
1842.48 33
1842.58 30
1842.68 25
1842.78 20
1842.88 14
1842.98 8
1843.07 3
1843.17 0
1843.27 0
1843.37 0
1843.47 0
1843.57 0
1843.66 1
1843.76 2
1843.86 1
1843.96 0
1844.06 0
1844.16 0
1844.26 0
1844.35 0
1844.45 1
1844.55 4
1844.65 7
1844.75 9
1844.85 10
1844.94 10
1845.04 9
1845.14 7
1845.24 6
1845.34 5
1845.44 5
1845.54 6
1845.63 8
1845.73 10
1845.83 12
1845.93 14
1846.03 15
1846.13 15
1846.22 16
1846.32 16
1846.42 17
1846.52 17
1846.62 18
1846.72 17
1846.82 16
1846.91 15
1847.01 13
1847.11 11
1847.21 11
1847.31 12
1847.41 16
1847.51 21
1847.60 28
1847.70 35
1847.80 41
1847.90 45
1848.00 46
1848.10 45
1848.20 41
1848.29 36
1848.39 31
1848.49 26
1848.59 23
1848.69 20
1848.79 19
1848.89 19
1848.98 20
1849.08 22
1849.18 24
1849.28 25
1849.38 26
1849.48 25
1849.58 22
1849.67 19
1849.77 15
1849.87 12
1849.97 10
1850.07 9
1850.17 10
1850.27 13
1850.36 16
1850.46 20
1850.56 23
1850.66 25
1850.76 24
1850.86 22
1850.96 18
1851.06 14
1851.15 10
1851.25 6
1851.35 5
1851.45 5
1851.55 8
1851.65 12
1851.75 18
1851.84 25
1851.94 32
1852.04 38
1852.14 42
1852.24 45
1852.34 47
1852.44 47
1852.54 45
1852.63 43
1852.73 40
1852.83 36
1852.93 31
1853.03 26
1853.13 21
1853.23 15
1853.32 11
1853.42 6
1853.52 3
1853.62 0
1853.72 0
1853.82 0
1853.92 0
1854.02 0
1854.11 0
1854.21 0
1854.31 2
1854.41 4
1854.51 7
1854.61 9
1854.71 11
1854.81 12
1854.90 12
1855.00 12
1855.10 13
1855.20 14
1855.30 16
1855.40 19
1855.50 23
1855.60 27
1855.69 31
1855.79 33
1855.89 32
1855.99 30
1856.09 25
1856.19 19
1856.29 13
1856.39 7
1856.48 2
1856.58 0
1856.68 0
1856.78 0
1856.88 0
1856.98 0
1857.08 0
1857.18 1
1857.28 2
1857.37 3
1857.47 3
1857.57 3
1857.67 3
1857.77 2
1857.87 1
1857.97 0
1858.07 0
1858.16 0
1858.26 1
1858.36 1
1858.46 3
1858.56 4
1858.66 7
1858.76 10
1858.86 15
1858.96 19
1859.05 24
1859.15 29
1859.25 33
1859.35 35
1859.45 36
1859.55 35
1859.65 33
1859.75 30
1859.84 28
1859.94 25
1860.04 23
1860.14 22
1860.24 20
1860.34 18
1860.44 16
1860.54 13
1860.64 9
1860.73 5
1860.83 3
1860.93 2
1861.03 4
1861.13 9
1861.23 16
1861.33 24
1861.43 33
1861.53 39
1861.63 43
1861.72 44
1861.82 43
1861.92 40
1862.02 36
1862.12 32
1862.22 28
1862.32 24
1862.42 21
1862.52 17
1862.61 15
1862.71 12
1862.81 11
1862.91 11
1863.01 12
1863.11 14
1863.21 18
1863.31 21
1863.41 25
1863.51 28
1863.60 30
1863.70 30
1863.80 29
1863.90 28
1864.00 25
1864.10 23
1864.20 21
1864.30 20
1864.40 20
1864.50 21
1864.59 22
1864.69 23
1864.79 23
1864.89 23
1864.99 21
1865.09 19
1865.19 16
1865.29 14
1865.39 12
1865.49 11
1865.58 11
1865.68 12
1865.78 14
1865.88 15
1865.98 16
1866.08 16
1866.18 16
1866.28 15
1866.38 15
1866.48 16
1866.57 18
1866.67 21
1866.77 25
1866.87 29
1866.97 33
1867.07 35
1867.17 35
1867.27 35
1867.37 34
1867.47 32
1867.57 31
1867.66 29
1867.76 27
1867.86 24
1867.96 21
1868.06 16
1868.16 12
1868.26 8
1868.36 7
1868.46 7
1868.56 10
1868.66 14
1868.75 20
1868.85 25
1868.95 29
1869.05 31
1869.15 33
1869.25 33
1869.35 34
1869.45 34
1869.55 34
1869.65 35
1869.75 35
1869.85 36
1869.94 36
1870.04 36
1870.14 36
1870.24 36
1870.34 35
1870.44 36
1870.54 36
1870.64 37
1870.74 39
1870.84 40
1870.94 42
1871.03 44
1871.13 46
1871.23 47
1871.33 48
1871.43 48
1871.53 48
1871.63 48
1871.73 48
1871.83 48
1871.93 49
1872.03 51
1872.13 53
1872.23 55
1872.32 56
1872.42 56
1872.52 54
1872.62 51
1872.72 45
1872.82 39
1872.92 33
1873.02 27
1873.12 23
1873.22 20
1873.32 20
1873.42 22
1873.52 26
1873.61 30
1873.71 34
1873.81 38
1873.91 42
1874.01 44
1874.11 44
1874.21 43
1874.31 40
1874.41 36
1874.51 30
1874.61 23
1874.71 16
1874.81 10
1874.90 5
1875.00 1
1875.10 0
1875.20 0
1875.30 0
1875.40 2
1875.50 3
1875.60 5
1875.70 6
1875.80 7
1875.90 8
1876.00 9
1876.10 10
1876.20 12
1876.29 15
1876.39 17
1876.49 20
1876.59 22
1876.69 23
1876.79 24
1876.89 24
1876.99 24
1877.09 24
1877.19 24
1877.29 25
1877.39 26
1877.49 26
1877.59 26
1877.69 26
1877.78 24
1877.88 21
1877.98 18
1878.08 14
1878.18 9
1878.28 5
1878.38 1
1878.48 0
1878.58 0
1878.68 0
1878.78 1
1878.88 4
1878.98 8
1879.08 12
1879.18 16
1879.28 18
1879.37 18
1879.47 18
1879.57 18
1879.67 18
1879.77 18
1879.87 20
1879.97 22
1880.07 23
1880.17 24
1880.27 23
1880.37 20
1880.47 16
1880.57 12
1880.67 9
1880.77 7
1880.87 7
1880.97 9
1881.06 12
1881.16 17
1881.26 22
1881.36 27
1881.46 32
1881.56 38
1881.66 43
1881.76 48
1881.86 53
1881.96 56
1882.06 58
1882.16 59
1882.26 58
1882.36 56
1882.46 53
1882.56 50
1882.66 48
1882.76 47
1882.86 46
1882.95 45
1883.05 44
1883.15 42
1883.25 40
1883.35 37
1883.45 35
1883.55 34
1883.65 34
1883.75 35
1883.85 36
1883.95 37
1884.05 37
1884.15 37
1884.25 36
1884.35 34
1884.45 33
1884.55 32
1884.65 31
1884.75 30
1884.85 28
1884.95 25
1885.04 21
1885.14 17
1885.24 14
1885.34 11
1885.44 9
1885.54 7
1885.64 6
1885.74 6
1885.84 5
1885.94 3
1886.04 2
1886.14 1
1886.24 0
1886.34 0
1886.44 1
1886.54 3
1886.64 6
1886.74 10
1886.84 16
1886.94 21
1887.04 26
1887.14 29
1887.24 30
1887.33 28
1887.43 25
1887.53 19
1887.63 13
1887.73 7
1887.83 2
1887.93 0
1888.03 0
1888.13 0
1888.23 0
1888.33 2
1888.43 5
1888.53 8
1888.63 11
1888.73 12
1888.83 14
1888.93 14
1889.03 14
1889.13 13
1889.23 13
1889.33 12
1889.43 11
1889.53 11
1889.63 11
1889.73 12
1889.83 13
1889.93 15
1890.03 16
1890.12 17
1890.22 17
1890.32 15
1890.42 13
1890.52 10
1890.62 8
1890.72 5
1890.82 3
1890.92 2
1891.02 2
1891.12 3
1891.22 6
1891.32 9
1891.42 13
1891.52 18
1891.62 22
1891.72 26
1891.82 29
1891.92 31
1892.02 32
1892.12 32
1892.22 32
1892.32 31
1892.42 30
1892.52 28
1892.62 26
1892.72 24
1892.82 22
1892.92 21
1893.02 21
1893.12 21
1893.22 23
1893.32 25
1893.42 26
1893.52 27
1893.62 26
1893.72 24
1893.81 21
1893.91 18
1894.01 15
1894.11 13
1894.21 11
1894.31 9
1894.41 8
1894.51 6
1894.61 3
1894.71 1
1894.81 0
1894.91 0
1895.01 0
1895.11 0
1895.21 0
1895.31 0
1895.41 0
1895.51 2
1895.61 5
1895.71 7
1895.81 8
1895.91 7
1896.01 5
1896.11 2
1896.21 0
1896.31 0
1896.41 0
1896.51 0
1896.61 0
1896.71 3
1896.81 9
1896.91 16
1897.01 23
1897.11 30
1897.21 36
1897.31 40
1897.41 42
1897.51 42
1897.61 40
1897.71 37
1897.81 34
1897.91 31
1898.01 28
1898.11 25
1898.21 24
1898.31 22
1898.41 22
1898.51 21
1898.61 20
1898.71 20
1898.81 20
1898.91 20
1899.01 21
1899.11 23
1899.21 25
1899.31 27
1899.41 29
1899.51 31
1899.61 33
1899.71 34
1899.81 35
1899.91 36
1900.01 38
1900.11 40
1900.21 43
1900.31 45
1900.41 48
1900.51 49
1900.61 49
1900.71 48
1900.81 46
1900.91 42
1901.01 38
1901.11 34
1901.21 30
1901.31 27
1901.41 25
1901.51 23
1901.61 22
1901.71 20
1901.81 19
1901.91 17
1902.01 15
1902.11 13
1902.21 12
1902.31 12
1902.41 12
1902.51 14
1902.61 16
1902.71 19
1902.81 22
1902.91 24
1903.01 27
1903.11 30
1903.21 32
1903.31 35
1903.41 37
1903.51 38
1903.61 39
1903.71 38
1903.81 37
1903.91 36
1904.01 35
1904.11 35
1904.21 34
1904.31 35
1904.41 36
1904.51 36
1904.61 36
1904.71 35
1904.81 33
1904.91 29
1905.01 25
1905.11 21
1905.21 18
1905.31 15
1905.41 14
1905.51 15
1905.61 17
1905.71 19
1905.81 21
1905.91 23
1906.01 23
1906.11 21
1906.21 19
1906.31 16
1906.41 14
1906.51 14
1906.61 14
1906.71 16
1906.81 19
1906.91 22
1907.01 24
1907.11 26
1907.21 26
1907.31 26
1907.41 26
1907.51 25
1907.61 25
1907.71 25
1907.81 26
1907.91 27
1908.01 30
1908.11 32
1908.21 35
1908.31 39
1908.41 43
1908.51 47
1908.61 51
1908.71 55
1908.81 59
1908.91 61
1909.01 63
1909.11 64
1909.21 64
1909.31 63
1909.41 63
1909.51 63
1909.61 64
1909.71 65
1909.81 67
1909.91 68
1910.01 68
1910.11 68
1910.21 67
1910.31 65
1910.41 63
1910.51 60
1910.61 57
1910.71 55
1910.81 51
1910.92 48
1911.02 45
1911.12 42
1911.22 40
1911.32 38
1911.42 37
1911.52 37
1911.62 38
1911.72 41
1911.82 44
1911.92 48
1912.02 52
1912.12 57
1912.22 61
1912.32 65
1912.42 67
1912.52 69
1912.62 70
1912.72 71
1912.82 71
1912.92 71
1913.02 70
1913.12 69
1913.22 67
1913.32 63
1913.42 58
1913.52 54
1913.62 49
1913.72 46
1913.82 45
1913.92 46
1914.02 48
1914.12 52
1914.22 55
1914.32 58
1914.42 59
1914.52 58
1914.63 56
1914.73 52
1914.83 48
1914.93 43
1915.03 39
1915.13 37
1915.23 36
1915.33 38
1915.43 43
1915.53 49
1915.63 56
1915.73 63
1915.83 68
1915.93 72
1916.03 73
1916.13 74
1916.23 74
1916.33 75
1916.43 76
1916.53 79
1916.63 83
1916.73 88
1916.83 94
1916.93 99
1917.03 103
1917.13 107
1917.23 110
1917.33 111
1917.44 112
1917.54 110
1917.64 108
1917.74 105
1917.84 102
1917.94 99
1918.04 96
1918.14 95
1918.24 94
1918.34 93
1918.44 94
1918.54 94
1918.64 96
1918.74 97
1918.84 99
1918.94 102
1919.04 104
1919.14 107
1919.24 108
1919.34 109
1919.44 109
1919.54 109
1919.64 107
1919.75 105
1919.85 101
1919.95 96
1920.05 91
1920.15 86
1920.25 80
1920.35 76
1920.45 74
1920.55 73
1920.65 74
1920.75 76
1920.85 78
1920.95 80
1921.05 81
1921.15 82
1921.25 81
1921.35 80
1921.45 78
1921.55 75
1921.65 71
1921.75 68
1921.86 65
1921.96 63
1922.06 62
1922.16 62
1922.26 63
1922.36 63
1922.46 63
1922.56 61
1922.66 59
1922.76 55
1922.86 52
1922.96 48
1923.06 45
1923.16 43
1923.26 41
1923.36 41
1923.46 41
1923.56 43
1923.66 45
1923.77 48
1923.87 52
1923.97 55
1924.07 57
1924.17 58
1924.27 58
1924.37 56
1924.47 54
1924.57 51
1924.67 50
1924.77 49
1924.87 49
1924.97 50
1925.07 50
1925.17 49
1925.27 47
1925.37 43
1925.48 38
1925.58 33
1925.68 29
1925.78 25
1925.88 24
1925.98 24
1926.08 26
1926.18 30
1926.28 36
1926.38 41
1926.48 47
1926.58 52
1926.68 56
1926.78 58
1926.88 57
1926.98 54
1927.09 50
1927.19 45
1927.29 40
1927.39 36
1927.49 34
1927.59 34
1927.69 36
1927.79 40
1927.89 45
1927.99 52
1928.09 59
1928.19 67
1928.29 75
1928.39 82
1928.49 88
1928.60 90
1928.70 91
1928.80 89
1928.90 85
1929.00 81
1929.10 77
1929.20 75
1929.30 73
1929.40 72
1929.50 71
1929.60 70
1929.70 69
1929.80 66
1929.90 64
1930.01 61
1930.11 59
1930.21 57
1930.31 55
1930.41 53
1930.51 51
1930.61 48
1930.71 45
1930.81 41
1930.91 38
1931.01 36
1931.11 35
1931.21 34
1931.32 35
1931.42 36
1931.52 37
1931.62 38
1931.72 38
1931.82 38
1931.92 37
1932.02 36
1932.12 36
1932.22 36
1932.32 38
1932.42 41
1932.52 45
1932.63 50
1932.73 55
1932.83 59
1932.93 61
1933.03 62
1933.13 62
1933.23 60
1933.33 58
1933.43 57
1933.53 57
1933.63 57
1933.73 58
1933.83 60
1933.94 60
1934.04 60
1934.14 58
1934.24 55
1934.34 51
1934.44 47
1934.54 45
1934.64 43
1934.74 43
1934.84 45
1934.94 48
1935.05 51
1935.15 54
1935.25 55
1935.35 56
1935.45 56
1935.55 55
1935.65 53
1935.75 50
1935.85 47
1935.95 45
1936.05 44
1936.15 44
1936.26 45
1936.36 47
1936.46 50
1936.56 53
1936.66 55
1936.76 55
1936.86 55
1936.96 52
1937.06 48
1937.16 43
1937.26 38
1937.37 33
1937.47 27
1937.57 22
1937.67 18
1937.77 13
1937.87 10
1937.97 7
1938.07 5
1938.17 3
1938.27 1
1938.37 0
1938.48 0
1938.58 0
1938.68 0
1938.78 0
1938.88 0
1938.98 0
1939.08 0
1939.18 2
1939.28 5
1939.38 7
1939.49 9
1939.59 10
1939.69 10
1939.79 9
1939.89 8
1939.99 8
1940.09 8
1940.19 8
1940.29 10
1940.39 12
1940.50 14
1940.60 17
1940.70 20
1940.80 24
1940.90 27
1941.00 30
1941.10 32
1941.20 34
1941.30 35
1941.40 37
1941.51 39
1941.61 41
1941.71 45
1941.81 50
1941.91 55
1942.01 59
1942.11 62
1942.21 64
1942.31 65
1942.41 65
1942.52 64
1942.62 64
1942.72 64
1942.82 65
1942.92 65
1943.02 65
1943.12 65
1943.22 64
1943.32 63
1943.43 61
1943.53 59
1943.63 57
1943.73 56
1943.83 54
1943.93 52
1944.03 50
1944.13 47
1944.23 45
1944.34 42
1944.44 42
1944.54 42
1944.64 45
1944.74 50
1944.84 55
1944.94 61
1945.04 66
1945.14 69
1945.25 71
1945.35 70
1945.45 69
1945.55 67
1945.65 66
1945.75 64
1945.85 63
1945.95 62
1946.05 60
1946.16 57
1946.26 54
1946.36 49
1946.46 44
1946.56 39
1946.66 35
1946.76 32
1946.86 30
1946.96 28
1947.07 27
1947.17 27
1947.27 27
1947.37 26
1947.47 26
1947.57 25
1947.67 24
1947.77 22
1947.88 19
1947.98 16
1948.08 14
1948.18 12
1948.28 12
1948.38 15
1948.48 18
1948.58 23
1948.68 28
1948.79 32
1948.89 36
1948.99 38
1949.09 39
1949.19 39
1949.29 37
1949.39 34
1949.49 31
1949.60 27
1949.70 23
1949.80 19
1949.90 17
1950.00 16
1950.10 17
1950.20 18
1950.30 20
1950.41 22
1950.51 24
1950.61 27
1950.71 30
1950.81 34
1950.91 39
1951.01 43
1951.11 48
1951.22 53
1951.32 57
1951.42 61
1951.52 64
1951.62 66
1951.72 67
1951.82 67
1951.92 66
1952.03 63
1952.13 60
1952.23 56
1952.33 52
1952.43 48
1952.53 44
1952.63 42
1952.74 41
1952.84 41
1952.94 40
1953.04 40
1953.14 39
1953.24 37
1953.34 35
1953.44 33
1953.55 30
1953.65 27
1953.75 24
1953.85 20
1953.95 16
1954.05 12
1954.15 8
1954.26 4
1954.36 1
1954.46 0
1954.56 0
1954.66 0
1954.76 0
1954.86 2
1954.96 5
1955.07 8
1955.17 12
1955.27 16
1955.37 19
1955.47 23
1955.57 25
1955.67 26
1955.78 26
1955.88 24
1955.98 21
1956.08 18
1956.18 15
1956.28 14
1956.38 13
1956.49 15
1956.59 18
1956.69 21
1956.79 25
1956.89 28
1956.99 32
1957.09 34
1957.20 37
1957.30 39
1957.40 41
1957.50 44
1957.60 47
1957.70 50
1957.80 54
1957.91 58
1958.01 61
1958.11 63
1958.21 63
1958.31 62
1958.41 60
1958.51 57
1958.62 54
1958.72 51
1958.82 50
1958.92 49
1959.02 49
1959.12 49
1959.23 49
1959.33 48
1959.43 46
1959.53 42
1959.63 38
1959.73 34
1959.83 29
1959.94 26
1960.04 23
1960.14 21
1960.24 20
1960.34 20
1960.44 20
1960.54 20
1960.65 22
1960.75 24
1960.85 27
1960.95 30
1961.05 34
1961.15 36
1961.26 36
1961.36 35
1961.46 32
1961.56 29
1961.66 25
1961.76 24
1961.86 24
1961.97 26
1962.07 30
1962.17 35
1962.27 39
1962.37 43
1962.47 46
1962.58 48
1962.68 50
1962.78 52
1962.88 54
1962.98 57
1963.08 61
1963.19 65
1963.29 69
1963.39 74
1963.49 77
1963.59 78
1963.69 77
1963.79 73
1963.90 67
1964.00 58
1964.10 49
1964.20 40
1964.30 32
1964.40 26
1964.51 22
1964.61 20
1964.71 20
1964.81 20
1964.91 20
1965.01 20
1965.12 20
1965.22 21
1965.32 21
1965.42 22
1965.52 24
1965.62 26
1965.73 27
1965.83 29
1965.93 29
1966.03 30
1966.13 30
1966.23 31
1966.34 33
1966.44 35
1966.54 38
1966.64 41
1966.74 43
1966.84 45
1966.95 45
1967.05 43
1967.15 41
1967.25 39
1967.35 36
1967.45 33
1967.56 29
1967.66 27
1967.76 24
1967.86 23
1967.96 23
1968.06 25
1968.17 28
1968.27 32
1968.37 37
1968.47 41
1968.57 44
1968.67 47
1968.78 48
1968.88 49
1968.98 49
1969.08 50
1969.18 50
1969.29 51
1969.39 52
1969.49 53
1969.59 53
1969.69 53
1969.79 52
1969.90 50
1970.00 48
1970.10 46
1970.20 44
1970.30 42
1970.40 40
1970.51 40
1970.61 41
1970.71 42
1970.81 45
1970.91 48
1971.02 50
1971.12 52
1971.22 54
1971.32 54
1971.42 54
1971.52 53
1971.63 52
1971.73 51
1971.83 51
1971.93 50
1972.03 49
1972.13 48
1972.24 46
1972.34 45
1972.44 44
1972.54 44
1972.64 44
1972.75 44
1972.85 45
1972.95 45
1973.05 45
1973.15 46
1973.26 47
1973.36 49
1973.46 52
1973.56 56
1973.66 60
1973.76 65
1973.87 70
1973.97 74
1974.07 77
1974.17 80
1974.27 82
1974.38 84
1974.48 86
1974.58 87
1974.68 88
1974.78 87
1974.89 86
1974.99 82
1975.09 77
1975.19 71
1975.29 64
1975.39 58
1975.50 52
1975.60 48
1975.70 46
1975.80 45
1975.90 47
1976.01 49
1976.11 52
1976.21 55
1976.31 58
1976.41 58
1976.52 57
1976.62 55
1976.72 51
1976.82 47
1976.92 42
1977.03 38
1977.13 35
1977.23 33
1977.33 32
1977.43 31
1977.54 30
1977.64 29
1977.74 28
1977.84 27
1977.94 26
1978.04 28
1978.15 31
1978.25 36
1978.35 43
1978.45 49
1978.55 56
1978.66 61
1978.76 64
1978.86 66
1978.96 66
1979.06 66
1979.17 66
1979.27 66
1979.37 66
1979.47 66
1979.57 66
1979.68 64
1979.78 61
1979.88 57
1979.98 53
1980.08 48
1980.19 45
1980.29 42
1980.39 41
1980.49 41
1980.60 40
1980.70 40
1980.80 39
1980.90 38
1981.00 36
1981.11 35
1981.21 34
1981.31 33
1981.41 34
1981.51 36
1981.62 38
1981.72 40
1981.82 42
1981.92 44
1982.02 45
1982.13 46
1982.23 46
1982.33 45
1982.43 43
1982.53 41
1982.64 39
1982.74 37
1982.84 36
1982.94 35
1983.04 34
1983.15 33
1983.25 33
1983.35 32
1983.45 31
1983.56 30
1983.66 28
1983.76 26
1983.86 24
1983.96 21
1984.07 19
1984.17 16
1984.27 14
1984.37 12
1984.47 10
1984.58 8
1984.68 7
1984.78 5
1984.88 4
1984.99 3
1985.09 2
1985.19 1
1985.29 0
1985.39 0
1985.50 0
1985.60 0
1985.70 0
1985.80 0
1985.90 0
1986.01 0
1986.11 4
1986.21 11
1986.31 18
1986.42 26
1986.52 34
1986.62 40
1986.72 45
1986.82 48
1986.93 49
1987.03 48
1987.13 46
1987.23 44
1987.34 41
1987.44 37
1987.54 34
1987.64 31
1987.74 29
1987.85 28
1987.95 29
1988.05 31
1988.15 34
1988.26 40
1988.36 46
1988.46 53
1988.56 60
1988.66 66
1988.77 71
1988.87 72
1988.97 72
1989.07 69
1989.18 65
1989.28 61
1989.38 57
1989.48 54
1989.58 53
1989.69 52
1989.79 52
1989.89 51
1989.99 50
1990.10 47
1990.20 44
1990.30 41
1990.40 38
1990.51 37
1990.61 38
1990.71 41
1990.81 45
1990.91 49
1991.02 52
1991.12 55
1991.22 56
1991.32 56
1991.43 55
1991.53 52
1991.63 49
1991.73 44
1991.84 39
1991.94 33
1992.04 27
1992.14 23
1992.24 19
1992.35 18
1992.45 20
1992.55 23
1992.65 28
1992.76 35
1992.86 41
1992.96 48
1993.06 54
1993.17 59
1993.27 63
1993.37 66
1993.47 68
1993.58 70
1993.68 71
1993.78 71
1993.88 71
1993.98 71
1994.09 71
1994.19 70
1994.29 69
1994.39 67
1994.50 64
1994.60 60
1994.70 55
1994.80 48
1994.91 40
1995.01 32
1995.11 24
1995.21 18
1995.32 13
1995.42 10
1995.52 9
1995.62 11
1995.73 13
1995.83 17
1995.93 20
1996.03 24
1996.14 26
1996.24 28
1996.34 28
1996.44 28
1996.54 27
1996.65 27
1996.75 29
1996.85 33
1996.95 38
1997.06 44
1997.16 50
1997.26 56
1997.36 60
1997.47 62
1997.57 61
1997.67 59
1997.77 56
1997.88 53
1997.98 51
1998.08 49
1998.18 49
1998.29 49
1998.39 50
1998.49 51
1998.59 52
1998.70 54
1998.80 55
1998.90 56
1999.00 55
1999.11 54
1999.21 52
1999.31 48
1999.41 45
1999.52 42
1999.62 40
1999.72 39
1999.82 39
1999.93 40
2000.03 41
2000.13 43
2000.23 44
2000.34 44
2000.44 44
2000.54 42
2000.65 40
2000.75 37
2000.85 33
2000.95 29
2001.06 25
2001.16 22
2001.26 19
2001.36 17
2001.47 17
2001.57 16
2001.67 17
2001.77 18
2001.88 20
2001.98 21
2002.08 23
2002.18 26
2002.29 29
2002.39 34
2002.49 41
2002.59 50
2002.70 61
2002.80 71
2002.90 80
2003.00 87
2003.11 90
2003.21 90
2003.31 87
2003.41 82
2003.52 77
2003.62 72
2003.72 69
2003.83 66
2003.93 64
2004.03 62
2004.13 59
2004.24 54
2004.34 49
2004.44 44
2004.54 39
2004.65 35
2004.75 32
2004.85 30
2004.95 29
2005.06 28
2005.16 27
2005.26 26
2005.37 24
2005.47 21
2005.57 19
2005.67 18
2005.78 17
2005.88 17
2005.98 17
2006.08 19
2006.19 20
2006.29 20
2006.39 20
2006.49 20
2006.60 20
2006.70 19
2006.80 19
2006.91 20
2007.01 22
2007.11 25
2007.21 28
2007.32 32
2007.42 36
2007.52 40
2007.62 45
2007.73 49
2007.83 53
2007.93 57
2008.04 59
2008.14 61
2008.24 60
2008.34 58
2008.45 54
2008.55 48
2008.65 42
2008.75 36
2008.86 31
2008.96 27
2009.06 25
2009.17 24
2009.27 24
2009.37 24
2009.47 26
2009.58 28
2009.68 30
2009.78 34
2009.89 38
2009.99 42
2010.09 44
2010.19 46
2010.30 46
2010.40 44
2010.50 42
2010.61 40
2010.71 38
2010.81 37
2010.91 36
2011.02 35
2011.12 35
2011.22 33
2011.32 32
2011.43 31
2011.53 32
2011.63 34
2011.74 37
2011.84 41
2011.94 46
2012.04 50
2012.15 53
2012.25 56
2012.35 57
2012.46 58
2012.56 60
2012.66 61
2012.76 63
2012.87 65
2012.97 65
2013.07 64
2013.18 62
2013.28 58
2013.38 54
2013.48 49
2013.59 45
2013.69 41
2013.79 38
2013.90 35
2014.00 31
2014.10 27
2014.20 23
2014.31 19
2014.41 16
2014.51 13
2014.62 12
2014.72 11
2014.82 11
2014.93 11
2015.03 11
2015.13 11
2015.23 12
2015.34 13
2015.44 14
2015.54 16
2015.65 17
2015.75 19
2015.85 21
2015.95 21
2016.06 22
2016.16 21
2016.26 20
2016.37 18
2016.47 15
2016.57 13
2016.68 10
2016.78 8
2016.88 7
2016.98 7
2017.09 8
2017.19 10
2017.29 12
2017.40 14
2017.50 16
2017.60 18
2017.71 20
2017.81 21
2017.91 23
2018.01 25
2018.12 27
2018.22 29
2018.32 30
2018.43 31
2018.53 31
2018.63 30
2018.74 27
2018.84 23
2018.94 20
2019.04 17
2019.15 15
2019.25 15
2019.35 18
2019.46 22
2019.56 28
2019.66 35
2019.77 41
2019.87 46
2019.97 49
2020.07 50
2020.18 50
2020.28 47
2020.38 44
2020.49 40
2020.59 35
2020.69 30
2020.80 25
2020.90 21
2021.00 19
2021.11 18
2021.21 20
2021.31 23
2021.41 29
2021.52 36
2021.62 44
2021.72 52
2021.83 59
2021.93 64
2022.03 68
2022.14 71
2022.24 72
2022.34 72
2022.45 71
2022.55 69
2022.65 66
2022.75 63
2022.86 59
2022.96 54
2023.06 49
2023.17 43
2023.27 36
2023.37 29
2023.48 23
2023.58 17
2023.68 12
2023.79 8
2023.89 5
2023.99 2
2024.10 0
2024.20 0
2024.30 0
2024.40 0
2024.51 0
2024.61 0
2024.71 0
2024.82 0
2024.92 0
2025.02 6
2025.13 12
2025.23 18
2025.33 24
2025.44 30
2025.54 35
2025.64 39
2025.75 42
2025.85 43
2025.95 42
2026.06 39
2026.16 36
2026.26 32
2026.37 29
2026.47 28
2026.57 28
2026.68 30
2026.78 34
2026.88 39
2026.98 45
2027.09 50
2027.19 55
2027.29 59
2027.40 61
2027.50 63
2027.60 63
2027.71 64
2027.81 65
2027.91 66
2028.02 67
2028.12 69
2028.22 69
2028.33 69
2028.43 67
2028.53 63
2028.64 58
2028.74 53
2028.84 47
2028.95 41
2029.05 36
2029.15 33
2029.26 31
2029.36 30
2029.46 31
2029.57 34
2029.67 37
2029.77 41
2029.88 45
2029.98 48
2030.08 49
2030.19 49
2030.29 48
2030.39 45
2030.50 42
2030.60 39
2030.70 37
2030.81 37
2030.91 37
2031.01 38
2031.12 40
2031.22 41
2031.32 42
2031.43 41
2031.53 38
2031.63 35
2031.74 31
2031.84 28
2031.94 25
2032.05 24
2032.15 24
2032.25 25
2032.36 27
2032.46 29
2032.56 32
2032.67 35
2032.77 38
2032.87 42
2032.98 46
2033.08 50
2033.18 55
2033.29 59
2033.39 62
2033.49 63
2033.60 62
2033.70 58
2033.80 54
2033.91 48
2034.01 42
2034.11 38
2034.22 35
2034.32 34
2034.42 34
2034.53 35
2034.63 35
2034.73 34
2034.84 32
2034.94 30
2035.04 26
2035.15 24
2035.25 22
2035.35 20
2035.46 19
2035.56 18
2035.67 16
2035.77 14
2035.87 12
2035.98 10
2036.08 8
2036.18 6
2036.29 5
2036.39 4
2036.49 3
2036.60 2
2036.70 1
2036.80 0
2036.91 1
2037.01 2
2037.11 4
2037.22 6
2037.32 8
2037.42 10
2037.53 10
2037.63 10
2037.73 9
2037.84 8
2037.94 8
2038.05 8
2038.15 10
2038.25 12
2038.36 15
2038.46 17
2038.56 20
2038.67 21
2038.77 23
2038.87 23
2038.98 23
2039.08 24
2039.18 25
2039.29 26
2039.39 27
2039.49 29
2039.60 31
2039.70 34
2039.81 35
2039.91 36
2040.01 37
2040.12 37
2040.22 37
2040.32 37
2040.43 37
2040.53 39
2040.63 44
2040.74 50
2040.84 57
2040.94 65
2041.05 73
2041.15 80
2041.26 86
2041.36 90
2041.46 94
2041.57 98
2041.67 101
2041.77 104
2041.88 105
2041.98 106
2042.08 104
2042.19 101
2042.29 94
2042.39 86
2042.50 77
2042.60 67
2042.71 58
2042.81 50
2042.91 44
2043.02 40
2043.12 39
2043.22 41
2043.33 44
2043.43 49
2043.53 55
2043.64 62
2043.74 69
2043.85 76
2043.95 82
2044.05 87
2044.16 91
2044.26 93
2044.36 93
2044.47 91
2044.57 87
2044.68 83
2044.78 78
2044.88 72
2044.99 66
2045.09 60
2045.19 53
2045.30 47
2045.40 41
2045.50 36
2045.61 33
2045.71 31
2045.82 31
2045.92 31
2046.02 33
2046.13 35
2046.23 37
2046.33 39
2046.44 42
2046.54 44
2046.65 46
2046.75 48
2046.85 51
2046.96 53
2047.06 55
2047.16 56
2047.27 58
2047.37 58
2047.48 58
2047.58 57
2047.68 55
2047.79 52
2047.89 48
2047.99 44
2048.10 39
2048.20 35
2048.31 29
2048.41 24
2048.51 19
2048.62 15
2048.72 11
2048.82 10
2048.93 10
2049.03 11
2049.14 15
2049.24 20
2049.34 25
2049.45 30
2049.55 35
2049.65 39
2049.76 41
2049.86 42
2049.97 42
2050.07 41
2050.17 38
2050.28 35
2050.38 32
2050.48 29
2050.59 27
2050.69 25
2050.80 23
2050.90 22
2051.00 20
2051.11 18
2051.21 17
2051.32 16
2051.42 16
2051.52 16
2051.63 17
2051.73 19
2051.83 20
2051.94 21
2052.04 21
2052.15 21
2052.25 21
2052.35 21
2052.46 22
2052.56 23
2052.67 24
2052.77 25
2052.87 26
2052.98 27
2053.08 28
2053.19 28
2053.29 29
2053.39 29
2053.50 29
2053.60 29
2053.70 29
2053.81 29
2053.91 29
2054.02 30
2054.12 32
2054.22 34
2054.33 35
2054.43 37
2054.54 38
2054.64 38
2054.74 37
2054.85 36
2054.95 35
2055.06 33
2055.16 32
2055.26 30
2055.37 29
2055.47 28
2055.58 28
2055.68 29
2055.78 31
2055.89 34
2055.99 37
2056.10 39
2056.20 40
2056.30 40
2056.41 39
2056.51 36
2056.62 33
2056.72 29
2056.82 26
2056.93 24
2057.03 23
2057.14 23
2057.24 25
2057.34 27
2057.45 30
2057.55 33
2057.66 36
2057.76 39
2057.86 42
2057.97 44
2058.07 47
2058.18 49
2058.28 50
2058.38 51
2058.49 50
2058.59 49
2058.70 47
2058.80 45
2058.90 44
2059.01 43
2059.11 44
2059.22 45
2059.32 46
2059.42 47
2059.53 48
2059.63 47
2059.74 46
2059.84 44
2059.94 41
2060.05 39
2060.15 38
2060.26 37
2060.36 37
2060.46 37
2060.57 38
2060.67 39
2060.78 40
2060.88 40
2060.98 40
2061.09 40
2061.19 40
2061.30 41
2061.40 41
2061.51 42
2061.61 43
2061.71 43
2061.82 42
2061.92 39
2062.03 35
2062.13 28
2062.23 21
2062.34 13
2062.44 5
2062.55 0
2062.65 0
2062.75 0
2062.86 0
2062.96 0
2063.07 2
2063.17 4
2063.28 5
2063.38 5
2063.48 3
2063.59 2
2063.69 0
2063.80 0
2063.90 0
2064.00 0
2064.11 0
2064.21 4
2064.32 9
2064.42 14
2064.53 19
2064.63 24
2064.73 29
2064.84 33
2064.94 37
2065.05 41
2065.15 46
2065.25 52
2065.36 58
2065.46 62
2065.57 66
2065.67 67
2065.78 67
2065.88 65
2065.98 61
2066.09 57
2066.19 53
2066.30 50
2066.40 47
2066.50 45
2066.61 44
2066.71 44
2066.82 44
2066.92 45
2067.03 45
2067.13 47
2067.23 48
2067.34 51
2067.44 55
2067.55 60
2067.65 67
2067.76 74
2067.86 81
2067.96 87
2068.07 92
2068.17 95
2068.28 96
2068.38 94
2068.49 91
2068.59 87
2068.69 82
2068.80 77
2068.90 73
2069.01 69
2069.11 67
2069.22 66
2069.32 66
2069.42 68
2069.53 70
2069.63 72
2069.74 73
2069.84 73
2069.95 71
2070.05 66
2070.15 59
2070.26 51
2070.36 42
2070.47 33
2070.57 24
2070.68 17
2070.78 10
2070.88 6
2070.99 2
2071.09 0
2071.20 0
2071.30 0
2071.41 0
2071.51 1
2071.62 6
2071.72 12
2071.82 19
2071.93 27
2072.03 34
2072.14 40
2072.24 45
2072.35 47
2072.45 48
2072.55 47
2072.66 45
2072.76 43
2072.87 42
2072.97 42
2073.08 42
2073.18 44
2073.29 47
2073.39 50
2073.49 54
2073.60 57
2073.70 61
2073.81 64
2073.91 67
2074.02 67
2074.12 67
2074.23 64
2074.33 61
2074.43 56
2074.54 51
2074.64 46
2074.75 41
2074.85 36
2074.96 31
2075.06 26
2075.16 21
2075.27 17
2075.37 14
2075.48 12
2075.58 12
2075.69 13
2075.79 14
2075.90 16
2076.00 17
2076.11 18
2076.21 19
2076.31 22
2076.42 26
2076.52 32
2076.63 37
2076.73 42
2076.84 46
2076.94 46
2077.05 44
2077.15 41
2077.25 37
2077.36 33
2077.46 30
2077.57 29
2077.67 30
2077.78 30
2077.88 30
2077.99 29
2078.09 27
2078.20 24
2078.30 21
2078.40 18
2078.51 17
2078.61 18
2078.72 21
2078.82 25
2078.93 30
2079.03 33
2079.14 35
2079.24 36
2079.34 35
2079.45 33
2079.55 32
2079.66 31
2079.76 32
2079.87 34
2079.97 36
2080.08 39
2080.18 40
2080.29 41
2080.39 40
2080.50 39
2080.60 37
2080.70 35
2080.81 32
2080.91 30
2081.02 27
2081.12 25
2081.23 22
2081.33 18
2081.44 15
2081.54 12
2081.65 10
2081.75 7
2081.85 5
2081.96 3
2082.06 0
2082.17 0
2082.27 0
2082.38 0
2082.48 0
2082.59 0
2082.69 0
2082.80 0
2082.90 0
2083.01 4
2083.11 9
2083.22 15
2083.32 20
2083.42 25
2083.53 29
2083.63 31
2083.74 33
2083.84 32
2083.95 31
2084.05 29
2084.16 28
2084.26 27
2084.37 28
2084.47 29
2084.58 30
2084.68 32
2084.79 33
2084.89 34
2084.99 34
2085.10 34
2085.20 33
2085.31 32
2085.41 31
2085.52 29
2085.62 27
2085.73 25
2085.83 22
2085.94 20
2086.04 18
2086.15 18
2086.25 19
2086.36 21
2086.46 24
2086.57 27
2086.67 30
2086.77 32
2086.88 31
2086.98 30
2087.09 28
2087.19 26
2087.30 24
2087.40 23
2087.51 24
2087.61 26
2087.72 29
2087.82 32
2087.93 34
2088.03 35
2088.14 35
2088.24 33
2088.35 29
2088.45 25
2088.56 21
2088.66 17
2088.77 15
2088.87 13
2088.97 13
2089.08 13
2089.18 14
2089.29 14
2089.39 15
2089.50 15
2089.60 15
2089.71 16
2089.81 18
2089.92 20
2090.02 22
2090.13 23
2090.23 24
2090.34 23
2090.44 22
2090.55 19
2090.65 15
2090.76 12
2090.86 8
2090.97 5
2091.07 3
2091.18 2
2091.28 1
2091.39 1
2091.49 2
2091.60 2
2091.70 4
2091.81 5
2091.91 6
2092.01 7
2092.12 7
2092.22 8
2092.33 8
2092.43 7
2092.54 7
2092.64 7
2092.75 6
2092.85 6
2092.96 6
2093.06 5
2093.17 5
2093.27 4
2093.38 4
2093.48 5
2093.59 5
2093.69 7
2093.80 9
2093.90 10
2094.01 12
2094.11 14
2094.22 15
2094.32 16
2094.43 17
2094.53 19
2094.64 20
2094.74 23
2094.85 25
2094.95 29
2095.06 33
2095.16 37
2095.27 40
2095.37 42
2095.48 43
2095.58 42
2095.69 40
2095.79 37
2095.90 34
2096.00 33
2096.11 32
2096.21 32
2096.32 33
2096.42 34
2096.53 34
2096.63 34
2096.74 34
2096.84 33
2096.95 32
2097.05 33
2097.16 34
2097.26 36
2097.37 39
2097.47 42
2097.58 45
2097.68 48
2097.79 50
2097.89 52
2098.00 53
2098.10 55
2098.21 56
2098.31 58
2098.42 60
2098.52 62
2098.63 64
2098.73 66
2098.84 68
2098.94 68
2099.05 66
2099.15 62
2099.26 56
2099.36 48
2099.47 39
2099.57 31
2099.68 24
2099.78 19
2099.89 16
2099.99 14
2100.10 14
2100.20 14
2100.31 13
2100.41 11
2100.52 9
2100.62 7
2100.73 4
2100.83 2
2100.94 1
2101.04 0
2101.15 0
2101.25 0
2101.36 0
2101.46 0
2101.57 0
2101.67 1
2101.78 4
2101.88 7
2101.99 11
2102.09 14
2102.20 17
2102.30 18
2102.41 19
2102.52 18
2102.62 17
2102.73 16
2102.83 15
2102.94 15
2103.04 17
2103.15 20
2103.25 23
2103.36 27
2103.46 30
2103.57 32
2103.67 32
2103.78 32
2103.88 31
2103.99 31
2104.09 31
2104.20 32
2104.30 33
2104.41 35
2104.51 37
2104.62 37
2104.72 36
2104.83 34
2104.93 32
2105.04 30
2105.14 29
2105.25 29
2105.35 30
2105.46 30
2105.57 30
2105.67 30
2105.78 27
2105.88 24
2105.99 20
2106.09 16
2106.20 12
2106.30 9
2106.41 8
2106.51 8
2106.62 9
2106.72 11
2106.83 12
2106.93 12
2107.04 12
2107.14 12
2107.25 11
2107.35 10
2107.46 10
2107.56 10
2107.67 10
2107.78 11
2107.88 13
2107.99 16
2108.09 20
2108.20 24
2108.30 29
2108.41 33
2108.51 36
2108.62 38
2108.72 38
2108.83 36
2108.93 33
2109.04 29
2109.14 25
2109.25 21
2109.35 17
2109.46 13
2109.56 8
2109.67 4
2109.78 1
2109.88 0
2109.99 0
2110.09 1
2110.20 4
2110.30 8
2110.41 12
2110.51 15
2110.62 16
2110.72 16
2110.83 15
2110.93 14
2111.04 13
2111.14 13
2111.25 13
2111.36 12
2111.46 11
2111.57 10
2111.67 7
2111.78 4
2111.88 1
2111.99 0
2112.09 0
2112.20 0
2112.30 1
2112.41 2
2112.51 4
2112.62 4
2112.73 3
2112.83 1
2112.94 0
2113.04 0
2113.15 0
2113.25 0
2113.36 0
2113.46 0
2113.57 1
2113.67 2
2113.78 3
2113.88 3
2113.99 2
2114.10 1
2114.20 0
2114.31 0
2114.41 0
2114.52 1
2114.62 3
2114.73 6
2114.83 10
2114.94 15
2115.04 20
2115.15 27
2115.26 34
2115.36 41
2115.47 48
2115.57 52
2115.68 55
2115.78 54
2115.89 50
2115.99 44
2116.10 37
2116.20 30
2116.31 25
2116.42 22
2116.52 23
2116.63 25
2116.73 29
2116.84 33
2116.94 36
2117.05 37
2117.15 36
2117.26 35
2117.36 33
2117.47 32
2117.58 32
2117.68 33
2117.79 36
2117.89 39
2118.00 42
2118.10 44
2118.21 45
2118.31 43
2118.42 40
2118.53 35
2118.63 29
2118.74 23
2118.84 18
2118.95 13
2119.05 8
2119.16 5
2119.26 1
2119.37 0
2119.48 0
2119.58 0
2119.69 0
2119.79 0
2119.90 0
2120.00 0
2120.11 0
2120.21 4
2120.32 12
2120.43 21
2120.53 28
2120.64 35
2120.74 39
2120.85 41
2120.95 41
2121.06 39
2121.16 37
2121.27 35
2121.38 33
2121.48 33
2121.59 35
2121.69 37
2121.80 40
2121.90 43
2122.01 45
2122.12 46
2122.22 45
2122.33 43
2122.43 40
2122.54 37
2122.64 34
2122.75 32
2122.85 31
2122.96 30
2123.07 29
2123.17 29
2123.28 29
2123.38 29
2123.49 30
2123.59 30
2123.70 31
2123.81 31
2123.91 31
2124.02 30
2124.12 27
2124.23 24
2124.33 19
2124.44 15
2124.55 11
2124.65 7
2124.76 5
2124.86 4
2124.97 6
2125.07 9
2125.18 13
2125.29 19
2125.39 24
2125.50 29
2125.60 32
2125.71 35
2125.81 36
2125.92 37
2126.03 39
2126.13 40
2126.24 43
2126.34 46
2126.45 49
2126.55 52
2126.66 54
2126.77 54
2126.87 52
2126.98 49
2127.08 44
2127.19 38
2127.29 34
2127.40 30
2127.51 29
2127.61 29
2127.72 31
2127.82 34
2127.93 37
2128.03 41
2128.14 43
2128.25 45
2128.35 47
2128.46 49
2128.56 50
2128.67 52
2128.77 55
2128.88 57
2128.99 59
2129.09 60
2129.20 60
2129.30 60
2129.41 58
2129.52 56
2129.62 55
2129.73 54
2129.83 54
2129.94 55
2130.04 56
2130.15 57
2130.26 57
2130.36 56
2130.47 54
2130.57 52
2130.68 49
2130.79 46
2130.89 43
2131.00 40
2131.10 38
2131.21 36
2131.31 34
2131.42 32
2131.53 31
2131.63 30
2131.74 29
2131.84 28
2131.95 27
2132.06 25
2132.16 22
2132.27 19
2132.37 15
2132.48 11
2132.58 8
2132.69 6
2132.80 4
2132.90 4
2133.01 5
2133.11 6
2133.22 9
2133.33 12
2133.43 16
2133.54 21
2133.64 26
2133.75 32
2133.86 37
2133.96 41
2134.07 45
2134.17 47
2134.28 47
2134.39 47
2134.49 46
2134.60 44
2134.70 44
2134.81 44
2134.91 44
2135.02 46
2135.13 47
2135.23 49
2135.34 50
2135.44 49
2135.55 45
2135.66 39
2135.76 32
2135.87 22
2135.97 12
2136.08 4
2136.19 0
2136.29 0
2136.40 0
2136.50 0
2136.61 0
2136.72 3
2136.82 7
2136.93 11
2137.03 12
2137.14 13
2137.25 12
2137.35 11
2137.46 10
2137.56 10
2137.67 12
2137.78 16
2137.88 21
2137.99 27
2138.09 32
2138.20 36
2138.31 39
2138.41 40
2138.52 40
2138.62 38
2138.73 36
2138.84 33
2138.94 30
2139.05 28
2139.15 25
2139.26 23
2139.37 20
2139.47 17
2139.58 14
2139.68 12
2139.79 11
2139.90 11
2140.00 11
2140.11 11
2140.22 12
2140.32 13
2140.43 13
2140.53 13
2140.64 14
2140.75 14
2140.85 15
2140.96 16
2141.06 16
2141.17 17
2141.28 17
2141.38 16
2141.49 15
2141.59 14
2141.70 13
2141.81 11
2141.91 10
2142.02 9
2142.12 9
2142.23 10
2142.34 11
2142.44 14
2142.55 16
2142.66 19
2142.76 21
2142.87 23
2142.97 24
2143.08 26
2143.19 28
2143.29 29
2143.40 30
2143.50 31
2143.61 31
2143.72 30
2143.82 28
2143.93 25
2144.04 22
2144.14 18
2144.25 13
2144.35 8
2144.46 3
2144.57 0
2144.67 0
2144.78 0
2144.88 0
2144.99 0
2145.10 0
2145.20 0
2145.31 0
2145.42 2
2145.52 7
2145.63 11
2145.73 15
2145.84 18
2145.95 20
2146.05 22
2146.16 23
2146.27 24
2146.37 24
2146.48 23
2146.58 22
2146.69 21
2146.80 20
2146.90 20
2147.01 21
2147.12 23
2147.22 26
2147.33 29
2147.43 33
2147.54 36
2147.65 38
2147.75 39
2147.86 39
2147.97 37
2148.07 33
2148.18 30
2148.28 26
2148.39 23
2148.50 22
2148.60 22
2148.71 24
2148.82 27
2148.92 30
2149.03 32
2149.13 33
2149.24 32
2149.35 30
2149.45 27
2149.56 25
2149.67 24
2149.77 25
2149.88 28
2149.98 32
2150.09 38
2150.20 42
2150.30 46
2150.41 48
2150.52 47
2150.62 44
2150.73 39
2150.84 33
2150.94 27
2151.05 21
2151.15 17
2151.26 15
2151.37 15
2151.47 16
2151.58 18
2151.69 21
2151.79 22
2151.90 23
2152.01 23
2152.11 22
2152.22 19
2152.32 17
2152.43 14
2152.54 12
2152.64 12
2152.75 13
2152.86 16
2152.96 20
2153.07 25
2153.18 31
2153.28 36
2153.39 40
2153.49 42
2153.60 42
2153.71 40
2153.81 37
2153.92 34
2154.03 30
2154.13 27
2154.24 23
2154.35 20
2154.45 18
2154.56 16
2154.67 15
2154.77 14
2154.88 14
2154.98 15
2155.09 16
2155.20 16
2155.30 17
2155.41 18
2155.52 19
2155.62 19
2155.73 20
2155.84 21
2155.94 22
2156.05 23
2156.16 24
2156.26 24
2156.37 25
2156.47 24
2156.58 24
2156.69 22
2156.79 21
2156.90 19
2157.01 17
2157.11 16
2157.22 16
2157.33 15
2157.43 15
2157.54 16
2157.65 16
2157.75 15
2157.86 14
2157.97 12
2158.07 9
2158.18 6
2158.29 4
2158.39 1
2158.50 0
2158.60 0
2158.71 0
2158.82 0
2158.92 0
2159.03 0
2159.14 0
2159.24 0
2159.35 0
2159.46 2
2159.56 6
2159.67 11
2159.78 15
2159.88 18
2159.99 19
2160.10 19
2160.20 18
2160.31 17
2160.42 14
2160.52 11
2160.63 8
2160.74 5
2160.84 1
2160.95 0
2161.06 0
2161.16 0
2161.27 0
2161.38 0
2161.48 0
2161.59 0
2161.70 1
2161.80 7
2161.91 13
2162.02 19
2162.12 25
2162.23 31
2162.33 35
2162.44 38
2162.55 39
2162.65 39
2162.76 37
2162.87 33
2162.97 28
2163.08 22
2163.19 16
2163.29 11
2163.40 6
2163.51 4
2163.61 5
2163.72 8
2163.83 14
2163.93 21
2164.04 29
2164.15 36
2164.25 41
2164.36 45
2164.47 46
2164.57 46
2164.68 46
2164.79 46
2164.89 47
2165.00 50
2165.11 53
2165.21 55
2165.32 55
2165.43 53
2165.53 49
2165.64 43
2165.75 37
2165.85 32
2165.96 28
2166.07 26
2166.17 26
2166.28 27
2166.39 28
2166.50 27
2166.60 25
2166.71 21
2166.82 15
2166.92 8
2167.03 3
2167.14 0
2167.24 0
2167.35 0
2167.46 0
2167.56 2
2167.67 6
2167.78 10
2167.88 12
2167.99 14
2168.10 16
2168.20 18
2168.31 21
2168.42 25
2168.52 31
2168.63 38
2168.74 44
2168.84 50
2168.95 53
2169.06 56
2169.16 57
2169.27 57
2169.38 56
2169.48 56
2169.59 55
2169.70 55
2169.80 54
2169.91 52
2170.02 50
2170.13 47
2170.23 44
2170.34 41
2170.45 38
2170.55 36
2170.66 35
2170.77 34
2170.87 33
2170.98 32
2171.09 30
2171.19 28
2171.30 26
2171.41 24
2171.51 22
2171.62 22
2171.73 23
2171.83 25
2171.94 27
2172.05 31
2172.15 33
2172.26 36
2172.37 37
2172.48 38
2172.58 38
2172.69 38
2172.80 39
2172.90 40
2173.01 42
2173.12 44
2173.22 47
2173.33 48
2173.44 49
2173.54 48
2173.65 47
2173.76 46
2173.87 45
2173.97 46
2174.08 48
2174.19 50
2174.29 53
2174.40 55
2174.51 56
2174.61 56
2174.72 54
2174.83 52
2174.93 49
2175.04 45
2175.15 41
2175.26 37
2175.36 32
2175.47 27
2175.58 22
2175.68 16
2175.79 11
2175.90 5
2176.00 0
2176.11 0
2176.22 0
2176.32 0
2176.43 0
2176.54 1
2176.65 6
2176.75 12
2176.86 17
2176.97 21
2177.07 22
2177.18 22
2177.29 19
2177.39 16
2177.50 12
2177.61 9
2177.72 8
2177.82 7
2177.93 6
2178.04 5
2178.14 4
2178.25 2
2178.36 0
2178.46 0
2178.57 0
2178.68 0
2178.79 0
2178.89 0
2179.00 0
2179.11 1
2179.21 3
2179.32 4
2179.43 5
2179.53 6
2179.64 6
2179.75 6
2179.86 7
2179.96 8
2180.07 9
2180.18 10
2180.28 10
2180.39 9
2180.50 8
2180.61 7
2180.71 5
2180.82 4
2180.93 3
2181.03 2
2181.14 2
2181.25 2
2181.35 2
2181.46 3
2181.57 5
2181.68 7
2181.78 11
2181.89 15
2182.00 18
2182.10 21
2182.21 23
2182.32 24
2182.43 24
2182.53 23
2182.64 22
2182.75 22
2182.85 23
2182.96 26
2183.07 30
2183.18 35
2183.28 40
2183.39 44
2183.50 46
2183.60 46
2183.71 46
2183.82 45
2183.93 44
2184.03 44
2184.14 46
2184.25 48
2184.35 52
2184.46 56
2184.57 59
2184.68 62
2184.78 64
2184.89 65
2185.00 64
2185.10 62
2185.21 57
2185.32 51
2185.43 44
2185.53 36
2185.64 29
2185.75 23
2185.85 19
2185.96 15
2186.07 13
2186.18 11
2186.28 8
2186.39 5
2186.50 2
2186.61 0
2186.71 0
2186.82 0
2186.93 0
2187.03 0
2187.14 0
2187.25 0
2187.36 0
2187.46 3
2187.57 8
2187.68 13
2187.78 17
2187.89 20
2188.00 22
2188.11 23
2188.21 24
2188.32 24
2188.43 24
2188.54 24
2188.64 23
2188.75 23
2188.86 22
2188.96 21
2189.07 20
2189.18 19
2189.29 18
2189.39 17
2189.50 17
2189.61 18
2189.72 18
2189.82 19
2189.93 18
2190.04 17
2190.14 15
2190.25 12
2190.36 8
2190.47 5
2190.57 2
2190.68 1
2190.79 1
2190.90 3
2191.00 6
2191.11 9
2191.22 13
2191.33 16
2191.43 17
2191.54 17
2191.65 15
2191.75 12
2191.86 9
2191.97 5
2192.08 2
2192.18 1
2192.29 2
2192.40 4
2192.51 8
2192.61 13
2192.72 17
2192.83 21
2192.94 23
2193.04 24
2193.15 23
2193.26 22
2193.36 21
2193.47 21
2193.58 21
2193.69 22
2193.79 23
2193.90 25
2194.01 26
2194.12 28
2194.22 29
2194.33 29
2194.44 29
2194.55 29
2194.65 28
2194.76 28
2194.87 28
2194.98 28
2195.08 29
2195.19 30
2195.30 32
2195.41 35
2195.51 38
2195.62 41
2195.73 45
2195.84 48
2195.94 52
2196.05 55
2196.16 56
2196.27 57
2196.37 55
2196.48 53
2196.59 49
2196.69 46
2196.80 43
2196.91 42
2197.02 43
2197.12 46
2197.23 50
2197.34 56
2197.45 62
2197.55 68
2197.66 72
2197.77 75
2197.88 75
2197.98 74
2198.09 70
2198.20 64
2198.31 58
2198.41 52
2198.52 45
2198.63 39
2198.74 34
2198.84 29
2198.95 26
2199.06 24
2199.17 22
2199.27 22
2199.38 22
2199.49 23
2199.60 23
2199.70 24
2199.81 24
2199.92 24
2200.03 25
2200.14 25
2200.24 26
2200.35 28
2200.46 30
2200.57 32
2200.67 33
2200.78 34
2200.89 33
2201.00 33
2201.10 32
2201.21 32
2201.32 32
2201.43 34
2201.53 35
2201.64 38
2201.75 41
2201.86 45
2201.96 49
2202.07 52
2202.18 55
2202.29 57
2202.39 57
2202.50 57
2202.61 56
2202.72 54
2202.82 53
2202.93 51
2203.04 50
2203.15 49
2203.26 47
2203.36 44
2203.47 39
2203.58 34
2203.69 27
2203.79 20
2203.90 14
2204.01 9
2204.12 5
2204.22 3
2204.33 2
2204.44 2
2204.55 3
2204.65 3
2204.76 4
2204.87 4
2204.98 5
2205.09 7
2205.19 10
2205.30 13
2205.41 18
2205.52 22
2205.62 27
2205.73 30
2205.84 32
2205.95 32
2206.05 31
2206.16 29
2206.27 27
2206.38 24
2206.48 22
2206.59 20
2206.70 18
2206.81 18
2206.92 18
2207.02 19
2207.13 21
2207.24 23
2207.35 25
2207.45 27
2207.56 27
2207.67 26
2207.78 23
2207.89 19
2207.99 15
2208.10 11
2208.21 10
2208.32 10
2208.42 13
2208.53 17
2208.64 22
2208.75 28
2208.86 32
2208.96 34
2209.07 34
2209.18 32
2209.29 29
2209.39 26
2209.50 23
2209.61 21
2209.72 20
2209.82 20
2209.93 20
2210.04 20
2210.15 21
2210.26 22
2210.36 23
2210.47 24
2210.58 25
2210.69 26
2210.80 26
2210.90 26
2211.01 26
2211.12 26
2211.23 25
2211.33 24
2211.44 23
2211.55 21
2211.66 18
2211.77 15
2211.87 11
2211.98 9
2212.09 7
2212.20 6
2212.30 7
2212.41 10
2212.52 14
2212.63 19
2212.74 24
2212.84 30
2212.95 35
2213.06 38
2213.17 41
2213.28 43
2213.38 43
2213.49 44
2213.60 45
2213.71 46
2213.81 48
2213.92 49
2214.03 50
2214.14 49
2214.25 46
2214.35 41
2214.46 35
2214.57 29
2214.68 23
2214.79 18
2214.89 14
2215.00 11
2215.11 10
2215.22 9
2215.33 8
2215.43 7
2215.54 6
2215.65 4
2215.76 1
2215.86 0
2215.97 0
2216.08 0
2216.19 0
2216.30 0
2216.40 0
2216.51 0
2216.62 1
2216.73 4
2216.84 7
2216.94 8
2217.05 8
2217.16 8
2217.27 7
2217.38 6
2217.48 5
2217.59 4
2217.70 3
2217.81 3
2217.92 3
2218.02 4
2218.13 6
2218.24 8
2218.35 10
2218.46 11
2218.56 12
2218.67 13
2218.78 14
2218.89 15
2219.00 16
2219.10 19
2219.21 22
2219.32 25
2219.43 29
2219.54 31
2219.64 33
2219.75 34
2219.86 35
2219.97 36
2220.08 38
2220.18 41
2220.29 45
2220.40 49
2220.51 54
2220.62 56
2220.72 57
2220.83 55
2220.94 50
2221.05 43
2221.16 35
2221.26 27
2221.37 20
2221.48 14
2221.59 11
2221.70 10
2221.81 9
2221.91 10
2222.02 10
2222.13 10
2222.24 8
2222.35 7
2222.45 6
2222.56 5
2222.67 6
2222.78 8
2222.89 11
2222.99 16
2223.10 21
2223.21 27
2223.32 33
2223.43 39
2223.53 44
2223.64 47
2223.75 49
2223.86 49
2223.97 47
2224.08 44
2224.18 40
2224.29 36
2224.40 33
2224.51 32
2224.62 33
2224.72 35
2224.83 38
2224.94 42
2225.05 45
2225.16 46
2225.26 46
2225.37 45
2225.48 43
2225.59 40
2225.70 38
2225.81 36
2225.91 35
2226.02 34
2226.13 34
2226.24 35
2226.35 38
2226.45 43
2226.56 50
2226.67 59
2226.78 69
2226.89 78
2227.00 87
2227.10 92
2227.21 95
2227.32 96
2227.43 94
2227.54 92
2227.65 89
2227.75 88
2227.86 86
2227.97 85
2228.08 83
2228.19 79
2228.29 74
2228.40 68
2228.51 62
2228.62 57
2228.73 54
2228.84 53
2228.94 54
2229.05 58
2229.16 63
2229.27 68
2229.38 73
2229.49 78
2229.59 82
2229.70 84
2229.81 86
2229.92 87
2230.03 87
2230.13 86
2230.24 85
2230.35 83
2230.46 81
2230.57 79
2230.68 76
2230.78 72
2230.89 68
2231.00 63
2231.11 58
2231.22 53
2231.33 48
2231.43 43
2231.54 40
2231.65 36
2231.76 33
2231.87 29
2231.98 25
2232.08 20
2232.19 14
2232.30 8
2232.41 2
2232.52 0
2232.63 0
2232.73 0
2232.84 0
2232.95 0
2233.06 0
2233.17 3
2233.28 7
2233.38 10
2233.49 13
2233.60 15
2233.71 17
2233.82 19
2233.93 21
2234.03 22
2234.14 23
2234.25 23
2234.36 21
2234.47 19
2234.58 16
2234.68 13
2234.79 10
2234.90 8
2235.01 8
2235.12 9
2235.23 11
2235.34 13
2235.44 15
2235.55 16
2235.66 15
2235.77 14
2235.88 12
2235.99 10
2236.09 9
2236.20 9
2236.31 11
2236.42 15
2236.53 18
2236.64 22
2236.74 25
2236.85 26
2236.96 25
2237.07 23
2237.18 22
2237.29 21
2237.40 21
2237.50 23
2237.61 27
2237.72 31
2237.83 36
2237.94 41
2238.05 45
2238.15 48
2238.26 50
2238.37 52
2238.48 53
2238.59 55
2238.70 56
2238.81 57
2238.91 57
2239.02 55
2239.13 51
2239.24 47
2239.35 41
2239.46 36
2239.56 31
2239.67 29
2239.78 29
2239.89 32
2240.00 37
2240.11 43
2240.22 50
2240.32 56
2240.43 62
2240.54 66
2240.65 68
2240.76 69
2240.87 67
2240.98 66
2241.08 64
2241.19 64
2241.30 66
2241.41 71
2241.52 79
2241.63 88
2241.74 98
2241.84 108
2241.95 114
2242.06 118
2242.17 119
2242.28 116
2242.39 111
2242.50 105
2242.60 98
2242.71 90
2242.82 82
2242.93 75
2243.04 68
2243.15 61
2243.26 56
2243.36 53
2243.47 51
2243.58 52
2243.69 55
2243.80 60
2243.91 64
2244.02 68
2244.12 71
2244.23 72
2244.34 72
2244.45 71
2244.56 70
2244.67 68
2244.78 67
2244.88 65
2244.99 63
2245.10 61
2245.21 60
2245.32 60
2245.43 60
2245.54 62
2245.65 64
2245.75 67
2245.86 70
2245.97 72
2246.08 74
2246.19 75
2246.30 75
2246.41 75
2246.51 74
2246.62 72
2246.73 70
2246.84 68
2246.95 65
2247.06 61
2247.17 57
2247.28 53
2247.38 50
2247.49 48
2247.60 47
2247.71 47
2247.82 47
2247.93 48
2248.04 47
2248.15 45
2248.25 41
2248.36 35
2248.47 29
2248.58 22
2248.69 16
2248.80 10
2248.91 5
2249.01 2
2249.12 0
2249.23 0
2249.34 0
2249.45 0
2249.56 0
2249.67 0
2249.78 0
2249.88 0
2249.99 3
2250.10 7
2250.21 12
2250.32 15
2250.43 16
2250.54 17
2250.65 16
2250.76 15
2250.86 12
2250.97 10
2251.08 9
2251.19 8
2251.30 8
2251.41 9
2251.52 11
2251.63 13
2251.73 15
2251.84 18
2251.95 20
2252.06 22
2252.17 23
2252.28 24
2252.39 24
2252.50 23
2252.60 21
2252.71 19
2252.82 16
2252.93 12
2253.04 9
2253.15 7
2253.26 5
2253.37 5
2253.48 7
2253.58 9
2253.69 13
2253.80 18
2253.91 23
2254.02 27
2254.13 31
2254.24 35
2254.35 37
2254.45 38
2254.56 36
2254.67 33
2254.78 28
2254.89 21
2255.00 15
2255.11 9
2255.22 5
2255.33 2
2255.43 2
2255.54 2
2255.65 3
2255.76 4
2255.87 4
2255.98 4
2256.09 4
2256.20 4
2256.31 4
2256.42 5
2256.52 7
2256.63 9
2256.74 12
2256.85 15
2256.96 18
2257.07 21
2257.18 24
2257.29 27
2257.40 30
2257.50 32
2257.61 34
2257.72 34
2257.83 33
2257.94 32
2258.05 30
2258.16 28
2258.27 26
2258.38 24
2258.48 23
2258.59 22
2258.70 22
2258.81 23
2258.92 24
2259.03 25
2259.14 27
2259.25 29
2259.36 31
2259.47 32
2259.57 33
2259.68 33
2259.79 32
2259.90 30
2260.01 27
2260.12 24
2260.23 23
2260.34 24
2260.45 26
2260.56 31
2260.66 36
2260.77 40
2260.88 43
2260.99 44
2261.10 42
2261.21 39
2261.32 34
2261.43 31
2261.54 28
2261.65 28
2261.75 30
2261.86 34
2261.97 40
2262.08 46
2262.19 51
2262.30 55
2262.41 57
2262.52 57
2262.63 54
2262.74 49
2262.85 44
2262.95 39
2263.06 35
2263.17 32
2263.28 31
2263.39 31
2263.50 31
2263.61 32
2263.72 34
2263.83 36
2263.94 38
2264.05 40
2264.15 43
2264.26 45
2264.37 46
2264.48 46
2264.59 45
2264.70 42
2264.81 39
2264.92 35
2265.03 32
2265.14 30
2265.25 29
2265.35 29
2265.46 31
2265.57 35
2265.68 39
2265.79 43
2265.90 46
2266.01 48
2266.12 49
2266.23 49
2266.34 48
2266.45 45
2266.56 43
2266.66 40
2266.77 39
2266.88 38
2266.99 39
2267.10 40
2267.21 42
2267.32 43
2267.43 44
2267.54 44
2267.65 43
2267.76 41
2267.87 39
2267.97 38
2268.08 38
2268.19 38
2268.30 39
2268.41 40
2268.52 41
2268.63 41
2268.74 40
2268.85 39
2268.96 37
2269.07 35
2269.18 33
2269.29 32
2269.39 33
2269.50 35
2269.61 37
2269.72 40
2269.83 42
2269.94 42
2270.05 41
2270.16 38
2270.27 34
2270.38 30
2270.49 26
2270.60 23
2270.71 21
2270.81 21
2270.92 21
2271.03 23
2271.14 24
2271.25 26
2271.36 29
2271.47 32
2271.58 35
2271.69 38
2271.80 41
2271.91 43
2272.02 45
2272.13 46
2272.24 46
2272.34 44
2272.45 40
2272.56 35
2272.67 29
2272.78 23
2272.89 17
2273.00 13
2273.11 12
2273.22 12
2273.33 14
2273.44 18
2273.55 23
2273.66 28
2273.77 32
2273.87 36
2273.98 38
2274.09 40
2274.20 40
2274.31 40
2274.42 39
2274.53 38
2274.64 37
2274.75 34
2274.86 31
2274.97 28
2275.08 23
2275.19 18
2275.30 14
2275.41 10
2275.52 9
2275.62 9
2275.73 10
2275.84 13
2275.95 17
2276.06 21
2276.17 24
2276.28 27
2276.39 29
2276.50 29
2276.61 30
2276.72 30
2276.83 29
2276.94 28
2277.05 26
2277.16 25
2277.27 23
2277.38 23
2277.48 24
2277.59 26
2277.70 29
2277.81 32
2277.92 33
2278.03 33
2278.14 31
2278.25 27
2278.36 23
2278.47 18
2278.58 15
2278.69 12
2278.80 10
2278.91 9
2279.02 8
2279.13 7
2279.24 7
2279.35 7
2279.45 9
2279.56 12
2279.67 18
2279.78 25
2279.89 32
2280.00 38
2280.11 41
2280.22 43
2280.33 42
2280.44 39
2280.55 35
2280.66 31
2280.77 29
2280.88 28
2280.99 28
2281.10 29
2281.21 31
2281.32 33
2281.43 35
2281.53 36
2281.64 38
2281.75 39
2281.86 40
2281.97 40
2282.08 39
2282.19 38
2282.30 35
2282.41 32
2282.52 28
2282.63 23
2282.74 19
2282.85 15
2282.96 11
2283.07 8
2283.18 7
2283.29 8
2283.40 10
2283.51 14
2283.62 19
2283.73 24
2283.84 29
2283.94 34
2284.05 38
2284.16 42
2284.27 45
2284.38 48
2284.49 51
2284.60 53
2284.71 55
2284.82 56
2284.93 55
2285.04 52
2285.15 48
2285.26 43
2285.37 38
2285.48 34
2285.59 30
2285.70 27
2285.81 24
2285.92 22
2286.03 20
2286.14 18
2286.25 16
2286.36 13
2286.47 10
2286.58 7
2286.69 4
2286.79 1
2286.90 0
2287.01 0
2287.12 0
2287.23 0
2287.34 0
2287.45 0
2287.56 1
2287.67 2
2287.78 4
2287.89 5
2288.00 5
2288.11 5
2288.22 3
2288.33 1
2288.44 0
2288.55 0
2288.66 0
2288.77 0
2288.88 0
2288.99 0
2289.10 2
2289.21 7
2289.32 13
2289.43 17
2289.54 21
2289.65 22
2289.76 22
2289.87 20
2289.98 18
2290.09 16
2290.20 15
2290.30 16
2290.41 17
2290.52 20
2290.63 22
2290.74 24
2290.85 24
2290.96 23
2291.07 21
2291.18 18
2291.29 16
2291.40 14
2291.51 13
2291.62 13
2291.73 14
2291.84 15
2291.95 16
2292.06 17
2292.17 18
2292.28 21
2292.39 25
2292.50 31
2292.61 38
2292.72 45
2292.83 53
2292.94 59
2293.05 64
2293.16 67
2293.27 68
2293.38 69
2293.49 69
2293.60 69
2293.71 69
2293.82 69
2293.93 70
2294.04 70
2294.15 69
2294.26 67
2294.37 64
2294.48 59
2294.59 54
2294.70 48
2294.81 42
2294.92 38
2295.03 36
2295.14 36
2295.25 39
2295.36 43
2295.46 49
2295.57 55
2295.68 61
2295.79 67
2295.90 72
2296.01 77
2296.12 81
2296.23 84
2296.34 86
2296.45 88
2296.56 88
2296.67 88
2296.78 87
2296.89 85
2297.00 82
2297.11 78
2297.22 73
2297.33 66
2297.44 57
2297.55 48
2297.66 38
2297.77 29
2297.88 21
2297.99 15
2298.10 11
2298.21 9
2298.32 9
2298.43 9
2298.54 10
2298.65 12
2298.76 14
2298.87 17
2298.98 20
2299.09 23
2299.20 26
2299.31 29
2299.42 31
2299.53 33
2299.64 33
2299.75 34
2299.86 34
2299.97 33
2300.08 33
2300.19 31
2300.30 30
2300.41 28
2300.52 26
2300.63 25
2300.74 23
2300.85 22
2300.96 19
2301.07 17
2301.18 13
2301.29 9
2301.40 6
2301.51 4
2301.62 5
2301.73 7
2301.84 12
2301.95 19
2302.06 26
2302.17 33
2302.28 39
2302.39 42
2302.50 44
2302.61 43
2302.72 42
2302.83 40
2302.94 39
2303.05 39
2303.16 41
2303.27 45
2303.38 52
2303.49 59
2303.60 68
2303.71 75
2303.82 82
2303.93 86
2304.04 87
2304.15 86
2304.26 83
2304.37 80
2304.48 75
2304.59 71
2304.70 66
2304.81 62
2304.92 57
2305.03 52
2305.14 48
2305.25 45
2305.36 44
2305.47 44
2305.58 45
2305.69 48
2305.80 52
2305.91 55
2306.02 59
2306.13 62
2306.24 64
2306.35 65
2306.46 65
2306.57 63
2306.68 60
2306.79 55
2306.90 49
2307.01 42
2307.12 34
2307.23 26
2307.34 18
2307.45 12
2307.56 6
2307.67 3
2307.79 1
2307.90 2
2308.01 5
2308.12 9
2308.23 15
2308.34 20
2308.45 26
2308.56 30
2308.67 33
2308.78 35
2308.89 34
2309.00 33
2309.11 30
2309.22 26
2309.33 22
2309.44 19
2309.55 16
2309.66 15
2309.77 14
2309.88 15
2309.99 17
2310.10 19
2310.21 20
2310.32 22
2310.43 22
2310.54 20
2310.65 19
2310.76 16
2310.87 13
2310.98 10
2311.09 7
2311.20 5
2311.31 3
2311.42 3
2311.53 5
2311.64 8
2311.75 14
2311.86 22
2311.97 31
2312.08 40
2312.19 48
2312.30 55
2312.41 59
2312.52 62
2312.63 63
2312.74 64
2312.85 65
2312.96 67
2313.08 68
2313.19 70
2313.30 71
2313.41 72
2313.52 72
2313.63 72
2313.74 72
2313.85 73
2313.96 74
2314.07 75
2314.18 75
2314.29 74
2314.40 72
2314.51 68
2314.62 64
2314.73 58
2314.84 53
2314.95 48
2315.06 44
2315.17 41
2315.28 39
2315.39 38
2315.50 38
2315.61 39
2315.72 40
2315.83 42
2315.94 43
2316.05 45
2316.16 45
2316.27 45
2316.38 45
2316.49 44
2316.61 43
2316.72 42
2316.83 40
2316.94 39
2317.05 37
2317.16 36
2317.27 35
2317.38 34
2317.49 34
2317.60 34
2317.71 35
2317.82 37
2317.93 40
2318.04 43
2318.15 46
2318.26 49
2318.37 50
2318.48 51
2318.59 50
2318.70 49
2318.81 47
2318.92 46
2319.03 47
2319.14 48
2319.25 51
2319.37 55
2319.48 59
2319.59 64
2319.70 69
2319.81 72
2319.92 74
2320.03 74
2320.14 71
2320.25 66
2320.36 60
2320.47 53
2320.58 47
2320.69 42
2320.80 38
2320.91 36
2321.02 36
2321.13 37
2321.24 40
2321.35 43
2321.46 46
2321.57 50
2321.68 52
2321.79 53
2321.91 53
2322.02 52
2322.13 49
2322.24 45
2322.35 40
2322.46 35
2322.57 30
2322.68 26
2322.79 22
2322.90 19
2323.01 17
2323.12 16
2323.23 16
2323.34 18
2323.45 20
2323.56 23
2323.67 25
2323.78 26
2323.89 26
2324.01 25
2324.12 22
2324.23 19
2324.34 15
2324.45 11
2324.56 8
2324.67 4
2324.78 2
2324.89 0
2325.00 0
2325.11 0
2325.22 0
2325.33 1
2325.44 2
2325.55 3
2325.66 3
2325.77 3
2325.88 1
2326.00 0
2326.11 0
2326.22 0
2326.33 0
2326.44 0
2326.55 0
2326.66 0
2326.77 2
2326.88 6
2326.99 10
2327.10 16
2327.21 22
2327.32 29
2327.43 35
2327.54 39
2327.65 41
2327.76 41
2327.88 38
2327.99 33
2328.10 28
2328.21 22
2328.32 17
2328.43 13
2328.54 10
2328.65 8
2328.76 7
2328.87 6
2328.98 6
2329.09 7
2329.20 8
2329.31 9
2329.42 10
2329.54 11
2329.65 11
2329.76 11
2329.87 9
2329.98 7
2330.09 4
2330.20 2
2330.31 1
2330.42 1
2330.53 2
2330.64 5
2330.75 10
2330.86 15
2330.97 20
2331.08 23
2331.20 25
2331.31 26
2331.42 26
2331.53 25
2331.64 25
2331.75 26
2331.86 28
2331.97 32
2332.08 37
2332.19 41
2332.30 45
2332.41 48
2332.52 50
2332.63 50
2332.75 49
2332.86 46
2332.97 42
2333.08 37
2333.19 31
2333.30 24
2333.41 18
2333.52 11
2333.63 6
2333.74 2
2333.85 1
2333.96 1
2334.07 4
2334.19 8
2334.30 14
2334.41 19
2334.52 24
2334.63 29
2334.74 32
2334.85 34
2334.96 36
2335.07 37
2335.18 38
2335.29 38
2335.40 38
2335.51 37
2335.63 36
2335.74 33
2335.85 30
2335.96 26
2336.07 22
2336.18 18
2336.29 16
2336.40 15
2336.51 15
2336.62 15
2336.73 15
2336.84 15
2336.96 15
2337.07 14
2337.18 13
2337.29 12
2337.40 11
2337.51 10
2337.62 9
2337.73 9
2337.84 8
2337.95 8
2338.06 7
2338.18 6
2338.29 4
2338.40 2
2338.51 0
2338.62 0
2338.73 0
2338.84 0
2338.95 0
2339.06 0
2339.17 6
2339.28 13
2339.39 19
2339.51 25
2339.62 29
2339.73 31
2339.84 31
2339.95 31
2340.06 29
2340.17 27
2340.28 25
2340.39 24
2340.50 23
2340.61 23
2340.73 24
2340.84 26
2340.95 31
2341.06 36
2341.17 41
2341.28 47
2341.39 51
2341.50 55
2341.61 57
2341.72 57
2341.84 56
2341.95 54
2342.06 51
2342.17 49
2342.28 46
2342.39 44
2342.50 42
2342.61 40
2342.72 38
2342.83 35
2342.94 32
2343.06 27
2343.17 23
2343.28 18
2343.39 14
2343.50 12
2343.61 12
2343.72 13
2343.83 15
2343.94 19
2344.05 23
2344.17 28
2344.28 34
2344.39 40
2344.50 49
2344.61 58
2344.72 69
2344.83 80
2344.94 90
2345.05 98
2345.17 103
2345.28 105
2345.39 104
2345.50 101
2345.61 97
2345.72 92
2345.83 88
2345.94 85
2346.05 83
2346.16 81
2346.28 80
2346.39 78
2346.50 75
2346.61 72
2346.72 69
2346.83 65
2346.94 61
2347.05 57
2347.16 52
2347.28 46
2347.39 40
2347.50 32
2347.61 25
2347.72 19
2347.83 15
2347.94 13
2348.05 15
2348.16 19
2348.28 24
2348.39 31
2348.50 38
2348.61 43
2348.72 48
2348.83 53
2348.94 56
2349.05 59
2349.16 61
2349.28 63
2349.39 64
2349.50 65
2349.61 65
2349.72 66
2349.83 67
2349.94 68
2350.05 70
2350.16 71
2350.28 71
2350.39 70
2350.50 67
2350.61 63
2350.72 56
2350.83 49
2350.94 41
2351.05 34
2351.16 27
2351.28 22
2351.39 17
2351.50 14
2351.61 12
2351.72 11
2351.83 11
2351.94 11
2352.05 12
2352.17 14
2352.28 16
2352.39 18
2352.50 21
2352.61 22
2352.72 24
2352.83 24
2352.94 24
2353.06 23
2353.17 22
2353.28 22
2353.39 21
2353.50 22
2353.61 24
2353.72 28
2353.83 33
2353.95 39
2354.06 46
2354.17 53
2354.28 59
2354.39 63
2354.50 64
2354.61 63
2354.72 60
2354.84 55
2354.95 49
2355.06 44
2355.17 40
2355.28 38
2355.39 37
2355.50 38
2355.61 39
2355.73 40
2355.84 40
2355.95 38
2356.06 37
2356.17 35
2356.28 34
2356.39 33
2356.50 34
2356.62 35
2356.73 35
2356.84 36
2356.95 36
2357.06 36
2357.17 36
2357.28 38
2357.40 40
2357.51 43
2357.62 47
2357.73 51
2357.84 54
2357.95 55
2358.06 56
2358.17 54
2358.29 53
2358.40 51
2358.51 49
2358.62 48
2358.73 49
2358.84 51
2358.95 53
2359.07 57
2359.18 61
2359.29 65
2359.40 70
2359.51 73
2359.62 75
2359.73 76
2359.84 74
2359.96 70
2360.07 65
2360.18 59
2360.29 53
2360.40 49
2360.51 45
2360.62 43
2360.74 42
2360.85 42
2360.96 42
2361.07 43
2361.18 44
2361.29 45
2361.40 46
2361.52 47
2361.63 46
2361.74 45
2361.85 43
2361.96 41
2362.07 39
2362.18 38
2362.30 38
2362.41 39
2362.52 41
2362.63 44
2362.74 47
2362.85 49
2362.96 50
2363.08 50
2363.19 50
2363.30 49
2363.41 49
2363.52 50
2363.63 52
2363.74 54
2363.86 57
2363.97 59
2364.08 61
2364.19 61
2364.30 61
2364.41 61
2364.53 60
2364.64 60
2364.75 59
2364.86 57
2364.97 54
2365.08 50
2365.19 44
2365.31 37
2365.42 28
2365.53 20
2365.64 13
2365.75 7
2365.86 4
2365.97 4
2366.09 7
2366.20 12
2366.31 19
2366.42 26
2366.53 33
2366.64 39
2366.76 43
2366.87 47
2366.98 49
2367.09 51
2367.20 51
2367.31 52
2367.43 52
2367.54 52
2367.65 51
2367.76 51
2367.87 51
2367.98 51
2368.09 52
2368.21 54
2368.32 55
2368.43 56
2368.54 57
2368.65 57
2368.76 56
2368.88 54
2368.99 52
2369.10 49
2369.21 46
2369.32 44
2369.43 43
2369.55 44
2369.66 46
2369.77 49
2369.88 52
2369.99 55
2370.10 57
2370.21 57
2370.33 55
2370.44 51
2370.55 47
2370.66 42
2370.77 38
2370.88 36
2371.00 35
2371.11 36
2371.22 39
2371.33 44
2371.44 50
2371.55 57
2371.67 63
2371.78 69
2371.89 73
2372.00 76
2372.11 76
2372.22 75
2372.34 74
2372.45 73
2372.56 73
2372.67 73
2372.78 75
2372.89 77
2373.01 78
2373.12 79
2373.23 79
2373.34 78
2373.45 76
2373.56 74
2373.68 72
2373.79 70
2373.90 69
2374.01 67
2374.12 66
2374.24 65
2374.35 63
2374.46 61
2374.57 58
2374.68 55
2374.79 52
2374.91 51
2375.02 51
2375.13 53
2375.24 57
2375.35 62
2375.46 68
2375.58 73
2375.69 77
2375.80 79
2375.91 79
2376.02 76
2376.13 73
2376.25 69
2376.36 65
2376.47 61
2376.58 56
2376.69 52
2376.81 48
2376.92 44
2377.03 40
2377.14 37
2377.25 35
2377.36 35
2377.48 35
2377.59 36
2377.70 36
2377.81 35
2377.92 33
2378.04 30
2378.15 27
2378.26 25
2378.37 24
2378.48 24
2378.59 26
2378.71 28
2378.82 31
2378.93 33
2379.04 34
2379.15 35
2379.27 36
2379.38 37
2379.49 39
2379.60 42
2379.71 45
2379.82 48
2379.94 51
2380.05 52
2380.16 52
2380.27 51
2380.38 48
2380.50 44
2380.61 40
2380.72 34
2380.83 28
2380.94 23
2381.06 18
2381.17 14
2381.28 11
2381.39 10
2381.50 10
2381.61 11
2381.73 13
2381.84 16
2381.95 19
2382.06 22
2382.17 24
2382.29 26
2382.40 28
2382.51 31
2382.62 35
2382.73 40
2382.85 45
2382.96 51
2383.07 56
2383.18 60
2383.29 63
2383.41 64
2383.52 63
2383.63 63
2383.74 62
2383.85 63
2383.97 65
2384.08 68
2384.19 72
2384.30 76
2384.41 81
2384.52 85
2384.64 89
2384.75 92
2384.86 95
2384.97 96
2385.08 97
2385.20 97
2385.31 95
2385.42 93
2385.53 90
2385.64 86
2385.76 81
2385.87 77
2385.98 72
2386.09 68
2386.20 64
2386.32 61
2386.43 58
2386.54 55
2386.65 54
2386.76 54
2386.88 54
2386.99 55
2387.10 57
2387.21 60
2387.32 63
2387.44 66
2387.55 69
2387.66 71
2387.77 72
2387.89 72
2388.00 70
2388.11 67
2388.22 64
2388.33 60
2388.45 58
2388.56 58
2388.67 60
2388.78 64
2388.89 68
2389.01 72
2389.12 74
2389.23 74
2389.34 72
2389.45 69
2389.57 64
2389.68 60
2389.79 57
2389.90 56
2390.01 56
2390.13 57
2390.24 58
2390.35 58
2390.46 56
2390.57 52
2390.69 47
2390.80 41
2390.91 36
2391.02 30
2391.14 26
2391.25 23
2391.36 21
2391.47 19
2391.58 18
2391.70 16
2391.81 15
2391.92 13
2392.03 10
2392.14 7
2392.26 4
2392.37 1
2392.48 0
2392.59 0
2392.71 0
2392.82 0
2392.93 0
2393.04 0
2393.15 0
2393.27 0
2393.38 6
2393.49 15
2393.60 24
2393.71 34
2393.83 43
2393.94 51
2394.05 56
2394.16 59
2394.28 60
2394.39 59
2394.50 58
2394.61 57
2394.72 57
2394.84 57
2394.95 58
2395.06 60
2395.17 61
2395.29 63
2395.40 65
2395.51 66
2395.62 66
2395.73 66
2395.85 65
2395.96 62
2396.07 59
2396.18 56
2396.30 52
2396.41 50
2396.52 48
2396.63 48
2396.74 47
2396.86 47
2396.97 46
2397.08 45
2397.19 43
2397.31 41
2397.42 40
2397.53 40
2397.64 41
2397.76 43
2397.87 46
2397.98 50
2398.09 55
2398.20 60
2398.32 64
2398.43 69
2398.54 72
2398.65 74
2398.77 75
2398.88 74
2398.99 72
2399.10 68
2399.21 63
2399.33 58
2399.44 53
2399.55 49
2399.66 45
2399.78 41
2399.89 39
2400.00 37
2400.11 35
2400.23 34
2400.34 34
2400.45 34
2400.56 35
2400.68 37
2400.79 39
2400.90 42
2401.01 45
2401.12 48
2401.24 51
2401.35 55
2401.46 58
2401.57 61
2401.69 64
2401.80 66
2401.91 67
2402.02 67
2402.14 65
2402.25 61
2402.36 56
2402.47 50
2402.59 43
2402.70 37
2402.81 32
2402.92 27
2403.03 23
2403.15 20
2403.26 16
2403.37 12
2403.48 9
2403.60 5
2403.71 3
2403.82 1
2403.93 0
2404.05 0
2404.16 0
2404.27 0
2404.38 1
2404.50 1
2404.61 3
2404.72 7
2404.83 11
2404.95 18
2405.06 24
2405.17 31
2405.28 36
2405.40 40
2405.51 41
2405.62 40
2405.73 37
2405.85 33
2405.96 29
2406.07 24
2406.18 21
2406.30 17
2406.41 14
2406.52 12
2406.63 10
2406.75 7
2406.86 5
2406.97 4
2407.08 5
2407.20 8
2407.31 14
2407.42 22
2407.53 33
2407.65 45
2407.76 57
2407.87 67
2407.98 75
2408.10 79
2408.21 81
2408.32 80
2408.43 78
2408.55 75
2408.66 71
2408.77 67
2408.88 62
2409.00 57
2409.11 51
2409.22 46
2409.33 43
2409.45 41
2409.56 41
2409.67 44
2409.78 47
2409.90 50
2410.01 52
2410.12 53
2410.23 52
2410.35 50
2410.46 48
2410.57 46
2410.68 46
2410.80 47
2410.91 49
2411.02 52
2411.13 55
2411.25 58
2411.36 60
2411.47 61
2411.58 61
2411.70 60
2411.81 60
2411.92 59
2412.04 59
2412.15 59
2412.26 59
2412.37 59
2412.49 59
2412.60 58
2412.71 58
2412.82 57
2412.94 56
2413.05 56
2413.16 56
2413.27 55
2413.39 55
2413.50 55
2413.61 54
2413.72 54
2413.84 55
2413.95 57
2414.06 59
2414.18 62
2414.29 65
2414.40 68
2414.51 69
2414.63 68
2414.74 67
2414.85 64
2414.96 61
2415.08 58
2415.19 55
2415.30 52
2415.41 50
2415.53 48
2415.64 46
2415.75 45
2415.87 44
2415.98 45
2416.09 46
2416.20 49
2416.32 52
2416.43 56
2416.54 58
2416.65 58
2416.77 57
2416.88 53
2416.99 49
2417.11 43
2417.22 38
2417.33 32
2417.44 26
2417.56 20
2417.67 14
2417.78 9
2417.89 5
2418.01 1
2418.12 0
2418.23 0
2418.35 0
2418.46 0
2418.57 0
2418.68 0
2418.80 0
2418.91 0
2419.02 0
2419.13 4
2419.25 10
2419.36 16
2419.47 22
2419.59 27
2419.70 29
2419.81 29
2419.92 27
2420.04 25
2420.15 23
2420.26 23
2420.38 24
2420.49 26
2420.60 30
2420.71 33
2420.83 36
2420.94 39
2421.05 40
2421.17 42
2421.28 43
2421.39 45
2421.50 47
2421.62 49
2421.73 52
2421.84 54
2421.95 55
2422.07 57
2422.18 58
2422.29 59
2422.41 61
2422.52 62
2422.63 63
2422.74 64
2422.86 64
2422.97 64
2423.08 63
2423.20 62
2423.31 61
2423.42 61
2423.53 61
2423.65 63
2423.76 67
2423.87 72
2423.99 78
2424.10 86
2424.21 94
2424.33 102
2424.44 109
2424.55 114
2424.66 116
2424.78 115
2424.89 110
2425.00 101
2425.12 90
2425.23 77
2425.34 64
2425.45 51
2425.57 40
2425.68 32
2425.79 27
2425.91 24
2426.02 25
2426.13 27
2426.24 31
2426.36 35
2426.47 37
2426.58 37
2426.70 36
2426.81 32
2426.92 26
2427.04 21
2427.15 15
2427.26 11
2427.37 9
2427.49 8
2427.60 7
2427.71 8
2427.83 9
2427.94 10
2428.05 13
2428.17 16
2428.28 21
2428.39 27
2428.50 33
2428.62 38
2428.73 41
2428.84 43
2428.96 41
2429.07 38
2429.18 34
2429.30 30
2429.41 26
2429.52 23
2429.63 21
2429.75 18
2429.86 14
2429.97 11
2430.09 7
2430.20 3
2430.31 1
2430.43 0
2430.54 0
2430.65 1
2430.76 2
2430.88 3
2430.99 4
2431.10 5
2431.22 6
2431.33 7
2431.44 8
2431.56 8
2431.67 8
2431.78 6
2431.90 5
2432.01 2
2432.12 0
2432.23 0
2432.35 0
2432.46 0
2432.57 2
2432.69 6
2432.80 11
2432.91 17
2433.03 23
2433.14 27
2433.25 31
2433.37 34
2433.48 36
2433.59 38
2433.70 39
2433.82 39
2433.93 39
2434.04 37
2434.16 35
2434.27 31
2434.38 27
2434.50 23
2434.61 19
2434.72 15
2434.84 12
2434.95 9
2435.06 6
2435.18 3
2435.29 0
2435.40 0
2435.51 0
2435.63 0
2435.74 0
2435.85 0
2435.97 0
2436.08 0
2436.19 1
2436.31 4
2436.42 8
2436.53 11
2436.65 13
2436.76 16
2436.87 18
2436.99 19
2437.10 21
2437.21 22
2437.33 23
2437.44 22
2437.55 22
2437.67 20
2437.78 18
2437.89 17
2438.00 16
2438.12 16
2438.23 17
2438.34 19
2438.46 21
2438.57 25
2438.68 29
2438.80 32
2438.91 35
2439.02 37
2439.14 37
2439.25 35
2439.36 32
2439.48 29
2439.59 26
2439.70 24
2439.82 24
2439.93 26
2440.04 30
2440.16 35
2440.27 39
2440.38 43
2440.50 45
2440.61 47
2440.72 48
2440.84 48
2440.95 48
2441.06 47
2441.18 46
2441.29 44
2441.40 43
2441.52 41
2441.63 41
2441.74 41
2441.86 41
2441.97 42
2442.08 43
2442.20 44
2442.31 44
2442.42 43
2442.54 40
2442.65 37
2442.76 32
2442.88 28
2442.99 24
2443.10 22
2443.22 22
2443.33 25
2443.44 29
2443.56 35
2443.67 40
2443.78 44
2443.90 47
2444.01 48
2444.12 47
2444.24 46
2444.35 45
2444.46 45
2444.58 46
2444.69 48
2444.80 52
2444.92 57
2445.03 63
2445.14 70
2445.26 76
2445.37 82
2445.48 86
2445.60 86
2445.71 84
2445.82 81
2445.94 77
2446.05 73
2446.16 72
2446.28 73
2446.39 76
2446.50 80
2446.62 84
2446.73 87
2446.84 90
2446.96 92
2447.07 92
2447.18 92
2447.30 92
2447.41 90
2447.52 88
2447.64 84
2447.75 79
2447.86 73
2447.98 66
2448.09 58
2448.20 50
2448.32 43
2448.43 37
2448.55 32
2448.66 30
2448.77 30
2448.89 31
2449.00 34
2449.11 37
2449.23 40
2449.34 42
2449.45 44
2449.57 45
2449.68 46
2449.79 48
2449.91 50
2450.02 52
2450.13 55
2450.25 59
2450.36 62
2450.47 65
2450.59 67
2450.70 69
2450.81 71
2450.93 73
2451.04 76
2451.16 80
2451.27 85
2451.38 90
2451.50 96
2451.61 100
2451.72 102
2451.84 103
2451.95 101
2452.06 98
2452.18 94
2452.29 89
2452.40 83
2452.52 78
2452.63 71
2452.74 63
2452.86 54
2452.97 45
2453.09 35
2453.20 26
2453.31 18
2453.43 13
2453.54 10
2453.65 10
2453.77 11
2453.88 14
2453.99 17
2454.11 19
2454.22 22
2454.33 24
2454.45 27
2454.56 30
2454.68 33
2454.79 37
2454.90 41
2455.02 44
2455.13 47
2455.24 48
2455.36 49
2455.47 49
2455.58 48
2455.70 47
2455.81 47
2455.93 47
2456.04 49
2456.15 52
2456.27 55
2456.38 57
2456.49 59
2456.61 59
2456.72 57
2456.83 54
2456.95 50
2457.06 45
2457.18 42
2457.29 41
2457.40 42
2457.52 46
2457.63 52
2457.74 58
2457.86 65
2457.97 71
2458.08 74
2458.20 75
2458.31 73
2458.43 69
2458.54 62
2458.65 53
2458.77 43
2458.88 33
2458.99 24
2459.11 17
2459.22 12
2459.34 9
2459.45 7
2459.56 6
2459.68 6
2459.79 4
2459.90 3
2460.02 1
2460.13 0
2460.25 0
2460.36 1
2460.47 6
2460.59 13
2460.70 22
2460.81 31
2460.93 38
2461.04 42
2461.16 43
2461.27 41
2461.38 36
2461.50 31
2461.61 26
2461.72 24
2461.84 24
2461.95 26
2462.07 32
2462.18 38
2462.29 46
2462.41 52
2462.52 57
2462.63 59
2462.75 60
2462.86 59
2462.98 56
2463.09 52
2463.20 48
2463.32 43
2463.43 39
2463.54 36
2463.66 33
2463.77 30
2463.89 28
2464.00 26
2464.11 25
2464.23 24
2464.34 23
2464.46 22
2464.57 21
2464.68 20
2464.80 19
2464.91 17
2465.02 14
2465.14 11
2465.25 8
2465.37 6
2465.48 5
2465.59 5
2465.71 7
2465.82 10
2465.94 14
2466.05 18
2466.16 22
2466.28 25
2466.39 28
2466.50 29
2466.62 29
2466.73 29
2466.85 29
2466.96 30
2467.07 31
2467.19 33
2467.30 37
2467.42 41
2467.53 45
2467.64 49
2467.76 52
2467.87 53
2467.98 53
2468.10 52
2468.21 49
2468.33 46
2468.44 42
2468.55 39
2468.67 37
2468.78 38
2468.90 41
2469.01 47
2469.12 54
2469.24 63
2469.35 71
2469.47 78
2469.58 82
2469.69 83
2469.81 81
2469.92 77
2470.04 73
2470.15 70
2470.26 67
2470.38 65
2470.49 64
2470.61 61
2470.72 57
2470.83 51
2470.95 43
2471.06 34
2471.18 26
2471.29 19
2471.40 13
2471.52 10
2471.63 9
2471.75 11
2471.86 14
2471.97 18
2472.09 23
2472.20 28
2472.32 33
2472.43 37
2472.54 40
2472.66 43
2472.77 44
2472.89 45
2473.00 46
2473.11 45
2473.23 44
2473.34 42
2473.46 40
2473.57 37
2473.68 33
2473.80 31
2473.91 29
2474.03 29
2474.14 31
2474.25 33
2474.37 35
2474.48 37
2474.60 37
2474.71 37
2474.82 36
2474.94 34
2475.05 32
2475.17 30
2475.28 30
2475.39 30
2475.51 31
2475.62 32
2475.74 33
2475.85 33
2475.96 33
2476.08 32
2476.19 31
2476.31 30
2476.42 29
2476.54 28
2476.65 28
2476.76 27
2476.88 26
2476.99 24
2477.11 22
2477.22 19
2477.33 17
2477.45 15
2477.56 13
2477.68 12
2477.79 12
2477.90 12
2478.02 13
2478.13 12
2478.25 11
2478.36 10
2478.48 7
2478.59 4
2478.70 1
2478.82 0
2478.93 0
2479.05 0
2479.16 0
2479.27 0
2479.39 0
2479.50 0
2479.62 0
2479.73 3
2479.85 8
2479.96 13
2480.07 18
2480.19 24
2480.30 28
2480.42 31
2480.53 32
2480.64 31
2480.76 28
2480.87 24
2480.99 19
2481.10 15
2481.22 13
2481.33 14
2481.44 18
2481.56 24
2481.67 31
2481.79 39
2481.90 46
2482.02 53
2482.13 58
2482.24 61
2482.36 64
2482.47 67
2482.59 69
2482.70 71
2482.82 72
2482.93 72
2483.04 71
2483.16 69
2483.27 66
2483.39 63
2483.50 61
2483.62 60
2483.73 60
2483.84 61
2483.96 63
2484.07 64
2484.19 64
2484.30 62
2484.42 60
2484.53 58
2484.64 55
2484.76 52
2484.87 49
2484.99 47
2485.10 44
2485.22 41
2485.33 38
2485.44 35
2485.56 32
2485.67 29
2485.79 28
2485.90 29
2486.02 31
2486.13 35
2486.24 39
2486.36 43
2486.47 47
2486.59 49
2486.70 51
2486.82 51
2486.93 52
2487.04 52
2487.16 52
2487.27 51
2487.39 51
2487.50 50
2487.62 49
2487.73 47
2487.84 44
2487.96 42
2488.07 39
2488.19 36
2488.30 34
2488.42 33
2488.53 33
2488.65 34
2488.76 35
2488.87 37
2488.99 39
2489.10 42
2489.22 46
2489.33 52
2489.45 59
2489.56 67
2489.67 76
2489.79 83
2489.90 89
2490.02 91
2490.13 89
2490.25 85
2490.36 78
2490.48 71
2490.59 65
2490.70 60
2490.82 58
2490.93 57
2491.05 59
2491.16 62
2491.28 66
2491.39 69
2491.51 71
2491.62 73
2491.73 73
2491.85 71
2491.96 69
2492.08 65
2492.19 61
2492.31 57
2492.42 53
2492.54 50
2492.65 47
2492.76 45
2492.88 43
2492.99 42
2493.11 40
2493.22 39
2493.34 36
2493.45 34
2493.57 32
2493.68 30
2493.80 30
2493.91 31
2494.02 35
2494.14 41
2494.25 49
2494.37 57
2494.48 65
2494.60 72
2494.71 77
2494.83 78
2494.94 77
2495.06 74
2495.17 70
2495.28 65
2495.40 61
2495.51 59
2495.63 60
2495.74 62
2495.86 67
2495.97 72
2496.09 76
2496.20 79
2496.32 79
2496.43 76
2496.54 72
2496.66 65
2496.77 60
2496.89 55
2497.00 54
2497.12 55
2497.23 59
2497.35 64
2497.46 70
2497.58 74
2497.69 76
2497.80 74
2497.92 70
2498.03 63
2498.15 55
2498.26 47
2498.38 38
2498.49 31
2498.61 24
2498.72 17
2498.84 11
2498.95 6
2499.07 1
2499.18 0
2499.29 0
2499.41 0
2499.52 0
2499.64 0
2499.75 1
2499.87 4
2499.98 8
2500.10 12
2500.21 18
2500.33 25
2500.44 33
2500.56 42
2500.67 52
2500.78 60
2500.90 66
2501.01 69
2501.13 69
2501.24 65
2501.36 59
2501.47 52
2501.59 44
2501.70 36
2501.82 28
2501.93 22
2502.05 16
2502.16 10
2502.28 6
2502.39 2
2502.51 0
2502.62 0
2502.73 0
2502.85 0
2502.96 0
2503.08 0
2503.19 0
2503.31 0
2503.42 0
2503.54 2
2503.65 9
2503.77 18
2503.88 27
2504.00 36
2504.11 44
2504.23 50
2504.34 54
2504.46 56
2504.57 57
2504.68 58
2504.80 60
2504.91 63
2505.03 66
2505.14 70
2505.26 73
2505.37 76
2505.49 76
2505.60 74
2505.72 70
2505.83 65
2505.95 58
2506.06 51
2506.18 45
2506.29 40
2506.41 36
2506.52 34
2506.64 33
2506.75 34
2506.87 35
2506.98 36
2507.10 38
2507.21 39
2507.32 40
2507.44 41
2507.55 41
2507.67 41
2507.78 39
2507.90 37
2508.01 35
2508.13 32
2508.24 30
2508.36 29
2508.47 29
2508.59 30
2508.70 31
2508.82 31
2508.93 32
2509.05 32
2509.16 32
2509.28 32
2509.39 34
2509.51 37
2509.62 41
2509.74 46
2509.85 51
2509.97 56
2510.08 60
2510.20 63
2510.31 64
2510.43 65
2510.54 63
2510.66 60
2510.77 56
2510.89 52
2511.00 47
2511.12 43
2511.23 40
2511.35 37
2511.46 36
2511.57 34
2511.69 33
2511.80 31
2511.92 28
2512.03 25
2512.15 21
2512.26 17
2512.38 13
2512.49 10
2512.61 8
2512.72 7
2512.84 7
2512.95 7
2513.07 8
2513.18 9
2513.30 10
2513.41 10
2513.53 11
2513.64 13
2513.76 15
2513.87 19
2513.99 24
2514.10 30
2514.22 36
2514.33 41
2514.45 44
2514.56 45
2514.68 45
2514.79 44
2514.91 43
2515.02 43
2515.14 44
2515.25 47
2515.37 50
2515.48 52
2515.60 54
2515.71 54
2515.83 52
2515.94 50
2516.06 48
2516.17 47
2516.29 47
2516.40 47
2516.52 47
2516.63 46
2516.75 44
2516.86 41
2516.98 37
2517.09 32
2517.21 28
2517.32 25
2517.44 23
2517.55 22
2517.67 23
2517.78 24
2517.90 25
2518.01 26
2518.13 28
2518.24 29
2518.36 30
2518.47 31
2518.59 33
2518.70 34
2518.82 34
2518.93 34
2519.05 34
2519.16 32
2519.28 31
2519.39 29
2519.51 27
2519.63 26
2519.74 25
2519.86 25
2519.97 25
2520.09 26
2520.20 26
2520.32 25
2520.43 24
2520.55 22
2520.66 19
2520.78 15
2520.89 12
2521.01 9
2521.12 7
2521.24 6
2521.35 8
2521.47 11
2521.58 15
2521.70 21
2521.81 27
2521.93 34
2522.04 40
2522.16 45
2522.27 50
2522.39 53
2522.50 55
2522.62 55
2522.73 55
2522.85 53
2522.96 52
2523.08 50
2523.19 48
2523.31 46
2523.42 43
2523.54 38
2523.65 33
2523.77 27
2523.89 21
2524.00 16
2524.12 12
2524.23 10
2524.35 10
2524.46 13
2524.58 18
2524.69 25
2524.81 33
2524.92 40
2525.04 48
2525.15 53
2525.27 57
2525.38 60
2525.50 62
2525.61 63
2525.73 64
2525.84 65
2525.96 65
2526.07 64
2526.19 62
2526.30 57
2526.42 51
2526.54 43
2526.65 35
2526.77 27
2526.88 21
2527.00 17
2527.11 14
2527.23 13
2527.34 12
2527.46 11
2527.57 10
2527.69 7
2527.80 5
2527.92 3
2528.03 2
2528.15 2
2528.26 4
2528.38 8
2528.50 14
2528.61 20
2528.73 27
2528.84 33
2528.96 38
2529.07 41
2529.19 43
2529.30 45
2529.42 46
2529.53 49
2529.65 51
2529.76 54
2529.88 57
2529.99 59
2530.11 60
2530.22 60
2530.34 59
2530.46 58
2530.57 56
2530.69 54
2530.80 51
2530.92 49
2531.03 46
2531.15 44
2531.26 41
2531.38 38
2531.49 35
2531.61 32
2531.72 28
2531.84 23
2531.96 18
2532.07 14
2532.19 9
2532.30 6
2532.42 4
2532.53 2
2532.65 2
2532.76 1
2532.88 1
2532.99 0
2533.11 0
2533.22 0
2533.34 0
2533.46 0
2533.57 1
2533.69 3
2533.80 3
2533.92 3
2534.03 3
2534.15 2
2534.26 1
2534.38 1
2534.49 2
2534.61 3
2534.72 5
2534.84 7
2534.96 8
2535.07 9
2535.19 9
2535.30 9
2535.42 10
2535.53 13
2535.65 17
2535.76 23
2535.88 31
2535.99 39
2536.11 48
2536.23 55
2536.34 61
2536.46 64
2536.57 64
2536.69 61
2536.80 56
2536.92 49
2537.03 41
2537.15 33
2537.27 25
2537.38 17
2537.50 11
2537.61 6
2537.73 2
2537.84 0
2537.96 0
2538.07 1
2538.19 3
2538.30 8
2538.42 14
2538.54 21
2538.65 30
2538.77 39
2538.88 48
2539.00 56
2539.11 61
2539.23 63
2539.34 63
2539.46 60
2539.58 56
2539.69 53
2539.81 52
2539.92 54
2540.04 58
2540.15 64
2540.27 70
2540.38 76
2540.50 79
2540.62 80
2540.73 78
2540.85 73
2540.96 66
2541.08 59
2541.19 51
2541.31 45
2541.42 39
2541.54 36
2541.66 33
2541.77 31
2541.89 30
2542.00 28
2542.12 25
2542.23 21
2542.35 18
2542.47 14
2542.58 11
2542.70 8
2542.81 7
2542.93 5
2543.04 4
2543.16 2
2543.27 0
2543.39 0
2543.51 0
2543.62 0
2543.74 0
2543.85 0
2543.97 0
2544.08 0
2544.20 7
2544.32 16
2544.43 24
2544.55 32
2544.66 39
2544.78 43
2544.89 46
2545.01 46
2545.13 44
2545.24 40
2545.36 35
2545.47 31
2545.59 27
2545.70 26
2545.82 27
2545.93 30
2546.05 34
2546.17 38
2546.28 41
2546.40 42
2546.51 40
2546.63 37
2546.74 32
2546.86 27
2546.98 22
2547.09 17
2547.21 14
2547.32 10
2547.44 8
2547.55 6
2547.67 5
2547.79 4
2547.90 4
2548.02 4
2548.13 5
2548.25 6
2548.37 8
2548.48 10
2548.60 12
2548.71 14
2548.83 15
2548.94 15
2549.06 14
2549.18 12
2549.29 8
2549.41 5
2549.52 2
2549.64 0
2549.75 0
2549.87 0
2549.99 0
2550.10 0
2550.22 0
2550.33 0
2550.45 1
2550.56 3
2550.68 5
2550.80 7
2550.91 10
2551.03 12
2551.14 14
2551.26 17
2551.38 19
2551.49 22
2551.61 26
2551.72 30
2551.84 34
2551.95 38
2552.07 40
2552.19 42
2552.30 43
2552.42 44
2552.53 46
2552.65 48
2552.77 50
2552.88 53
2553.00 55
2553.11 56
2553.23 57
2553.34 58
2553.46 58
2553.58 59
2553.69 59
2553.81 59
2553.92 58
2554.04 57
2554.16 56
2554.27 55
2554.39 55
2554.50 54
2554.62 55
2554.74 54
2554.85 54
2554.97 53
2555.08 50
2555.20 47
2555.31 44
2555.43 41
2555.55 38
2555.66 35
2555.78 33
2555.89 32
2556.01 31
2556.13 30
2556.24 28
2556.36 28
2556.47 27
2556.59 27
2556.71 26
2556.82 26
2556.94 25
2557.05 23
2557.17 20
2557.29 18
2557.40 15
2557.52 13
2557.63 10
2557.75 8
2557.87 7
2557.98 6
2558.10 4
2558.21 4
2558.33 3
2558.45 2
2558.56 2
2558.68 1
2558.79 1
2558.91 0
2559.03 0
2559.14 0
2559.26 0
2559.37 0
2559.49 0
2559.61 0
2559.72 0
2559.84 0
2559.95 0
2560.07 2
2560.19 7
2560.30 14
2560.42 22
2560.53 32
2560.65 42
2560.77 52
2560.88 61
2561.00 68
2561.11 74
2561.23 78
2561.35 81
2561.46 81
2561.58 81
2561.69 80
2561.81 78
2561.93 77
2562.04 76
2562.16 78
2562.27 80
2562.39 84
2562.51 88
2562.62 91
2562.74 94
2562.85 94
2562.97 93
2563.09 90
2563.20 86
2563.32 81
2563.43 76
2563.55 72
2563.67 68
2563.78 65
2563.90 63
2564.02 60
2564.13 58
2564.25 55
2564.36 51
2564.48 47
2564.60 43
2564.71 38
2564.83 33
2564.94 28
2565.06 25
2565.18 22
2565.29 21
2565.41 22
2565.52 24
2565.64 27
2565.76 32
2565.87 38
2565.99 45
2566.11 50
2566.22 55
2566.34 58
2566.45 59
2566.57 59
2566.69 58
2566.80 56
2566.92 55
2567.03 56
2567.15 57
2567.27 60
2567.38 62
2567.50 64
2567.62 64
2567.73 62
2567.85 58
2567.96 52
2568.08 46
2568.20 39
2568.31 33
2568.43 27
2568.55 23
2568.66 20
2568.78 19
2568.89 18
2569.01 18
2569.13 18
2569.24 17
2569.36 15
2569.47 13
2569.59 11
2569.71 10
2569.82 10
2569.94 13
2570.06 17
2570.17 23
2570.29 30
2570.40 37
2570.52 43
2570.64 48
2570.75 51
2570.87 54
2570.99 56
2571.10 58
2571.22 60
2571.33 64
2571.45 67
2571.57 71
2571.68 73
2571.80 74
2571.92 73
2572.03 70
2572.15 67
2572.27 63
2572.38 60
2572.50 58
2572.61 57
2572.73 57
2572.85 58
2572.96 59
2573.08 58
2573.20 57
2573.31 55
2573.43 51
2573.54 48
2573.66 45
2573.78 43
2573.89 42
2574.01 42
2574.13 44
2574.24 46
2574.36 49
2574.48 51
2574.59 52
2574.71 53
2574.82 53
2574.94 52
2575.06 50
2575.17 47
2575.29 44
2575.41 40
2575.52 36
2575.64 33
2575.76 30
2575.87 27
2575.99 24
2576.10 23
2576.22 24
2576.34 27
2576.45 32
2576.57 40
2576.69 51
2576.80 62
2576.92 73
2577.04 81
2577.15 86
2577.27 86
2577.38 83
2577.50 77
2577.62 69
2577.73 60
2577.85 52
2577.97 45
2578.08 40
2578.20 36
2578.32 34
2578.43 33
2578.55 32
2578.67 33
2578.78 33
2578.90 34
2579.01 35
2579.13 34
2579.25 32
2579.36 30
2579.48 27
2579.60 25
2579.71 22
2579.83 21
2579.95 21
2580.06 21
2580.18 21
2580.30 20
2580.41 19
2580.53 17
2580.64 13
2580.76 10
2580.88 6
2580.99 3
2581.11 0
2581.23 0
2581.34 0
2581.46 0
2581.58 0
2581.69 0
2581.81 0
2581.93 0
2582.04 0
2582.16 1
2582.28 3
2582.39 5
2582.51 8
2582.63 10
2582.74 11
2582.86 11
2582.98 11
2583.09 11
2583.21 10
2583.32 11
2583.44 12
2583.56 14
2583.67 17
2583.79 21
2583.91 24
2584.02 26
2584.14 27
2584.26 27
2584.37 27
2584.49 26
2584.61 26
2584.72 26
2584.84 28
2584.96 31
2585.07 35
2585.19 40
2585.31 45
2585.42 50
2585.54 54
2585.66 57
2585.77 60
2585.89 62
2586.01 64
2586.12 65
2586.24 64
2586.36 63
2586.47 60
2586.59 57
2586.71 52
2586.82 48
2586.94 43
2587.06 39
2587.17 36
2587.29 33
2587.41 31
2587.52 30
2587.64 29
2587.76 29
2587.87 29
2587.99 29
2588.11 30
2588.22 32
2588.34 34
2588.45 38
2588.57 42
2588.69 46
2588.80 50
2588.92 53
2589.04 55
2589.15 55
2589.27 53
2589.39 50
2589.51 46
2589.62 42
2589.74 39
2589.86 34
2589.97 30
2590.09 24
2590.21 18
2590.32 11
2590.44 4
2590.56 0
2590.67 0
2590.79 0
2590.91 0
2591.02 0
2591.14 0
2591.26 0
2591.37 2
2591.49 5
2591.61 7
2591.72 8
2591.84 8
2591.96 8
2592.07 9
2592.19 11
2592.31 15
2592.42 19
2592.54 24
2592.66 28
2592.77 31
2592.89 33
2593.01 34
2593.12 33
2593.24 33
2593.36 33
2593.47 34
2593.59 36
2593.71 38
2593.82 42
2593.94 46
2594.06 49
2594.17 53
2594.29 56
2594.41 58
2594.52 60
2594.64 61
2594.76 60
2594.88 59
2594.99 56
2595.11 54
2595.23 52
2595.34 51
2595.46 53
2595.58 56
2595.69 60
2595.81 64
2595.93 67
2596.04 68
2596.16 68
2596.28 66
2596.39 65
2596.51 64
2596.63 64
2596.74 66
2596.86 69
2596.98 72
2597.09 74
2597.21 76
2597.33 76
2597.45 74
2597.56 72
2597.68 69
2597.80 66
2597.91 62
2598.03 58
2598.15 53
2598.26 47
2598.38 40
2598.50 32
2598.61 24
2598.73 17
2598.85 12
2598.96 7
2599.08 5
2599.20 5
2599.32 7
2599.43 11
2599.55 15
2599.67 20
2599.78 25
2599.90 28
2600.02 30
2600.13 30
2600.25 29
2600.37 26
2600.48 23
2600.60 21
2600.72 20
2600.84 20
2600.95 23
2601.07 27
2601.19 32
2601.30 38
2601.42 42
2601.54 45
2601.65 45
2601.77 44
2601.89 41
2602.00 36
2602.12 31
2602.24 25
2602.36 21
2602.47 17
2602.59 14
2602.71 13
2602.82 12
2602.94 12
2603.06 11
2603.17 11
2603.29 11
2603.41 11
2603.53 11
2603.64 12
2603.76 14
2603.88 16
2603.99 18
2604.11 19
2604.23 20
2604.34 21
2604.46 21
2604.58 23
2604.70 25
2604.81 28
2604.93 33
2605.05 37
2605.16 40
2605.28 42
2605.40 42
2605.51 40
2605.63 36
2605.75 31
2605.87 26
2605.98 21
2606.10 18
2606.22 16
2606.33 15
2606.45 15
2606.57 16
2606.69 17
2606.80 19
2606.92 21
2607.04 24
2607.15 28
2607.27 32
2607.39 36
2607.50 40
2607.62 44
2607.74 46
2607.86 47
2607.97 47
2608.09 45
2608.21 42
2608.32 39
2608.44 35
2608.56 32
2608.68 28
2608.79 24
2608.91 19
2609.03 15
2609.14 12
2609.26 11
2609.38 11
2609.50 14
2609.61 17
2609.73 21
2609.85 24
2609.96 25
2610.08 25
2610.20 22
2610.32 18
2610.43 12
2610.55 5
2610.67 0
2610.78 0
2610.90 0
2611.02 0
2611.14 0
2611.25 0
2611.37 1
2611.49 5
2611.60 7
2611.72 8
2611.84 7
2611.96 5
2612.07 2
2612.19 1
2612.31 0
2612.42 2
2612.54 4
2612.66 6
2612.78 8
2612.89 10
2613.01 12
2613.13 13
2613.25 15
2613.36 17
2613.48 21
2613.60 25
2613.71 31
2613.83 37
2613.95 43
2614.07 50
2614.18 56
2614.30 62
2614.42 67
2614.53 72
2614.65 77
2614.77 80
2614.89 82
2615.00 83
2615.12 82
2615.24 80
2615.36 79
2615.47 77
2615.59 77
2615.71 78
2615.82 79
2615.94 81
2616.06 82
2616.18 82
2616.29 80
2616.41 77
2616.53 72
2616.65 67
2616.76 61
2616.88 56
2617.00 51
2617.11 48
2617.23 45
2617.35 44
2617.47 44
2617.58 45
2617.70 47
2617.82 49
2617.94 52
2618.05 54
2618.17 56
2618.29 57
2618.41 57
2618.52 57
2618.64 55
2618.76 53
2618.87 51
2618.99 48
2619.11 45
2619.23 42
2619.34 40
2619.46 37
2619.58 36
2619.70 36
2619.81 37
2619.93 41
2620.05 45
2620.17 52
2620.28 58
2620.40 64
2620.52 67
2620.63 68
2620.75 66
2620.87 62
2620.99 56
2621.10 49
2621.22 43
2621.34 38
2621.46 34
2621.57 32
2621.69 31
2621.81 32
2621.93 34
2622.04 36
2622.16 38
2622.28 40
2622.40 42
2622.51 44
2622.63 45
2622.75 46
2622.87 47
2622.98 47
2623.10 48
2623.22 49
2623.34 51
2623.45 53
2623.57 57
2623.69 61
2623.81 64
2623.92 68
2624.04 71
2624.16 72
2624.27 73
2624.39 73
2624.51 73
2624.63 72
2624.74 71
2624.86 70
2624.98 68
2625.10 65
2625.21 61
2625.33 56
2625.45 52
2625.57 49
2625.68 48
2625.80 48
2625.92 51
2626.04 55
2626.15 59
2626.27 64
2626.39 68
2626.51 73
2626.62 77
2626.74 81
2626.86 86
2626.98 93
2627.09 100
2627.21 108
2627.33 115
2627.45 122
2627.56 126
2627.68 128
2627.80 129
2627.92 127
2628.04 123
2628.15 118
2628.27 111
2628.39 105
2628.51 97
2628.62 90
2628.74 84
2628.86 78
2628.98 73
2629.09 69
2629.21 66
2629.33 65
2629.45 64
2629.56 63
2629.68 64
2629.80 64
2629.92 66
2630.03 68
2630.15 70
2630.27 72
2630.39 74
2630.50 75
2630.62 75
2630.74 75
2630.86 75
2630.97 75
2631.09 76
2631.21 77
2631.33 78
2631.45 80
2631.56 80
2631.68 79
2631.80 77
2631.92 73
2632.03 69
2632.15 64
2632.27 59
2632.39 54
2632.50 50
2632.62 47
2632.74 45
2632.86 45
2632.97 45
2633.09 46
2633.21 47
2633.33 47
2633.44 48
2633.56 48
2633.68 50
2633.80 52
2633.92 54
2634.03 56
2634.15 58
2634.27 58
2634.39 58
2634.50 58
2634.62 58
2634.74 59
2634.86 62
2634.97 66
2635.09 70
2635.21 74
2635.33 77
2635.45 78
2635.56 78
2635.68 78
2635.80 77
2635.92 78
2636.03 80
2636.15 82
2636.27 85
2636.39 87
2636.51 87
2636.62 87
2636.74 85
2636.86 83
2636.98 82
2637.09 81
2637.21 82
2637.33 84
2637.45 87
2637.56 89
2637.68 90
2637.80 90
2637.92 88
2638.04 86
2638.15 85
2638.27 85
2638.39 86
2638.51 90
2638.62 95
2638.74 100
2638.86 105
2638.98 109
2639.10 110
2639.21 109
2639.33 105
2639.45 100
2639.57 94
2639.68 87
2639.80 81
2639.92 75
2640.04 71
2640.16 67
2640.27 64
2640.39 61
2640.51 60
2640.63 59
2640.75 59
2640.86 59
2640.98 61
2641.10 64
2641.22 68
2641.33 73
2641.45 78
2641.57 82
2641.69 85
2641.81 86
2641.92 85
2642.04 83
2642.16 79
2642.28 75
2642.40 71
2642.51 67
2642.63 63
2642.75 59
2642.87 56
2642.98 53
2643.10 50
2643.22 49
2643.34 49
2643.46 51
2643.57 56
2643.69 62
2643.81 68
2643.93 74
2644.05 79
2644.16 81
2644.28 81
2644.40 80
2644.52 79
2644.64 78
2644.75 78
2644.87 80
2644.99 84
2645.11 88
2645.22 92
2645.34 96
2645.46 98
2645.58 98
2645.70 97
2645.81 95
2645.93 93
2646.05 90
2646.17 86
2646.29 82
2646.40 77
2646.52 71
2646.64 64
2646.76 58
2646.88 53
2646.99 49
2647.11 45
2647.23 43
2647.35 43
2647.47 42
2647.58 43
2647.70 43
2647.82 44
2647.94 45
2648.06 46
2648.17 45
2648.29 44
2648.41 43
2648.53 41
2648.65 39
2648.76 38
2648.88 38
2649.00 40
2649.12 43
2649.24 48
2649.35 53
2649.47 58
2649.59 63
2649.71 65
2649.83 66
2649.94 66
2650.06 64
2650.18 62
2650.30 60
2650.42 58
2650.53 56
2650.65 56
2650.77 56
2650.89 57
2651.01 57
2651.12 58
2651.24 58
2651.36 58
2651.48 57
2651.60 56
2651.71 54
2651.83 53
2651.95 53
2652.07 52
2652.19 51
2652.31 50
2652.42 48
2652.54 46
2652.66 43
2652.78 41
2652.90 40
2653.01 40
2653.13 41
2653.25 42
2653.37 44
2653.49 45
2653.60 46
2653.72 45
2653.84 45
2653.96 44
2654.08 43
2654.19 43
2654.31 44
2654.43 45
2654.55 47
2654.67 49
2654.79 50
2654.90 51
2655.02 51
2655.14 50
2655.26 49
2655.38 47
2655.49 45
2655.61 43
2655.73 41
2655.85 40
2655.97 40
2656.09 40
2656.20 39
2656.32 39
2656.44 39
2656.56 39
2656.68 39
2656.79 39
2656.91 38
2657.03 38
2657.15 37
2657.27 36
2657.39 34
2657.50 33
2657.62 31
2657.74 30
2657.86 28
2657.98 27
2658.09 27
2658.21 27
2658.33 29
2658.45 32
2658.57 37
2658.69 41
2658.80 47
2658.92 52
2659.04 56
2659.16 59
2659.28 60
2659.40 60
2659.51 60
2659.63 59
2659.75 59
2659.87 59
2659.99 59
2660.10 59
2660.22 58
2660.34 56
2660.46 53
2660.58 49
2660.70 44
2660.81 40
2660.93 36
2661.05 35
2661.17 35
2661.29 38
2661.41 43
2661.52 48
2661.64 53
2661.76 56
2661.88 58
2662.00 56
2662.12 51
2662.23 45
2662.35 37
2662.47 31
2662.59 27
2662.71 27
2662.83 31
2662.94 37
2663.06 45
2663.18 52
2663.30 57
2663.42 58
2663.54 55
2663.65 50
2663.77 42
2663.89 35
2664.01 28
2664.13 24
2664.25 23
2664.36 24
2664.48 26
2664.60 29
2664.72 32
2664.84 34
2664.96 34
2665.07 33
2665.19 31
2665.31 29
2665.43 27
2665.55 26
2665.67 26
2665.78 27
2665.90 29
2666.02 32
2666.14 36
2666.26 40
2666.38 44
2666.49 49
2666.61 54
2666.73 58
2666.85 62
2666.97 66
2667.09 67
2667.21 68
2667.32 68
2667.44 67
2667.56 66
2667.68 67
2667.80 68
2667.92 70
2668.03 73
2668.15 75
2668.27 76
2668.39 76
2668.51 74
2668.63 72
2668.74 68
2668.86 64
2668.98 59
2669.10 55
2669.22 51
2669.34 48
2669.46 45
2669.57 43
2669.69 42
2669.81 42
2669.93 43
2670.05 44
2670.17 45
2670.28 46
2670.40 47
2670.52 47
2670.64 48
2670.76 48
2670.88 47
2671.00 47
2671.11 46
2671.23 46
2671.35 45
2671.47 46
2671.59 46
2671.71 46
2671.83 45
2671.94 45
2672.06 44
2672.18 43
2672.30 43
2672.42 44
2672.54 46
2672.66 50
2672.77 54
2672.89 57
2673.01 61
2673.13 63
2673.25 64
2673.37 64
2673.48 64
2673.60 64
2673.72 64
2673.84 66
2673.96 68
2674.08 70
2674.20 72
2674.31 74
2674.43 74
2674.55 74
2674.67 72
2674.79 69
2674.91 66
2675.03 64
2675.15 62
2675.26 63
2675.38 65
2675.50 69
2675.62 74
2675.74 80
2675.86 85
2675.98 89
2676.09 91
2676.21 90
2676.33 87
2676.45 81
2676.57 74
2676.69 67
2676.81 58
2676.92 50
2677.04 41
2677.16 31
2677.28 23
2677.40 15
2677.52 9
2677.64 5
2677.75 5
2677.87 8
2677.99 13
2678.11 21
2678.23 30
2678.35 40
2678.47 52
2678.59 63
2678.70 76
2678.82 87
2678.94 98
2679.06 105
2679.18 110
2679.30 110
2679.42 106
2679.53 99
2679.65 89
2679.77 78
2679.89 67
2680.01 57
2680.13 50
2680.25 45
2680.37 44
2680.48 45
2680.60 48
2680.72 52
2680.84 56
2680.96 59
2681.08 61
2681.20 62
2681.32 61
2681.43 59
2681.55 57
2681.67 54
2681.79 51
2681.91 47
2682.03 44
2682.15 40
2682.27 36
2682.38 33
2682.50 31
2682.62 29
2682.74 28
2682.86 27
2682.98 28
2683.10 29
2683.22 31
2683.33 34
2683.45 38
2683.57 42
2683.69 46
2683.81 49
2683.93 51
2684.05 50
2684.17 46
2684.28 41
2684.40 34
2684.52 28
2684.64 23
2684.76 21
2684.88 22
2685.00 25
2685.12 32
2685.24 39
2685.35 46
2685.47 53
2685.59 58
2685.71 60
2685.83 61
2685.95 61
2686.07 60
2686.19 58
2686.30 56
2686.42 54
2686.54 51
2686.66 48
2686.78 44
2686.90 41
2687.02 38
2687.14 35
2687.26 34
2687.37 34
2687.49 35
2687.61 37
2687.73 40
2687.85 44
2687.97 50
2688.09 56
2688.21 62
2688.33 69
2688.44 75
2688.56 78
2688.68 79
2688.80 76
2688.92 71
2689.04 64
2689.16 57
2689.28 50
2689.40 45
2689.51 43
2689.63 43
2689.75 46
2689.87 51
2689.99 58
2690.11 65
2690.23 73
2690.35 78
2690.47 82
2690.58 84
2690.70 82
2690.82 79
2690.94 74
2691.06 68
2691.18 61
2691.30 54
2691.42 48
2691.54 42
2691.66 36
2691.77 32
2691.89 29
2692.01 28
2692.13 29
2692.25 31
2692.37 35
2692.49 39
2692.61 45
2692.73 50
2692.84 56
2692.96 62
2693.08 68
2693.20 73
2693.32 77
2693.44 79
2693.56 78
2693.68 77
2693.80 74
2693.92 71
2694.03 68
2694.15 66
2694.27 64
2694.39 63
2694.51 61
2694.63 59
2694.75 57
2694.87 54
2694.99 52
2695.11 50
2695.23 48
2695.34 48
2695.46 48
2695.58 49
2695.70 50
2695.82 52
2695.94 53
2696.06 54
2696.18 55
2696.30 55
2696.42 56
2696.53 56
2696.65 56
2696.77 56
2696.89 57
2697.01 57
2697.13 57
2697.25 56
2697.37 54
2697.49 50
2697.61 46
2697.73 40
2697.84 34
2697.96 28
2698.08 24
2698.20 21
2698.32 19
2698.44 18
2698.56 18
2698.68 19
2698.80 20
2698.92 22
2699.04 23
2699.15 25
2699.27 27
2699.39 29
2699.51 30
2699.63 29
2699.75 27
2699.87 24
2699.99 21
2700.11 17
2700.23 15
2700.35 14
2700.47 14
2700.58 15
2700.70 17
2700.82 18
2700.94 19
2701.06 19
2701.18 18
2701.30 16
2701.42 13
2701.54 10
2701.66 6
2701.78 2
2701.90 0
2702.01 0
2702.13 0
2702.25 0
2702.37 0
2702.49 0
2702.61 0
2702.73 2
2702.85 4
2702.97 5
2703.09 4
2703.21 3
2703.33 2
2703.45 3
2703.56 6
2703.68 12
2703.80 19
2703.92 27
2704.04 35
2704.16 41
2704.28 44
2704.40 46
2704.52 46
2704.64 45
2704.76 43
2704.88 43
2705.00 43
2705.11 44
2705.23 47
2705.35 50
2705.47 53
2705.59 57
2705.71 60
2705.83 64
2705.95 67
2706.07 69
2706.19 72
2706.31 73
2706.43 72
2706.55 70
2706.66 66
2706.78 62
2706.90 57
2707.02 53
2707.14 49
2707.26 47
2707.38 46
2707.50 46
2707.62 46
2707.74 45
2707.86 44
2707.98 44
2708.10 43
2708.22 44
2708.34 45
2708.45 46
2708.57 48
2708.69 49
2708.81 49
2708.93 50
2709.05 50
2709.17 50
2709.29 51
2709.41 52
2709.53 52
2709.65 52
2709.77 50
2709.89 47
2710.01 42
2710.13 36
2710.24 30
2710.36 25
2710.48 21
2710.60 20
2710.72 21
2710.84 24
2710.96 27
2711.08 30
2711.20 33
2711.32 34
2711.44 34
2711.56 32
2711.68 28
2711.80 25
2711.92 22
2712.04 20
2712.16 20
2712.27 21
2712.39 22
2712.51 25
2712.63 26
2712.75 27
2712.87 27
2712.99 26
2713.11 25
2713.23 23
2713.35 22
2713.47 23
2713.59 25
2713.71 29
2713.83 33
2713.95 39
2714.07 45
2714.19 51
2714.31 56
2714.42 61
2714.54 66
2714.66 71
2714.78 74
2714.90 76
2715.02 77
2715.14 77
2715.26 75
2715.38 72
2715.50 68
2715.62 63
2715.74 58
2715.86 54
2715.98 50
2716.10 49
2716.22 49
2716.34 52
2716.46 57
2716.58 64
2716.69 71
2716.81 79
2716.93 86
2717.05 92
2717.17 95
2717.29 97
2717.41 96
2717.53 93
2717.65 88
2717.77 83
2717.89 77
2718.01 73
2718.13 69
2718.25 66
2718.37 64
2718.49 62
2718.61 59
2718.73 56
2718.85 52
2718.97 47
2719.09 43
2719.21 38
2719.32 35
2719.44 33
2719.56 31
2719.68 31
2719.80 32
2719.92 34
2720.04 38
2720.16 43
2720.28 49
2720.40 55
2720.52 60
2720.64 65
2720.76 67
2720.88 68
2721.00 66
2721.12 64
2721.24 60
2721.36 55
2721.48 50
2721.60 46
2721.72 41
2721.84 38
2721.96 35
2722.08 33
2722.20 32
2722.31 32
2722.43 32
2722.55 32
2722.67 32
2722.79 31
2722.91 30
2723.03 28
2723.15 26
2723.27 24
2723.39 23
2723.51 22
2723.63 23
2723.75 25
2723.87 29
2723.99 35
2724.11 41
2724.23 49
2724.35 57
2724.47 66
2724.59 73
2724.71 80
2724.83 85
2724.95 88
2725.07 88
2725.19 87
2725.31 84
2725.43 82
2725.55 79
2725.67 77
2725.79 75
2725.91 74
2726.02 73
2726.14 71
2726.26 68
2726.38 64
2726.50 60
2726.62 56
2726.74 53
2726.86 51
2726.98 49
2727.10 49
2727.22 49
2727.34 50
2727.46 53
2727.58 57
2727.70 62
2727.82 67
2727.94 72
2728.06 76
2728.18 78
2728.30 78
2728.42 75
2728.54 72
2728.66 69
2728.78 66
2728.90 65
2729.02 64
2729.14 65
2729.26 65
2729.38 66
2729.50 66
2729.62 66
2729.74 67
2729.86 67
2729.98 67
2730.10 67
2730.22 66
2730.34 65
2730.46 62
2730.58 59
2730.70 55
2730.82 50
2730.94 46
2731.06 43
2731.18 41
2731.29 40
2731.41 41
2731.53 42
2731.65 44
2731.77 45
2731.89 46
2732.01 47
2732.13 48
2732.25 49
2732.37 51
2732.49 53
2732.61 56
2732.73 59
2732.85 61
2732.97 61
2733.09 59
2733.21 55
2733.33 50
2733.45 46
2733.57 43
2733.69 43
2733.81 45
2733.93 48
2734.05 51
2734.17 52
2734.29 53
2734.41 51
2734.53 48
2734.65 45
2734.77 42
2734.89 40
2735.01 40
2735.13 40
2735.25 40
2735.37 40
2735.49 39
2735.61 38
2735.73 37
2735.85 38
2735.97 39
2736.09 42
2736.21 46
2736.33 50
2736.45 54
2736.57 57
2736.69 60
2736.81 62
2736.93 64
2737.05 65
2737.17 67
2737.29 68
2737.41 68
2737.53 67
2737.65 64
2737.77 60
2737.89 53
2738.01 45
2738.13 37
2738.25 31
2738.37 26
2738.49 25
2738.61 28
2738.73 35
2738.85 45
2738.97 56
2739.09 67
2739.21 76
2739.33 82
2739.45 85
2739.57 83
2739.69 78
2739.81 72
2739.93 65
2740.05 58
2740.17 54
2740.29 51
2740.41 50
2740.53 51
2740.65 53
2740.77 56
2740.89 59
2741.01 62
2741.13 65
2741.25 67
2741.37 69
2741.49 70
2741.61 69
2741.73 69
2741.85 67
2741.97 65
2742.09 63
2742.21 60
2742.33 56
2742.45 53
2742.57 49
2742.69 46
2742.81 43
2742.93 42
2743.05 41
2743.17 41
2743.29 41
2743.41 42
2743.53 43
2743.65 43
2743.77 42
2743.89 42
2744.01 41
2744.13 40
2744.25 40
2744.37 39
2744.49 38
2744.61 37
2744.73 35
2744.85 32
2744.97 28
2745.09 24
2745.21 20
2745.33 16
2745.45 14
2745.57 13
2745.69 13
2745.81 16
2745.93 20
2746.05 26
2746.17 32
2746.29 38
2746.41 44
2746.53 50
2746.66 55
2746.78 58
2746.90 61
2747.02 63
2747.14 65
2747.26 67
2747.38 68
2747.50 71
2747.62 74
2747.74 77
2747.86 81
2747.98 85
2748.10 89
2748.22 92
2748.34 95
2748.46 98
2748.58 100
2748.70 102
2748.82 103
2748.94 103
2749.06 102
2749.18 99
2749.30 94
2749.42 87
2749.54 78
2749.66 69
2749.78 59
2749.90 51
2750.02 45
2750.14 41
2750.26 39
2750.38 39
2750.50 41
2750.62 43
2750.74 44
2750.86 46
2750.98 46
2751.10 46
2751.22 46
2751.34 46
2751.46 46
2751.58 46
2751.70 46
2751.82 47
2751.95 47
2752.07 48
2752.19 49
2752.31 50
2752.43 52
2752.55 53
2752.67 55
2752.79 56
2752.91 58
2753.03 59
2753.15 61
2753.27 63
2753.39 64
2753.51 64
2753.63 63
2753.75 61
2753.87 59
2753.99 56
2754.11 53
2754.23 51
2754.35 49
2754.47 46
2754.59 44
2754.71 41
2754.83 38
2754.95 34
2755.07 30
2755.19 25
2755.31 21
2755.43 17
2755.55 13
2755.68 8
2755.80 4
2755.92 0
2756.04 0
2756.16 0
2756.28 0
2756.40 0
2756.52 0
2756.64 0
2756.76 0
2756.88 0
2757.00 6
2757.12 15
2757.24 25
2757.36 35
2757.48 45
2757.60 52
2757.72 58
2757.84 62
2757.96 64
2758.08 64
2758.20 63
2758.32 61
2758.44 60
2758.56 57
2758.69 54
2758.81 51
2758.93 48
2759.05 45
2759.17 43
2759.29 41
2759.41 41
2759.53 41
2759.65 42
2759.77 43
2759.89 43
2760.01 43
2760.13 43
2760.25 43
2760.37 42
2760.49 42
2760.61 43
2760.73 45
2760.85 48
2760.97 51
2761.09 55
2761.21 59
2761.34 62
2761.46 63
2761.58 63
2761.70 61
2761.82 59
2761.94 56
2762.06 55
2762.18 56
2762.30 58
2762.42 61
2762.54 64
2762.66 66
2762.78 68
2762.90 67
2763.02 66
2763.14 64
2763.26 62
2763.38 61
2763.50 61
2763.63 61
2763.75 61
2763.87 61
2763.99 60
2764.11 57
2764.23 54
2764.35 50
2764.47 47
2764.59 45
2764.71 45
2764.83 45
2764.95 47
2765.07 49
2765.19 51
2765.31 52
2765.43 52
2765.55 52
2765.67 52
2765.80 52
2765.92 53
2766.04 55
2766.16 57
2766.28 58
2766.40 59
2766.52 60
2766.64 59
2766.76 59
2766.88 58
2767.00 58
2767.12 59
2767.24 60
2767.36 61
2767.48 62
2767.60 63
2767.73 63
2767.85 63
2767.97 63
2768.09 64
2768.21 65
2768.33 65
2768.45 66
2768.57 65
2768.69 63
2768.81 60
2768.93 56
2769.05 52
2769.17 47
2769.29 43
2769.41 39
2769.53 35
2769.66 32
2769.78 30
2769.90 28
2770.02 26
2770.14 24
2770.26 21
2770.38 19
2770.50 17
2770.62 16
2770.74 16
2770.86 17
2770.98 19
2771.10 22
2771.22 26
2771.35 29
2771.47 33
2771.59 38
2771.71 43
2771.83 48
2771.95 53
2772.07 57
2772.19 59
2772.31 58
2772.43 56
2772.55 52
2772.67 48
2772.79 44
2772.91 43
2773.04 44
2773.16 48
2773.28 55
2773.40 65
2773.52 76
2773.64 86
2773.76 96
2773.88 103
2774.00 107
2774.12 107
2774.24 104
2774.36 99
2774.48 92
2774.61 85
2774.73 79
2774.85 74
2774.97 69
2775.09 66
2775.21 63
2775.33 60
2775.45 58
2775.57 57
2775.69 55
2775.81 53
2775.93 51
2776.05 49
2776.18 45
2776.30 42
2776.42 38
2776.54 35
2776.66 33
2776.78 32
2776.90 33
2777.02 37
2777.14 42
2777.26 49
2777.38 56
2777.50 62
2777.63 67
2777.75 70
2777.87 70
2777.99 68
2778.11 64
2778.23 59
2778.35 54
2778.47 49
2778.59 45
2778.71 42
2778.83 39
2778.96 38
2779.08 38
2779.20 39
2779.32 42
2779.44 47
2779.56 54
2779.68 60
2779.80 66
2779.92 70
2780.04 71
2780.16 69
2780.28 65
2780.41 59
2780.53 53
2780.65 48
2780.77 45
2780.89 45
2781.01 48
2781.13 53
2781.25 60
2781.37 66
2781.49 71
2781.62 75
2781.74 76
2781.86 74
2781.98 71
2782.10 67
2782.22 63
2782.34 60
2782.46 58
2782.58 56
2782.70 55
2782.82 55
2782.95 54
2783.07 53
2783.19 51
2783.31 49
2783.43 45
2783.55 41
2783.67 37
2783.79 33
2783.91 29
2784.03 25
2784.16 22
2784.28 19
2784.40 16
2784.52 12
2784.64 8
2784.76 4
2784.88 0
2785.00 0
2785.12 0
2785.24 0
2785.37 0
2785.49 0
2785.61 0
2785.73 0
2785.85 1
2785.97 6
2786.09 11
2786.21 16
2786.33 20
2786.45 24
2786.58 27
2786.70 30
2786.82 33
2786.94 35
2787.06 35
2787.18 34
2787.30 32
2787.42 29
2787.54 25
2787.66 20
2787.79 16
2787.91 12
2788.03 9
2788.15 7
2788.27 6
2788.39 6
2788.51 7
2788.63 8
2788.75 10
2788.88 11
2789.00 13
2789.12 16
2789.24 19
2789.36 23
2789.48 29
2789.60 36
2789.72 43
2789.84 49
2789.97 54
2790.09 57
2790.21 58
2790.33 56
2790.45 54
2790.57 51
2790.69 49
2790.81 46
2790.93 45
2791.06 44
2791.18 43
2791.30 43
2791.42 44
2791.54 44
2791.66 45
2791.78 46
2791.90 46
2792.02 46
2792.15 45
2792.27 43
2792.39 42
2792.51 41
2792.63 41
2792.75 42
2792.87 43
2792.99 45
2793.12 47
2793.24 51
2793.36 55
2793.48 60
2793.60 66
2793.72 72
2793.84 77
2793.96 79
2794.09 79
2794.21 77
2794.33 72
2794.45 67
2794.57 61
2794.69 55
2794.81 51
2794.93 48
2795.05 47
2795.18 46
2795.30 47
2795.42 49
2795.54 52
2795.66 55
2795.78 56
2795.90 56
2796.02 54
2796.15 50
2796.27 45
2796.39 39
2796.51 36
2796.63 34
2796.75 35
2796.87 38
2796.99 43
2797.12 48
2797.24 51
2797.36 53
2797.48 53
2797.60 52
2797.72 49
2797.84 46
2797.96 43
2798.09 41
2798.21 39
2798.33 39
2798.45 39
2798.57 39
2798.69 40
2798.81 40
2798.94 41
2799.06 41
2799.18 41
2799.30 41
2799.42 41
2799.54 41
2799.66 41
2799.78 41
2799.91 42
2800.03 42
2800.15 42
2800.27 42
2800.39 42
2800.51 41
2800.63 39
2800.76 38
2800.88 36
2801.00 34
2801.12 31
2801.24 28
2801.36 23
2801.48 19
2801.60 14
2801.73 10
2801.85 6
2801.97 5
2802.09 4
2802.21 5
2802.33 7
2802.45 9
2802.58 11
2802.70 14
2802.82 16
2802.94 19
2803.06 22
2803.18 25
2803.30 30
2803.43 34
2803.55 38
2803.67 41
2803.79 44
2803.91 44
2804.03 43
2804.15 39
2804.28 35
2804.40 29
2804.52 23
2804.64 17
2804.76 12
2804.88 8
2805.00 6
2805.13 5
2805.25 5
2805.37 6
2805.49 8
2805.61 11
2805.73 15
2805.85 19
2805.98 24
2806.10 29
2806.22 35
2806.34 41
2806.46 47
2806.58 53
2806.70 58
2806.83 62
2806.95 65
2807.07 66
2807.19 65
2807.31 62
2807.43 59
2807.55 54
2807.68 49
2807.80 44
2807.92 39
2808.04 34
2808.16 30
2808.28 26
2808.41 25
2808.53 25
2808.65 26
2808.77 29
2808.89 33
2809.01 37
2809.13 41
2809.26 43
2809.38 45
2809.50 45
2809.62 46
2809.74 46
2809.86 46
2809.99 47
2810.11 48
2810.23 49
2810.35 51
2810.47 52
2810.59 53
2810.71 55
2810.84 55
2810.96 55
2811.08 54
2811.20 51
2811.32 48
2811.44 44
2811.57 40
2811.69 37
2811.81 35
2811.93 34
2812.05 35
2812.17 37
2812.30 40
2812.42 44
2812.54 46
2812.66 48
2812.78 48
2812.90 47
2813.02 44
2813.15 41
2813.27 37
2813.39 34
2813.51 32
2813.63 31
2813.75 31
2813.88 31
2814.00 32
2814.12 34
2814.24 35
2814.36 37
2814.48 39
2814.61 40
2814.73 41
2814.85 41
2814.97 40
2815.09 39
2815.21 39
2815.34 40
2815.46 43
2815.58 47
2815.70 51
2815.82 55
2815.94 57
2816.07 56
2816.19 52
2816.31 45
2816.43 36
2816.55 27
2816.67 19
2816.80 13
2816.92 10
2817.04 10
2817.16 13
2817.28 17
2817.40 22
2817.53 27
2817.65 32
2817.77 36
2817.89 39
2818.01 41
2818.13 43
2818.26 44
2818.38 44
2818.50 43
2818.62 40
2818.74 37
2818.87 32
2818.99 27
2819.11 24
2819.23 21
2819.35 21
2819.47 23
2819.60 27
2819.72 33
2819.84 42
2819.96 51
2820.08 62
2820.20 74
2820.33 85
2820.45 95
2820.57 103
2820.69 109
2820.81 113
2820.94 114
2821.06 113
2821.18 111
2821.30 108
2821.42 105
2821.54 101
2821.67 96
2821.79 92
2821.91 89
2822.03 87
2822.15 88
2822.28 90
2822.40 95
2822.52 101
2822.64 107
2822.76 112
2822.88 117
2823.01 120
2823.13 122
2823.25 124
2823.37 125
2823.49 125
2823.62 125
2823.74 124
2823.86 122
2823.98 119
2824.10 115
2824.22 111
2824.35 107
2824.47 104
2824.59 102
2824.71 100
2824.83 98
2824.96 96
2825.08 92
2825.20 87
2825.32 81
2825.44 74
2825.57 67
2825.69 61
2825.81 56
2825.93 52
2826.05 50
2826.17 50
2826.30 50
2826.42 51
2826.54 53
2826.66 55
2826.78 57
2826.91 60
2827.03 64
2827.15 68
2827.27 70
2827.39 71
2827.52 71
2827.64 67
2827.76 63
2827.88 57
2828.00 51
2828.13 48
2828.25 46
2828.37 47
2828.49 50
2828.61 55
2828.73 60
2828.86 66
2828.98 71
2829.10 76
2829.22 80
2829.34 84
2829.47 88
2829.59 91
2829.71 92
2829.83 93
2829.95 91
2830.08 87
2830.20 82
2830.32 77
2830.44 74
2830.56 72
2830.69 74
2830.81 79
2830.93 88
2831.05 98
2831.17 109
2831.30 119
2831.42 128
2831.54 135
2831.66 139
2831.78 140
2831.91 140
2832.03 137
2832.15 132
2832.27 125
2832.39 117
2832.52 107
2832.64 98
2832.76 88
2832.88 78
2833.00 70
2833.13 63
2833.25 58
2833.37 55
2833.49 54
2833.62 55
2833.74 56
2833.86 56
2833.98 56
2834.10 53
2834.23 49
2834.35 44
2834.47 39
2834.59 34
2834.71 30
2834.84 29
2834.96 29
2835.08 32
2835.20 35
2835.32 39
2835.45 42
2835.57 45
2835.69 45
2835.81 45
2835.93 42
2836.06 40
2836.18 37
2836.30 35
2836.42 35
2836.55 37
2836.67 43
2836.79 51
2836.91 62
2837.03 74
2837.16 85
2837.28 95
2837.40 102
2837.52 105
2837.64 104
2837.77 100
2837.89 94
2838.01 87
2838.13 80
2838.26 75
2838.38 71
2838.50 69
2838.62 67
2838.74 65
2838.87 64
2838.99 63
2839.11 63
2839.23 65
2839.35 68
2839.48 73
2839.60 78
2839.72 83
2839.84 87
2839.97 88
2840.09 86
2840.21 83
2840.33 78
2840.45 74
2840.58 71
2840.70 70
2840.82 71
2840.94 74
2841.07 76
2841.19 77
2841.31 75
2841.43 70
2841.55 63
2841.68 54
2841.80 46
2841.92 40
2842.04 37
2842.17 37
2842.29 40
2842.41 45
2842.53 50
2842.65 55
2842.78 59
2842.90 63
2843.02 67
2843.14 72
2843.27 76
2843.39 80
2843.51 82
2843.63 82
2843.76 78
2843.88 71
2844.00 62
2844.12 53
2844.24 44
2844.37 38
2844.49 34
2844.61 31
2844.73 30
2844.86 29
2844.98 28
2845.10 27
2845.22 26
2845.34 25
2845.47 24
2845.59 22
2845.71 21
2845.83 19
2845.96 17
2846.08 16
2846.20 16
2846.32 17
2846.45 20
2846.57 24
2846.69 29
2846.81 35
2846.94 41
2847.06 48
2847.18 55
2847.30 61
2847.42 67
2847.55 72
2847.67 75
2847.79 77
2847.91 77
2848.04 75
2848.16 73
2848.28 71
2848.40 69
2848.53 68
2848.65 68
2848.77 68
2848.89 68
2849.02 65
2849.14 60
2849.26 53
2849.38 44
2849.50 33
2849.63 23
2849.75 15
2849.87 9
2849.99 6
2850.12 4
2850.24 5
2850.36 5
2850.48 6
2850.61 5
2850.73 3
2850.85 1
2850.97 0
2851.10 0
2851.22 0
2851.34 0
2851.46 0
2851.59 0
2851.71 0
2851.83 4
2851.95 9
2852.08 14
2852.20 19
2852.32 25
2852.44 30
2852.57 35
2852.69 40
2852.81 43
2852.93 45
2853.06 47
2853.18 47
2853.30 47
2853.42 46
2853.55 45
2853.67 44
2853.79 44
2853.91 43
2854.04 42
2854.16 41
2854.28 41
2854.40 41
2854.53 42
2854.65 44
2854.77 46
2854.89 49
2855.02 50
2855.14 51
2855.26 50
2855.38 49
2855.51 47
2855.63 44
2855.75 42
2855.87 40
2856.00 39
2856.12 38
2856.24 39
2856.36 40
2856.49 42
2856.61 44
2856.73 48
2856.85 52
2856.98 56
2857.10 60
2857.22 63
2857.34 65
2857.47 66
2857.59 66
2857.71 66
2857.83 66
2857.96 65
2858.08 65
2858.20 65
2858.32 64
2858.45 62
2858.57 59
2858.69 55
2858.82 50
2858.94 46
2859.06 42
2859.18 39
2859.31 38
2859.43 39
2859.55 41
2859.67 44
2859.80 49
2859.92 54
2860.04 59
2860.16 64
2860.29 69
2860.41 74
2860.53 78
2860.65 82
2860.78 86
2860.90 89
2861.02 91
2861.14 92
2861.27 92
2861.39 90
2861.51 87
2861.64 83
2861.76 79
2861.88 76
2862.00 73
2862.13 71
2862.25 69
2862.37 66
2862.49 63
2862.62 58
2862.74 54
2862.86 50
2862.98 47
2863.11 46
2863.23 47
2863.35 50
2863.48 54
2863.60 57
2863.72 59
2863.84 61
2863.97 62
2864.09 62
2864.21 62
2864.33 63
2864.46 63
2864.58 64
2864.70 63
2864.83 63
2864.95 61
2865.07 60
2865.19 58
2865.32 56
2865.44 55
2865.56 54
2865.68 52
2865.81 50
2865.93 48
2866.05 46
2866.18 43
2866.30 40
2866.42 38
2866.54 36
2866.67 35
2866.79 34
2866.91 32
2867.04 31
2867.16 29
2867.28 28
2867.40 28
2867.53 29
2867.65 31
2867.77 37
2867.89 44
2868.02 53
2868.14 62
2868.26 71
2868.39 79
2868.51 83
2868.63 85
2868.75 83
2868.88 80
2869.00 75
2869.12 70
2869.25 66
2869.37 62
2869.49 59
2869.61 58
2869.74 57
2869.86 58
2869.98 60
2870.11 64
2870.23 68
2870.35 73
2870.47 76
2870.60 78
2870.72 78
2870.84 76
2870.97 72
2871.09 67
2871.21 64
2871.33 63
2871.46 63
2871.58 65
2871.70 68
2871.83 71
2871.95 72
2872.07 72
2872.19 70
2872.32 66
2872.44 61
2872.56 56
2872.69 51
2872.81 45
2872.93 39
2873.05 33
2873.18 27
2873.30 22
2873.42 16
2873.55 12
2873.67 9
2873.79 8
2873.91 7
2874.04 7
2874.16 7
2874.28 7
2874.41 5
2874.53 3
2874.65 0
2874.78 0
2874.90 0
2875.02 0
2875.14 0
2875.27 0
2875.39 0
2875.51 3
2875.64 11
2875.76 20
2875.88 29
2876.00 37
2876.13 45
2876.25 52
2876.37 58
2876.50 63
2876.62 66
2876.74 68
2876.87 70
2876.99 71
2877.11 71
2877.23 71
2877.36 70
2877.48 68
2877.60 65
2877.73 60
2877.85 55
2877.97 50
2878.10 45
2878.22 40
2878.34 37
2878.46 36
2878.59 35
2878.71 35
2878.83 36
2878.96 35
2879.08 35
2879.20 33
2879.33 29
2879.45 25
2879.57 20
2879.70 14
2879.82 7
2879.94 1
2880.06 0
2880.19 0
2880.31 0
2880.43 0
2880.56 0
2880.68 0
2880.80 0
2880.93 0
2881.05 4
2881.17 11
2881.29 17
2881.42 23
2881.54 28
2881.66 31
2881.79 33
2881.91 34
2882.03 33
2882.16 32
2882.28 31
2882.40 31
2882.53 31
2882.65 33
2882.77 36
2882.90 41
2883.02 46
2883.14 53
2883.26 60
2883.39 67
2883.51 72
2883.63 76
2883.76 78
2883.88 79
2884.00 77
2884.13 75
2884.25 72
2884.37 69
2884.50 66
2884.62 63
2884.74 60
2884.87 57
2884.99 53
2885.11 49
2885.23 46
2885.36 43
2885.48 41
2885.60 40
2885.73 41
2885.85 41
2885.97 42
2886.10 42
2886.22 42
2886.34 40
2886.47 38
2886.59 35
2886.71 34
2886.84 34
2886.96 36
2887.08 40
2887.21 46
2887.33 51
2887.45 56
2887.58 59
2887.70 59
2887.82 58
2887.95 54
2888.07 50
2888.19 45
2888.31 41
2888.44 37
2888.56 33
2888.68 30
2888.81 28
2888.93 26
2889.05 26
2889.18 26
2889.30 26
2889.42 26
2889.55 25
2889.67 25
2889.79 24
2889.92 24
2890.04 25
2890.16 29
2890.29 34
2890.41 41
2890.53 47
2890.66 52
2890.78 55
2890.90 56
2891.03 55
2891.15 53
2891.27 51
2891.40 50
2891.52 50
2891.64 50
2891.77 51
2891.89 52
2892.01 52
2892.14 51
2892.26 50
2892.38 50
2892.51 50
2892.63 51
2892.75 53
2892.88 56
2893.00 59
2893.12 62
2893.25 65
2893.37 66
2893.49 65
2893.62 63
2893.74 59
2893.86 56
2893.99 52
2894.11 50
2894.23 49
2894.36 50
2894.48 52
2894.60 54
2894.73 57
2894.85 58
2894.97 58
2895.10 57
2895.22 55
2895.34 52
2895.47 49
2895.59 46
2895.71 45
2895.84 45
2895.96 45
2896.08 46
2896.21 47
2896.33 46
2896.45 45
2896.58 42
2896.70 39
2896.82 35
2896.95 32
2897.07 29
2897.19 28
2897.32 27
2897.44 26
2897.56 26
2897.69 25
2897.81 24
2897.93 22
2898.06 20
2898.18 19
2898.31 17
2898.43 14
2898.55 12
2898.68 10
2898.80 8
2898.92 6
2899.05 6
2899.17 7
2899.29 10
2899.42 14
2899.54 19
2899.66 24
2899.79 29
2899.91 35
2900.03 41
2900.16 48
2900.28 54
2900.40 61
2900.53 68
2900.65 73
2900.77 76
2900.90 78
2901.02 77
2901.15 75
2901.27 72
2901.39 70
2901.52 68
2901.64 68
2901.76 68
2901.89 69
2902.01 69
2902.13 68
2902.26 67
2902.38 66
2902.50 66
2902.63 66
2902.75 68
2902.87 70
2903.00 73
2903.12 76
2903.25 78
2903.37 79
2903.49 79
2903.62 78
2903.74 77
2903.86 74
2903.99 71
2904.11 67
2904.23 62
2904.36 56
2904.48 49
2904.60 43
2904.73 38
2904.85 35
2904.98 34
2905.10 35
2905.22 37
2905.35 39
2905.47 42
2905.59 44
2905.72 45
2905.84 45
2905.96 45
2906.09 45
2906.21 45
2906.33 45
2906.46 46
2906.58 48
2906.71 49
2906.83 49
2906.95 48
2907.08 45
2907.20 42
2907.32 39
2907.45 35
2907.57 32
2907.69 29
2907.82 26
2907.94 24
2908.07 23
2908.19 22
2908.31 23
2908.44 24
2908.56 25
2908.68 26
2908.81 27
2908.93 28
2909.05 28
2909.18 27
2909.30 27
2909.43 27
2909.55 27
2909.67 26
2909.80 26
2909.92 26
2910.04 26
2910.17 27
2910.29 28
2910.42 31
2910.54 35
2910.66 40
2910.79 44
2910.91 48
2911.03 51
2911.16 52
2911.28 51
2911.41 49
2911.53 45
2911.65 40
2911.78 35
2911.90 30
2912.02 25
2912.15 20
2912.27 16
2912.39 13
2912.52 10
2912.64 8
2912.77 5
2912.89 3
2913.01 1
2913.14 0
2913.26 0
2913.39 0
2913.51 0
2913.63 0
2913.76 0
2913.88 0
2914.00 0
2914.13 0
2914.25 0
2914.38 0
2914.50 1
2914.62 4
2914.75 9
2914.87 15
2914.99 21
2915.12 27
2915.24 32
2915.37 36
2915.49 38
2915.61 40
2915.74 41
2915.86 42
2915.98 41
2916.11 40
2916.23 37
2916.36 34
2916.48 29
2916.60 24
2916.73 20
2916.85 17
2916.98 15
2917.10 15
2917.22 16
2917.35 18
2917.47 20
2917.59 23
2917.72 25
2917.84 26
2917.97 28
2918.09 29
2918.21 30
2918.34 30
2918.46 30
2918.59 29
2918.71 28
2918.83 26
2918.96 23
2919.08 20
2919.20 16
2919.33 13
2919.45 12
2919.58 12
2919.70 13
2919.82 17
2919.95 22
2920.07 28
2920.20 32
2920.32 35
2920.44 37
2920.57 37
2920.69 37
2920.82 38
2920.94 39
2921.06 43
2921.19 47
2921.31 53
2921.44 58
2921.56 63
2921.68 66
2921.81 68
2921.93 69
2922.06 69
2922.18 67
2922.30 66
2922.43 64
2922.55 61
2922.67 59
2922.80 56
2922.92 54
2923.05 51
2923.17 48
2923.29 45
2923.42 42
2923.54 40
2923.67 38
2923.79 36
2923.91 34
2924.04 31
2924.16 26
2924.29 20
2924.41 14
2924.53 8
2924.66 4
2924.78 1
2924.91 1
2925.03 2
2925.15 5
2925.28 8
2925.40 11
2925.53 13
2925.65 13
2925.77 13
2925.90 13
2926.02 13
2926.15 15
2926.27 18
2926.39 20
2926.52 23
2926.64 25
2926.77 25
2926.89 25
2927.02 25
2927.14 25
2927.26 25
2927.39 25
2927.51 25
2927.64 24
2927.76 21
2927.88 16
2928.01 11
2928.13 5
2928.26 0
2928.38 0
2928.50 0
2928.63 0
2928.75 3
2928.88 7
2929.00 12
2929.12 17
2929.25 21
2929.37 24
2929.50 26
2929.62 29
2929.74 31
2929.87 33
2929.99 36
2930.12 38
2930.24 41
2930.37 44
2930.49 46
2930.61 48
2930.74 49
2930.86 49
2930.99 50
2931.11 50
2931.23 51
2931.36 52
2931.48 55
2931.61 58
2931.73 61
2931.86 64
2931.98 65
2932.10 66
2932.23 66
2932.35 65
2932.48 65
2932.60 65
2932.72 66
2932.85 67
2932.97 67
2933.10 67
2933.22 67
2933.35 66
2933.47 64
2933.59 62
2933.72 61
2933.84 59
2933.97 57
2934.09 56
2934.21 53
2934.34 51
2934.46 48
2934.59 45
2934.71 42
2934.84 38
2934.96 35
2935.08 32
2935.21 29
2935.33 27
2935.46 25
2935.58 23
2935.71 21
2935.83 19
2935.95 18
2936.08 17
2936.20 17
2936.33 18
2936.45 20
2936.58 24
2936.70 27
2936.82 30
2936.95 33
2937.07 34
2937.20 35
2937.32 35
2937.45 35
2937.57 35
2937.69 36
2937.82 36
2937.94 36
2938.07 35
2938.19 32
2938.32 28
2938.44 24
2938.56 20
2938.69 18
2938.81 17
2938.94 18
2939.06 20
2939.19 21
2939.31 22
2939.43 21
2939.56 19
2939.68 16
2939.81 13
2939.93 10
2940.06 7
2940.18 4
2940.30 3
2940.43 2
2940.55 1
2940.68 1
2940.80 2
2940.93 4
2941.05 6
2941.17 10
2941.30 13
2941.42 17
2941.55 22
2941.67 26
2941.80 31
2941.92 36
2942.05 40
2942.17 45
2942.29 48
2942.42 49
2942.54 48
2942.67 46
2942.79 42
2942.92 38
2943.04 35
2943.16 34
2943.29 35
2943.41 38
2943.54 43
2943.66 48
2943.79 53
2943.91 55
2944.04 55
2944.16 51
2944.28 44
2944.41 36
2944.53 26
2944.66 18
2944.78 10
2944.91 5
2945.03 1
2945.16 0
2945.28 0
2945.40 0
2945.53 0
2945.65 0
2945.78 0
2945.90 0
2946.03 0
2946.15 0
2946.28 7
2946.40 15
2946.52 22
2946.65 29
2946.77 35
2946.90 39
2947.02 42
2947.15 44
2947.27 46
2947.40 47
2947.52 49
2947.64 50
2947.77 50
2947.89 49
2948.02 46
2948.14 43
2948.27 40
2948.39 36
2948.52 33
2948.64 30
2948.76 29
2948.89 30
2949.01 31
2949.14 33
2949.26 35
2949.39 37
2949.51 38
2949.64 39
2949.76 40
2949.89 39
2950.01 39
2950.13 39
2950.26 39
2950.38 40
2950.51 43
2950.63 46
2950.76 50
2950.88 55
2951.01 59
2951.13 61
2951.26 61
2951.38 58
2951.50 54
2951.63 47
2951.75 40
2951.88 32
2952.00 26
2952.13 21
2952.25 17
2952.38 15
2952.50 14
2952.63 14
2952.75 14
2952.88 15
2953.00 15
2953.12 16
2953.25 18
2953.37 20
2953.50 23
2953.62 26
2953.75 30
2953.87 34
2954.00 37
2954.12 39
2954.25 40
2954.37 41
2954.50 40
2954.62 37
2954.74 35
2954.87 32
2954.99 30
2955.12 27
2955.24 25
2955.37 22
2955.49 19
2955.62 15
2955.74 11
2955.87 8
2955.99 5
2956.12 5
2956.24 8
2956.37 13
2956.49 19
2956.61 26
2956.74 33
2956.86 37
2956.99 40
2957.11 41
2957.24 40
2957.36 38
2957.49 36
2957.61 35
2957.74 36
2957.86 37
2957.99 40
2958.11 43
2958.24 46
2958.36 49
2958.49 51
2958.61 53
2958.73 55
2958.86 57
2958.98 61
2959.11 65
2959.23 70
2959.36 74
2959.48 78
2959.61 79
2959.73 78
2959.86 74
2959.98 68
2960.11 61
2960.23 54
2960.36 48
2960.48 43
2960.61 40
2960.73 38
2960.86 36
2960.98 34
2961.10 31
2961.23 28
2961.35 25
2961.48 23
2961.60 22
2961.73 23
2961.85 25
2961.98 29
2962.10 33
2962.23 38
2962.35 42
2962.48 46
2962.60 49
2962.73 52
2962.85 54
2962.98 56
2963.10 57
2963.23 57
2963.35 57
2963.48 55
2963.60 53
2963.73 50
2963.85 47
2963.98 44
2964.10 40
2964.23 37
2964.35 34
2964.47 32
2964.60 31
2964.72 31
2964.85 32
2964.97 34
2965.10 37
2965.22 40
2965.35 43
2965.47 46
2965.60 49
2965.72 52
2965.85 55
2965.97 58
2966.10 60
2966.22 61
2966.35 61
2966.47 61
2966.60 60
2966.72 58
2966.85 57
2966.97 56
2967.10 55
2967.22 55
2967.35 54
2967.47 53
2967.60 51
2967.72 48
2967.85 45
2967.97 40
2968.10 35
2968.22 30
2968.35 25
2968.47 20
2968.60 17
2968.72 14
2968.85 12
2968.97 12
2969.10 11
2969.22 12
2969.35 12
2969.47 12
2969.60 11
2969.72 11
2969.85 11
2969.97 13
2970.10 15
2970.22 18
2970.35 22
2970.47 27
2970.60 32
2970.72 37
2970.85 41
2970.97 43
2971.10 45
2971.22 46
2971.35 47
2971.47 48
2971.60 48
2971.72 48
2971.85 47
2971.97 45
2972.10 42
2972.22 38
2972.35 33
2972.47 28
2972.60 23
2972.72 20
2972.85 19
2972.97 20
2973.10 24
2973.22 29
2973.35 36
2973.47 43
2973.60 50
2973.72 57
2973.85 61
2973.97 63
2974.10 64
2974.22 63
2974.35 61
2974.47 57
2974.60 54
2974.72 50
2974.85 46
2974.97 43
2975.10 40
2975.22 38
2975.35 37
2975.47 36
2975.60 36
2975.72 36
2975.85 38
2975.97 41
2976.10 45
2976.22 50
2976.35 56
2976.47 61
2976.60 65
2976.72 68
2976.85 69
2976.97 68
2977.10 66
2977.22 64
2977.35 62
2977.47 61
2977.60 61
2977.72 62
2977.85 64
2977.97 66
2978.10 68
2978.22 69
2978.35 70
2978.47 71
2978.60 72
2978.72 74
2978.85 76
2978.97 78
2979.10 80
2979.22 82
2979.35 83
2979.48 83
2979.60 82
2979.73 80
2979.85 77
2979.98 74
2980.10 72
2980.23 70
2980.35 70
2980.48 70
2980.60 70
2980.73 70
2980.85 69
2980.98 65
2981.10 58
2981.23 50
2981.35 39
2981.48 28
2981.60 18
2981.73 9
2981.85 2
2981.98 0
2982.10 0
2982.23 0
2982.35 0
2982.48 0
2982.61 0
2982.73 0
2982.86 0
2982.98 0
2983.11 0
2983.23 5
2983.36 11
2983.48 18
2983.61 24
2983.73 30
2983.86 35
2983.98 38
2984.11 41
2984.23 43
2984.36 45
2984.48 46
2984.61 46
2984.73 46
2984.86 43
2984.98 40
2985.11 35
2985.24 30
2985.36 25
2985.49 20
2985.61 17
2985.74 15
2985.86 15
2985.99 16
2986.11 19
2986.24 22
2986.36 26
2986.49 30
2986.61 34
2986.74 38
2986.86 40
2986.99 42
2987.12 43
2987.24 44
2987.37 46
2987.49 48
2987.62 51
2987.74 54
2987.87 57
2987.99 58
2988.12 58
2988.24 56
2988.37 53
2988.49 51
2988.62 49
2988.74 48
2988.87 49
2989.00 51
2989.12 55
2989.25 59
2989.37 63
2989.50 66
2989.62 67
2989.75 65
2989.87 62
2990.00 57
2990.12 51
2990.25 45
2990.37 40
2990.50 35
2990.63 33
2990.75 32
2990.88 33
2991.00 35
2991.13 40
2991.25 45
2991.38 51
2991.50 57
2991.63 62
2991.75 67
2991.88 70
2992.00 73
2992.13 76
2992.26 79
2992.38 82
2992.51 86
2992.63 91
2992.76 96
2992.88 102
2993.01 108
2993.13 114
2993.26 120
2993.38 125
2993.51 130
2993.64 133
2993.76 134
2993.89 132
2994.01 127
2994.14 120
2994.26 112
2994.39 104
2994.51 97
2994.64 92
2994.76 89
2994.89 88
2995.02 88
2995.14 87
2995.27 86
2995.39 82
2995.52 77
2995.64 70
2995.77 61
2995.89 52
2996.02 43
2996.15 35
2996.27 28
2996.40 23
2996.52 20
2996.65 19
2996.77 20
2996.90 23
2997.02 28
2997.15 32
2997.27 37
2997.40 42
2997.53 46
2997.65 48
2997.78 50
2997.90 51
2998.03 51
2998.15 51
2998.28 50
2998.40 49
2998.53 48
2998.66 47
2998.78 47
2998.91 46
2999.03 45
2999.16 45
2999.28 46
2999.41 48
2999.53 50
2999.66 53
2999.79 56
2999.91 59
3000.04 60
3000.16 60
3000.29 58
3000.41 55
3000.54 50
3000.67 46
3000.79 43
3000.92 43
3001.04 45
3001.17 49
3001.29 53
3001.42 56
3001.54 58
3001.67 56
3001.80 53
3001.92 48
3002.05 44
3002.17 41
3002.30 40
3002.42 42
3002.55 44
3002.68 47
3002.80 49
3002.93 50
3003.05 50
3003.18 52
3003.30 55
3003.43 60
3003.55 67
3003.68 75
3003.81 82
3003.93 87
3004.06 90
3004.18 91
3004.31 89
3004.43 87
3004.56 84
3004.69 82
3004.81 81
3004.94 82
3005.06 84
3005.19 85
3005.31 87
3005.44 88
3005.57 88
3005.69 86
3005.82 83
3005.94 79
3006.07 73
3006.19 67
3006.32 61
3006.45 56
3006.57 53
3006.70 52
3006.82 53
3006.95 56
3007.07 61
3007.20 66
3007.33 70
3007.45 72
3007.58 73
3007.70 72
3007.83 70
3007.95 67
3008.08 63
3008.21 61
3008.33 59
3008.46 59
3008.58 60
3008.71 62
3008.84 64
3008.96 64
3009.09 62
3009.21 58
3009.34 52
3009.46 45
3009.59 39
3009.72 34
3009.84 31
3009.97 31
3010.09 31
3010.22 33
3010.34 33
3010.47 33
3010.60 31
3010.72 28
3010.85 24
3010.97 21
3011.10 17
3011.23 15
3011.35 13
3011.48 11
3011.60 11
3011.73 13
3011.85 16
3011.98 21
3012.11 28
3012.23 35
3012.36 43
3012.48 50
3012.61 55
3012.74 59
3012.86 61
3012.99 62
3013.11 62
3013.24 62
3013.36 62
3013.49 62
3013.62 63
3013.74 65
3013.87 65
3013.99 65
3014.12 64
3014.25 62
3014.37 58
3014.50 53
3014.62 48
3014.75 42
3014.88 36
3015.00 30
3015.13 26
3015.25 22
3015.38 19
3015.51 16
3015.63 14
3015.76 12
3015.88 10
3016.01 8
3016.13 7
3016.26 6
3016.39 7
3016.51 10
3016.64 13
3016.76 18
3016.89 23
3017.02 28
3017.14 32
3017.27 34
3017.39 34
3017.52 31
3017.65 28
3017.77 23
3017.90 18
3018.02 15
3018.15 13
3018.28 14
3018.40 15
3018.53 18
3018.65 20
3018.78 22
3018.91 23
3019.03 23
3019.16 24
3019.28 25
3019.41 26
3019.54 29
3019.66 32
3019.79 35
3019.91 37
3020.04 39
3020.17 39
3020.29 39
3020.42 38
3020.54 37
3020.67 36
3020.80 36
3020.92 36
3021.05 38
3021.17 40
3021.30 42
3021.43 45
3021.55 47
3021.68 48
3021.80 48
3021.93 47
3022.06 45
3022.18 42
3022.31 40
3022.43 38
3022.56 36
3022.69 36
3022.81 36
3022.94 36
3023.06 38
3023.19 41
3023.32 45
3023.44 50
3023.57 54
3023.70 58
3023.82 61
3023.95 63
3024.07 64
3024.20 63
3024.33 63
3024.45 62
3024.58 60
3024.70 59
3024.83 56
3024.96 52
3025.08 48
3025.21 42
3025.33 37
3025.46 32
3025.59 27
3025.71 24
3025.84 21
3025.97 18
3026.09 16
3026.22 14
3026.34 13
3026.47 12
3026.60 12
3026.72 13
3026.85 13
3026.97 12
3027.10 11
3027.23 8
3027.35 3
3027.48 0
3027.61 0
3027.73 0
3027.86 0
3027.98 0
3028.11 0
3028.24 0
3028.36 1
3028.49 9
3028.61 16
3028.74 22
3028.87 26
3028.99 27
3029.12 26
3029.25 23
3029.37 19
3029.50 15
3029.62 10
3029.75 6
3029.88 4
3030.00 2
3030.13 3
3030.26 5
3030.38 7
3030.51 10
3030.63 14
3030.76 17
3030.89 20
3031.01 24
3031.14 28
3031.27 33
3031.39 39
3031.52 44
3031.64 49
3031.77 54
3031.90 59
3032.02 63
3032.15 67
3032.28 70
3032.40 73
3032.53 74
3032.65 74
3032.78 72
3032.91 70
3033.03 67
3033.16 64
3033.29 61
3033.41 58
3033.54 56
3033.66 54
3033.79 52
3033.92 50
3034.04 46
3034.17 43
3034.30 41
3034.42 39
3034.55 39
3034.67 41
3034.80 43
3034.93 47
3035.05 50
3035.18 53
3035.31 55
3035.43 55
3035.56 52
3035.69 48
3035.81 41
3035.94 33
3036.06 22
3036.19 11
3036.32 1
3036.44 0
3036.57 0
3036.70 0
3036.82 0
3036.95 0
3037.08 0
3037.20 3
3037.33 11
3037.45 18
3037.58 23
3037.71 27
3037.83 28
3037.96 27
3038.09 24
3038.21 20
3038.34 15
3038.47 10
3038.59 7
3038.72 5
3038.84 6
3038.97 9
3039.10 14
3039.22 18
3039.35 22
3039.48 24
3039.60 25
3039.73 23
3039.86 20
3039.98 16
3040.11 12
3040.24 8
3040.36 5
3040.49 2
3040.61 0
3040.74 0
3040.87 0
3040.99 0
3041.12 0
3041.25 0
3041.37 1
3041.50 3
3041.63 6
3041.75 8
3041.88 10
3042.01 11
3042.13 11
3042.26 11
3042.39 12
3042.51 13
3042.64 14
3042.76 16
3042.89 19
3043.02 22
3043.14 24
3043.27 27
3043.40 29
3043.52 31
3043.65 33
3043.78 34
3043.90 34
3044.03 34
3044.16 33
3044.28 32
3044.41 32
3044.54 32
3044.66 34
3044.79 35
3044.92 37
3045.04 38
3045.17 38
3045.29 37
3045.42 36
3045.55 34
3045.67 33
3045.80 31
3045.93 29
3046.05 27
3046.18 24
3046.31 22
3046.43 19
3046.56 17
3046.69 15
3046.81 15
3046.94 15
3047.07 16
3047.19 16
3047.32 17
3047.45 18
3047.57 19
3047.70 20
3047.83 21
3047.95 23
3048.08 26
3048.21 29
3048.33 32
3048.46 34
3048.59 36
3048.71 36
3048.84 34
3048.97 32
3049.09 28
3049.22 24
3049.35 19
3049.47 15
3049.60 11
3049.73 9
3049.85 9
3049.98 10
3050.11 12
3050.23 16
3050.36 21
3050.48 26
3050.61 31
3050.74 34
3050.86 37
3050.99 38
3051.12 39
3051.24 39
3051.37 37
3051.50 34
3051.62 30
3051.75 25
3051.88 20
3052.00 14
3052.13 9
3052.26 4
3052.38 1
3052.51 0
3052.64 0
3052.77 0
3052.89 0
3053.02 0
3053.15 0
3053.27 0
3053.40 0
3053.53 0
3053.65 1
3053.78 3
3053.91 6
3054.03 11
3054.16 18
3054.29 26
3054.41 35
3054.54 43
3054.67 50
3054.79 56
3054.92 60
3055.05 63
3055.17 64
3055.30 66
3055.43 67
3055.55 68
3055.68 69
3055.81 68
3055.93 66
3056.06 61
3056.19 56
3056.31 49
3056.44 43
3056.57 39
3056.69 38
3056.82 38
3056.95 41
3057.07 44
3057.20 47
3057.33 50
3057.45 51
3057.58 51
3057.71 51
3057.83 51
3057.96 52
3058.09 54
3058.22 58
3058.34 63
3058.47 70
3058.60 78
3058.72 85
3058.85 91
3058.98 95
3059.10 96
3059.23 94
3059.36 88
3059.48 81
3059.61 73
3059.74 66
3059.86 59
3059.99 54
3060.12 51
3060.24 49
3060.37 49
3060.50 49
3060.63 50
3060.75 52
3060.88 54
3061.01 57
3061.13 61
3061.26 65
3061.39 70
3061.51 75
3061.64 79
3061.77 83
3061.89 86
3062.02 88
3062.15 90
3062.27 92
3062.40 94
3062.53 96
3062.66 98
3062.78 100
3062.91 101
3063.04 100
3063.16 97
3063.29 92
3063.42 85
3063.54 78
3063.67 72
3063.80 66
3063.92 62
3064.05 59
3064.18 57
3064.30 56
3064.43 54
3064.56 52
3064.69 49
3064.81 46
3064.94 43
3065.07 40
3065.19 38
3065.32 37
3065.45 36
3065.57 36
3065.70 36
3065.83 36
3065.96 37
3066.08 38
3066.21 40
3066.34 43
3066.46 46
3066.59 48
3066.72 50
3066.84 50
3066.97 49
3067.10 47
3067.23 45
3067.35 45
3067.48 46
3067.61 48
3067.73 51
3067.86 54
3067.99 56
3068.11 57
3068.24 57
3068.37 55
3068.50 53
3068.62 50
3068.75 49
3068.88 48
3069.00 50
3069.13 53
3069.26 57
3069.38 63
3069.51 68
3069.64 73
3069.77 76
3069.89 77
3070.02 76
3070.15 72
3070.27 67
3070.40 62
3070.53 57
3070.65 53
3070.78 51
3070.91 50
3071.04 50
3071.16 52
3071.29 54
3071.42 57
3071.54 60
3071.67 64
3071.80 69
3071.93 72
3072.05 75
3072.18 76
3072.31 74
3072.43 71
3072.56 66
3072.69 60
3072.82 55
3072.94 50
3073.07 47
3073.20 46
3073.32 46
3073.45 48
3073.58 51
3073.71 55
3073.83 59
3073.96 62
3074.09 64
3074.21 65
3074.34 65
3074.47 63
3074.60 61
3074.72 59
3074.85 56
3074.98 52
3075.10 49
3075.23 45
3075.36 42
3075.49 41
3075.61 40
3075.74 42
3075.87 46
3075.99 52
3076.12 59
3076.25 66
3076.38 73
3076.50 79
3076.63 84
3076.76 87
3076.88 89
3077.01 91
3077.14 91
3077.27 90
3077.39 90
3077.52 88
3077.65 87
3077.77 85
3077.90 84
3078.03 83
3078.16 83
3078.28 82
3078.41 81
3078.54 80
3078.67 78
3078.79 75
3078.92 71
3079.05 67
3079.17 62
3079.30 56
3079.43 49
3079.56 43
3079.68 37
3079.81 32
3079.94 28
3080.06 27
3080.19 28
3080.32 30
3080.45 33
3080.57 36
3080.70 39
3080.83 41
3080.96 44
3081.08 47
3081.21 51
3081.34 57
3081.46 64
3081.59 72
3081.72 81
3081.85 90
3081.97 97
3082.10 103
3082.23 106
3082.36 107
3082.48 106
3082.61 103
3082.74 98
3082.87 94
3082.99 89
3083.12 86
3083.25 83
3083.37 82
3083.50 81
3083.63 82
3083.76 83
3083.88 83
3084.01 83
3084.14 82
3084.27 79
3084.39 76
3084.52 72
3084.65 67
3084.78 62
3084.90 58
3085.03 56
3085.16 54
3085.28 54
3085.41 55
3085.54 57
3085.67 59
3085.79 60
3085.92 61
3086.05 60
3086.18 58
3086.30 56
3086.43 53
3086.56 52
3086.69 51
3086.81 51
3086.94 51
3087.07 52
3087.20 52
3087.32 51
3087.45 49
3087.58 46
3087.71 42
3087.83 38
3087.96 34
3088.09 31
3088.21 27
3088.34 24
3088.47 21
3088.60 19
3088.72 16
3088.85 15
3088.98 14
3089.11 14
3089.23 16
3089.36 19
3089.49 24
3089.62 30
3089.74 36
3089.87 43
3090.00 48
3090.13 52
3090.25 55
3090.38 55
3090.51 53
3090.64 50
3090.76 45
3090.89 40
3091.02 34
3091.15 28
3091.27 23
3091.40 18
3091.53 14
3091.66 12
3091.78 11
3091.91 12
3092.04 14
3092.17 17
3092.29 20
3092.42 24
3092.55 29
3092.68 33
3092.80 39
3092.93 44
3093.06 49
3093.19 53
3093.31 55
3093.44 57
3093.57 56
3093.70 55
3093.82 52
3093.95 50
3094.08 48
3094.21 47
3094.33 47
3094.46 48
3094.59 51
3094.72 53
3094.84 56
3094.97 58
3095.10 60
3095.23 62
3095.35 63
3095.48 63
3095.61 63
3095.74 63
3095.87 64
3095.99 65
3096.12 66
3096.25 68
3096.38 70
3096.50 71
3096.63 72
3096.76 73
3096.89 74
3097.01 75
3097.14 75
3097.27 76
3097.40 76
3097.52 76
3097.65 75
3097.78 74
3097.91 72
3098.03 70
3098.16 69
3098.29 68
3098.42 68
3098.54 69
3098.67 71
3098.80 74
3098.93 76
3099.06 78
3099.18 79
3099.31 79
3099.44 78
3099.57 76
3099.69 72
3099.82 69
3099.95 65
3100.08 61
3100.20 57
3100.33 54
3100.46 51
3100.59 48
3100.72 46
3100.84 44
3100.97 45
3101.10 47
3101.23 51
3101.35 58
3101.48 67
3101.61 77
3101.74 86
3101.86 94
3101.99 100
3102.12 103
3102.25 103
3102.38 101
3102.50 97
3102.63 92
3102.76 87
3102.89 82
3103.01 77
3103.14 73
3103.27 70
3103.40 68
3103.52 68
3103.65 69
3103.78 71
3103.91 74
3104.04 77
3104.16 78
3104.29 78
3104.42 76
3104.55 73
3104.67 69
3104.80 66
3104.93 65
3105.06 65
3105.19 68
3105.31 72
3105.44 75
3105.57 78
3105.70 79
3105.82 79
3105.95 78
3106.08 77
3106.21 78
3106.34 79
3106.46 82
3106.59 86
3106.72 88
3106.85 89
3106.97 88
3107.10 83
3107.23 77
3107.36 70
3107.49 63
3107.61 58
3107.74 54
3107.87 52
3108.00 52
3108.13 55
3108.25 59
3108.38 65
3108.51 72
3108.64 78
3108.76 83
3108.89 86
3109.02 86
3109.15 83
3109.28 77
3109.40 71
3109.53 65
3109.66 60
3109.79 57
3109.92 56
3110.04 56
3110.17 57
3110.30 57
3110.43 57
3110.55 57
3110.68 57
3110.81 57
3110.94 57
3111.07 57
3111.19 56
3111.32 54
3111.45 52
3111.58 48
3111.71 45
3111.83 42
3111.96 40
3112.09 39
3112.22 41
3112.35 44
3112.47 47
3112.60 51
3112.73 54
3112.86 57
3112.98 59
3113.11 60
3113.24 61
3113.37 62
3113.50 63
3113.62 65
3113.75 66
3113.88 66
3114.01 66
3114.14 64
3114.26 62
3114.39 58
3114.52 55
3114.65 52
3114.78 51
3114.90 50
3115.03 52
3115.16 55
3115.29 59
3115.42 64
3115.54 69
3115.67 74
3115.80 77
3115.93 79
3116.06 79
3116.18 78
3116.31 75
3116.44 72
3116.57 69
3116.70 67
3116.82 66
3116.95 65
3117.08 65
3117.21 66
3117.34 68
3117.46 70
3117.59 72
3117.72 74
3117.85 75
3117.98 75
3118.10 74
3118.23 73
3118.36 72
3118.49 74
3118.62 78
3118.74 84
3118.87 93
3119.00 102
3119.13 111
3119.26 118
3119.39 122
3119.51 123
3119.64 121
3119.77 116
3119.90 109
3120.03 101
3120.15 92
3120.28 82
3120.41 72
3120.54 62
3120.67 53
3120.79 44
3120.92 37
3121.05 32
3121.18 27
3121.31 24
3121.43 23
3121.56 24
3121.69 25
3121.82 28
3121.95 32
3122.08 35
3122.20 38
3122.33 41
3122.46 42
3122.59 42
3122.72 41
3122.84 38
3122.97 35
3123.10 32
3123.23 28
3123.36 26
3123.48 25
3123.61 26
3123.74 28
3123.87 30
3124.00 34
3124.13 38
3124.25 42
3124.38 46
3124.51 49
3124.64 52
3124.77 55
3124.89 57
3125.02 58
3125.15 60
3125.28 62
3125.41 65
3125.54 69
3125.66 74
3125.79 80
3125.92 85
3126.05 88
3126.18 90
3126.30 89
3126.43 86
3126.56 82
3126.69 76
3126.82 70
3126.95 65
3127.07 61
3127.20 58
3127.33 56
3127.46 56
3127.59 56
3127.72 57
3127.84 57
3127.97 57
3128.10 57
3128.23 57
3128.36 59
3128.48 63
3128.61 67
3128.74 73
3128.87 80
3129.00 86
3129.13 92
3129.25 96
3129.38 100
3129.51 101
3129.64 101
3129.77 99
3129.90 96
3130.02 91
3130.15 86
3130.28 80
3130.41 74
3130.54 69
3130.67 64
3130.79 60
3130.92 55
3131.05 50
3131.18 46
3131.31 41
3131.44 37
3131.56 34
3131.69 33
3131.82 34
3131.95 36
3132.08 40
3132.21 44
3132.33 49
3132.46 54
3132.59 59
3132.72 63
3132.85 66
3132.98 69
3133.10 72
3133.23 75
3133.36 78
3133.49 80
3133.62 82
3133.75 82
3133.87 80
3134.00 77
3134.13 73
3134.26 68
3134.39 65
3134.52 63
3134.64 61
3134.77 59
3134.90 57
3135.03 53
3135.16 48
3135.29 42
3135.41 34
3135.54 25
3135.67 16
3135.80 8
3135.93 1
3136.06 0
3136.18 0
3136.31 0
3136.44 0
3136.57 0
3136.70 0
3136.83 0
3136.96 0
3137.08 3
3137.21 8
3137.34 13
3137.47 19
3137.60 25
3137.73 31
3137.85 37
3137.98 41
3138.11 45
3138.24 47
3138.37 48
3138.50 48
3138.62 48
3138.75 49
3138.88 49
3139.01 51
3139.14 53
3139.27 56
3139.40 59
3139.52 63
3139.65 67
3139.78 71
3139.91 75
3140.04 78
3140.17 79
3140.30 79
3140.42 79
3140.55 78
3140.68 78
3140.81 78
3140.94 81
3141.07 84
3141.19 87
3141.32 88
3141.45 88
3141.58 86
3141.71 82
3141.84 77
3141.97 72
3142.09 68
3142.22 65
3142.35 63
3142.48 62
3142.61 62
3142.74 62
3142.87 62
3142.99 63
3143.12 65
3143.25 69
3143.38 75
3143.51 82
3143.64 91
3143.77 101
3143.89 110
3144.02 119
3144.15 125
3144.28 129
3144.41 131
3144.54 131
3144.67 129
3144.79 125
3144.92 122
3145.05 118
3145.18 115
3145.31 112
3145.44 109
3145.57 106
3145.69 103
3145.82 100
3145.95 96
3146.08 93
3146.21 90
3146.34 88
3146.47 87
3146.59 86
3146.72 85
3146.85 83
3146.98 81
3147.11 76
3147.24 70
3147.37 63
3147.50 56
3147.62 50
3147.75 45
3147.88 41
3148.01 40
3148.14 39
3148.27 38
3148.40 36
3148.52 33
3148.65 29
3148.78 26
3148.91 23
3149.04 23
3149.17 25
3149.30 30
3149.43 36
3149.55 43
3149.68 50
3149.81 54
3149.94 57
3150.07 57
3150.20 56
3150.33 53
3150.45 50
3150.58 48
3150.71 47
3150.84 47
3150.97 48
3151.10 49
3151.23 50
3151.36 51
3151.48 51
3151.61 49
3151.74 47
3151.87 44
3152.00 42
3152.13 40
3152.26 40
3152.39 42
3152.51 46
3152.64 52
3152.77 60
3152.90 68
3153.03 75
3153.16 80
3153.29 82
3153.42 82
3153.54 79
3153.67 74
3153.80 68
3153.93 61
3154.06 55
3154.19 48
3154.32 42
3154.45 36
3154.57 31
3154.70 28
3154.83 27
3154.96 27
3155.09 28
3155.22 29
3155.35 30
3155.48 29
3155.60 26
3155.73 22
3155.86 16
3155.99 11
3156.12 8
3156.25 6
3156.38 8
3156.51 11
3156.64 16
3156.76 21
3156.89 25
3157.02 27
3157.15 28
3157.28 27
3157.41 25
3157.54 22
3157.67 20
3157.80 18
3157.92 17
3158.05 16
3158.18 16
3158.31 17
3158.44 21
3158.57 26
3158.70 34
3158.83 43
3158.95 53
3159.08 61
3159.21 68
3159.34 71
3159.47 72
3159.60 72
3159.73 70
3159.86 69
3159.99 69
3160.11 70
3160.24 72
3160.37 76
3160.50 79
3160.63 82
3160.76 84
3160.89 85
3161.02 84
3161.15 82
3161.28 78
3161.40 75
3161.53 71
3161.66 67
3161.79 64
3161.92 61
3162.05 59
3162.18 57
3162.31 55
3162.44 52
3162.56 49
3162.69 47
3162.82 47
3162.95 47
3163.08 48
3163.21 49
3163.34 50
3163.47 50
3163.60 49
3163.73 47
3163.85 45
3163.98 43
3164.11 42
3164.24 43
3164.37 44
3164.50 47
3164.63 50
3164.76 52
3164.89 54
3165.02 56
3165.14 58
3165.27 61
3165.40 65
3165.53 72
3165.66 79
3165.79 87
3165.92 94
3166.05 100
3166.18 104
3166.31 104
3166.43 103
3166.56 100
3166.69 96
3166.82 93
3166.95 91
3167.08 90
3167.21 90
3167.34 91
3167.47 93
3167.60 94
3167.72 96
3167.85 97
3167.98 98
3168.11 99
3168.24 98
3168.37 98
3168.50 97
3168.63 96
3168.76 95
3168.89 95
3169.02 96
3169.14 96
3169.27 96
3169.40 95
3169.53 94
3169.66 93
3169.79 93
3169.92 93
3170.05 94
3170.18 95
3170.31 95
3170.44 96
3170.56 96
3170.69 96
3170.82 97
3170.95 98
3171.08 100
3171.21 103
3171.34 106
3171.47 108
3171.60 109
3171.73 109
3171.86 108
3171.99 104
3172.11 100
3172.24 93
3172.37 87
3172.50 80
3172.63 73
3172.76 68
3172.89 63
3173.02 60
3173.15 58
3173.28 56
3173.41 55
3173.54 54
3173.66 53
3173.79 52
3173.92 51
3174.05 50
3174.18 49
3174.31 47
3174.44 45
3174.57 43
3174.70 41
3174.83 40
3174.96 40
3175.09 40
3175.21 41
3175.34 42
3175.47 42
3175.60 41
3175.73 38
3175.86 34
3175.99 29
3176.12 24
3176.25 20
3176.38 18
3176.51 17
3176.64 18
3176.77 20
3176.89 21
3177.02 22
3177.15 23
3177.28 22
3177.41 20
3177.54 19
3177.67 18
3177.80 19
3177.93 21
3178.06 25
3178.19 31
3178.32 37
3178.45 42
3178.57 47
3178.70 50
3178.83 52
3178.96 54
3179.09 55
3179.22 56
3179.35 57
3179.48 59
3179.61 61
3179.74 62
3179.87 62
3180.00 62
3180.13 62
3180.26 62
3180.39 62
3180.51 62
3180.64 64
3180.77 66
3180.90 68
3181.03 69
3181.16 70
3181.29 69
3181.42 66
3181.55 63
3181.68 59
3181.81 56
3181.94 52
3182.07 49
3182.20 46
3182.33 42
3182.45 38
3182.58 34
3182.71 29
3182.84 25
3182.97 21
3183.10 18
3183.23 16
3183.36 15
3183.49 15
3183.62 16
3183.75 19
3183.88 22
3184.01 27
3184.14 32
3184.27 37
3184.40 41
3184.52 43
3184.65 45
3184.78 45
3184.91 45
3185.04 44
3185.17 45
3185.30 46
3185.43 48
3185.56 50
3185.69 52
3185.82 53
3185.95 54
3186.08 53
3186.21 51
3186.34 48
3186.47 46
3186.60 43
3186.72 41
3186.85 40
3186.98 40
3187.11 41
3187.24 43
3187.37 44
3187.50 44
3187.63 43
3187.76 41
3187.89 38
3188.02 34
3188.15 30
3188.28 28
3188.41 27
3188.54 28
3188.67 30
3188.80 33
3188.93 37
3189.06 41
3189.18 45
3189.31 47
3189.44 50
3189.57 52
3189.70 55
3189.83 58
3189.96 61
3190.09 64
3190.22 68
3190.35 70
3190.48 72
3190.61 73
3190.74 74
3190.87 75
3191.00 76
3191.13 78
3191.26 79
3191.39 80
3191.52 79
3191.65 76
3191.77 73
3191.90 68
3192.03 62
3192.16 57
3192.29 50
3192.42 44
3192.55 38
3192.68 31
3192.81 24
3192.94 19
3193.07 14
3193.20 12
3193.33 11
3193.46 13
3193.59 16
3193.72 20
3193.85 25
3193.98 29
3194.11 32
3194.24 34
3194.37 35
3194.50 35
3194.63 33
3194.76 31
3194.88 28
3195.01 25
3195.14 23
3195.27 21
3195.40 19
3195.53 18
3195.66 17
3195.79 15
3195.92 13
3196.05 9
3196.18 5
3196.31 2
3196.44 0
3196.57 0
3196.70 0
3196.83 0
3196.96 3
3197.09 5
3197.22 7
3197.35 8
3197.48 7
3197.61 4
3197.74 1
3197.87 0
3198.00 0
3198.13 0
3198.26 0
3198.39 0
3198.51 0
3198.64 6
3198.77 14
3198.90 23
3199.03 30
3199.16 35
3199.29 38
3199.42 40
3199.55 39
3199.68 38
3199.81 36
3199.94 35
3200.07 33
3200.20 31
3200.33 29
3200.46 26
3200.59 23
3200.72 21
3200.85 19
3200.98 19
3201.11 19
3201.24 20
3201.37 22
3201.50 23
3201.63 23
3201.76 23
3201.89 23
3202.02 23
3202.15 24
3202.28 26
3202.41 28
3202.54 29
3202.67 30
3202.80 30
3202.93 28
3203.06 24
3203.19 20
3203.32 15
3203.44 11
3203.57 8
3203.70 7
3203.83 7
3203.96 9
3204.09 11
3204.22 13
3204.35 15
3204.48 15
3204.61 14
3204.74 13
3204.87 11
3205.00 9
3205.13 7
3205.26 6
3205.39 5
3205.52 5
3205.65 5
3205.78 5
3205.91 6
3206.04 6
3206.17 8
3206.30 9
3206.43 11
3206.56 14
3206.69 18
3206.82 22
3206.95 25
3207.08 29
3207.21 31
3207.34 33
3207.47 35
3207.60 36
3207.73 36
3207.86 37
3207.99 39
3208.12 40
3208.25 41
3208.38 42
3208.51 42
3208.64 41
3208.77 40
3208.90 39
3209.03 39
3209.16 40
3209.29 42
3209.42 45
3209.55 49
3209.68 53
3209.81 57
3209.94 60
3210.07 61
3210.20 62
3210.33 61
3210.46 58
3210.59 55
3210.72 52
3210.85 48
3210.98 44
3211.11 40
3211.24 35
3211.37 30
3211.50 25
3211.63 19
3211.76 13
3211.89 9
3212.02 6
3212.15 5
3212.28 5
3212.41 8
3212.54 11
3212.67 15
3212.80 20
3212.93 26
3213.06 32
3213.19 38
3213.32 44
3213.45 50
3213.58 55
3213.71 59
3213.84 62
3213.97 64
3214.10 64
3214.23 64
3214.36 63
3214.49 62
3214.62 61
3214.75 59
3214.88 58
3215.01 57
3215.14 56
3215.27 55
3215.40 55
3215.53 56
3215.66 57
3215.79 59
3215.92 63
3216.05 68
3216.18 74
3216.31 80
3216.44 87
3216.57 92
3216.70 96
3216.83 98
3216.96 97
3217.09 96
3217.22 93
3217.35 90
3217.48 88
3217.61 86
3217.74 83
3217.87 79
3218.00 74
3218.13 67
3218.26 59
3218.39 49
3218.52 40
3218.65 33
3218.78 27
3218.91 24
3219.04 22
3219.17 23
3219.30 24
3219.43 25
3219.56 27
3219.69 28
3219.82 30
3219.95 33
3220.08 36
3220.21 39
3220.34 43
3220.47 48
3220.60 52
3220.73 57
3220.86 61
3220.99 65
3221.12 70
3221.25 73
3221.38 75
3221.51 76
3221.64 75
3221.77 72
3221.90 68
3222.03 63
3222.16 57
3222.29 50
3222.42 43
3222.55 37
3222.68 30
3222.81 25
3222.94 21
3223.07 19
3223.20 18
3223.33 17
3223.46 17
3223.59 17
3223.72 17
3223.85 16
3223.98 14
3224.11 12
3224.24 10
3224.37 8
3224.50 5
3224.63 2
3224.76 0
3224.89 0
3225.03 0
3225.16 0
3225.29 0
3225.42 0
3225.55 0
3225.68 0
3225.81 2
3225.94 5
3226.07 7
3226.20 10
3226.33 13
3226.46 15
3226.59 18
3226.72 21
3226.85 23
3226.98 25
3227.11 27
3227.24 28
3227.37 29
3227.50 29
3227.63 29
3227.76 28
3227.89 27
3228.02 25
3228.15 24
3228.28 23
3228.41 23
3228.54 25
3228.67 27
3228.80 31
3228.93 35
3229.06 40
3229.19 45
3229.32 50
3229.45 54
3229.58 56
3229.71 57
3229.85 58
3229.98 57
3230.11 56
3230.24 56
3230.37 55
3230.50 55
3230.63 55
3230.76 54
3230.89 53
3231.02 50
3231.15 46
3231.28 41
3231.41 36
3231.54 31
3231.67 26
3231.80 23
3231.93 21
3232.06 21
3232.19 21
3232.32 22
3232.45 23
3232.58 23
3232.71 24
3232.84 25
3232.97 26
3233.10 28
3233.23 30
3233.36 34
3233.49 39
3233.63 44
3233.76 50
3233.89 55
3234.02 59
3234.15 62
3234.28 64
3234.41 65
3234.54 66
3234.67 67
3234.80 67
3234.93 67
3235.06 66
3235.19 65
3235.32 63
3235.45 61
3235.58 59
3235.71 58
3235.84 58
3235.97 58
3236.10 60
3236.23 61
3236.36 61
3236.49 59
3236.63 57
3236.76 53
3236.89 49
3237.02 45
3237.15 41
3237.28 36
3237.41 32
3237.54 28
3237.67 24
3237.80 20
3237.93 17
3238.06 14
3238.19 12
3238.32 11
3238.45 10
3238.58 10
3238.71 10
3238.84 11
3238.97 13
3239.10 16
3239.23 20
3239.37 25
3239.50 29
3239.63 33
3239.76 36
3239.89 38
3240.02 38
3240.15 36
3240.28 33
3240.41 28
3240.54 23
3240.67 18
3240.80 14
3240.93 9
3241.06 5
3241.19 2
3241.32 0
3241.45 0
3241.58 0
3241.71 2
3241.85 4
3241.98 8
3242.11 13
3242.24 19
3242.37 25
3242.50 30
3242.63 36
3242.76 40
3242.89 42
3243.02 43
3243.15 42
3243.28 40
3243.41 37
3243.54 34
3243.67 30
3243.80 28
3243.93 26
3244.07 26
3244.20 26
3244.33 27
3244.46 29
3244.59 30
3244.72 31
3244.85 32
3244.98 33
3245.11 34
3245.24 36
3245.37 39
3245.50 42
3245.63 46
3245.76 50
3245.89 54
3246.02 56
3246.16 56
3246.29 55
3246.42 52
3246.55 46
3246.68 40
3246.81 32
3246.94 23
3247.07 15
3247.20 8
3247.33 2
3247.46 0
3247.59 0
3247.72 0
3247.85 0
3247.98 0
3248.12 0
3248.25 0
3248.38 2
3248.51 5
3248.64 7
3248.77 7
3248.90 6
3249.03 5
3249.16 4
3249.29 3
3249.42 4
3249.55 7
3249.68 11
3249.81 16
3249.95 21
3250.08 25
3250.21 29
3250.34 31
3250.47 33
3250.60 33
3250.73 33
3250.86 32
3250.99 31
3251.12 30
3251.25 28
3251.38 26
3251.51 24
3251.64 22
3251.78 19
3251.91 17
3252.04 15
3252.17 15
3252.30 16
3252.43 17
3252.56 20
3252.69 24
3252.82 27
3252.95 29
3253.08 31
3253.21 32
3253.34 32
3253.48 32
3253.61 34
3253.74 37
3253.87 40
3254.00 45
3254.13 48
3254.26 51
3254.39 52
3254.52 52
3254.65 50
3254.78 49
3254.91 48
3255.05 48
3255.18 50
3255.31 52
3255.44 55
3255.57 57
3255.70 59
3255.83 59
3255.96 59
3256.09 58
3256.22 56
3256.35 54
3256.48 52
3256.62 51
3256.75 50
3256.88 51
3257.01 52
3257.14 53
3257.27 55
3257.40 55
3257.53 54
3257.66 51
3257.79 46
3257.92 40
3258.05 33
3258.19 27
3258.32 22
3258.45 20
3258.58 20
3258.71 22
3258.84 26
3258.97 30
3259.10 35
3259.23 38
3259.36 41
3259.49 42
3259.63 42
3259.76 42
3259.89 40
3260.02 39
3260.15 36
3260.28 34
3260.41 32
3260.54 30
3260.67 28
3260.80 27
3260.94 27
3261.07 27
3261.20 28
3261.33 30
3261.46 32
3261.59 34
3261.72 36
3261.85 37
3261.98 38
3262.11 37
3262.24 37
3262.38 36
3262.51 36
3262.64 38
3262.77 40
3262.90 43
3263.03 47
3263.16 50
3263.29 52
3263.42 54
3263.55 55
3263.69 55
3263.82 54
3263.95 53
3264.08 51
3264.21 49
3264.34 46
3264.47 44
3264.60 41
3264.73 38
3264.86 36
3265.00 34
3265.13 33
3265.26 33
3265.39 34
3265.52 35
3265.65 36
3265.78 38
3265.91 40
3266.04 42
3266.17 45
3266.31 48
3266.44 52
3266.57 54
3266.70 57
3266.83 58
3266.96 59
3267.09 59
3267.22 59
3267.35 60
3267.49 62
3267.62 65
3267.75 67
3267.88 69
3268.01 70
3268.14 68
3268.27 64
3268.40 59
3268.53 54
3268.67 48
3268.80 45
3268.93 43
3269.06 43
3269.19 46
3269.32 50
3269.45 55
3269.58 60
3269.71 65
3269.85 70
3269.98 74
3270.11 76
3270.24 77
3270.37 76
3270.50 73
3270.63 69
3270.76 64
3270.89 60
3271.03 57
3271.16 54
3271.29 53
3271.42 51
3271.55 50
3271.68 48
3271.81 46
3271.94 43
3272.07 40
3272.21 38
3272.34 36
3272.47 36
3272.60 37
3272.73 38
3272.86 40
3272.99 42
3273.12 43
3273.26 43
3273.39 43
3273.52 42
3273.65 41
3273.78 39
3273.91 38
3274.04 36
3274.17 33
3274.30 29
3274.44 25
3274.57 22
3274.70 20
3274.83 19
3274.96 21
3275.09 24
3275.22 28
3275.35 31
3275.49 33
3275.62 33
3275.75 32
3275.88 31
3276.01 29
3276.14 29
3276.27 30
3276.40 31
3276.54 33
3276.67 34
3276.80 35
3276.93 34
3277.06 33
3277.19 31
3277.32 30
3277.45 30
3277.59 30
3277.72 31
3277.85 33
3277.98 35
3278.11 36
3278.24 38
3278.37 40
3278.51 41
3278.64 44
3278.77 46
3278.90 49
3279.03 53
3279.16 56
3279.29 59
3279.42 61
3279.56 62
3279.69 62
3279.82 63
3279.95 64
3280.08 65
3280.21 67
3280.34 69
3280.47 70
3280.61 68
3280.74 65
3280.87 59
3281.00 51
3281.13 43
3281.26 35
3281.39 30
3281.53 27
3281.66 26
3281.79 28
3281.92 30
3282.05 33
3282.18 35
3282.31 37
3282.45 37
3282.58 37
3282.71 36
3282.84 34
3282.97 31
3283.10 28
3283.23 25
3283.36 21
3283.50 18
3283.63 16
3283.76 15
3283.89 16
3284.02 20
3284.15 24
3284.28 30
3284.42 36
3284.55 41
3284.68 46
3284.81 49
3284.94 52
3285.07 54
3285.20 56
3285.34 57
3285.47 59
3285.60 61
3285.73 63
3285.86 66
3285.99 70
3286.12 74
3286.26 78
3286.39 80
3286.52 80
3286.65 77
3286.78 73
3286.91 67
3287.04 61
3287.18 55
3287.31 52
3287.44 50
3287.57 51
3287.70 54
3287.83 58
3287.97 62
3288.10 66
3288.23 69
3288.36 71
3288.49 71
3288.62 69
3288.75 64
3288.89 58
3289.02 51
3289.15 44
3289.28 36
3289.41 30
3289.54 24
3289.67 20
3289.81 17
3289.94 15
3290.07 14
3290.20 14
3290.33 17
3290.46 22
3290.60 30
3290.73 40
3290.86 50
3290.99 61
3291.12 69
3291.25 75
3291.38 77
3291.52 76
3291.65 73
3291.78 67
3291.91 61
3292.04 55
3292.17 48
3292.31 43
3292.44 38
3292.57 33
3292.70 30
3292.83 28
3292.96 27
3293.10 27
3293.23 27
3293.36 28
3293.49 29
3293.62 28
3293.75 27
3293.88 26
3294.02 26
3294.15 26
3294.28 28
3294.41 30
3294.54 33
3294.67 37
3294.81 39
3294.94 40
3295.07 40
3295.20 38
3295.33 33
3295.46 28
3295.60 22
3295.73 16
3295.86 11
3295.99 9
3296.12 10
3296.25 12
3296.39 17
3296.52 22
3296.65 27
3296.78 30
3296.91 31
3297.04 32
3297.18 32
3297.31 32
3297.44 34
3297.57 38
3297.70 43
3297.83 49
3297.97 56
3298.10 64
3298.23 71
3298.36 78
3298.49 83
3298.62 86
3298.76 86
3298.89 84
3299.02 79
3299.15 74
3299.28 68
3299.41 62
3299.55 58
3299.68 54
3299.81 50
3299.94 47
3300.07 44
3300.20 41
3300.34 38
3300.47 35
3300.60 33
3300.73 32
3300.86 32
3301.00 32
3301.13 32
3301.26 31
3301.39 30
3301.52 28
3301.65 27
3301.79 27
3301.92 28
3302.05 31
3302.18 36
3302.31 42
3302.44 47
3302.58 53
3302.71 56
3302.84 58
3302.97 57
3303.10 55
3303.24 50
3303.37 46
3303.50 41
3303.63 39
3303.76 38
3303.89 39
3304.03 42
3304.16 47
3304.29 52
3304.42 57
3304.55 61
3304.69 63
3304.82 65
3304.95 66
3305.08 67
3305.21 67
3305.34 67
3305.48 67
3305.61 65
3305.74 62
3305.87 57
3306.00 53
3306.14 48
3306.27 44
3306.40 40
3306.53 38
3306.66 37
3306.79 37
3306.93 37
3307.06 37
3307.19 37
3307.32 38
3307.45 38
3307.59 38
3307.72 38
3307.85 39
3307.98 40
3308.11 41
3308.25 42
3308.38 42
3308.51 41
3308.64 38
3308.77 33
3308.90 27
3309.04 19
3309.17 10
3309.30 2
3309.43 0
3309.56 0
3309.70 0
3309.83 0
3309.96 0
3310.09 0
3310.22 0
3310.36 0
3310.49 5
3310.62 13
3310.75 21
3310.88 27
3311.02 30
3311.15 32
3311.28 31
3311.41 29
3311.54 28
3311.68 26
3311.81 25
3311.94 25
3312.07 26
3312.20 27
3312.33 28
3312.47 28
3312.60 28
3312.73 27
3312.86 26
3312.99 24
3313.13 23
3313.26 22
3313.39 22
3313.52 21
3313.65 20
3313.79 20
3313.92 20
3314.05 22
3314.18 25
3314.31 32
3314.45 41
3314.58 52
3314.71 64
3314.84 74
3314.97 81
3315.11 84
3315.24 83
3315.37 78
3315.50 71
3315.64 64
3315.77 58
3315.90 54
3316.03 53
3316.16 55
3316.30 57
3316.43 59
3316.56 59
3316.69 57
3316.82 52
3316.96 46
3317.09 39
3317.22 33
3317.35 29
3317.48 27
3317.62 28
3317.75 30
3317.88 35
3318.01 40
3318.14 45
3318.28 49
3318.41 52
3318.54 53
3318.67 52
3318.80 51
3318.94 48
3319.07 44
3319.20 41
3319.33 39
3319.47 37
3319.60 36
3319.73 35
3319.86 36
3319.99 37
3320.13 38
3320.26 39
3320.39 41
3320.52 42
3320.65 43
3320.79 43
3320.92 41
3321.05 37
3321.18 32
3321.32 25
3321.45 18
3321.58 12
3321.71 8
3321.84 7
3321.98 9
3322.11 14
3322.24 20
3322.37 27
3322.50 34
3322.64 39
3322.77 43
3322.90 46
3323.03 48
3323.17 50
3323.30 52
3323.43 56
3323.56 61
3323.69 67
3323.83 72
3323.96 76
3324.09 79
3324.22 79
3324.36 77
3324.49 73
3324.62 67
3324.75 60
3324.88 53
3325.02 46
3325.15 40
3325.28 33
3325.41 28
3325.55 22
3325.68 18
3325.81 13
3325.94 10
3326.07 7
3326.21 5
3326.34 4
3326.47 4
3326.60 5
3326.74 6
3326.87 7
3327.00 6
3327.13 5
3327.26 2
3327.40 0
3327.53 0
3327.66 0
3327.79 0
3327.93 0
3328.06 0
3328.19 0
3328.32 7
3328.46 15
3328.59 22
3328.72 29
3328.85 35
3328.98 39
3329.12 43
3329.25 45
3329.38 46
3329.51 45
3329.65 43
3329.78 40
3329.91 37
3330.04 32
3330.18 28
3330.31 24
3330.44 20
3330.57 17
3330.70 15
3330.84 15
3330.97 16
3331.10 19
3331.23 23
3331.37 27
3331.50 31
3331.63 35
3331.76 37
3331.90 38
3332.03 38
3332.16 37
3332.29 37
3332.43 38
3332.56 41
3332.69 44
3332.82 48
3332.95 52
3333.09 54
3333.22 56
3333.35 55
3333.48 54
3333.62 53
3333.75 52
3333.88 52
3334.01 53
3334.15 55
3334.28 57
3334.41 59
3334.54 59
3334.68 57
3334.81 54
3334.94 49
3335.07 43
3335.21 37
3335.34 31
3335.47 25
3335.60 21
3335.74 17
3335.87 15
3336.00 13
3336.13 12
3336.26 11
3336.40 10
3336.53 8
3336.66 8
3336.79 7
3336.93 8
3337.06 9
3337.19 11
3337.32 14
3337.46 17
3337.59 20
3337.72 23
3337.85 26
3337.99 28
3338.12 29
3338.25 29
3338.38 28
3338.52 27
3338.65 25
3338.78 23
3338.91 20
3339.05 18
3339.18 15
3339.31 13
3339.44 10
3339.58 8
3339.71 6
3339.84 5
3339.97 6
3340.11 7
3340.24 9
3340.37 11
3340.50 13
3340.64 14
3340.77 15
3340.90 14
3341.03 13
3341.17 11
3341.30 9
3341.43 8
3341.56 7
3341.70 6
3341.83 7
3341.96 7
3342.10 8
3342.23 7
3342.36 6
3342.49 5
3342.63 3
3342.76 2
3342.89 2
3343.02 4
3343.16 7
3343.29 11
3343.42 16
3343.55 21
3343.69 26
3343.82 30
3343.95 35
3344.08 40
3344.22 46
3344.35 52
3344.48 58
3344.61 64
3344.75 69
3344.88 73
3345.01 76
3345.14 78
3345.28 79
3345.41 80
3345.54 81
3345.68 81
3345.81 80
3345.94 79
3346.07 77
3346.21 74
3346.34 72
3346.47 70
3346.60 69
3346.74 69
3346.87 69
3347.00 69
3347.13 67
3347.27 65
3347.40 61
3347.53 57
3347.67 53
3347.80 49
3347.93 47
3348.06 46
3348.20 47
3348.33 49
3348.46 53
3348.59 57
3348.73 62
3348.86 68
3348.99 73
3349.12 78
3349.26 82
3349.39 85
3349.52 86
3349.66 85
3349.79 83
3349.92 80
3350.05 76
3350.19 74
3350.32 72
3350.45 70
3350.58 69
3350.72 68
3350.85 66
3350.98 62
3351.12 58
3351.25 53
3351.38 48
3351.51 44
3351.65 41
3351.78 40
3351.91 39
3352.04 39
3352.18 40
3352.31 42
3352.44 43
3352.58 44
3352.71 45
3352.84 46
3352.97 46
3353.11 46
3353.24 45
3353.37 43
3353.51 41
3353.64 40
3353.77 38
3353.90 38
3354.04 37
3354.17 37
3354.30 37
3354.44 36
3354.57 35
3354.70 33
3354.83 31
3354.97 29
3355.10 26
3355.23 24
3355.36 21
3355.50 18
3355.63 15
3355.76 12
3355.90 11
3356.03 12
3356.16 15
3356.29 19
3356.43 24
3356.56 28
3356.69 31
3356.83 33
3356.96 32
3357.09 30
3357.22 27
3357.36 23
3357.49 21
3357.62 20
3357.76 21
3357.89 23
3358.02 26
3358.15 29
3358.29 32
3358.42 35
3358.55 37
3358.69 38
3358.82 39
3358.95 40
3359.08 42
3359.22 43
3359.35 44
3359.48 43
3359.62 42
3359.75 39
3359.88 34
3360.02 30
3360.15 25
3360.28 22
3360.41 20
3360.55 19
3360.68 20
3360.81 22
3360.95 24
3361.08 25
3361.21 26
3361.34 26
3361.48 26
3361.61 28
3361.74 30
3361.88 34
3362.01 38
3362.14 43
3362.28 46
3362.41 47
3362.54 47
3362.67 44
3362.81 41
3362.94 38
3363.07 34
3363.21 32
3363.34 29
3363.47 27
3363.61 24
3363.74 21
3363.87 17
3364.00 13
3364.14 8
3364.27 4
3364.40 0
3364.54 0
3364.67 0
3364.80 0
3364.94 0
3365.07 1
3365.20 5
3365.33 9
3365.47 13
3365.60 17
3365.73 20
3365.87 22
3366.00 23
3366.13 24
3366.27 23
3366.40 22
3366.53 20
3366.66 18
3366.80 15
3366.93 12
3367.06 10
3367.20 7
3367.33 4
3367.46 1
3367.60 0
3367.73 0
3367.86 0
3368.00 0
3368.13 0
3368.26 0
3368.39 0
3368.53 0
3368.66 1
3368.79 2
3368.93 3
3369.06 4
3369.19 5
3369.33 8
3369.46 11
3369.59 16
3369.73 21
3369.86 27
3369.99 32
3370.12 36
3370.26 39
3370.39 40
3370.52 39
3370.66 37
3370.79 34
3370.92 30
3371.06 26
3371.19 23
3371.32 20
3371.46 18
3371.59 16
3371.72 16
3371.86 15
3371.99 17
3372.12 19
3372.25 23
3372.39 27
3372.52 32
3372.65 36
3372.79 40
3372.92 43
3373.05 45
3373.19 46
3373.32 47
3373.45 49
3373.59 52
3373.72 55
3373.85 60
3373.99 64
3374.12 68
3374.25 70
3374.39 72
3374.52 71
3374.65 69
3374.79 67
3374.92 64
3375.05 61
3375.19 59
3375.32 56
3375.45 53
3375.58 49
3375.72 44
3375.85 40
3375.98 35
3376.12 32
3376.25 31
3376.38 32
3376.52 34
3376.65 37
3376.78 40
3376.92 43
3377.05 44
3377.18 45
3377.32 44
3377.45 43
3377.58 42
3377.72 41
3377.85 42
3377.98 43
3378.12 46
3378.25 49
3378.38 53
3378.52 57
3378.65 60
3378.78 62
3378.92 63
3379.05 63
3379.18 62
3379.32 61
3379.45 60
3379.58 58
3379.72 56
3379.85 54
3379.98 51
3380.12 47
3380.25 43
3380.38 39
3380.52 33
3380.65 28
3380.78 22
3380.92 16
3381.05 12
3381.18 8
3381.32 5
3381.45 5
3381.58 6
3381.72 10
3381.85 15
3381.98 23
3382.12 32
3382.25 41
3382.38 50
3382.52 58
3382.65 64
3382.78 67
3382.92 67
3383.05 64
3383.18 58
3383.32 51
3383.45 44
3383.58 37
3383.72 33
3383.85 32
3383.98 33
3384.12 37
3384.25 42
3384.38 46
3384.52 49
3384.65 49
3384.78 47
3384.92 42
3385.05 37
3385.18 31
3385.32 26
3385.45 22
3385.58 19
3385.72 18
3385.85 19
3385.98 20
3386.12 21
3386.25 22
3386.38 23
3386.52 23
3386.65 23
3386.79 24
3386.92 26
3387.05 30
3387.19 34
3387.32 39
3387.45 44
3387.59 49
3387.72 52
3387.85 53
3387.99 53
3388.12 52
3388.25 50
3388.39 47
3388.52 44
3388.65 42
3388.79 40
3388.92 38
3389.05 36
3389.19 34
3389.32 33
3389.45 31
3389.59 30
3389.72 30
3389.86 29
3389.99 30
3390.12 30
3390.26 30
3390.39 30
3390.52 31
3390.66 32
3390.79 35
3390.92 40
3391.06 47
3391.19 56
3391.32 65
3391.46 74
3391.59 83
3391.72 89
3391.86 93
3391.99 94
3392.13 93
3392.26 91
3392.39 87
3392.53 81
3392.66 74
3392.79 67
3392.93 60
3393.06 54
3393.19 49
3393.33 47
3393.46 49
3393.59 53
3393.73 61
3393.86 71
3394.00 81
3394.13 91
3394.26 100
3394.40 106
3394.53 110
3394.66 109
3394.80 106
3394.93 100
3395.06 92
3395.20 83
3395.33 73
3395.46 63
3395.60 53
3395.73 45
3395.87 39
3396.00 34
3396.13 31
3396.27 31
3396.40 32
3396.53 35
3396.67 39
3396.80 45
3396.93 52
3397.07 59
3397.20 67
3397.34 74
3397.47 80
3397.60 86
3397.74 91
3397.87 95
3398.00 98
3398.14 102
3398.27 106
3398.41 109
3398.54 112
3398.67 114
3398.81 114
3398.94 113
3399.07 110
3399.21 105
3399.34 98
3399.47 90
3399.61 81
3399.74 73
3399.88 66
3400.01 60
3400.14 56
3400.28 54
3400.41 54
3400.54 55
3400.68 56
3400.81 58
3400.95 60
3401.08 62
3401.21 64
3401.35 65
3401.48 64
3401.61 63
3401.75 61
3401.88 58
3402.02 55
3402.15 54
3402.28 54
3402.42 57
3402.55 61
3402.68 66
3402.82 71
3402.95 73
3403.09 72
3403.22 69
3403.35 63
3403.49 56
3403.62 49
3403.75 44
3403.89 40
3404.02 39
3404.16 39
3404.29 40
3404.42 42
3404.56 44
3404.69 46
3404.82 48
3404.96 49
3405.09 49
3405.23 48
3405.36 45
3405.49 43
3405.63 41
3405.76 40
3405.90 42
3406.03 47
3406.16 56
3406.30 66
3406.43 78
3406.56 88
3406.70 96
3406.83 100
3406.97 100
3407.10 97
3407.23 91
3407.37 85
3407.50 77
3407.63 71
3407.77 65
3407.90 61
3408.04 57
3408.17 55
3408.30 52
3408.44 51
3408.57 49
3408.71 46
3408.84 43
3408.97 40
3409.11 38
3409.24 36
3409.38 35
3409.51 36
3409.64 39
3409.78 42
3409.91 45
3410.04 47
3410.18 48
3410.31 48
3410.45 46
3410.58 43
3410.71 40
3410.85 37
3410.98 35
3411.12 32
3411.25 30
3411.38 29
3411.52 28
3411.65 28
3411.79 30
3411.92 32
3412.05 36
3412.19 41
3412.32 46
3412.46 49
3412.59 51
3412.72 51
3412.86 49
3412.99 46
3413.13 43
3413.26 41
3413.39 40
3413.53 40
3413.66 41
3413.80 42
3413.93 45
3414.06 47
3414.20 48
3414.33 48
3414.47 47
3414.60 44
3414.73 40
3414.87 34
3415.00 27
3415.14 20
3415.27 15
3415.40 11
3415.54 9
3415.67 9
3415.81 11
3415.94 13
3416.07 17
3416.21 22
3416.34 27
3416.48 33
3416.61 39
3416.74 45
3416.88 51
3417.01 55
3417.15 57
3417.28 58
3417.41 57
3417.55 55
3417.68 52
3417.82 51
3417.95 50
3418.08 51
3418.22 52
3418.35 55
3418.49 57
3418.62 58
3418.75 58
3418.89 57
3419.02 56
3419.16 56
3419.29 56
3419.42 57
3419.56 59
3419.69 60
3419.83 62
3419.96 62
3420.10 61
3420.23 59
3420.36 56
3420.50 53
3420.63 50
3420.77 49
3420.90 50
3421.03 51
3421.17 53
3421.30 55
3421.44 57
3421.57 58
3421.70 58
3421.84 58
3421.97 57
3422.11 56
3422.24 55
3422.38 54
3422.51 53
3422.64 53
3422.78 52
3422.91 51
3423.05 50
3423.18 50
3423.31 50
3423.45 51
3423.58 53
3423.72 56
3423.85 59
3423.99 62
3424.12 66
3424.25 69
3424.39 71
3424.52 72
3424.66 72
3424.79 72
3424.92 70
3425.06 68
3425.19 65
3425.33 61
3425.46 58
3425.60 55
3425.73 51
3425.86 48
3426.00 45
3426.13 42
3426.27 38
3426.40 35
3426.54 33
3426.67 33
3426.80 33
3426.94 35
3427.07 37
3427.21 39
3427.34 41
3427.47 42
3427.61 41
3427.74 38
3427.88 32
3428.01 25
3428.15 17
3428.28 8
3428.41 1
3428.55 0
3428.68 0
3428.82 0
3428.95 0
3429.09 0
3429.22 0
3429.35 0
3429.49 4
3429.62 6
3429.76 7
3429.89 7
3430.03 7
3430.16 7
3430.29 8
3430.43 11
3430.56 16
3430.70 21
3430.83 27
3430.97 34
3431.10 39
3431.23 44
3431.37 47
3431.50 50
3431.64 51
3431.77 52
3431.91 53
3432.04 54
3432.17 53
3432.31 51
3432.44 48
3432.58 43
3432.71 37
3432.85 30
3432.98 23
3433.12 17
3433.25 12
3433.38 9
3433.52 8
3433.65 9
3433.79 11
3433.92 14
3434.06 19
3434.19 23
3434.32 27
3434.46 31
3434.59 34
3434.73 35
3434.86 37
3435.00 38
3435.13 38
3435.27 39
3435.40 40
3435.53 41
3435.67 43
3435.80 45
3435.94 46
3436.07 47
3436.21 47
3436.34 47
3436.48 47
3436.61 46
3436.74 46
3436.88 46
3437.01 48
3437.15 49
3437.28 51
3437.42 53
3437.55 54
3437.69 54
3437.82 52
3437.95 50
3438.09 47
3438.22 44
3438.36 41
3438.49 39
3438.63 38
3438.76 37
3438.90 36
3439.03 35
3439.16 33
3439.30 31
3439.43 28
3439.57 26
3439.70 23
3439.84 20
3439.97 17
3440.11 13
3440.24 10
3440.37 6
3440.51 4
3440.64 3
3440.78 4
3440.91 5
3441.05 8
3441.18 11
3441.32 13
3441.45 14
3441.59 15
3441.72 16
3441.85 17
3441.99 19
3442.12 23
3442.26 28
3442.39 33
3442.53 37
3442.66 40
3442.80 41
3442.93 40
3443.07 37
3443.20 34
3443.33 32
3443.47 30
3443.60 30
3443.74 31
3443.87 34
3444.01 37
3444.14 40
3444.28 45
3444.41 49
3444.55 53
3444.68 57
3444.81 61
3444.95 63
3445.08 64
3445.22 63
3445.35 61
3445.49 58
3445.62 54
3445.76 50
3445.89 45
3446.03 41
3446.16 38
3446.30 35
3446.43 35
3446.56 36
3446.70 39
3446.83 45
3446.97 51
3447.10 59
3447.24 68
3447.37 76
3447.51 83
3447.64 89
3447.78 95
3447.91 99
3448.05 102
3448.18 104
3448.31 106
3448.45 106
3448.58 105
3448.72 102
3448.85 99
3448.99 93
3449.12 87
3449.26 81
3449.39 75
3449.53 71
3449.66 68
3449.80 67
3449.93 68
3450.07 69
3450.20 70
3450.33 70
3450.47 69
3450.60 68
3450.74 67
3450.87 69
3451.01 74
3451.14 80
3451.28 87
3451.41 93
3451.55 99
3451.68 101
3451.82 102
3451.95 101
3452.09 100
3452.22 100
3452.36 99
3452.49 99
3452.62 97
3452.76 95
3452.89 90
3453.03 83
3453.16 74
3453.30 65
3453.43 56
3453.57 47
3453.70 40
3453.84 34
3453.97 30
3454.11 28
3454.24 27
3454.38 29
3454.51 33
3454.65 39
3454.78 48
3454.92 58
3455.05 70
3455.19 82
3455.32 92
3455.46 101
3455.59 108
3455.72 112
3455.86 115
3455.99 116
3456.13 116
3456.26 115
3456.40 113
3456.53 111
3456.67 108
3456.80 105
3456.94 103
3457.07 103
3457.21 106
3457.34 110
3457.48 117
3457.61 124
3457.75 131
3457.88 136
3458.02 138
3458.15 138
3458.29 134
3458.42 129
3458.56 124
3458.69 120
3458.83 118
3458.96 118
3459.10 119
3459.23 122
3459.37 126
3459.50 128
3459.63 128
3459.77 127
3459.90 124
3460.04 119
3460.17 114
3460.31 110
3460.44 106
3460.58 105
3460.71 106
3460.85 108
3460.98 112
3461.12 117
3461.25 121
3461.39 123
3461.52 123
3461.66 121
3461.79 117
3461.93 111
3462.06 106
3462.20 100
3462.33 94
3462.47 88
3462.60 81
3462.74 74
3462.87 66
3463.01 58
3463.14 50
3463.28 44
3463.41 40
3463.55 37
3463.68 35
3463.82 34
3463.95 33
3464.09 31
3464.22 28
3464.36 24
3464.49 19
3464.63 14
3464.76 9
3464.90 4
3465.03 1
3465.17 0
3465.30 0
3465.44 0
3465.57 0
3465.71 0
3465.84 0
3465.98 3
3466.11 8
3466.25 14
3466.38 21
3466.52 29
3466.65 36
3466.79 42
3466.92 46
3467.06 47
3467.19 46
3467.33 43
3467.46 40
3467.60 35
3467.73 32
3467.87 29
3468.00 27
3468.14 27
3468.27 27
3468.41 28
3468.54 29
3468.68 30
3468.81 30
3468.95 30
3469.08 30
3469.22 29
3469.35 27
3469.49 26
3469.62 24
3469.76 23
3469.89 23
3470.03 24
3470.16 27
3470.30 30
3470.43 33
3470.57 36
3470.70 38
3470.84 39
3470.97 39
3471.11 37
3471.24 36
3471.38 35
3471.51 35
3471.65 36
3471.78 38
3471.92 41
3472.05 42
3472.19 43
3472.32 43
3472.46 42
3472.60 41
3472.73 40
3472.87 41
3473.00 42
3473.14 43
3473.27 45
3473.41 45
3473.54 45
3473.68 43
3473.81 39
3473.95 33
3474.08 28
3474.22 22
3474.35 16
3474.49 12
3474.62 9
3474.76 7
3474.89 7
3475.03 10
3475.16 13
3475.30 18
3475.43 23
3475.57 28
3475.70 32
3475.84 34
3475.97 36
3476.11 36
3476.24 35
3476.38 34
3476.51 32
3476.65 31
3476.79 31
3476.92 33
3477.06 35
3477.19 39
3477.33 43
3477.46 47
3477.60 51
3477.73 54
3477.87 57
3478.00 61
3478.14 66
3478.27 72
3478.41 79
3478.54 86
3478.68 92
3478.81 97
3478.95 99
3479.08 99
3479.22 96
3479.35 91
3479.49 85
3479.63 80
3479.76 75
3479.90 73
3480.03 72
3480.17 73
3480.30 75
3480.44 78
3480.57 80
3480.71 82
3480.84 82
3480.98 80
3481.11 78
3481.25 75
3481.38 72
3481.52 71
3481.65 69
3481.79 68
3481.93 67
3482.06 66
3482.20 64
3482.33 63
3482.47 62
3482.60 63
3482.74 65
3482.87 68
3483.01 71
3483.14 75
3483.28 76
3483.41 75
3483.55 71
3483.68 64
3483.82 56
3483.96 47
3484.09 38
3484.23 32
3484.36 28
3484.50 27
3484.63 30
3484.77 35
3484.90 41
3485.04 48
3485.17 53
3485.31 57
3485.44 58
3485.58 58
3485.71 56
3485.85 54
3485.99 52
3486.12 51
3486.26 49
3486.39 46
3486.53 42
3486.66 36
3486.80 30
3486.93 23
3487.07 18
3487.20 15
3487.34 14
3487.48 15
3487.61 18
3487.75 21
3487.88 24
3488.02 24
3488.15 23
3488.29 20
3488.42 16
3488.56 12
3488.69 8
3488.83 5
3488.96 4
3489.10 5
3489.24 8
3489.37 11
3489.51 13
3489.64 16
3489.78 17
3489.91 18
3490.05 17
3490.18 16
3490.32 16
3490.45 15
3490.59 15
3490.73 14
3490.86 14
3491.00 14
3491.13 14
3491.27 14
3491.40 15
3491.54 17
3491.67 21
3491.81 24
3491.95 29
3492.08 33
3492.22 37
3492.35 40
3492.49 42
3492.62 43
3492.76 43
3492.89 42
3493.03 42
3493.17 43
3493.30 44
3493.44 47
3493.57 51
3493.71 55
3493.84 60
3493.98 64
3494.11 67
3494.25 69
3494.38 69
3494.52 69
3494.66 69
3494.79 69
3494.93 69
3495.06 70
3495.20 70
3495.33 70
3495.47 69
3495.60 69
3495.74 67
3495.88 66
3496.01 65
3496.15 63
3496.28 63
3496.42 62
3496.55 62
3496.69 60
3496.83 59
3496.96 56
3497.10 53
3497.23 49
3497.37 46
3497.50 43
3497.64 43
3497.77 44
3497.91 46
3498.05 49
3498.18 52
3498.32 54
3498.45 55
3498.59 54
3498.72 53
3498.86 51
3499.00 50
3499.13 50
3499.27 51
3499.40 54
3499.54 58
3499.67 63
3499.81 68
3499.94 72
3500.08 75
3500.22 78
3500.35 80
3500.49 80
3500.62 80
3500.76 77
3500.89 74
3501.03 70
3501.17 64
3501.30 59
3501.44 54
3501.57 49
3501.71 46
3501.84 43
3501.98 42
3502.12 40
3502.25 39
3502.39 36
3502.52 33
3502.66 29
3502.79 23
3502.93 18
3503.07 12
3503.20 8
3503.34 4
3503.47 1
3503.61 0
3503.74 0
3503.88 0
3504.02 1
3504.15 4
3504.29 7
3504.42 10
3504.56 13
3504.69 17
3504.83 19
3504.97 22
3505.10 24
3505.24 25
3505.37 28
3505.51 30
3505.64 33
3505.78 35
3505.92 37
3506.05 38
3506.19 36
3506.32 33
3506.46 27
3506.60 21
3506.73 14
3506.87 7
3507.00 0
3507.14 0
3507.27 0
3507.41 0
3507.55 0
3507.68 0
3507.82 0
3507.95 0
3508.09 0
3508.22 3
3508.36 9
3508.50 15
3508.63 21
3508.77 25
3508.90 28
3509.04 29
3509.18 28
3509.31 26
3509.45 25
3509.58 24
3509.72 24
3509.85 26
3509.99 29
3510.13 33
3510.26 37
3510.40 41
3510.53 44
3510.67 48
3510.81 51
3510.94 55
3511.08 59
3511.21 61
3511.35 63
3511.49 62
3511.62 60
3511.76 56
3511.89 53
3512.03 50
3512.16 48
3512.30 48
3512.44 48
3512.57 47
3512.71 46
3512.84 43
3512.98 39
3513.12 36
3513.25 33
3513.39 32
3513.52 32
3513.66 33
3513.80 34
3513.93 36
3514.07 38
3514.20 40
3514.34 43
3514.48 47
3514.61 52
3514.75 58
3514.88 64
3515.02 71
3515.16 76
3515.29 81
3515.43 84
3515.56 86
3515.70 87
3515.83 88
3515.97 88
3516.11 88
3516.24 88
3516.38 90
3516.51 91
3516.65 94
3516.79 95
3516.92 96
3517.06 96
3517.19 94
3517.33 90
3517.47 86
3517.60 82
3517.74 79
3517.87 76
3518.01 76
3518.15 77
3518.28 81
3518.42 85
3518.55 91
3518.69 98
3518.83 104
3518.96 110
3519.10 115
3519.23 117
3519.37 118
3519.51 118
3519.64 115
3519.78 112
3519.92 108
3520.05 103
3520.19 99
3520.32 94
3520.46 89
3520.60 84
3520.73 79
3520.87 74
3521.00 70
3521.14 68
3521.28 66
3521.41 65
3521.55 65
3521.68 64
3521.82 63
3521.96 60
3522.09 57
3522.23 54
3522.36 51
3522.50 50
3522.64 51
3522.77 53
3522.91 57
3523.04 62
3523.18 65
3523.32 66
3523.45 66
3523.59 63
3523.73 58
3523.86 52
3524.00 48
3524.13 44
3524.27 43
3524.41 45
3524.54 50
3524.68 57
3524.81 65
3524.95 73
3525.09 80
3525.22 84
3525.36 85
3525.50 83
3525.63 78
3525.77 71
3525.90 64
3526.04 58
3526.18 53
3526.31 49
3526.45 47
3526.58 47
3526.72 48
3526.86 49
3526.99 50
3527.13 50
3527.27 49
3527.40 47
3527.54 43
3527.67 39
3527.81 34
3527.95 29
3528.08 26
3528.22 25
3528.36 26
3528.49 29
3528.63 32
3528.76 36
3528.90 40
3529.04 42
3529.17 43
3529.31 44
3529.44 43
3529.58 43
3529.72 44
3529.85 45
3529.99 47
3530.13 50
3530.26 53
3530.40 55
3530.53 55
3530.67 54
3530.81 50
3530.94 44
3531.08 37
3531.22 29
3531.35 20
3531.49 12
3531.62 5
3531.76 0
3531.90 0
3532.03 0
3532.17 0
3532.31 0
3532.44 0
3532.58 0
3532.72 0
3532.85 0
3532.99 2
3533.12 4
3533.26 7
3533.40 10
3533.53 14
3533.67 19
3533.81 24
3533.94 28
3534.08 33
3534.21 37
3534.35 41
3534.49 45
3534.62 48
3534.76 50
3534.90 52
3535.03 53
3535.17 53
3535.31 52
3535.44 51
3535.58 49
3535.71 47
3535.85 45
3535.99 42
3536.12 40
3536.26 37
3536.40 35
3536.53 33
3536.67 31
3536.81 29
3536.94 28
3537.08 28
3537.21 27
3537.35 27
3537.49 27
3537.62 27
3537.76 27
3537.90 27
3538.03 27
3538.17 27
3538.31 29
3538.44 31
3538.58 35
3538.71 40
3538.85 45
3538.99 50
3539.12 56
3539.26 61
3539.40 65
3539.53 68
3539.67 69
3539.81 71
3539.94 72
3540.08 74
3540.22 77
3540.35 83
3540.49 89
3540.62 97
3540.76 103
3540.90 108
3541.03 111
3541.17 111
3541.31 110
3541.44 108
3541.58 107
3541.72 107
3541.85 109
3541.99 114
3542.13 119
3542.26 124
3542.40 128
3542.54 128
3542.67 125
3542.81 119
3542.94 110
3543.08 100
3543.22 90
3543.35 81
3543.49 74
3543.63 69
3543.76 65
3543.90 62
3544.04 60
3544.17 58
3544.31 56
3544.45 53
3544.58 51
3544.72 50
3544.86 49
3544.99 48
3545.13 48
3545.27 48
3545.40 47
3545.54 46
3545.67 45
3545.81 44
3545.95 43
3546.08 42
3546.22 40
3546.36 39
3546.49 38
3546.63 37
3546.77 37
3546.90 38
3547.04 40
3547.18 42
3547.31 46
3547.45 50
3547.59 55
3547.72 60
3547.86 64
3548.00 69
3548.13 72
3548.27 73
3548.41 73
3548.54 71
3548.68 68
3548.82 64
3548.95 60
3549.09 56
3549.23 53
3549.36 51
3549.50 50
3549.64 48
3549.77 46
3549.91 44
3550.05 42
3550.18 41
3550.32 41
3550.46 43
3550.59 46
3550.73 50
3550.87 53
3551.00 55
3551.14 57
3551.28 57
3551.41 55
3551.55 53
3551.69 50
3551.82 46
3551.96 42
3552.10 38
3552.23 35
3552.37 33
3552.51 34
3552.64 35
3552.78 38
3552.92 42
3553.05 45
3553.19 47
3553.33 48
3553.46 48
3553.60 47
3553.74 46
3553.87 44
3554.01 42
3554.15 42
3554.28 42
3554.42 43
3554.56 43
3554.69 43
3554.83 42
3554.97 39
3555.10 35
3555.24 30
3555.38 25
3555.51 22
3555.65 20
3555.79 20
3555.92 22
3556.06 24
3556.20 25
3556.33 26
3556.47 25
3556.61 23
3556.74 21
3556.88 18
3557.02 16
3557.15 14
3557.29 12
3557.43 12
3557.56 12
3557.70 13
3557.84 14
3557.97 17
3558.11 20
3558.25 25
3558.38 29
3558.52 33
3558.66 35
3558.80 37
3558.93 36
3559.07 35
3559.21 32
3559.34 29
3559.48 28
3559.62 28
3559.75 29
3559.89 32
3560.03 36
3560.16 40
3560.30 42
3560.44 42
3560.57 40
3560.71 35
3560.85 28
3560.98 21
3561.12 14
3561.26 8
3561.39 6
3561.53 6
3561.67 10
3561.81 16
3561.94 23
3562.08 31
3562.22 37
3562.35 41
3562.49 43
3562.63 42
3562.76 40
3562.90 36
3563.04 31
3563.17 26
3563.31 22
3563.45 18
3563.58 15
3563.72 13
3563.86 12
3564.00 12
3564.13 14
3564.27 16
3564.41 19
3564.54 22
3564.68 25
3564.82 26
3564.95 26
3565.09 25
3565.23 21
3565.36 17
3565.50 13
3565.64 9
3565.78 5
3565.91 2
3566.05 0
3566.19 0
3566.32 0
3566.46 0
3566.60 0
3566.73 0
3566.87 0
3567.01 0
3567.14 0
3567.28 1
3567.42 6
3567.56 12
3567.69 18
3567.83 23
3567.97 28
3568.10 32
3568.24 35
3568.38 36
3568.51 37
3568.65 37
3568.79 37
3568.93 37
3569.06 38
3569.20 38
3569.34 38
3569.47 38
3569.61 38
3569.75 38
3569.88 39
3570.02 41
3570.16 45
3570.30 50
3570.43 57
3570.57 66
3570.71 74
3570.84 83
3570.98 91
3571.12 97
3571.25 102
3571.39 104
3571.53 105
3571.67 104
3571.80 101
3571.94 97
3572.08 92
3572.21 87
3572.35 82
3572.49 77
3572.63 73
3572.76 68
3572.90 64
3573.04 59
3573.17 53
3573.31 47
3573.45 41
3573.58 36
3573.72 33
3573.86 31
3574.00 31
3574.13 33
3574.27 37
3574.41 41
3574.54 45
3574.68 49
3574.82 50
3574.96 50
3575.09 47
3575.23 44
3575.37 40
3575.50 35
3575.64 31
3575.78 28
3575.92 25
3576.05 23
3576.19 22
3576.33 22
3576.46 24
3576.60 25
3576.74 27
3576.88 28
3577.01 29
3577.15 28
3577.29 27
3577.42 25
3577.56 23
3577.70 23
3577.84 24
3577.97 27
3578.11 30
3578.25 34
3578.38 37
3578.52 39
3578.66 40
3578.80 41
3578.93 40
3579.07 39
3579.21 37
3579.34 36
3579.48 34
3579.62 34
3579.76 33
3579.89 34
3580.03 35
3580.17 38
3580.30 41
3580.44 44
3580.58 46
3580.72 48
3580.85 49
3580.99 48
3581.13 47
3581.27 45
3581.40 44
3581.54 43
3581.68 43
3581.81 43
3581.95 43
3582.09 43
3582.23 42
3582.36 41
3582.50 39
3582.64 37
3582.77 35
3582.91 32
3583.05 29
3583.19 27
3583.32 24
3583.46 22
3583.60 21
3583.74 20
3583.87 21
3584.01 23
3584.15 25
3584.28 28
3584.42 29
3584.56 30
3584.70 30
3584.83 28
3584.97 26
3585.11 24
3585.25 22
3585.38 21
3585.52 20
3585.66 19
3585.80 19
3585.93 19
3586.07 19
3586.21 19
3586.34 20
3586.48 21
3586.62 22
3586.76 24
3586.89 26
3587.03 28
3587.17 29
3587.31 29
3587.44 29
3587.58 28
3587.72 26
3587.86 25
3587.99 24
3588.13 23
3588.27 23
3588.40 23
3588.54 23
3588.68 24
3588.82 25
3588.95 26
3589.09 28
3589.23 29
3589.37 30
3589.50 31
3589.64 31
3589.78 31
3589.92 30
3590.05 29
3590.19 27
3590.33 26
3590.47 25
3590.60 24
3590.74 24
3590.88 23
3591.01 23
3591.15 23
3591.29 23
3591.43 23
3591.56 23
3591.70 23
3591.84 23
3591.98 23
3592.11 22
3592.25 21
3592.39 20
3592.53 20
3592.66 20
3592.80 23
3592.94 28
3593.08 35
3593.21 42
3593.35 48
3593.49 53
3593.63 55
3593.76 55
3593.90 53
3594.04 51
3594.18 49
3594.31 48
3594.45 48
3594.59 49
3594.73 50
3594.86 52
3595.00 53
3595.14 54
3595.28 54
3595.41 55
3595.55 55
3595.69 55
3595.83 55
3595.96 56
3596.10 56
3596.24 55
3596.38 53
3596.51 50
3596.65 47
3596.79 43
3596.93 41
3597.06 39
3597.20 39
3597.34 40
3597.48 41
3597.61 42
3597.75 42
3597.89 39
3598.03 36
3598.16 30
3598.30 25
3598.44 19
3598.58 14
3598.71 10
3598.85 8
3598.99 7
3599.13 8
3599.26 9
3599.40 11
3599.54 14
3599.68 17
3599.81 20
3599.95 23
3600.09 26
3600.23 29
3600.37 30
3600.50 31
3600.64 31
3600.78 31
3600.92 31
3601.05 32
3601.19 35
3601.33 39
3601.47 45
3601.60 52
3601.74 59
3601.88 64
3602.02 68
3602.15 69
3602.29 67
3602.43 63
3602.57 57
3602.70 50
3602.84 43
3602.98 36
3603.12 30
3603.26 25
3603.39 22
3603.53 21
3603.67 21
3603.81 22
3603.94 24
3604.08 27
3604.22 30
3604.36 34
3604.49 37
3604.63 40
3604.77 41
3604.91 42
3605.04 41
3605.18 40
3605.32 38
3605.46 36
3605.60 35
3605.73 33
3605.87 32
3606.01 31
3606.15 29
3606.28 28
3606.42 27
3606.56 27
3606.70 27
3606.83 29
3606.97 31
3607.11 33
3607.25 35
3607.39 36
3607.52 36
3607.66 36
3607.80 36
3607.94 37
3608.07 38
3608.21 40
3608.35 42
3608.49 42
3608.63 42
3608.76 39
3608.90 35
3609.04 30
3609.18 26
3609.31 22
3609.45 19
3609.59 17
3609.73 15
3609.87 14
3610.00 12
3610.14 9
3610.28 7
3610.42 5
3610.55 3
3610.69 3
3610.83 3
3610.97 3
3611.11 4
3611.24 3
3611.38 2
3611.52 1
3611.66 0
3611.79 0
3611.93 0
3612.07 1
3612.21 3
3612.35 5
3612.48 7
3612.62 8
3612.76 10
3612.90 11
3613.03 12
3613.17 13
3613.31 15
3613.45 16
3613.59 18
3613.72 19
3613.86 19
3614.00 20
3614.14 20
3614.28 19
3614.41 19
3614.55 20
3614.69 21
3614.83 23
3614.96 24
3615.10 25
3615.24 26
3615.38 26
3615.52 25
3615.65 24
3615.79 23
3615.93 22
3616.07 22
3616.21 24
3616.34 25
3616.48 28
3616.62 30
3616.76 31
3616.90 32
3617.03 31
3617.17 30
3617.31 28
3617.45 27
3617.58 26
3617.72 26
3617.86 27
3618.00 29
3618.14 31
3618.27 34
3618.41 36
3618.55 38
3618.69 38
3618.83 39
3618.96 38
3619.10 38
3619.24 38
3619.38 39
3619.52 39
3619.65 38
3619.79 36
3619.93 34
3620.07 32
3620.21 30
3620.34 31
3620.48 33
3620.62 37
3620.76 42
3620.90 46
3621.03 48
3621.17 46
3621.31 41
3621.45 33
3621.59 23
3621.72 13
3621.86 5
3622.00 0
3622.14 0
3622.28 0
3622.41 0
3622.55 0
3622.69 0
3622.83 0
3622.97 0
3623.10 0
3623.24 0
3623.38 1
3623.52 3
3623.66 6
3623.79 9
3623.93 12
3624.07 13
3624.21 13
3624.35 13
3624.48 13
3624.62 13
3624.76 15
3624.90 18
3625.04 22
3625.17 27
3625.31 33
3625.45 39
3625.59 44
3625.73 47
3625.86 48
3626.00 48
3626.14 46
3626.28 42
3626.42 38
3626.56 34
3626.69 31
3626.83 28
3626.97 27
3627.11 26
3627.25 26
3627.38 27
3627.52 28
3627.66 29
3627.80 29
3627.94 28
3628.07 26
3628.21 22
3628.35 17
3628.49 11
3628.63 5
3628.77 0
3628.90 0
3629.04 0
3629.18 0
3629.32 0
3629.46 0
3629.59 0
3629.73 4
3629.87 10
3630.01 15
3630.15 19
3630.28 22
3630.42 24
3630.56 24
3630.70 25
3630.84 25
3630.98 26
3631.11 27
3631.25 29
3631.39 31
3631.53 32
3631.67 31
3631.80 29
3631.94 24
3632.08 18
3632.22 11
3632.36 4
3632.50 0
3632.63 0
3632.77 0
3632.91 0
3633.05 0
3633.19 1
3633.33 7
3633.46 15
3633.60 22
3633.74 29
3633.88 34
3634.02 38
3634.15 40
3634.29 40
3634.43 40
3634.57 39
3634.71 38
3634.85 37
3634.98 36
3635.12 36
3635.26 35
3635.40 34
3635.54 33
3635.68 34
3635.81 36
3635.95 39
3636.09 43
3636.23 48
3636.37 53
3636.50 57
3636.64 60
3636.78 60
3636.92 60
3637.06 57
3637.20 55
3637.33 52
3637.47 49
3637.61 46
3637.75 44
3637.89 42
3638.03 41
3638.16 39
3638.30 37
3638.44 35
3638.58 32
3638.72 29
3638.86 25
3638.99 21
3639.13 18
3639.27 17
3639.41 17
3639.55 19
3639.69 23
3639.82 29
3639.96 37
3640.10 46
3640.24 55
3640.38 64
3640.52 71
3640.65 77
3640.79 80
3640.93 82
3641.07 81
3641.21 78
3641.35 76
3641.48 74
3641.62 73
3641.76 74
3641.90 77
3642.04 80
3642.18 83
3642.32 84
3642.45 83
3642.59 78
3642.73 71
3642.87 63
3643.01 54
3643.15 46
3643.28 40
3643.42 37
3643.56 38
3643.70 42
3643.84 49
3643.98 57
3644.11 66
3644.25 73
3644.39 77
3644.53 78
3644.67 75
3644.81 69
3644.94 62
3645.08 56
3645.22 50
3645.36 47
3645.50 46
3645.64 48
3645.78 51
3645.91 54
3646.05 58
3646.19 61
3646.33 63
3646.47 64
3646.61 63
3646.74 62
3646.88 59
3647.02 55
3647.16 50
3647.30 45
3647.44 40
3647.58 37
3647.71 35
3647.85 36
3647.99 37
3648.13 39
3648.27 41
3648.41 41
3648.55 40
3648.68 37
3648.82 33
3648.96 27
3649.10 20
3649.24 14
3649.38 7
3649.52 2
3649.65 0
3649.79 0
3649.93 0
3650.07 0
3650.21 0
3650.35 0
3650.48 0
3650.62 0
3650.76 0
3650.90 2
3651.04 7
3651.18 14
3651.32 22
3651.45 30
3651.59 38
3651.73 43
3651.87 45
3652.01 44
3652.15 40
3652.29 34
3652.42 28
3652.56 23
3652.70 19
3652.84 16
3652.98 15
3653.12 16
3653.26 17
3653.39 18
3653.53 20
3653.67 21
3653.81 21
3653.95 22
3654.09 22
3654.23 22
3654.37 22
3654.50 22
3654.64 22
3654.78 22
3654.92 22
3655.06 22
3655.20 23
3655.34 24
3655.47 27
3655.61 29
3655.75 31
3655.89 33
3656.03 34
3656.17 34
3656.31 33
3656.44 32
3656.58 30
3656.72 29
3656.86 30
3657.00 32
3657.14 35
3657.28 39
3657.42 44
3657.55 48
3657.69 50
3657.83 51
3657.97 49
3658.11 47
3658.25 42
3658.39 37
3658.53 32
3658.66 28
3658.80 24
3658.94 21
3659.08 19
3659.22 19
3659.36 19
3659.50 21
3659.63 22
3659.77 24
3659.91 25
3660.05 27
3660.19 28
3660.33 30
3660.47 32
3660.61 34
3660.74 35
3660.88 36
3661.02 36
3661.16 35
3661.30 34
3661.44 33
3661.58 33
3661.72 33
3661.85 33
3661.99 34
3662.13 34
3662.27 34
3662.41 32
3662.55 31
3662.69 29
3662.83 28
3662.96 27
3663.10 27
3663.24 27
3663.38 29
3663.52 32
3663.66 35
3663.80 40
3663.94 43
3664.08 46
3664.21 46
3664.35 44
3664.49 39
3664.63 31
3664.77 24
3664.91 16
3665.05 10
3665.19 7
3665.32 5
3665.46 5
3665.60 6
3665.74 7
3665.88 8
3666.02 10
3666.16 12
3666.30 14
3666.44 17
3666.57 20
3666.71 23
3666.85 25
3666.99 27
3667.13 29
3667.27 29
3667.41 29
3667.55 29
3667.68 28
3667.82 26
3667.96 25
3668.10 23
3668.24 21
3668.38 19
3668.52 18
3668.66 18
3668.80 19
3668.93 20
3669.07 20
3669.21 20
3669.35 19
3669.49 17
3669.63 16
3669.77 15
3669.91 14
3670.05 13
3670.19 13
3670.32 13
3670.46 14
3670.60 15
3670.74 16
3670.88 19
3671.02 22
3671.16 26
3671.30 30
3671.44 36
3671.57 41
3671.71 47
3671.85 51
3671.99 54
3672.13 55
3672.27 54
3672.41 52
3672.55 50
3672.69 48
3672.83 47
3672.96 46
3673.10 45
3673.24 45
3673.38 44
3673.52 43
3673.66 42
3673.80 41
3673.94 39
3674.08 37
3674.21 34
3674.35 31
3674.49 27
3674.63 23
3674.77 18
3674.91 14
3675.05 11
3675.19 8
3675.33 8
3675.47 8
3675.61 9
3675.74 10
3675.88 13
3676.02 16
3676.16 20
3676.30 27
3676.44 34
3676.58 42
3676.72 50
3676.86 57
3677.00 61
3677.13 62
3677.27 59
3677.41 53
3677.55 46
3677.69 39
3677.83 33
3677.97 30
3678.11 30
3678.25 33
3678.39 39
3678.53 46
3678.66 54
3678.80 60
3678.94 65
3679.08 69
3679.22 70
3679.36 69
3679.50 68
3679.64 66
3679.78 63
3679.92 60
3680.06 56
3680.19 53
3680.33 49
3680.47 47
3680.61 45
3680.75 45
3680.89 46
3681.03 49
3681.17 51
3681.31 54
3681.45 54
3681.59 53
3681.72 51
3681.86 47
3682.00 42
3682.14 38
3682.28 35
3682.42 32
3682.56 30
3682.70 28
3682.84 26
3682.98 23
3683.12 19
3683.26 14
3683.39 9
3683.53 5
3683.67 1
3683.81 0
3683.95 0
3684.09 0
3684.23 0
3684.37 0
3684.51 1
3684.65 5
3684.79 11
3684.93 16
3685.06 22
3685.20 25
3685.34 27
3685.48 26
3685.62 23
3685.76 19
3685.90 15
3686.04 13
3686.18 12
3686.32 12
3686.46 14
3686.60 17
3686.74 18
3686.87 19
3687.01 18
3687.15 15
3687.29 11
3687.43 6
3687.57 2
3687.71 0
3687.85 0
3687.99 0
3688.13 0
3688.27 0
3688.41 0
3688.55 1
3688.68 2
3688.82 2
3688.96 2
3689.10 2
3689.24 2
3689.38 2
3689.52 3
3689.66 4
3689.80 5
3689.94 5
3690.08 5
3690.22 4
3690.36 3
3690.50 1
3690.64 0
3690.77 0
3690.91 0
3691.05 0
3691.19 3
3691.33 6
3691.47 10
3691.61 16
3691.75 22
3691.89 28
3692.03 35
3692.17 42
3692.31 48
3692.45 53
3692.59 56
3692.72 59
3692.86 59
3693.00 59
3693.14 57
3693.28 55
3693.42 53
3693.56 52
3693.70 51
3693.84 51
3693.98 51
3694.12 50
3694.26 50
3694.40 49
3694.54 48
3694.68 46
3694.82 44
3694.95 43
3695.09 43
3695.23 44
3695.37 46
3695.51 48
3695.65 51
3695.79 52
3695.93 52
3696.07 49
3696.21 44
3696.35 38
3696.49 31
3696.63 24
3696.77 18
3696.91 15
3697.05 14
3697.19 16
3697.32 19
3697.46 23
3697.60 27
3697.74 30
3697.88 32
3698.02 32
3698.16 30
3698.30 29
3698.44 27
3698.58 26
3698.72 26
3698.86 26
3699.00 26
3699.14 27
3699.28 26
3699.42 25
3699.56 22
3699.70 20
3699.84 17
3699.97 15
3700.11 14
3700.25 14
3700.39 14
3700.53 14
3700.67 14
3700.81 14
3700.95 14
3701.09 13
3701.23 13
3701.37 14
3701.51 15
3701.65 17
3701.79 20
3701.93 22
3702.07 26
3702.21 29
3702.35 34
3702.49 39
3702.63 44
3702.76 50
3702.90 56
3703.04 60
3703.18 63
3703.32 64
3703.46 63
3703.60 60
3703.74 56
3703.88 53
3704.02 51
3704.16 50
3704.30 51
3704.44 54
3704.58 57
3704.72 61
3704.86 63
3705.00 64
3705.14 64
3705.28 62
3705.42 60
3705.56 57
3705.70 55
3705.84 55
3705.97 55
3706.11 58
3706.25 62
3706.39 67
3706.53 74
3706.67 81
3706.81 88
3706.95 94
3707.09 99
3707.23 102
3707.37 102
3707.51 99
3707.65 93
3707.79 85
3707.93 75
3708.07 64
3708.21 54
3708.35 46
3708.49 41
3708.63 37
3708.77 35
3708.91 35
3709.05 36
3709.19 38
3709.33 41
3709.47 44
3709.61 48
3709.74 53
3709.88 57
3710.02 62
3710.16 65
3710.30 67
3710.44 68
3710.58 68
3710.72 66
3710.86 65
3711.00 65
3711.14 66
3711.28 70
3711.42 75
3711.56 82
3711.70 90
3711.84 97
3711.98 104
3712.12 108
3712.26 110
3712.40 111
3712.54 111
3712.68 110
3712.82 110
3712.96 110
3713.10 111
3713.24 112
3713.38 113
3713.52 113
3713.66 112
3713.80 109
3713.94 105
3714.08 100
3714.22 96
3714.36 91
3714.50 87
3714.64 83
3714.77 79
3714.91 74
3715.05 69
3715.19 64
3715.33 58
3715.47 52
3715.61 48
3715.75 45
3715.89 45
3716.03 47
3716.17 51
3716.31 56
3716.45 61
3716.59 66
3716.73 70
3716.87 73
3717.01 74
3717.15 73
3717.29 70
3717.43 65
3717.57 58
3717.71 50
3717.85 40
3717.99 31
3718.13 20
3718.27 11
3718.41 2
3718.55 0
3718.69 0
3718.83 0
3718.97 0
3719.11 0
3719.25 0
3719.39 0
3719.53 3
3719.67 7
3719.81 9
3719.95 10
3720.09 11
3720.23 11
3720.37 12
3720.51 14
3720.65 16
3720.79 19
3720.93 23
3721.07 27
3721.21 31
3721.35 34
3721.49 38
3721.63 42
3721.77 46
3721.91 51
3722.05 56
3722.19 62
3722.33 68
3722.47 75
3722.61 83
3722.75 90
3722.89 97
3723.03 102
3723.17 106
3723.31 108
3723.45 108
3723.59 104
3723.73 99
3723.86 92
3724.00 84
3724.14 76
3724.28 69
3724.42 62
3724.56 57
3724.70 52
3724.84 48
3724.98 43
3725.12 39
3725.26 35
3725.40 32
3725.54 28
3725.68 26
3725.82 24
3725.96 23
3726.10 23
3726.24 24
3726.38 25
3726.52 27
3726.66 29
3726.80 32
3726.94 35
3727.08 39
3727.22 43
3727.36 48
3727.50 54
3727.64 60
3727.78 66
3727.92 71
3728.06 74
3728.20 74
3728.34 72
3728.48 67
3728.62 59
3728.76 50
3728.90 41
3729.04 32
3729.18 25
3729.32 21
3729.46 20
3729.60 21
3729.74 25
3729.88 29
3730.02 33
3730.16 36
3730.30 36
3730.44 35
3730.58 34
3730.72 32
3730.86 31
3731.01 31
3731.15 32
3731.29 33
3731.43 34
3731.57 34
3731.71 33
3731.85 33
3731.99 32
3732.13 33
3732.27 35
3732.41 39
3732.55 43
3732.69 46
3732.83 49
3732.97 50
3733.11 49
3733.25 48
3733.39 47
3733.53 47
3733.67 48
3733.81 51
3733.95 56
3734.09 62
3734.23 68
3734.37 74
3734.51 81
3734.65 88
3734.79 94
3734.93 102
3735.07 109
3735.21 116
3735.35 122
3735.49 127
3735.63 132
3735.77 136
3735.91 139
3736.05 143
3736.19 146
3736.33 148
3736.47 148
3736.61 147
3736.75 144
3736.89 140
3737.03 136
3737.17 132
3737.31 129
3737.45 127
3737.59 125
3737.73 123
3737.87 120
3738.01 114
3738.15 107
3738.29 98
3738.43 89
3738.57 80
3738.71 72
3738.85 65
3738.99 59
3739.13 55
3739.27 52
3739.41 48
3739.55 44
3739.69 40
3739.83 34
3739.97 27
3740.12 20
3740.26 12
3740.40 6
3740.54 2
3740.68 0
3740.82 1
3740.96 6
3741.10 13
3741.24 21
3741.38 30
3741.52 39
3741.66 46
3741.80 51
3741.94 54
3742.08 55
3742.22 55
3742.36 54
3742.50 54
3742.64 54
3742.78 55
3742.92 56
3743.06 59
3743.20 62
3743.34 66
3743.48 71
3743.62 76
3743.76 81
3743.90 86
3744.04 89
3744.18 91
3744.32 91
3744.46 87
3744.60 81
3744.74 72
3744.88 62
3745.03 50
3745.17 40
3745.31 31
3745.45 24
3745.59 20
3745.73 18
3745.87 19
3746.01 21
3746.15 24
3746.29 26
3746.43 27
3746.57 28
3746.71 29
3746.85 29
3746.99 29
3747.13 29
3747.27 31
3747.41 33
3747.55 36
3747.69 38
3747.83 40
3747.97 40
3748.11 38
3748.25 35
3748.39 29
3748.53 22
3748.67 14
3748.81 7
3748.96 0
3749.10 0
3749.24 0
3749.38 0
3749.52 0
3749.66 0
3749.80 0
3749.94 0
3750.08 0
3750.22 5
3750.36 10
3750.50 15
3750.64 19
3750.78 21
3750.92 24
3751.06 26
3751.20 28
3751.34 32
3751.48 35
3751.62 39
3751.76 41
3751.90 42
3752.04 41
3752.19 38
3752.33 35
3752.47 31
3752.61 28
3752.75 26
3752.89 26
3753.03 27
3753.17 30
3753.31 32
3753.45 33
3753.59 34
3753.73 34
3753.87 33
3754.01 31
3754.15 30
3754.29 29
3754.43 27
3754.57 26
3754.71 24
3754.85 23
3755.00 22
3755.14 21
3755.28 22
3755.42 24
3755.56 27
3755.70 30
3755.84 34
3755.98 37
3756.12 39
3756.26 39
3756.40 36
3756.54 32
3756.68 26
3756.82 20
3756.96 15
3757.10 11
3757.24 9
3757.38 9
3757.52 12
3757.67 16
3757.81 21
3757.95 26
3758.09 30
3758.23 33
3758.37 35
3758.51 36
3758.65 35
3758.79 32
3758.93 30
3759.07 26
3759.21 23
3759.35 20
3759.49 17
3759.63 14
3759.77 11
3759.91 8
3760.06 4
3760.20 1
3760.34 0
3760.48 0
3760.62 0
3760.76 3
3760.90 9
3761.04 18
3761.18 29
3761.32 40
3761.46 49
3761.60 56
3761.74 61
3761.88 63
3762.02 62
3762.17 59
3762.31 56
3762.45 53
3762.59 52
3762.73 53
3762.87 56
3763.01 61
3763.15 66
3763.29 71
3763.43 76
3763.57 79
3763.71 80
3763.85 79
3763.99 75
3764.13 69
3764.28 62
3764.42 55
3764.56 47
3764.70 40
3764.84 35
3764.98 31
3765.12 30
3765.26 30
3765.40 33
3765.54 36
3765.68 41
3765.82 45
3765.96 49
3766.10 52
3766.25 54
3766.39 55
3766.53 53
3766.67 50
3766.81 45
3766.95 38
3767.09 32
3767.23 26
3767.37 20
3767.51 17
3767.65 16
3767.79 16
3767.93 19
3768.07 23
3768.22 28
3768.36 33
3768.50 40
3768.64 46
3768.78 53
3768.92 59
3769.06 64
3769.20 68
3769.34 69
3769.48 69
3769.62 67
3769.76 63
3769.90 58
3770.05 53
3770.19 49
3770.33 46
3770.47 45
3770.61 47
3770.75 50
3770.89 55
3771.03 62
3771.17 70
3771.31 78
3771.45 85
3771.59 90
3771.74 93
3771.88 94
3772.02 94
3772.16 92
3772.30 90
3772.44 88
3772.58 86
3772.72 84
3772.86 83
3773.00 82
3773.14 81
3773.28 79
3773.43 77
3773.57 74
3773.71 70
3773.85 65
3773.99 60
3774.13 54
3774.27 47
3774.41 39
3774.55 32
3774.69 25
3774.83 20
3774.98 17
3775.12 17
3775.26 20
3775.40 25
3775.54 31
3775.68 38
3775.82 43
3775.96 46
3776.10 47
3776.24 47
3776.38 46
3776.53 47
3776.67 48
3776.81 52
3776.95 55
3777.09 58
3777.23 59
3777.37 56
3777.51 52
3777.65 45
3777.79 38
3777.93 30
3778.08 24
3778.22 18
3778.36 15
3778.50 12
3778.64 11
3778.78 12
3778.92 15
3779.06 19
3779.20 25
3779.34 32
3779.49 39
3779.63 45
3779.77 49
3779.91 52
3780.05 54
3780.19 56
3780.33 57
3780.47 59
3780.61 63
3780.75 68
3780.90 74
3781.04 80
3781.18 86
3781.32 91
3781.46 93
3781.60 93
3781.74 90
3781.88 85
3782.02 80
3782.16 73
3782.31 67
3782.45 61
3782.59 57
3782.73 53
3782.87 49
3783.01 46
3783.15 44
3783.29 42
3783.43 41
3783.57 42
3783.72 45
3783.86 50
3784.00 55
3784.14 61
3784.28 66
3784.42 69
3784.56 68
3784.70 65
3784.84 60
3784.99 53
3785.13 47
3785.27 41
3785.41 38
3785.55 38
3785.69 40
3785.83 45
3785.97 52
3786.11 60
3786.26 70
3786.40 81
3786.54 93
3786.68 106
3786.82 120
3786.96 134
3787.10 148
3787.24 160
3787.38 171
3787.53 180
3787.67 188
3787.81 194
3787.95 200
3788.09 206
3788.23 212
3788.37 219
3788.51 226
3788.65 233
3788.80 241
3788.94 249
3789.08 257
3789.22 265
3789.36 271
3789.50 276
3789.64 279
3789.78 281
3789.92 281
3790.07 281
3790.21 282
3790.35 282
3790.49 283
3790.63 284
3790.77 285
3790.91 285
3791.05 284
3791.20 283
3791.34 281
3791.48 278
3791.62 274
3791.76 269
3791.90 265
3792.04 260
3792.18 254
3792.32 248
3792.47 241
3792.61 233
3792.75 224
3792.89 214
3793.03 203
3793.17 193
3793.31 183
3793.45 174
3793.60 167
3793.74 160
3793.88 154
3794.02 150
3794.16 147
3794.30 144
3794.44 141
3794.58 138
3794.73 134
3794.87 129
3795.01 121
3795.15 112
3795.29 101
3795.43 89
3795.57 77
3795.71 66
3795.86 57
3796.00 51
3796.14 46
3796.28 43
3796.42 42
3796.56 40
3796.70 39
3796.85 38
3796.99 36
3797.13 34
3797.27 33
3797.41 32
3797.55 31
3797.69 32
3797.83 33
3797.98 36
3798.12 41
3798.26 46
3798.40 52
3798.54 57
3798.68 61
3798.82 63
3798.96 63
3799.11 61
3799.25 57
3799.39 53
3799.53 51
3799.67 50
3799.81 50
3799.95 52
3800.10 56
3800.24 60
3800.38 64
3800.52 68
3800.66 71
3800.80 75
3800.94 78
3801.09 81
3801.23 83
3801.37 84
3801.51 84
3801.65 81
3801.79 77
3801.93 71
3802.08 64
3802.22 57
3802.36 49
3802.50 43
3802.64 37
3802.78 33
3802.92 29
3803.06 25
3803.21 21
3803.35 17
3803.49 13
3803.63 10
3803.77 9
3803.91 9
3804.05 11
3804.20 14
3804.34 17
3804.48 20
3804.62 20
3804.76 19
3804.90 16
3805.05 12
3805.19 9
3805.33 8
3805.47 10
3805.61 14
3805.75 19
3805.89 25
3806.04 29
3806.18 32
3806.32 33
3806.46 31
3806.60 28
3806.74 25
3806.88 22
3807.03 21
3807.17 20
3807.31 21
3807.45 23
3807.59 26
3807.73 28
3807.87 31
3808.02 33
3808.16 34
3808.30 35
3808.44 35
3808.58 35
3808.72 35
3808.87 34
3809.01 34
3809.15 33
3809.29 32
3809.43 29
3809.57 26
3809.71 22
3809.86 18
3810.00 13
3810.14 9
3810.28 6
3810.42 3
3810.56 1
3810.71 0
3810.85 0
3810.99 0
3811.13 0
3811.27 0
3811.41 0
3811.55 0
3811.70 0
3811.84 2
3811.98 6
3812.12 10
3812.26 12
3812.40 12
3812.55 9
3812.69 5
3812.83 0
3812.97 0
3813.11 0
3813.25 0
3813.40 0
3813.54 0
3813.68 0
3813.82 1
3813.96 6
3814.10 10
3814.24 13
3814.39 15
3814.53 17
3814.67 19
3814.81 22
3814.95 26
3815.09 31
3815.24 37
3815.38 42
3815.52 47
3815.66 51
3815.80 54
3815.94 55
3816.09 55
3816.23 54
3816.37 51
3816.51 47
3816.65 43
3816.79 40
3816.94 37
3817.08 37
3817.22 38
3817.36 42
3817.50 47
3817.64 52
3817.79 57
3817.93 61
3818.07 63
3818.21 64
3818.35 64
3818.49 63
3818.64 63
3818.78 63
3818.92 63
3819.06 63
3819.20 63
3819.35 63
3819.49 63
3819.63 63
3819.77 62
3819.91 62
3820.05 61
3820.20 61
3820.34 60
3820.48 58
3820.62 56
3820.76 54
3820.90 51
3821.05 49
3821.19 47
3821.33 46
3821.47 47
3821.61 48
3821.75 49
3821.90 51
3822.04 52
3822.18 53
3822.32 52
3822.46 51
3822.61 49
3822.75 47
3822.89 44
3823.03 41
3823.17 39
3823.31 39
3823.46 40
3823.60 42
3823.74 45
3823.88 48
3824.02 50
3824.17 50
3824.31 49
3824.45 46
3824.59 44
3824.73 42
3824.87 41
3825.02 42
3825.16 43
3825.30 46
3825.44 48
3825.58 50
3825.73 50
3825.87 50
3826.01 48
3826.15 45
3826.29 40
3826.43 35
3826.58 30
3826.72 25
3826.86 21
3827.00 18
3827.14 16
3827.29 15
3827.43 16
3827.57 17
3827.71 18
3827.85 20
3827.99 23
3828.14 25
3828.28 28
3828.42 30
3828.56 32
3828.70 33
3828.85 34
3828.99 35
3829.13 36
3829.27 37
3829.41 39
3829.56 40
3829.70 42
3829.84 42
3829.98 40
3830.12 38
3830.27 34
3830.41 30
3830.55 27
3830.69 24
3830.83 23
3830.97 24
3831.12 26
3831.26 30
3831.40 34
3831.54 38
3831.68 42
3831.83 44
3831.97 45
3832.11 43
3832.25 40
3832.39 36
3832.54 31
3832.68 26
3832.82 21
3832.96 17
3833.10 15
3833.25 15
3833.39 16
3833.53 18
3833.67 21
3833.81 24
3833.96 26
3834.10 27
3834.24 27
3834.38 26
3834.52 25
3834.67 24
3834.81 24
3834.95 25
3835.09 27
3835.23 30
3835.38 34
3835.52 37
3835.66 41
3835.80 44
3835.94 46
3836.09 48
3836.23 50
3836.37 50
3836.51 51
3836.65 51
3836.80 52
3836.94 53
3837.08 54
3837.22 55
3837.36 58
3837.51 61
3837.65 64
3837.79 68
3837.93 71
3838.07 75
3838.22 77
3838.36 78
3838.50 78
3838.64 77
3838.79 74
3838.93 72
3839.07 70
3839.21 69
3839.35 69
3839.50 69
3839.64 70
3839.78 71
3839.92 71
3840.06 70
3840.21 68
3840.35 66
3840.49 64
3840.63 62
3840.77 61
3840.92 62
3841.06 65
3841.20 69
3841.34 73
3841.49 78
3841.63 82
3841.77 86
3841.91 88
3842.05 90
3842.20 92
3842.34 93
3842.48 96
3842.62 98
3842.76 101
3842.91 104
3843.05 106
3843.19 107
3843.33 107
3843.48 106
3843.62 103
3843.76 98
3843.90 93
3844.04 88
3844.19 82
3844.33 77
3844.47 73
3844.61 69
3844.75 65
3844.90 62
3845.04 58
3845.18 55
3845.32 51
3845.47 48
3845.61 44
3845.75 40
3845.89 38
3846.03 37
3846.18 37
3846.32 39
3846.46 42
3846.60 46
3846.75 50
3846.89 53
3847.03 56
3847.17 57
3847.31 57
3847.46 57
3847.60 56
3847.74 55
3847.88 53
3848.03 50
3848.17 46
3848.31 41
3848.45 36
3848.59 30
3848.74 24
3848.88 20
3849.02 16
3849.16 14
3849.31 13
3849.45 13
3849.59 13
3849.73 14
3849.88 15
3850.02 15
3850.16 14
3850.30 11
3850.44 6
3850.59 0
3850.73 0
3850.87 0
3851.01 0
3851.16 0
3851.30 0
3851.44 0
3851.58 0
3851.73 6
3851.87 14
3852.01 23
3852.15 32
3852.29 41
3852.44 49
3852.58 58
3852.72 65
3852.86 70
3853.01 73
3853.15 72
3853.29 69
3853.43 63
3853.58 54
3853.72 43
3853.86 32
3854.00 20
3854.14 10
3854.29 3
3854.43 0
3854.57 0
3854.71 0
3854.86 0
3855.00 1
3855.14 6
3855.28 11
3855.43 16
3855.57 23
3855.71 31
3855.85 39
3856.00 46
3856.14 51
3856.28 54
3856.42 54
3856.57 51
3856.71 46
3856.85 39
3856.99 33
3857.14 29
3857.28 26
3857.42 25
3857.56 26
3857.70 27
3857.85 27
3857.99 28
3858.13 27
3858.27 25
3858.42 23
3858.56 21
3858.70 18
3858.84 15
3858.99 13
3859.13 10
3859.27 8
3859.41 6
3859.56 4
3859.70 2
3859.84 2
3859.98 1
3860.13 2
3860.27 2
3860.41 3
3860.55 4
3860.70 4
3860.84 4
3860.98 4
3861.12 4
3861.27 5
3861.41 6
3861.55 8
3861.69 11
3861.84 14
3861.98 17
3862.12 20
3862.26 23
3862.41 27
3862.55 32
3862.69 38
3862.83 46
3862.98 55
3863.12 65
3863.26 74
3863.40 82
3863.55 89
3863.69 95
3863.83 99
3863.97 103
3864.12 104
3864.26 103
3864.40 100
3864.54 93
3864.69 85
3864.83 76
3864.97 67
3865.11 60
3865.26 55
3865.40 53
3865.54 53
3865.68 55
3865.83 57
3865.97 60
3866.11 62
3866.26 64
3866.40 66
3866.54 67
3866.68 68
3866.83 67
3866.97 66
3867.11 63
3867.25 58
3867.40 53
3867.54 46
3867.68 38
3867.82 31
3867.97 23
3868.11 16
3868.25 10
3868.39 4
3868.54 0
3868.68 0
3868.82 0
3868.96 0
3869.11 0
3869.25 0
3869.39 0
3869.54 0
3869.68 0
3869.82 3
3869.96 9
3870.11 15
3870.25 22
3870.39 27
3870.53 32
3870.68 34
3870.82 34
3870.96 33
3871.10 31
3871.25 28
3871.39 27
3871.53 27
3871.68 28
3871.82 30
3871.96 33
3872.10 35
3872.25 37
3872.39 38
3872.53 37
3872.67 36
3872.82 35
3872.96 33
3873.10 30
3873.25 26
3873.39 22
3873.53 18
3873.67 14
3873.82 11
3873.96 10
3874.10 11
3874.24 14
3874.39 20
3874.53 27
3874.67 34
3874.82 41
3874.96 47
3875.10 51
3875.24 54
3875.39 55
3875.53 54
3875.67 53
3875.81 52
3875.96 52
3876.10 53
3876.24 56
3876.39 60
3876.53 65
3876.67 71
3876.81 76
3876.96 80
3877.10 81
3877.24 80
3877.39 75
3877.53 69
3877.67 62
3877.81 53
3877.96 46
3878.10 39
3878.24 34
3878.38 31
3878.53 30
3878.67 29
3878.81 28
3878.96 27
3879.10 25
3879.24 23
3879.38 20
3879.53 17
3879.67 15
3879.81 13
3879.96 12
3880.10 12
3880.24 14
3880.38 17
3880.53 21
3880.67 25
3880.81 30
3880.96 34
3881.10 37
3881.24 39
3881.38 40
3881.53 39
3881.67 37
3881.81 35
3881.96 33
3882.10 31
3882.24 29
3882.38 26
3882.53 23
3882.67 20
3882.81 18
3882.96 17
3883.10 18
3883.24 20
3883.38 25
3883.53 30
3883.67 35
3883.81 39
3883.96 42
3884.10 43
3884.24 42
3884.38 41
3884.53 40
3884.67 39
3884.81 40
3884.96 42
3885.10 47
3885.24 51
3885.39 56
3885.53 60
3885.67 62
3885.81 63
3885.96 63
3886.10 62
3886.24 62
3886.39 63
3886.53 65
3886.67 69
3886.81 74
3886.96 78
3887.10 80
3887.24 80
3887.39 79
3887.53 75
3887.67 70
3887.82 65
3887.96 60
3888.10 56
3888.24 52
3888.39 49
3888.53 46
3888.67 42
3888.82 39
3888.96 35
3889.10 32
3889.25 29
3889.39 27
3889.53 26
3889.67 26
3889.82 28
3889.96 31
3890.10 36
3890.25 41
3890.39 47
3890.53 52
3890.68 56
3890.82 59
3890.96 60
3891.11 61
3891.25 61
3891.39 62
3891.53 62
3891.68 62
3891.82 62
3891.96 61
3892.11 60
3892.25 57
3892.39 54
3892.54 51
3892.68 48
3892.82 46
3892.96 45
3893.11 43
3893.25 42
3893.39 41
3893.54 40
3893.68 41
3893.82 43
3893.97 46
3894.11 51
3894.25 57
3894.40 63
3894.54 70
3894.68 77
3894.83 84
3894.97 89
3895.11 92
3895.25 92
3895.40 90
3895.54 86
3895.68 80
3895.83 73
3895.97 67
3896.11 62
3896.26 59
3896.40 60
3896.54 62
3896.69 67
3896.83 71
3896.97 75
3897.12 76
3897.26 75
3897.40 71
3897.54 66
3897.69 60
3897.83 54
3897.97 50
3898.12 47
3898.26 47
3898.40 48
3898.55 50
3898.69 52
3898.83 53
3898.98 54
3899.12 54
3899.26 53
3899.41 52
3899.55 51
3899.69 49
3899.84 47
3899.98 44
3900.12 40
3900.27 36
3900.41 32
3900.55 29
3900.69 28
3900.84 29
3900.98 31
3901.12 35
3901.27 41
3901.41 48
3901.55 56
3901.70 64
3901.84 71
3901.98 76
3902.13 79
3902.27 81
3902.41 79
3902.56 76
3902.70 71
3902.84 66
3902.99 62
3903.13 59
3903.27 59
3903.42 60
3903.56 63
3903.70 67
3903.85 69
3903.99 70
3904.13 68
3904.28 65
3904.42 59
3904.56 52
3904.71 45
3904.85 39
3904.99 34
3905.14 30
3905.28 28
3905.42 26
3905.57 26
3905.71 27
3905.85 28
3906.00 31
3906.14 34
3906.28 38
3906.43 42
3906.57 46
3906.71 49
3906.86 51
3907.00 53
3907.14 55
3907.29 57
3907.43 60
3907.57 64
3907.72 69
3907.86 74
3908.00 80
3908.15 84
3908.29 88
3908.43 90
3908.58 91
3908.72 91
3908.86 92
3909.01 95
3909.15 99
3909.29 104
3909.44 110
3909.58 114
3909.72 117
3909.87 117
3910.01 114
3910.15 109
3910.30 103
3910.44 96
3910.58 89
3910.73 83
3910.87 77
3911.01 72
3911.16 69
3911.30 67
3911.44 66
3911.59 66
3911.73 67
3911.87 68
3912.02 68
3912.16 67
3912.30 65
3912.45 61
3912.59 56
3912.73 52
3912.88 48
3913.02 45
3913.17 44
3913.31 45
3913.45 48
3913.60 51
3913.74 56
3913.88 60
3914.03 64
3914.17 66
3914.31 66
3914.46 65
3914.60 62
3914.74 58
3914.89 54
3915.03 48
3915.17 43
3915.32 39
3915.46 36
3915.60 34
3915.75 33
3915.89 34
3916.03 35
3916.18 36
3916.32 36
3916.47 36
3916.61 36
3916.75 35
3916.90 35
3917.04 35
3917.18 36
3917.33 38
3917.47 40
3917.61 43
3917.76 45
3917.90 47
3918.04 48
3918.19 49
3918.33 49
3918.47 50
3918.62 50
3918.76 49
3918.91 47
3919.05 44
3919.19 39
3919.34 34
3919.48 29
3919.62 26
3919.77 25
3919.91 28
3920.05 34
3920.20 43
3920.34 53
3920.48 63
3920.63 72
3920.77 77
3920.92 80
3921.06 79
3921.20 75
3921.35 68
3921.49 60
3921.63 53
3921.78 45
3921.92 40
3922.06 35
3922.21 32
3922.35 31
3922.49 30
3922.64 30
3922.78 30
3922.93 30
3923.07 30
3923.21 29
3923.36 28
3923.50 26
3923.64 23
3923.79 19
3923.93 14
3924.07 8
3924.22 3
3924.36 0
3924.51 0
3924.65 0
3924.79 0
3924.94 0
3925.08 0
3925.22 0
3925.37 1
3925.51 5
3925.66 7
3925.80 8
3925.94 8
3926.09 7
3926.23 5
3926.37 3
3926.52 1
3926.66 1
3926.80 1
3926.95 3
3927.09 6
3927.24 10
3927.38 16
3927.52 21
3927.67 27
3927.81 33
3927.95 37
3928.10 40
3928.24 42
3928.39 43
3928.53 43
3928.67 43
3928.82 43
3928.96 45
3929.10 47
3929.25 51
3929.39 54
3929.54 57
3929.68 57
3929.82 55
3929.97 50
3930.11 43
3930.25 35
3930.40 26
3930.54 18
3930.69 12
3930.83 9
3930.97 7
3931.12 8
3931.26 11
3931.40 17
3931.55 24
3931.69 33
3931.84 43
3931.98 52
3932.12 62
3932.27 70
3932.41 78
3932.55 84
3932.70 90
3932.84 94
3932.99 98
3933.13 102
3933.27 105
3933.42 107
3933.56 109
3933.71 109
3933.85 108
3933.99 106
3934.14 102
3934.28 97
3934.42 91
3934.57 85
3934.71 79
3934.86 76
3935.00 74
3935.14 74
3935.29 74
3935.43 74
3935.58 72
3935.72 70
3935.86 66
3936.01 62
3936.15 58
3936.29 57
3936.44 57
3936.58 58
3936.73 62
3936.87 66
3937.01 70
3937.16 73
3937.30 74
3937.45 75
3937.59 74
3937.73 71
3937.88 68
3938.02 64
3938.17 59
3938.31 54
3938.45 50
3938.60 47
3938.74 44
3938.88 42
3939.03 40
3939.17 40
3939.32 40
3939.46 41
3939.60 44
3939.75 48
3939.89 54
3940.04 61
3940.18 67
3940.32 73
3940.47 78
3940.61 80
3940.76 81
3940.90 79
3941.04 76
3941.19 72
3941.33 67
3941.48 64
3941.62 61
3941.76 59
3941.91 58
3942.05 57
3942.20 55
3942.34 54
3942.48 51
3942.63 49
3942.77 46
3942.92 43
3943.06 41
3943.20 40
3943.35 40
3943.49 40
3943.64 41
3943.78 41
3943.92 41
3944.07 40
3944.21 38
3944.36 35
3944.50 32
3944.64 29
3944.79 26
3944.93 24
3945.08 22
3945.22 21
3945.36 21
3945.51 22
3945.65 23
3945.80 24
3945.94 26
3946.08 26
3946.23 27
3946.37 26
3946.52 25
3946.66 23
3946.80 20
3946.95 16
3947.09 13
3947.24 11
3947.38 12
3947.52 15
3947.67 21
3947.81 30
3947.96 40
3948.10 51
3948.24 61
3948.39 70
3948.53 77
3948.68 81
3948.82 84
3948.97 85
3949.11 85
3949.25 84
3949.40 83
3949.54 83
3949.69 81
3949.83 80
3949.97 78
3950.12 76
3950.26 73
3950.41 70
3950.55 66
3950.69 62
3950.84 60
3950.98 59
3951.13 61
3951.27 65
3951.42 71
3951.56 78
3951.70 84
3951.85 88
3951.99 89
3952.14 85
3952.28 79
3952.42 70
3952.57 61
3952.71 52
3952.86 47
3953.00 44
3953.15 44
3953.29 47
3953.43 51
3953.58 57
3953.72 63
3953.87 69
3954.01 75
3954.15 82
3954.30 89
3954.44 95
3954.59 100
3954.73 104
3954.88 106
3955.02 106
3955.16 104
3955.31 100
3955.45 96
3955.60 91
3955.74 86
3955.89 82
3956.03 79
3956.17 76
3956.32 72
3956.46 69
3956.61 66
3956.75 63
3956.90 61
3957.04 59
3957.18 57
3957.33 56
3957.47 54
3957.62 52
3957.76 50
3957.90 47
3958.05 45
3958.19 42
3958.34 41
3958.48 41
3958.63 43
3958.77 46
3958.91 51
3959.06 56
3959.20 62
3959.35 67
3959.49 70
3959.64 71
3959.78 70
3959.92 67
3960.07 62
3960.21 57
3960.36 50
3960.50 44
3960.65 38
3960.79 33
3960.94 30
3961.08 28
3961.22 29
3961.37 32
3961.51 37
3961.66 43
3961.80 51
3961.95 59
3962.09 66
3962.23 72
3962.38 76
3962.52 77
3962.67 75
3962.81 72
3962.96 67
3963.10 61
3963.24 56
3963.39 51
3963.53 47
3963.68 44
3963.82 41
3963.97 40
3964.11 38
3964.26 37
3964.40 36
3964.54 36
3964.69 35
3964.83 34
3964.98 34
3965.12 35
3965.27 38
3965.41 43
3965.55 49
3965.70 58
3965.84 68
3965.99 78
3966.13 87
3966.28 94
3966.42 98
3966.57 99
3966.71 97
3966.85 92
3967.00 86
3967.14 80
3967.29 75
3967.43 71
3967.58 67
3967.72 65
3967.87 64
3968.01 63
3968.15 63
3968.30 62
3968.44 61
3968.59 60
3968.73 59
3968.88 58
3969.02 57
3969.17 55
3969.31 53
3969.45 51
3969.60 50
3969.74 49
3969.89 50
3970.03 52
3970.18 55
3970.32 58
3970.47 60
3970.61 62
3970.76 63
3970.90 63
3971.04 62
3971.19 61
3971.33 60
3971.48 58
3971.62 56
3971.77 55
3971.91 53
3972.06 51
3972.20 50
3972.34 49
3972.49 49
3972.63 48
3972.78 47
3972.92 45
3973.07 43
3973.21 40
3973.36 37
3973.50 33
3973.65 31
3973.79 29
3973.93 27
3974.08 26
3974.22 24
3974.37 22
3974.51 18
3974.66 14
3974.80 9
3974.95 4
3975.09 0
3975.24 0
3975.38 0
3975.53 0
3975.67 0
3975.81 1
3975.96 4
3976.10 7
3976.25 10
3976.39 14
3976.54 20
3976.68 26
3976.83 34
3976.97 42
3977.12 49
3977.26 56
3977.40 60
3977.55 63
3977.69 64
3977.84 63
3977.98 61
3978.13 58
3978.27 56
3978.42 54
3978.56 53
3978.71 52
3978.85 53
3979.00 53
3979.14 54
3979.29 54
3979.43 54
3979.57 53
3979.72 52
3979.86 50
3980.01 49
3980.15 48
3980.30 49
3980.44 50
3980.59 51
3980.73 52
3980.88 53
3981.02 52
3981.17 51
3981.31 48
3981.46 44
3981.60 40
3981.74 35
3981.89 29
3982.03 24
3982.18 19
3982.32 15
3982.47 12
3982.61 11
3982.76 11
3982.90 12
3983.05 15
3983.19 19
3983.34 23
3983.48 29
3983.63 34
3983.77 40
3983.92 46
3984.06 52
3984.21 58
3984.35 63
3984.49 67
3984.64 69
3984.78 70
3984.93 68
3985.07 65
3985.22 61
3985.36 56
3985.51 52
3985.65 48
3985.80 47
3985.94 47
3986.09 48
3986.23 51
3986.38 55
3986.52 59
3986.67 62
3986.81 64
3986.96 65
3987.10 63
3987.25 60
3987.39 55
3987.53 50
3987.68 45
3987.82 40
3987.97 35
3988.11 31
3988.26 28
3988.40 24
3988.55 22
3988.69 21
3988.84 21
3988.98 23
3989.13 27
3989.27 33
3989.42 40
3989.56 46
3989.71 50
3989.85 52
3990.00 50
3990.14 47
3990.29 41
3990.43 34
3990.58 27
3990.72 21
3990.87 16
3991.01 13
3991.16 11
3991.30 11
3991.45 12
3991.59 14
3991.74 17
3991.88 20
3992.03 22
3992.17 25
3992.32 28
3992.46 31
3992.60 34
3992.75 37
3992.89 40
3993.04 43
3993.18 46
3993.33 48
3993.47 50
3993.62 52
3993.76 52
3993.91 52
3994.05 51
3994.20 50
3994.34 50
3994.49 49
3994.63 49
3994.78 50
3994.92 50
3995.07 51
3995.21 51
3995.36 51
3995.50 50
3995.65 50
3995.79 50
3995.94 51
3996.08 52
3996.23 54
3996.37 57
3996.52 59
3996.66 61
3996.81 62
3996.95 61
3997.10 59
3997.24 56
3997.39 51
3997.53 47
3997.68 42
3997.82 39
3997.97 37
3998.11 36
3998.26 35
3998.40 34
3998.55 33
3998.69 32
3998.84 31
3998.98 31
3999.13 32
3999.27 35
3999.42 38
3999.56 42
3999.71 46
3999.85 48
4000.00 48
4000.14 46
4000.29 43
4000.43 39
4000.58 35
4000.72 30
4000.87 26
4001.01 23
4001.16 20
4001.30 18
4001.45 18
4001.59 18
4001.74 19
4001.88 21
4002.03 23
4002.17 24
4002.32 24
4002.46 23
4002.61 22
4002.75 21
4002.90 20
4003.04 21
4003.19 23
4003.33 27
4003.48 32
4003.62 36
4003.77 40
4003.91 43
4004.06 44
4004.21 44
4004.35 43
4004.50 42
4004.64 41
4004.79 41
4004.93 41
4005.08 42
4005.22 42
4005.37 41
4005.51 39
4005.66 36
4005.80 33
4005.95 31
4006.09 29
4006.24 30
4006.38 32
4006.53 35
4006.67 39
4006.82 43
4006.96 47
4007.11 50
4007.25 53
4007.40 54
4007.54 55
4007.69 55
4007.83 53
4007.98 51
4008.12 47
4008.27 42
4008.41 36
4008.56 30
4008.70 24
4008.85 20
4009.00 17
4009.14 14
4009.29 12
4009.43 10
4009.58 7
4009.72 3
4009.87 0
4010.01 0
4010.16 0
4010.30 0
4010.45 0
4010.59 0
4010.74 0
4010.88 0
4011.03 3
4011.17 5
4011.32 6
4011.46 6
4011.61 7
4011.75 7
4011.90 7
4012.04 6
4012.19 5
4012.34 2
4012.48 0
4012.63 0
4012.77 0
4012.92 0
4013.06 0
4013.21 6
4013.35 14
4013.50 23
4013.64 32
4013.79 40
4013.93 44
4014.08 46
4014.22 44
4014.37 41
4014.51 38
4014.66 35
4014.81 34
4014.95 35
4015.10 37
4015.24 41
4015.39 46
4015.53 52
4015.68 57
4015.82 62
4015.97 66
4016.11 70
4016.26 72
4016.40 74
4016.55 74
4016.69 75
4016.84 75
4016.98 74
4017.13 74
4017.28 72
4017.42 70
4017.57 67
4017.71 64
4017.86 60
4018.00 56
4018.15 52
4018.29 48
4018.44 46
4018.58 44
4018.73 43
4018.87 42
4019.02 43
4019.17 43
4019.31 43
4019.46 42
4019.60 41
4019.75 39
4019.89 36
4020.04 33
4020.18 31
4020.33 29
4020.47 29
4020.62 29
4020.76 30
4020.91 32
4021.06 35
4021.20 39
4021.35 43
4021.49 47
4021.64 52
4021.78 56
4021.93 60
4022.07 62
4022.22 63
4022.36 62
4022.51 61
4022.66 59
4022.80 56
4022.95 53
4023.09 51
4023.24 49
4023.38 46
4023.53 44
4023.67 41
4023.82 37
4023.96 34
4024.11 30
4024.26 26
4024.40 22
4024.55 18
4024.69 15
4024.84 13
4024.98 13
4025.13 14
4025.27 18
4025.42 23
4025.56 29
4025.71 34
4025.86 39
4026.00 41
4026.15 42
4026.29 41
4026.44 40
4026.58 39
4026.73 39
4026.87 38
4027.02 37
4027.17 35
4027.31 32
4027.46 27
4027.60 22
4027.75 18
4027.89 14
4028.04 13
4028.18 14
4028.33 16
4028.48 18
4028.62 20
4028.77 20
4028.91 20
4029.06 20
4029.20 21
4029.35 24
4029.49 29
4029.64 37
4029.79 46
4029.93 55
4030.08 62
4030.22 67
4030.37 69
4030.51 67
4030.66 64
4030.80 59
4030.95 53
4031.10 48
4031.24 44
4031.39 41
4031.53 40
4031.68 39
4031.82 37
4031.97 36
4032.11 35
4032.26 34
4032.41 33
4032.55 35
4032.70 38
4032.84 43
4032.99 51
4033.13 59
4033.28 66
4033.43 73
4033.57 78
4033.72 81
4033.86 83
4034.01 85
4034.15 88
4034.30 90
4034.44 93
4034.59 95
4034.74 97
4034.88 97
4035.03 97
4035.17 94
4035.32 91
4035.46 86
4035.61 82
4035.76 78
4035.90 75
4036.05 74
4036.19 73
4036.34 74
4036.48 75
4036.63 75
4036.78 73
4036.92 69
4037.07 62
4037.21 54
4037.36 44
4037.50 35
4037.65 27
4037.80 21
4037.94 17
4038.09 15
4038.23 15
4038.38 15
4038.52 16
4038.67 18
4038.82 19
4038.96 21
4039.11 22
4039.25 23
4039.40 24
4039.54 25
4039.69 28
4039.84 32
4039.98 37
4040.13 44
4040.27 52
4040.42 59
4040.56 63
4040.71 64
4040.86 62
4041.00 57
4041.15 50
4041.29 42
4041.44 36
4041.59 30
4041.73 26
4041.88 23
4042.02 20
4042.17 16
4042.31 11
4042.46 5
4042.61 0
4042.75 0
4042.90 0
4043.04 0
4043.19 6
4043.33 15
4043.48 25
4043.63 34
4043.77 42
4043.92 46
4044.06 47
4044.21 46
4044.36 42
4044.50 39
4044.65 36
4044.79 35
4044.94 35
4045.08 38
4045.23 41
4045.38 44
4045.52 48
4045.67 52
4045.81 55
4045.96 57
4046.11 58
4046.25 59
4046.40 58
4046.54 57
4046.69 56
4046.84 55
4046.98 53
4047.13 52
4047.27 50
4047.42 48
4047.56 46
4047.71 42
4047.86 39
4048.00 35
4048.15 32
4048.29 30
4048.44 29
4048.59 29
4048.73 30
4048.88 31
4049.02 32
4049.17 32
4049.32 31
4049.46 30
4049.61 29
4049.75 28
4049.90 27
4050.05 26
4050.19 26
4050.34 25
4050.48 24
4050.63 24
4050.77 24
4050.92 24
4051.07 25
4051.21 26
4051.36 28
4051.50 29
4051.65 30
4051.80 30
4051.94 30
4052.09 28
4052.23 26
4052.38 24
4052.53 21
4052.67 17
4052.82 14
4052.96 12
4053.11 10
4053.26 8
4053.40 8
4053.55 8
4053.69 9
4053.84 10
4053.99 13
4054.13 15
4054.28 18
4054.42 20
4054.57 22
4054.72 24
4054.86 25
4055.01 26
4055.15 26
4055.30 25
4055.45 25
4055.59 24
4055.74 24
4055.88 24
4056.03 26
4056.18 28
4056.32 31
4056.47 35
4056.61 40
4056.76 45
4056.91 49
4057.05 52
4057.20 54
4057.35 53
4057.49 51
4057.64 46
4057.78 41
4057.93 35
4058.08 29
4058.22 25
4058.37 22
4058.51 22
4058.66 25
4058.81 29
4058.95 34
4059.10 39
4059.24 44
4059.39 47
4059.54 50
4059.68 51
4059.83 50
4059.97 49
4060.12 48
4060.27 45
4060.41 42
4060.56 37
4060.71 33
4060.85 28
4061.00 22
4061.14 17
4061.29 11
4061.44 6
4061.58 3
4061.73 1
4061.87 0
4062.02 2
4062.17 4
4062.31 8
4062.46 12
4062.61 15
4062.75 18
4062.90 20
4063.04 21
4063.19 24
4063.34 26
4063.48 30
4063.63 34
4063.77 38
4063.92 41
4064.07 42
4064.21 42
4064.36 39
4064.51 35
4064.65 31
4064.80 26
4064.94 22
4065.09 19
4065.24 17
4065.38 17
4065.53 18
4065.68 19
4065.82 20
4065.97 21
4066.11 21
4066.26 19
4066.41 17
4066.55 13
4066.70 9
4066.85 5
4066.99 2
4067.14 1
4067.28 2
4067.43 4
4067.58 7
4067.72 10
4067.87 12
4068.02 13
4068.16 11
4068.31 8
4068.45 4
4068.60 0
4068.75 0
4068.89 0
4069.04 0
4069.19 0
4069.33 0
4069.48 0
4069.62 0
4069.77 0
4069.92 2
4070.06 5
4070.21 9
4070.36 12
4070.50 15
4070.65 18
4070.79 20
4070.94 21
4071.09 21
4071.23 21
4071.38 21
4071.53 20
4071.67 20
4071.82 20
4071.97 21
4072.11 21
4072.26 22
4072.40 22
4072.55 22
4072.70 23
4072.84 23
4072.99 24
4073.14 25
4073.28 28
4073.43 31
4073.58 35
4073.72 40
4073.87 45
4074.01 50
4074.16 56
4074.31 60
4074.45 64
4074.60 66
4074.75 68
4074.89 68
4075.04 68
4075.19 66
4075.33 64
4075.48 61
4075.62 57
4075.77 54
4075.92 50
4076.06 49
4076.21 49
4076.36 51
4076.50 55
4076.65 59
4076.80 64
4076.94 66
4077.09 67
4077.23 64
4077.38 60
4077.53 55
4077.67 50
4077.82 47
4077.97 44
4078.11 44
4078.26 43
4078.41 42
4078.55 41
4078.70 40
4078.85 39
4078.99 39
4079.14 40
4079.29 43
4079.43 47
4079.58 52
4079.72 55
4079.87 57
4080.02 56
4080.16 53
4080.31 49
4080.46 43
4080.60 38
4080.75 33
4080.90 29
4081.04 27
4081.19 25
4081.34 24
4081.48 24
4081.63 25
4081.78 26
4081.92 28
4082.07 30
4082.21 32
4082.36 34
4082.51 37
4082.65 41
4082.80 44
4082.95 48
4083.09 52
4083.24 56
4083.39 58
4083.53 60
4083.68 60
4083.83 60
4083.97 59
4084.12 58
4084.27 58
4084.41 58
4084.56 58
4084.71 58
4084.85 57
4085.00 56
4085.15 55
4085.29 52
4085.44 49
4085.59 46
4085.73 42
4085.88 38
4086.03 34
4086.17 28
4086.32 22
4086.47 16
4086.61 10
4086.76 4
4086.90 0
4087.05 0
4087.20 0
4087.34 0
4087.49 0
4087.64 0
4087.78 0
4087.93 0
4088.08 0
4088.22 6
4088.37 13
4088.52 20
4088.66 28
4088.81 35
4088.96 41
4089.10 47
4089.25 51
4089.40 54
4089.54 57
4089.69 59
4089.84 62
4089.98 65
4090.13 69
4090.28 72
4090.42 75
4090.57 78
4090.72 79
4090.86 78
4091.01 77
4091.16 74
4091.30 71
4091.45 67
4091.60 64
4091.74 60
4091.89 56
4092.04 52
4092.18 50
4092.33 47
4092.48 46
4092.62 44
4092.77 43
4092.92 42
4093.06 41
4093.21 40
4093.36 39
4093.50 38
4093.65 38
4093.80 39
4093.94 40
4094.09 41
4094.24 43
4094.38 45
4094.53 46
4094.68 47
4094.83 47
4094.97 46
4095.12 44
4095.27 41
4095.41 37
4095.56 33
4095.71 28
4095.85 24
4096.00 20
4096.15 17
4096.29 15
4096.44 13
4096.59 13
4096.73 14
4096.88 17
4097.03 21
4097.17 25
4097.32 31
4097.47 36
4097.61 40
4097.76 44
4097.91 46
4098.05 48
4098.20 50
4098.35 51
4098.49 53
4098.64 55
4098.79 58
4098.93 60
4099.08 63
4099.23 65
4099.38 67
4099.52 67
4099.67 67
4099.82 67
4099.96 66
4100.11 65
4100.26 64
4100.40 63
4100.55 61
4100.70 59
4100.84 56
4100.99 53
4101.14 49
4101.28 47
4101.43 45
4101.58 45
4101.72 47
4101.87 51
4102.02 56
4102.17 61
4102.31 67
4102.46 73
4102.61 79
4102.75 84
4102.90 89
4103.05 92
4103.19 94
4103.34 94
4103.49 92
4103.63 88
4103.78 83
4103.93 76
4104.08 70
4104.22 65
4104.37 61
4104.52 59
4104.66 59
4104.81 60
4104.96 63
4105.10 67
4105.25 71
4105.40 74
4105.54 77
4105.69 78
4105.84 79
4105.99 79
4106.13 78
4106.28 76
4106.43 75
4106.57 74
4106.72 73
4106.87 73
4107.01 75
4107.16 77
4107.31 80
4107.45 84
4107.60 87
4107.75 89
4107.90 90
4108.04 90
4108.19 87
4108.34 84
4108.48 79
4108.63 74
4108.78 68
4108.92 63
4109.07 59
4109.22 55
4109.37 51
4109.51 49
4109.66 48
4109.81 48
4109.95 50
4110.10 54
4110.25 60
4110.39 67
4110.54 76
4110.69 84
4110.84 92
4110.98 98
4111.13 102
4111.28 103
4111.42 101
4111.57 98
4111.72 95
4111.86 92
4112.01 91
4112.16 91
4112.31 93
4112.45 98
4112.60 103
4112.75 109
4112.89 114
4113.04 118
4113.19 120
4113.34 120
4113.48 119
4113.63 118
4113.78 115
4113.92 113
4114.07 112
4114.22 111
4114.37 111
4114.51 111
4114.66 110
4114.81 109
4114.95 108
4115.10 107
4115.25 106
4115.39 107
4115.54 110
4115.69 113
4115.84 118
4115.98 124
4116.13 129
4116.28 134
4116.42 138
4116.57 140
4116.72 142
4116.87 143
4117.01 144
4117.16 145
4117.31 146
4117.45 146
4117.60 146
4117.75 146
4117.90 146
4118.04 145
4118.19 145
4118.34 145
4118.48 145
4118.63 144
4118.78 143
4118.93 142
4119.07 139
4119.22 135
4119.37 131
4119.52 126
4119.66 120
4119.81 116
4119.96 112
4120.10 109
4120.25 107
4120.40 106
4120.55 105
4120.69 104
4120.84 102
4120.99 100
4121.13 97
4121.28 94
4121.43 92
4121.58 91
4121.72 90
4121.87 90
4122.02 91
4122.16 92
4122.31 93
4122.46 94
4122.61 94
4122.75 93
4122.90 92
4123.05 91
4123.20 90
4123.34 88
4123.49 87
4123.64 85
4123.78 84
4123.93 82
4124.08 82
4124.23 81
4124.37 82
4124.52 82
4124.67 82
4124.82 82
4124.96 81
4125.11 79
4125.26 77
4125.40 76
4125.55 74
4125.70 72
4125.85 71
4125.99 70
4126.14 70
4126.29 71
4126.44 72
4126.58 73
4126.73 75
4126.88 77
4127.02 78
4127.17 78
4127.32 78
4127.47 78
4127.61 79
4127.76 80
4127.91 82
4128.06 85
4128.20 88
4128.35 91
4128.50 92
4128.65 91
4128.79 89
4128.94 86
4129.09 82
4129.23 79
4129.38 77
4129.53 76
4129.68 76
4129.82 76
4129.97 78
4130.12 79
4130.27 80
4130.41 81
4130.56 82
4130.71 82
4130.86 82
4131.00 80
4131.15 77
4131.30 73
4131.45 68
4131.59 63
4131.74 59
4131.89 56
4132.04 56
4132.18 58
4132.33 61
4132.48 66
4132.62 71
4132.77 77
4132.92 84
4133.07 90
4133.21 96
4133.36 100
4133.51 102
4133.66 102
4133.80 100
4133.95 96
4134.10 91
4134.25 86
4134.39 82
4134.54 78
4134.69 75
4134.84 72
4134.98 69
4135.13 65
4135.28 60
4135.43 55
4135.57 49
4135.72 43
4135.87 37
4136.02 33
4136.16 29
4136.31 27
4136.46 26
4136.61 26
4136.75 28
4136.90 31
4137.05 35
4137.20 39
4137.34 42
4137.49 45
4137.64 47
4137.79 50
4137.93 53
4138.08 56
4138.23 60
4138.38 64
4138.52 67
4138.67 68
4138.82 69
4138.97 68
4139.11 66
4139.26 65
4139.41 64
4139.56 64
4139.70 66
4139.85 68
4140.00 70
4140.15 71
4140.29 71
4140.44 70
4140.59 69
4140.74 69
4140.88 70
4141.03 73
4141.18 77
4141.33 81
4141.47 86
4141.62 90
4141.77 92
4141.92 93
4142.07 92
4142.21 91
4142.36 88
4142.51 85
4142.66 80
4142.80 75
4142.95 69
4143.10 62
4143.25 55
4143.39 49
4143.54 42
4143.69 36
4143.84 30
4143.98 25
4144.13 21
4144.28 18
4144.43 16
4144.57 16
4144.72 17
4144.87 19
4145.02 23
4145.17 26
4145.31 30
4145.46 34
4145.61 36
4145.76 37
4145.90 37
4146.05 35
4146.20 32
4146.35 29
4146.49 26
4146.64 25
4146.79 26
4146.94 29
4147.08 35
4147.23 41
4147.38 47
4147.53 52
4147.68 54
4147.82 55
4147.97 54
4148.12 52
4148.27 51
4148.41 50
4148.56 50
4148.71 50
4148.86 51
4149.00 51
4149.15 50
4149.30 50
4149.45 49
4149.60 49
4149.74 49
4149.89 50
4150.04 52
4150.19 55
4150.33 58
4150.48 62
4150.63 65
4150.78 69
4150.93 72
4151.07 74
4151.22 76
4151.37 76
4151.52 76
4151.66 75
4151.81 74
4151.96 73
4152.11 71
4152.25 70
4152.40 68
4152.55 66
4152.70 62
4152.85 58
4152.99 54
4153.14 50
4153.29 46
4153.44 44
4153.58 43
4153.73 42
4153.88 42
4154.03 41
4154.18 38
4154.32 34
4154.47 29
4154.62 23
4154.77 16
4154.92 11
4155.06 8
4155.21 6
4155.36 5
4155.51 5
4155.65 5
4155.80 6
4155.95 6
4156.10 7
4156.25 7
4156.39 9
4156.54 12
4156.69 15
4156.84 19
4156.98 22
4157.13 25
4157.28 26
4157.43 27
4157.58 27
4157.72 27
4157.87 28
4158.02 29
4158.17 31
4158.32 33
4158.46 35
4158.61 36
4158.76 34
4158.91 31
4159.06 25
4159.20 18
4159.35 10
4159.50 1
4159.65 0
4159.79 0
4159.94 0
4160.09 0
4160.24 0
4160.39 0
4160.53 0
4160.68 0
4160.83 5
4160.98 11
4161.13 16
4161.27 20
4161.42 23
4161.57 26
4161.72 27
4161.87 27
4162.01 27
4162.16 27
4162.31 26
4162.46 26
4162.61 26
4162.75 25
4162.90 25
4163.05 24
4163.20 24
4163.34 23
4163.49 23
4163.64 23
4163.79 23
4163.94 24
4164.08 24
4164.23 23
4164.38 21
4164.53 19
4164.68 16
4164.82 13
4164.97 11
4165.12 9
4165.27 9
4165.42 9
4165.56 11
4165.71 14
4165.86 18
4166.01 22
4166.16 26
4166.30 30
4166.45 33
4166.60 36
4166.75 38
4166.90 39
4167.04 39
4167.19 39
4167.34 38
4167.49 37
4167.64 35
4167.79 32
4167.93 30
4168.08 28
4168.23 27
4168.38 27
4168.53 27
4168.67 27
4168.82 27
4168.97 26
4169.12 25
4169.27 23
4169.41 21
4169.56 19
4169.71 16
4169.86 13
4170.01 9
4170.15 4
4170.30 0
4170.45 0
4170.60 0
4170.75 0
4170.89 0
4171.04 0
4171.19 0
4171.34 0
4171.49 2
4171.64 8
4171.78 14
4171.93 20
4172.08 27
4172.23 32
4172.38 37
4172.52 40
4172.67 41
4172.82 39
4172.97 36
4173.12 31
4173.26 27
4173.41 25
4173.56 25
4173.71 27
4173.86 31
4174.01 37
4174.15 42
4174.30 47
4174.45 50
4174.60 52
4174.75 52
4174.89 52
4175.04 50
4175.19 49
4175.34 47
4175.49 46
4175.64 44
4175.78 43
4175.93 42
4176.08 42
4176.23 42
4176.38 44
4176.52 46
4176.67 49
4176.82 53
4176.97 57
4177.12 61
4177.27 64
4177.41 67
4177.56 69
4177.71 70
4177.86 72
4178.01 72
4178.15 73
4178.30 72
4178.45 71
4178.60 70
4178.75 68
4178.90 65
4179.04 62
4179.19 60
4179.34 58
4179.49 57
4179.64 57
4179.79 58
4179.93 61
4180.08 64
4180.23 68
4180.38 73
4180.53 76
4180.67 79
4180.82 81
4180.97 81
4181.12 81
4181.27 80
4181.42 79
4181.56 78
4181.71 78
4181.86 78
4182.01 77
4182.16 77
4182.31 77
4182.45 76
4182.60 76
4182.75 75
4182.90 74
4183.05 72
4183.20 70
4183.34 68
4183.49 66
4183.64 64
4183.79 63
4183.94 62
4184.09 62
4184.23 63
4184.38 64
4184.53 65
4184.68 65
4184.83 64
4184.98 61
4185.12 56
4185.27 51
4185.42 45
4185.57 39
4185.72 35
4185.87 32
4186.01 30
4186.16 29
4186.31 29
4186.46 30
4186.61 31
4186.76 32
4186.90 33
4187.05 34
4187.20 35
4187.35 35
4187.50 35
4187.65 34
4187.80 34
4187.94 33
4188.09 33
4188.24 33
4188.39 33
4188.54 33
4188.69 33
4188.83 32
4188.98 29
4189.13 26
4189.28 22
4189.43 19
4189.58 17
4189.72 17
4189.87 19
4190.02 23
4190.17 29
4190.32 35
4190.47 41
4190.62 46
4190.76 49
4190.91 52
4191.06 54
4191.21 55
4191.36 56
4191.51 58
4191.65 60
4191.80 63
4191.95 66
4192.10 68
4192.25 70
4192.40 70
4192.55 68
4192.69 65
4192.84 61
4192.99 56
4193.14 52
4193.29 50
4193.44 49
4193.58 50
4193.73 53
4193.88 56
4194.03 59
4194.18 62
4194.33 64
4194.48 64
4194.62 64
4194.77 63
4194.92 62
4195.07 60
4195.22 59
4195.37 57
4195.52 56
4195.66 55
4195.81 54
4195.96 52
4196.11 49
4196.26 44
4196.41 39
4196.56 33
4196.70 28
4196.85 25
4197.00 24
4197.15 27
4197.30 32
4197.45 39
4197.60 46
4197.74 53
4197.89 58
4198.04 61
4198.19 63
4198.34 63
4198.49 62
4198.64 61
4198.78 61
4198.93 60
4199.08 59
4199.23 59
4199.38 57
4199.53 55
4199.68 53
4199.82 49
4199.97 45
4200.12 41
4200.27 37
4200.42 34
4200.57 32
4200.72 32
4200.86 32
4201.01 34
4201.16 36
4201.31 39
4201.46 43
4201.61 45
4201.76 48
4201.91 49
4202.05 50
4202.20 49
4202.35 49
4202.50 47
4202.65 44
4202.80 42
4202.95 39
4203.09 36
4203.24 33
4203.39 32
4203.54 32
4203.69 32
4203.84 33
4203.99 34
4204.14 33
4204.28 31
4204.43 27
4204.58 22
4204.73 17
4204.88 12
4205.03 9
4205.18 9
4205.32 12
4205.47 18
4205.62 26
4205.77 35
4205.92 44
4206.07 51
4206.22 57
4206.37 60
4206.51 63
4206.66 64
4206.81 65
4206.96 66
4207.11 68
4207.26 70
4207.41 72
4207.56 75
4207.70 78
4207.85 81
4208.00 82
4208.15 84
4208.30 85
4208.45 86
4208.60 86
4208.75 86
4208.89 86
4209.04 86
4209.19 84
4209.34 82
4209.49 79
4209.64 76
4209.79 74
4209.94 73
4210.08 74
4210.23 76
4210.38 80
4210.53 83
4210.68 86
4210.83 88
4210.98 88
4211.13 86
4211.28 83
4211.42 79
4211.57 76
4211.72 73
4211.87 72
4212.02 72
4212.17 73
4212.32 73
4212.47 73
4212.61 72
4212.76 70
4212.91 66
4213.06 62
4213.21 58
4213.36 55
4213.51 54
4213.66 55
4213.81 58
4213.95 62
4214.10 68
4214.25 73
4214.40 77
4214.55 79
4214.70 79
4214.85 78
4215.00 74
4215.15 69
4215.29 62
4215.44 56
4215.59 50
4215.74 44
4215.89 40
4216.04 38
4216.19 37
4216.34 39
4216.49 41
4216.63 44
4216.78 47
4216.93 50
4217.08 51
4217.23 52
4217.38 52
4217.53 53
4217.68 53
4217.83 55
4217.97 58
4218.12 61
4218.27 64
4218.42 68
4218.57 71
4218.72 74
4218.87 77
4219.02 80
4219.17 82
4219.32 83
4219.46 82
4219.61 80
4219.76 76
4219.91 70
4220.06 65
4220.21 59
4220.36 55
4220.51 52
4220.66 51
4220.80 51
4220.95 52
4221.10 54
4221.25 56
4221.40 57
4221.55 58
4221.70 59
4221.85 60
4222.00 62
4222.15 63
4222.29 66
4222.44 68
4222.59 71
4222.74 74
4222.89 76
4223.04 77
4223.19 77
4223.34 75
4223.49 72
4223.64 70
4223.79 67
4223.93 64
4224.08 63
4224.23 61
4224.38 61
4224.53 60
4224.68 61
4224.83 63
4224.98 67
4225.13 73
4225.28 81
4225.42 89
4225.57 97
4225.72 103
4225.87 106
4226.02 106
4226.17 102
4226.32 96
4226.47 89
4226.62 81
4226.77 74
4226.92 67
4227.06 62
4227.21 59
4227.36 56
4227.51 55
4227.66 54
4227.81 53
4227.96 52
4228.11 51
4228.26 48
4228.41 45
4228.56 40
4228.70 34
4228.85 27
4229.00 21
4229.15 16
4229.30 13
4229.45 12
4229.60 14
4229.75 17
4229.90 21
4230.05 25
4230.20 27
4230.35 28
4230.49 27
4230.64 24
4230.79 20
4230.94 15
4231.09 11
4231.24 7
4231.39 4
4231.54 3
4231.69 2
4231.84 3
4231.99 4
4232.14 6
4232.28 6
4232.43 7
4232.58 6
4232.73 5
4232.88 3
4233.03 0
4233.18 0
4233.33 0
4233.48 0
4233.63 0
4233.78 0
4233.93 0
4234.07 0
4234.22 4
4234.37 10
4234.52 16
4234.67 21
4234.82 24
4234.97 26
4235.12 26
4235.27 26
4235.42 27
4235.57 29
4235.72 32
4235.87 38
4236.01 44
4236.16 51
4236.31 56
4236.46 60
4236.61 62
4236.76 62
4236.91 61
4237.06 59
4237.21 56
4237.36 54
4237.51 52
4237.66 50
4237.81 48
4237.96 46
4238.10 44
4238.25 43
4238.40 41
4238.55 40
4238.70 39
4238.85 39
4239.00 39
4239.15 39
4239.30 39
4239.45 40
4239.60 41
4239.75 43
4239.90 46
4240.05 50
4240.20 54
4240.34 58
4240.49 62
4240.64 63
4240.79 64
4240.94 62
4241.09 59
4241.24 55
4241.39 51
4241.54 48
4241.69 46
4241.84 47
4241.99 49
4242.14 52
4242.29 56
4242.44 59
4242.58 61
4242.73 62
4242.88 62
4243.03 63
4243.18 64
4243.33 67
4243.48 71
4243.63 76
4243.78 82
4243.93 86
4244.08 89
4244.23 89
4244.38 86
4244.53 81
4244.68 74
4244.83 66
4244.97 57
4245.12 47
4245.27 38
4245.42 28
4245.57 19
4245.72 11
4245.87 4
4246.02 0
4246.17 0
4246.32 0
4246.47 0
4246.62 3
4246.77 9
4246.92 17
4247.07 24
4247.22 32
4247.37 39
4247.52 45
4247.66 49
4247.81 52
4247.96 52
4248.11 51
4248.26 48
4248.41 45
4248.56 43
4248.71 41
4248.86 39
4249.01 37
4249.16 36
4249.31 34
4249.46 30
4249.61 26
4249.76 20
4249.91 15
4250.06 10
4250.21 6
4250.36 4
4250.50 3
4250.65 4
4250.80 5
4250.95 8
4251.10 12
4251.25 17
4251.40 23
4251.55 30
4251.70 38
4251.85 46
4252.00 54
4252.15 59
4252.30 63
4252.45 64
4252.60 63
4252.75 60
4252.90 56
4253.05 52
4253.20 48
4253.35 44
4253.50 40
4253.65 35
4253.79 31
4253.94 27
4254.09 23
4254.24 19
4254.39 16
4254.54 14
4254.69 13
4254.84 13
4254.99 15
4255.14 17
4255.29 21
4255.44 26
4255.59 31
4255.74 37
4255.89 43
4256.04 49
4256.19 52
4256.34 55
4256.49 56
4256.64 55
4256.79 54
4256.94 52
4257.09 51
4257.24 50
4257.38 49
4257.53 48
4257.68 47
4257.83 45
4257.98 43
4258.13 41
4258.28 40
4258.43 39
4258.58 40
4258.73 44
4258.88 49
4259.03 55
4259.18 62
4259.33 68
4259.48 72
4259.63 75
4259.78 74
4259.93 72
4260.08 68
4260.23 63
4260.38 59
4260.53 55
4260.68 52
4260.83 49
4260.98 47
4261.13 45
4261.28 43
4261.43 42
4261.58 42
4261.73 43
4261.88 44
4262.02 46
4262.17 48
4262.32 50
4262.47 50
4262.62 50
4262.77 49
4262.92 49
4263.07 50
4263.22 51
4263.37 54
4263.52 57
4263.67 59
4263.82 60
4263.97 59
4264.12 57
4264.27 54
4264.42 51
4264.57 47
4264.72 45
4264.87 45
4265.02 46
4265.17 49
4265.32 53
4265.47 57
4265.62 62
4265.77 66
4265.92 71
4266.07 76
4266.22 82
4266.37 89
4266.52 96
4266.67 104
4266.82 111
4266.97 116
4267.12 118
4267.27 118
4267.42 116
4267.57 113
4267.72 110
4267.87 108
4268.02 108
4268.17 110
4268.31 112
4268.46 114
4268.61 115
4268.76 113
4268.91 109
4269.06 102
4269.21 95
4269.36 87
4269.51 80
4269.66 75
4269.81 73
4269.96 74
4270.11 77
4270.26 81
4270.41 85
4270.56 88
4270.71 91
4270.86 93
4271.01 95
4271.16 98
4271.31 101
4271.46 105
4271.61 108
4271.76 111
4271.91 111
4272.06 110
4272.21 105
4272.36 98
4272.51 90
4272.66 80
4272.81 71
4272.96 63
4273.11 58
4273.26 54
4273.41 52
4273.56 52
4273.71 52
4273.86 53
4274.01 53
4274.16 53
4274.31 53
4274.46 53
4274.61 54
4274.76 57
4274.91 61
4275.06 66
4275.21 72
4275.36 78
4275.51 83
4275.66 87
4275.81 89
4275.96 89
4276.11 88
4276.26 86
4276.41 84
4276.56 83
4276.71 82
4276.86 83
4277.01 85
4277.16 88
4277.31 93
4277.46 97
4277.61 101
4277.76 105
4277.91 107
4278.06 108
4278.21 108
4278.36 108
4278.51 109
4278.66 112
4278.81 116
4278.96 123
4279.11 132
4279.26 142
4279.41 152
4279.56 161
4279.71 169
4279.86 178
4280.01 187
4280.16 197
4280.31 210
4280.46 224
4280.61 241
4280.76 258
4280.91 276
4281.06 295
4281.21 314
4281.36 333
4281.51 353
4281.66 372
4281.81 392
4281.96 411
4282.11 428
4282.26 444
4282.41 458
4282.56 470
4282.71 481
4282.86 491
4283.01 501
4283.16 512
4283.31 523
4283.46 535
4283.61 548
4283.76 559
4283.91 570
4284.06 579
4284.21 584
4284.36 587
4284.51 586
4284.66 582
4284.81 577
4284.96 570
4285.11 564
4285.26 557
4285.41 551
4285.56 544
4285.71 536
4285.86 527
4286.01 515
4286.16 501
4286.31 485
4286.46 466
4286.61 447
4286.76 428
4286.91 411
4287.06 395
4287.21 383
4287.36 373
4287.51 367
4287.66 362
4287.81 357
4287.96 353
4288.11 347
4288.26 340
4288.41 331
4288.56 320
4288.71 308
4288.87 295
4289.02 281
4289.17 267
4289.32 253
4289.47 240
4289.62 228
4289.77 218
4289.92 209
4290.07 200
4290.22 192
4290.37 183
4290.52 174
4290.67 164
4290.82 155
4290.97 146
4291.12 138
4291.27 131
4291.42 125
4291.57 118
4291.72 112
4291.87 105
4292.02 99
4292.17 95
4292.32 92
4292.47 92
4292.62 94
4292.77 98
4292.92 102
4293.07 106
4293.22 109
4293.37 111
4293.52 112
4293.67 114
4293.82 118
4293.97 125
4294.12 133
4294.27 144
4294.42 156
4294.57 167
4294.72 177
4294.87 184
4295.02 187
4295.17 186
4295.33 182
4295.48 174
4295.63 164
4295.78 153
4295.93 141
4296.08 131
4296.23 124
4296.38 120
4296.53 120
4296.68 124
4296.83 131
4296.98 139
4297.13 149
4297.28 156
4297.43 162
4297.58 164
4297.73 164
4297.88 160
4298.03 156
4298.18 151
4298.33 147
4298.48 144
4298.63 143
4298.78 145
4298.93 147
4299.08 151
4299.23 154
4299.38 156
4299.53 156
4299.68 154
4299.84 149
4299.99 142
4300.14 134
4300.29 124
4300.44 115
4300.59 106
4300.74 98
4300.89 92
4301.04 88
4301.19 86
4301.34 84
4301.49 83
4301.64 81
4301.79 78
4301.94 75
4302.09 71
4302.24 68
4302.39 66
4302.54 64
4302.69 64
4302.84 65
4302.99 67
4303.14 70
4303.29 74
4303.44 77
4303.60 80
4303.75 82
4303.90 84
4304.05 83
4304.20 81
4304.35 77
4304.50 72
4304.65 67
4304.80 61
4304.95 56
4305.10 52
4305.25 49
4305.40 48
4305.55 47
4305.70 49
4305.85 51
4306.00 54
4306.15 58
4306.30 61
4306.45 63
4306.60 65
4306.76 67
4306.91 68
4307.06 70
4307.21 73
4307.36 76
4307.51 80
4307.66 84
4307.81 88
4307.96 90
4308.11 92
4308.26 91
4308.41 90
4308.56 88
4308.71 85
4308.86 82
4309.01 79
4309.16 75
4309.31 71
4309.46 67
4309.62 64
4309.77 61
4309.92 59
4310.07 58
4310.22 58
4310.37 59
4310.52 61
4310.67 63
4310.82 66
4310.97 70
4311.12 74
4311.27 79
4311.42 84
4311.57 87
4311.72 90
4311.87 90
4312.02 90
4312.17 88
4312.33 86
4312.48 84
4312.63 81
4312.78 79
4312.93 78
4313.08 77
4313.23 77
4313.38 79
4313.53 82
4313.68 87
4313.83 92
4313.98 96
4314.13 99
4314.28 101
4314.43 100
4314.58 99
4314.74 96
4314.89 94
4315.04 91
4315.19 89
4315.34 86
4315.49 84
4315.64 82
4315.79 81
4315.94 81
4316.09 81
4316.24 81
4316.39 82
4316.54 82
4316.69 80
4316.84 78
4316.99 74
4317.15 69
4317.30 64
4317.45 58
4317.60 51
4317.75 44
4317.90 36
4318.05 28
4318.20 19
4318.35 11
4318.50 4
4318.65 0
4318.80 0
4318.95 0
4319.10 0
4319.26 0
4319.41 0
4319.56 0
4319.71 0
4319.86 0
4320.01 8
4320.16 19
4320.31 31
4320.46 43
4320.61 53
4320.76 62
4320.91 69
4321.06 74
4321.21 78
4321.37 80
4321.52 83
4321.67 86
4321.82 89
4321.97 91
4322.12 94
4322.27 97
4322.42 100
4322.57 104
4322.72 107
4322.87 110
4323.02 113
4323.17 115
4323.33 117
4323.48 118
4323.63 119
4323.78 119
4323.93 120
4324.08 120
4324.23 119
4324.38 117
4324.53 115
4324.68 111
4324.83 105
4324.98 98
4325.14 91
4325.29 83
4325.44 75
4325.59 68
4325.74 62
4325.89 57
4326.04 53
4326.19 49
4326.34 46
4326.49 43
4326.64 42
4326.79 41
4326.95 42
4327.10 45
4327.25 48
4327.40 52
4327.55 56
4327.70 59
4327.85 62
4328.00 63
4328.15 63
4328.30 63
4328.45 62
4328.60 63
4328.76 63
4328.91 64
4329.06 64
4329.21 64
4329.36 63
4329.51 62
4329.66 60
4329.81 57
4329.96 55
4330.11 53
4330.26 51
4330.42 49
4330.57 46
4330.72 42
4330.87 36
4331.02 30
4331.17 22
4331.32 14
4331.47 8
4331.62 3
4331.77 0
4331.92 0
4332.08 2
4332.23 5
4332.38 10
4332.53 15
4332.68 21
4332.83 26
4332.98 31
4333.13 36
4333.28 41
4333.43 45
4333.58 48
4333.74 51
4333.89 52
4334.04 53
4334.19 53
4334.34 52
4334.49 51
4334.64 49
4334.79 49
4334.94 50
4335.09 51
4335.25 55
4335.40 59
4335.55 63
4335.70 67
4335.85 71
4336.00 74
4336.15 76
4336.30 78
4336.45 78
4336.60 78
4336.76 77
4336.91 76
4337.06 75
4337.21 75
4337.36 76
4337.51 80
4337.66 86
4337.81 93
4337.96 102
4338.11 111
4338.27 119
4338.42 124
4338.57 127
4338.72 127
4338.87 123
4339.02 116
4339.17 107
4339.32 96
4339.47 84
4339.63 72
4339.78 62
4339.93 54
4340.08 49
4340.23 47
4340.38 47
4340.53 49
4340.68 51
4340.83 53
4340.99 54
4341.14 53
4341.29 52
4341.44 49
4341.59 47
4341.74 44
4341.89 42
4342.04 42
4342.19 42
4342.35 44
4342.50 47
4342.65 50
4342.80 53
4342.95 56
4343.10 57
4343.25 58
4343.40 58
4343.55 58
4343.71 59
4343.86 59
4344.01 61
4344.16 63
4344.31 65
4344.46 66
4344.61 67
4344.76 66
4344.91 64
4345.07 61
4345.22 57
4345.37 54
4345.52 52
4345.67 51
4345.82 52
4345.97 54
4346.12 56
4346.28 59
4346.43 61
4346.58 62
4346.73 63
4346.88 64
4347.03 67
4347.18 71
4347.33 77
4347.48 83
4347.64 90
4347.79 95
4347.94 97
4348.09 97
4348.24 93
4348.39 87
4348.54 79
4348.69 70
4348.85 61
4349.00 54
4349.15 48
4349.30 45
4349.45 44
4349.60 45
4349.75 47
4349.90 49
4350.06 51
4350.21 51
4350.36 51
4350.51 48
4350.66 45
4350.81 41
4350.96 38
4351.11 34
4351.27 32
4351.42 29
4351.57 27
4351.72 25
4351.87 22
4352.02 19
4352.17 17
4352.32 15
4352.48 15
4352.63 18
4352.78 22
4352.93 28
4353.08 34
4353.23 39
4353.38 42
4353.53 43
4353.69 41
4353.84 37
4353.99 31
4354.14 24
4354.29 17
4354.44 12
4354.59 8
4354.75 6
4354.90 7
4355.05 10
4355.20 15
4355.35 21
4355.50 28
4355.65 34
4355.80 39
4355.96 42
4356.11 44
4356.26 44
4356.41 43
4356.56 41
4356.71 37
4356.86 33
4357.02 28
4357.17 24
4357.32 20
4357.47 18
4357.62 18
4357.77 20
4357.92 24
4358.08 30
4358.23 38
4358.38 46
4358.53 54
4358.68 62
4358.83 68
4358.98 72
4359.14 74
4359.29 74
4359.44 71
4359.59 67
4359.74 63
4359.89 57
4360.04 53
4360.20 49
4360.35 46
4360.50 44
4360.65 43
4360.80 41
4360.95 39
4361.10 37
4361.26 33
4361.41 28
4361.56 23
4361.71 17
4361.86 11
4362.01 6
4362.16 4
4362.32 4
4362.47 7
4362.62 13
4362.77 21
4362.92 28
4363.07 34
4363.22 38
4363.38 39
4363.53 39
4363.68 38
4363.83 36
4363.98 36
4364.13 36
4364.28 37
4364.44 40
4364.59 42
4364.74 45
4364.89 48
4365.04 50
4365.19 52
4365.35 53
4365.50 54
4365.65 55
4365.80 56
4365.95 55
4366.10 55
4366.25 53
4366.41 51
4366.56 48
4366.71 46
4366.86 44
4367.01 42
4367.16 41
4367.32 41
4367.47 41
4367.62 40
4367.77 39
4367.92 37
4368.07 34
4368.22 31
4368.38 29
4368.53 27
4368.68 26
4368.83 25
4368.98 25
4369.13 26
4369.29 27
4369.44 28
4369.59 30
4369.74 32
4369.89 33
4370.04 34
4370.19 34
4370.35 34
4370.50 34
4370.65 33
4370.80 33
4370.95 33
4371.10 33
4371.26 33
4371.41 35
4371.56 37
4371.71 40
4371.86 44
4372.01 48
4372.17 52
4372.32 55
4372.47 58
4372.62 58
4372.77 56
4372.92 52
4373.08 47
4373.23 41
4373.38 35
4373.53 30
4373.68 25
4373.83 22
4373.99 19
4374.14 17
4374.29 16
4374.44 16
4374.59 16
4374.74 18
4374.90 20
4375.05 21
4375.20 23
4375.35 23
4375.50 21
4375.65 20
4375.81 17
4375.96 16
4376.11 14
4376.26 14
4376.41 14
4376.56 15
4376.72 16
4376.87 16
4377.02 16
4377.17 15
4377.32 13
4377.47 11
4377.63 9
4377.78 8
4377.93 8
4378.08 8
4378.23 10
4378.39 12
4378.54 15
4378.69 16
4378.84 17
4378.99 17
4379.14 16
4379.30 16
4379.45 15
4379.60 17
4379.75 19
4379.90 24
4380.05 30
4380.21 36
4380.36 41
4380.51 44
4380.66 45
4380.81 45
4380.97 42
4381.12 38
4381.27 33
4381.42 29
4381.57 24
4381.72 20
4381.88 17
4382.03 14
4382.18 13
4382.33 12
4382.48 11
4382.63 12
4382.79 12
4382.94 10
4383.09 8
4383.24 4
4383.39 0
4383.55 0
4383.70 0
4383.85 0
4384.00 0
4384.15 0
4384.31 0
4384.46 1
4384.61 7
4384.76 12
4384.91 15
4385.06 15
4385.22 15
4385.37 14
4385.52 15
4385.67 16
4385.82 19
4385.98 23
4386.13 26
4386.28 30
4386.43 31
4386.58 32
4386.73 30
4386.89 28
4387.04 26
4387.19 24
4387.34 22
4387.49 21
4387.65 20
4387.80 20
4387.95 20
4388.10 21
4388.25 21
4388.41 22
4388.56 23
4388.71 24
4388.86 24
4389.01 25
4389.17 26
4389.32 27
4389.47 29
4389.62 33
4389.77 37
4389.93 43
4390.08 48
4390.23 53
4390.38 56
4390.53 57
4390.68 56
4390.84 53
4390.99 50
4391.14 47
4391.29 45
4391.44 45
4391.60 47
4391.75 49
4391.90 51
4392.05 51
4392.20 49
4392.36 45
4392.51 40
4392.66 35
4392.81 30
4392.96 27
4393.12 26
4393.27 27
4393.42 29
4393.57 31
4393.72 34
4393.88 36
4394.03 38
4394.18 40
4394.33 40
4394.48 40
4394.64 38
4394.79 36
4394.94 32
4395.09 28
4395.24 24
4395.40 22
4395.55 21
4395.70 22
4395.85 24
4396.00 27
4396.16 30
4396.31 32
4396.46 33
4396.61 33
4396.77 33
4396.92 33
4397.07 33
4397.22 33
4397.37 33
4397.53 33
4397.68 33
4397.83 31
4397.98 27
4398.13 22
4398.29 17
4398.44 13
4398.59 10
4398.74 9
4398.89 11
4399.05 15
4399.20 19
4399.35 24
4399.50 27
4399.65 28
4399.81 27
4399.96 25
4400.11 21
4400.26 17
4400.42 14
4400.57 11
4400.72 8
4400.87 5
4401.02 4
4401.18 2
4401.33 3
4401.48 4
4401.63 7
4401.78 12
4401.94 17
4402.09 23
4402.24 29
4402.39 35
4402.55 41
4402.70 45
4402.85 49
4403.00 52
4403.15 54
4403.31 57
4403.46 59
4403.61 62
4403.76 66
4403.91 72
4404.07 78
4404.22 84
4404.37 90
4404.52 95
4404.68 99
4404.83 101
4404.98 103
4405.13 104
4405.28 106
4405.44 109
4405.59 114
4405.74 120
4405.89 126
4406.05 133
4406.20 137
4406.35 140
4406.50 141
4406.65 139
4406.81 135
4406.96 131
4407.11 126
4407.26 122
4407.42 120
4407.57 118
4407.72 117
4407.87 116
4408.02 117
4408.18 118
4408.33 120
4408.48 124
4408.63 128
4408.79 134
4408.94 140
4409.09 147
4409.24 153
4409.40 158
4409.55 162
4409.70 164
4409.85 164
4410.00 163
4410.16 160
4410.31 156
4410.46 153
4410.61 150
4410.77 147
4410.92 144
4411.07 141
4411.22 136
4411.38 130
4411.53 123
4411.68 116
4411.83 110
4411.98 104
4412.14 101
4412.29 99
4412.44 99
4412.59 98
4412.75 96
4412.90 92
4413.05 87
4413.20 81
4413.36 74
4413.51 68
4413.66 61
4413.81 56
4413.96 51
4414.12 46
4414.27 42
4414.42 37
4414.57 32
4414.73 27
4414.88 22
4415.03 17
4415.18 13
4415.34 10
4415.49 7
4415.64 6
4415.79 6
4415.95 8
4416.10 10
4416.25 14
4416.40 18
4416.56 23
4416.71 29
4416.86 35
4417.01 42
4417.16 48
4417.32 54
4417.47 60
4417.62 63
4417.77 66
4417.93 65
4418.08 63
4418.23 59
4418.38 52
4418.54 44
4418.69 35
4418.84 26
4418.99 18
4419.15 11
4419.30 5
4419.45 2
4419.60 0
4419.76 0
4419.91 0
4420.06 0
4420.21 0
4420.37 0
4420.52 0
4420.67 0
4420.82 0
4420.98 0
4421.13 5
4421.28 10
4421.43 16
4421.59 22
4421.74 27
4421.89 32
4422.04 36
4422.20 40
4422.35 44
4422.50 47
4422.65 50
4422.81 54
4422.96 57
4423.11 59
4423.26 61
4423.42 61
4423.57 60
4423.72 58
4423.87 56
4424.03 52
4424.18 49
4424.33 46
4424.48 44
4424.64 44
4424.79 44
4424.94 45
4425.09 47
4425.25 48
4425.40 49
4425.55 50
4425.70 50
4425.86 50
4426.01 49
4426.16 48
4426.31 46
4426.47 45
4426.62 42
4426.77 38
4426.92 33
4427.08 27
4427.23 20
4427.38 12
4427.53 5
4427.69 0
4427.84 0
4427.99 0
4428.15 0
4428.30 0
4428.45 4
4428.60 10
4428.76 15
4428.91 21
4429.06 24
4429.21 26
4429.37 27
4429.52 26
4429.67 24
4429.82 22
4429.98 20
4430.13 18
4430.28 17
4430.43 17
4430.59 18
4430.74 19
4430.89 21
4431.05 23
4431.20 25
4431.35 26
4431.50 25
4431.66 23
4431.81 20
4431.96 16
4432.11 12
4432.27 9
4432.42 8
4432.57 9
4432.72 13
4432.88 19
4433.03 26
4433.18 34
4433.34 41
4433.49 47
4433.64 49
4433.79 50
4433.95 48
4434.10 43
4434.25 38
4434.40 31
4434.56 25
4434.71 20
4434.86 18
4435.02 17
4435.17 20
4435.32 24
4435.47 29
4435.63 34
4435.78 38
4435.93 39
4436.08 39
4436.24 36
4436.39 33
4436.54 30
4436.70 27
4436.85 25
4437.00 24
4437.15 24
4437.31 24
4437.46 24
4437.61 24
4437.76 22
4437.92 21
4438.07 18
4438.22 15
4438.38 11
4438.53 6
4438.68 1
4438.83 0
4438.99 0
4439.14 0
4439.29 0
4439.45 5
4439.60 14
4439.75 25
4439.90 36
4440.06 48
4440.21 57
4440.36 66
4440.51 72
4440.67 76
4440.82 78
4440.97 79
4441.13 78
4441.28 77
4441.43 74
4441.58 70
4441.74 67
4441.89 64
4442.04 61
4442.20 57
4442.35 53
4442.50 48
4442.65 42
4442.81 35
4442.96 27
4443.11 19
4443.27 12
4443.42 8
4443.57 6
4443.72 7
4443.88 10
4444.03 13
4444.18 17
4444.34 21
4444.49 23
4444.64 24
4444.79 24
4444.95 23
4445.10 22
4445.25 21
4445.41 19
4445.56 16
4445.71 13
4445.86 9
4446.02 4
4446.17 0
4446.32 0
4446.48 0
4446.63 0
4446.78 0
4446.94 0
4447.09 2
4447.24 4
4447.39 7
4447.55 9
4447.70 11
4447.85 12
4448.01 12
4448.16 12
4448.31 11
4448.46 9
4448.62 6
4448.77 4
4448.92 1
4449.08 0
4449.23 0
4449.38 0
4449.54 0
4449.69 0
4449.84 0
4449.99 0
4450.15 0
4450.30 3
4450.45 11
4450.61 20
4450.76 29
4450.91 38
4451.07 46
4451.22 53
4451.37 57
4451.52 60
4451.68 61
4451.83 60
4451.98 59
4452.14 59
4452.29 59
4452.44 61
4452.60 63
4452.75 66
4452.90 69
4453.05 70
4453.21 71
4453.36 69
4453.51 66
4453.67 63
4453.82 59
4453.97 57
4454.13 56
4454.28 56
4454.43 58
4454.58 60
4454.74 63
4454.89 64
4455.04 64
4455.20 62
4455.35 59
4455.50 55
4455.66 51
4455.81 46
4455.96 41
4456.12 38
4456.27 35
4456.42 34
4456.57 33
4456.73 32
4456.88 32
4457.03 31
4457.19 29
4457.34 27
4457.49 24
4457.65 21
4457.80 18
4457.95 16
4458.11 15
4458.26 17
4458.41 21
4458.57 28
4458.72 35
4458.87 43
4459.02 50
4459.18 54
4459.33 55
4459.48 54
4459.64 50
4459.79 45
4459.94 39
4460.10 35
4460.25 33
4460.40 32
4460.56 33
4460.71 35
4460.86 39
4461.02 42
4461.17 44
4461.32 46
4461.48 47
4461.63 48
4461.78 49
4461.93 49
4462.09 50
4462.24 52
4462.39 54
4462.55 56
4462.70 58
4462.85 59
4463.01 59
4463.16 58
4463.31 57
4463.47 54
4463.62 52
4463.77 51
4463.93 50
4464.08 50
4464.23 51
4464.39 53
4464.54 54
4464.69 56
4464.85 56
4465.00 56
4465.15 55
4465.31 53
4465.46 51
4465.61 48
4465.76 46
4465.92 44
4466.07 43
4466.22 42
4466.38 41
4466.53 41
4466.68 40
4466.84 41
4466.99 42
4467.14 44
4467.30 46
4467.45 49
4467.60 51
4467.76 52
4467.91 53
4468.06 52
4468.22 50
4468.37 47
4468.52 43
4468.68 40
4468.83 37
4468.98 35
4469.14 34
4469.29 35
4469.44 36
4469.60 38
4469.75 41
4469.90 44
4470.06 47
4470.21 49
4470.36 51
4470.52 51
4470.67 49
4470.82 46
4470.98 41
4471.13 35
4471.28 27
4471.44 20
4471.59 12
4471.74 5
4471.90 0
4472.05 0
4472.20 0
4472.36 0
4472.51 0
4472.66 4
4472.82 10
4472.97 17
4473.12 23
4473.28 28
4473.43 31
4473.58 34
4473.74 37
4473.89 39
4474.04 40
4474.20 41
4474.35 42
4474.50 43
4474.66 43
4474.81 42
4474.96 42
4475.12 41
4475.27 40
4475.42 39
4475.58 37
4475.73 35
4475.89 33
4476.04 31
4476.19 30
4476.35 28
4476.50 28
4476.65 28
4476.81 30
4476.96 32
4477.11 34
4477.27 37
4477.42 40
4477.57 42
4477.73 45
4477.88 46
4478.03 46
4478.19 45
4478.34 43
4478.49 39
4478.65 34
4478.80 28
4478.95 21
4479.11 15
4479.26 8
4479.41 2
4479.57 0
4479.72 0
4479.88 0
4480.03 0
4480.18 0
4480.34 0
4480.49 2
4480.64 5
4480.80 8
4480.95 8
4481.10 7
4481.26 5
4481.41 2
4481.56 0
4481.72 0
4481.87 0
4482.02 0
4482.18 0
4482.33 0
4482.48 1
4482.64 3
4482.79 4
4482.95 5
4483.10 5
4483.25 4
4483.41 3
4483.56 2
4483.71 2
4483.87 4
4484.02 6
4484.17 10
4484.33 15
4484.48 21
4484.63 25
4484.79 28
4484.94 30
4485.10 29
4485.25 28
4485.40 25
4485.56 22
4485.71 19
4485.86 16
4486.02 14
4486.17 13
4486.32 14
4486.48 16
4486.63 20
4486.78 25
4486.94 31
4487.09 38
4487.25 45
4487.40 51
4487.55 57
4487.71 62
4487.86 66
4488.01 69
4488.17 73
4488.32 76
4488.47 80
4488.63 83
4488.78 86
4488.94 88
4489.09 89
4489.24 87
4489.40 85
4489.55 82
4489.70 78
4489.86 76
4490.01 74
4490.16 74
4490.32 75
4490.47 77
4490.63 80
4490.78 84
4490.93 88
4491.09 93
4491.24 97
4491.39 101
4491.55 103
4491.70 104
4491.86 103
4492.01 100
4492.16 97
4492.32 93
4492.47 90
4492.62 87
4492.78 83
4492.93 80
4493.08 75
4493.24 69
4493.39 63
4493.55 56
4493.70 50
4493.85 46
4494.01 44
4494.16 45
4494.31 48
4494.47 52
4494.62 57
4494.78 61
4494.93 63
4495.08 64
4495.24 64
4495.39 63
4495.54 61
4495.70 59
4495.85 57
4496.01 54
4496.16 51
4496.31 48
4496.47 44
4496.62 40
4496.77 36
4496.93 33
4497.08 31
4497.24 29
4497.39 28
4497.54 28
4497.70 28
4497.85 28
4498.01 27
4498.16 26
4498.31 26
4498.47 25
4498.62 25
4498.77 27
4498.93 29
4499.08 33
4499.24 37
4499.39 42
4499.54 46
4499.70 50
4499.85 54
4500.00 57
4500.16 58
4500.31 58
4500.47 57
4500.62 55
4500.77 54
4500.93 53
4501.08 54
4501.24 55
4501.39 56
4501.54 56
4501.70 55
4501.85 53
4502.01 51
4502.16 49
4502.31 48
4502.47 50
4502.62 53
4502.77 59
4502.93 66
4503.08 72
4503.24 78
4503.39 82
4503.54 87
4503.70 90
4503.85 94
4504.01 97
4504.16 100
4504.31 102
4504.47 103
4504.62 102
4504.78 100
4504.93 98
4505.08 95
4505.24 92
4505.39 89
4505.54 88
4505.70 87
4505.85 87
4506.01 88
4506.16 89
4506.31 92
4506.47 95
4506.62 98
4506.78 100
4506.93 102
4507.08 102
4507.24 101
4507.39 99
4507.55 97
4507.70 95
4507.85 93
4508.01 91
4508.16 89
4508.32 85
4508.47 81
4508.62 76
4508.78 70
4508.93 64
4509.09 60
4509.24 57
4509.39 54
4509.55 53
4509.70 54
4509.86 54
4510.01 56
4510.16 58
4510.32 62
4510.47 65
4510.63 70
4510.78 75
4510.93 81
4511.09 87
4511.24 92
4511.40 98
4511.55 103
4511.70 108
4511.86 113
4512.01 118
4512.17 122
4512.32 126
4512.47 128
4512.63 129
4512.78 128
4512.94 126
4513.09 123
4513.24 121
4513.40 119
4513.55 120
4513.71 123
4513.86 127
4514.01 131
4514.17 135
4514.32 137
4514.48 138
4514.63 138
4514.79 137
4514.94 136
4515.09 135
4515.25 135
4515.40 134
4515.56 133
4515.71 131
4515.86 129
4516.02 126
4516.17 124
4516.33 123
4516.48 122
4516.63 122
4516.79 122
4516.94 122
4517.10 120
4517.25 117
4517.41 113
4517.56 109
4517.71 104
4517.87 99
4518.02 94
4518.18 91
4518.33 89
4518.48 88
4518.64 89
4518.79 92
4518.95 96
4519.10 100
4519.25 105
4519.41 108
4519.56 110
4519.72 110
4519.87 109
4520.03 106
4520.18 101
4520.33 95
4520.49 89
4520.64 82
4520.80 76
4520.95 70
4521.11 67
4521.26 65
4521.41 64
4521.57 65
4521.72 65
4521.88 64
4522.03 62
4522.18 58
4522.34 52
4522.49 46
4522.65 40
4522.80 33
4522.96 28
4523.11 24
4523.26 22
4523.42 21
4523.57 21
4523.73 23
4523.88 24
4524.04 27
4524.19 28
4524.34 30
4524.50 30
4524.65 29
4524.81 28
4524.96 25
4525.12 21
4525.27 18
4525.42 15
4525.58 12
4525.73 11
4525.89 11
4526.04 12
4526.20 13
4526.35 15
4526.50 17
4526.66 20
4526.81 24
4526.97 28
4527.12 33
4527.28 38
4527.43 42
4527.58 46
4527.74 47
4527.89 46
4528.05 43
4528.20 40
4528.36 36
4528.51 33
4528.66 30
4528.82 27
4528.97 25
4529.13 23
4529.28 21
4529.44 19
4529.59 18
4529.74 18
4529.90 19
4530.05 21
4530.21 23
4530.36 26
4530.52 28
4530.67 29
4530.82 30
4530.98 30
4531.13 31
4531.29 33
4531.44 36
4531.60 42
4531.75 49
4531.91 58
4532.06 68
4532.21 78
4532.37 87
4532.52 94
4532.68 99
4532.83 100
4532.99 99
4533.14 95
4533.29 89
4533.45 82
4533.60 75
4533.76 69
4533.91 63
4534.07 59
4534.22 55
4534.38 51
4534.53 48
4534.68 45
4534.84 42
4534.99 40
4535.15 37
4535.30 34
4535.46 31
4535.61 28
4535.77 25
4535.92 22
4536.07 20
4536.23 18
4536.38 18
4536.54 20
4536.69 23
4536.85 26
4537.00 30
4537.16 33
4537.31 35
4537.46 35
4537.62 34
4537.77 32
4537.93 30
4538.08 28
4538.24 27
4538.39 28
4538.55 29
4538.70 31
4538.86 34
4539.01 36
4539.16 38
4539.32 40
4539.47 41
4539.63 41
4539.78 41
4539.94 41
4540.09 42
4540.25 45
4540.40 49
4540.55 53
4540.71 58
4540.86 63
4541.02 67
4541.17 70
4541.33 72
4541.48 74
4541.64 75
4541.79 76
4541.95 76
4542.10 75
4542.25 74
4542.41 71
4542.56 67
4542.72 64
4542.87 60
4543.03 57
4543.18 55
4543.34 54
4543.49 53
4543.65 52
4543.80 50
4543.95 49
4544.11 47
4544.26 45
4544.42 44
4544.57 44
4544.73 45
4544.88 48
4545.04 52
4545.19 57
4545.35 63
4545.50 67
4545.66 69
4545.81 69
4545.96 67
4546.12 62
4546.27 55
4546.43 48
4546.58 42
4546.74 36
4546.89 32
4547.05 29
4547.20 27
4547.36 26
4547.51 24
4547.67 23
4547.82 21
4547.98 19
4548.13 17
4548.28 15
4548.44 12
4548.59 9
4548.75 6
4548.90 3
4549.06 1
4549.21 0
4549.37 1
4549.52 3
4549.68 5
4549.83 7
4549.99 9
4550.14 9
4550.30 8
4550.45 5
4550.60 1
4550.76 0
4550.91 0
4551.07 0
4551.22 0
4551.38 0
4551.53 0
4551.69 1
4551.84 8
4552.00 14
4552.15 18
4552.31 21
4552.46 20
4552.62 17
4552.77 14
4552.93 10
4553.08 6
4553.23 4
4553.39 3
4553.54 3
4553.70 4
4553.85 6
4554.01 9
4554.16 12
4554.32 17
4554.47 22
4554.63 26
4554.78 31
4554.94 34
4555.09 36
4555.25 37
4555.40 36
4555.56 34
4555.71 31
4555.87 28
4556.02 23
4556.18 19
4556.33 16
4556.49 13
4556.64 11
4556.79 10
4556.95 10
4557.10 11
4557.26 14
4557.41 19
4557.57 26
4557.72 34
4557.88 44
4558.03 53
4558.19 61
4558.34 68
4558.50 72
4558.65 74
4558.81 73
4558.96 68
4559.12 61
4559.27 52
4559.43 42
4559.58 32
4559.74 24
4559.89 18
4560.05 15
4560.20 15
4560.36 17
4560.51 21
4560.67 24
4560.82 28
4560.98 31
4561.13 33
4561.29 35
4561.44 36
4561.59 38
4561.75 40
4561.90 42
4562.06 43
4562.21 45
4562.37 46
4562.52 46
4562.68 46
4562.83 45
4562.99 43
4563.14 41
4563.30 39
4563.45 37
4563.61 36
4563.76 36
4563.92 37
4564.07 38
4564.23 39
4564.38 40
4564.54 39
4564.69 36
4564.85 31
4565.00 25
4565.16 17
4565.31 8
4565.47 0
4565.62 0
4565.78 0
4565.93 0
4566.09 0
4566.24 0
4566.40 0
4566.55 0
4566.71 0
4566.86 5
4567.02 12
4567.17 17
4567.33 22
4567.48 25
4567.64 27
4567.79 26
4567.95 24
4568.10 21
4568.26 17
4568.41 13
4568.57 10
4568.72 8
4568.88 9
4569.03 11
4569.19 16
4569.34 22
4569.50 28
4569.65 33
4569.81 38
4569.96 40
4570.12 42
4570.27 41
4570.43 40
4570.58 39
4570.74 37
4570.89 34
4571.05 31
4571.20 28
4571.36 25
4571.51 23
4571.67 23
4571.82 25
4571.98 29
4572.13 36
4572.29 44
4572.44 52
4572.60 60
4572.75 66
4572.91 70
4573.06 71
4573.22 71
4573.37 69
4573.53 66
4573.68 62
4573.84 60
4573.99 57
4574.15 56
4574.30 56
4574.46 56
4574.61 56
4574.77 57
4574.92 58
4575.08 59
4575.23 59
4575.39 60
4575.55 61
4575.70 62
4575.86 63
4576.01 64
4576.17 66
4576.32 68
4576.48 70
4576.63 72
4576.79 74
4576.94 75
4577.10 77
4577.25 78
4577.41 80
4577.56 82
4577.72 82
4577.87 82
4578.03 81
4578.18 79
4578.34 78
4578.49 77
4578.65 78
4578.80 80
4578.96 82
4579.11 84
4579.27 86
4579.42 85
4579.58 84
4579.73 80
4579.89 77
4580.04 73
4580.20 71
4580.36 70
4580.51 71
4580.67 73
4580.82 75
4580.98 76
4581.13 77
4581.29 75
4581.44 72
4581.60 66
4581.75 58
4581.91 49
4582.06 39
4582.22 29
4582.37 20
4582.53 12
4582.68 6
4582.84 2
4582.99 0
4583.15 0
4583.30 0
4583.46 0
4583.62 2
4583.77 5
4583.93 9
4584.08 14
4584.24 20
4584.39 26
4584.55 32
4584.70 36
4584.86 38
4585.01 38
4585.17 36
4585.32 33
4585.48 30
4585.63 28
4585.79 27
4585.94 26
4586.10 26
4586.25 27
4586.41 28
4586.57 28
4586.72 30
4586.88 32
4587.03 35
4587.19 39
4587.34 44
4587.50 50
4587.65 56
4587.81 61
4587.96 65
4588.12 67
4588.27 67
4588.43 66
4588.58 64
4588.74 61
4588.90 58
4589.05 55
4589.21 54
4589.36 53
4589.52 52
4589.67 53
4589.83 54
4589.98 56
4590.14 59
4590.29 63
4590.45 68
4590.60 74
4590.76 80
4590.92 85
4591.07 89
4591.23 92
4591.38 94
4591.54 95
4591.69 95
4591.85 95
4592.00 94
4592.16 94
4592.31 95
4592.47 97
4592.62 99
4592.78 102
4592.94 105
4593.09 108
4593.25 109
4593.40 109
4593.56 107
4593.71 104
4593.87 98
4594.02 93
4594.18 86
4594.33 80
4594.49 74
4594.65 68
4594.80 64
4594.96 60
4595.11 57
4595.27 56
4595.42 57
4595.58 59
4595.73 63
4595.89 68
4596.04 73
4596.20 76
4596.36 79
4596.51 81
4596.67 81
4596.82 82
4596.98 81
4597.13 81
4597.29 80
4597.44 80
4597.60 79
4597.75 78
4597.91 77
4598.07 77
4598.22 78
4598.38 78
4598.53 79
4598.69 79
4598.84 79
4599.00 78
4599.15 76
4599.31 72
4599.47 68
4599.62 63
4599.78 57
4599.93 51
4600.09 46
4600.24 42
4600.40 39
4600.55 36
4600.71 35
4600.87 35
4601.02 35
4601.18 35
4601.33 36
4601.49 36
4601.64 35
4601.80 35
4601.95 36
4602.11 38
4602.27 42
4602.42 47
4602.58 54
4602.73 62
4602.89 70
4603.04 77
4603.20 83
4603.35 86
4603.51 88
4603.67 88
4603.82 86
4603.98 82
4604.13 78
4604.29 73
4604.44 67
4604.60 63
4604.75 60
4604.91 59
4605.07 59
4605.22 60
4605.38 61
4605.53 61
4605.69 60
4605.84 57
4606.00 54
4606.16 50
4606.31 47
4606.47 44
4606.62 43
4606.78 43
4606.93 44
4607.09 45
4607.24 47
4607.40 49
4607.56 51
4607.71 51
4607.87 51
4608.02 50
4608.18 48
4608.33 48
4608.49 48
4608.65 49
4608.80 53
4608.96 57
4609.11 63
4609.27 68
4609.42 72
4609.58 74
4609.74 74
4609.89 73
4610.05 70
4610.20 67
4610.36 64
4610.51 61
4610.67 61
4610.83 62
4610.98 64
4611.14 68
4611.29 72
4611.45 74
4611.60 75
4611.76 72
4611.92 68
4612.07 62
4612.23 56
4612.38 52
4612.54 49
4612.69 49
4612.85 49
4613.01 51
4613.16 53
4613.32 53
4613.47 54
4613.63 53
4613.78 53
4613.94 54
4614.10 56
4614.25 58
4614.41 61
4614.56 65
4614.72 70
4614.88 74
4615.03 78
4615.19 81
4615.34 85
4615.50 87
4615.65 90
4615.81 91
4615.97 93
4616.12 93
4616.28 93
4616.43 92
4616.59 91
4616.75 89
4616.90 86
4617.06 84
4617.21 83
4617.37 83
4617.52 85
4617.68 88
4617.84 93
4617.99 100
4618.15 107
4618.30 114
4618.46 122
4618.62 130
4618.77 137
4618.93 143
4619.08 149
4619.24 154
4619.39 157
4619.55 161
4619.71 164
4619.86 168
4620.02 173
4620.17 179
4620.33 186
4620.49 192
4620.64 196
4620.80 197
4620.95 195
4621.11 190
4621.26 182
4621.42 173
4621.58 165
4621.73 158
4621.89 155
4622.04 154
4622.20 154
4622.36 156
4622.51 158
4622.67 159
4622.82 159
4622.98 160
4623.14 160
4623.29 161
4623.45 164
4623.60 166
4623.76 168
4623.92 170
4624.07 170
4624.23 170
4624.38 168
4624.54 167
4624.70 165
4624.85 162
4625.01 159
4625.16 155
4625.32 150
4625.48 144
4625.63 137
4625.79 129
4625.94 122
4626.10 115
4626.25 109
4626.41 103
4626.57 99
4626.72 96
4626.88 95
4627.03 96
4627.19 99
4627.35 103
4627.50 107
4627.66 113
4627.81 118
4627.97 123
4628.13 128
4628.28 133
4628.44 137
4628.59 143
4628.75 148
4628.91 154
4629.06 159
4629.22 165
4629.38 170
4629.53 175
4629.69 179
4629.84 184
4630.00 190
4630.16 196
4630.31 205
4630.47 215
4630.62 227
4630.78 241
4630.94 256
4631.09 272
4631.25 289
4631.40 306
4631.56 324
4631.72 342
4631.87 363
4632.03 385
4632.18 408
4632.34 432
4632.50 457
4632.65 480
4632.81 503
4632.96 526
4633.12 548
4633.28 570
4633.43 594
4633.59 619
4633.75 646
4633.90 676
4634.06 710
4634.21 747
4634.37 787
4634.53 829
4634.68 874
4634.84 920
4634.99 966
4635.15 1011
4635.31 1056
4635.46 1100
4635.62 1143
4635.77 1184
4635.93 1223
4636.09 1258
4636.24 1290
4636.40 1318
4636.56 1342
4636.71 1364
4636.87 1383
4637.02 1400
4637.18 1413
4637.34 1423
4637.49 1427
4637.65 1425
4637.80 1417
4637.96 1402
4638.12 1383
4638.27 1359
4638.43 1332
4638.59 1303
4638.74 1270
4638.90 1236
4639.05 1200
4639.21 1162
4639.37 1123
4639.52 1084
4639.68 1047
4639.84 1010
4639.99 976
4640.15 943
4640.30 910
4640.46 879
4640.62 847
4640.77 815
4640.93 784
4641.08 754
4641.24 726
4641.40 700
4641.55 678
4641.71 658
4641.87 640
4642.02 623
4642.18 605
4642.33 588
4642.49 569
4642.65 548
4642.80 526
4642.96 503
4643.12 480
4643.27 456
4643.43 433
4643.58 412
4643.74 394
4643.90 378
4644.05 365
4644.21 354
4644.37 344
4644.52 336
4644.68 327
4644.84 319
4644.99 311
4645.15 302
4645.30 293
4645.46 283
4645.62 273
4645.77 261
4645.93 250
4646.09 238
4646.24 226
4646.40 215
4646.55 205
4646.71 195
4646.87 186
4647.02 177
4647.18 169
4647.34 160
4647.49 151
4647.65 142
4647.81 134
4647.96 126
4648.12 119
4648.27 113
4648.43 109
4648.59 107
4648.74 109
4648.90 112
4649.06 118
4649.21 124
4649.37 130
4649.53 134
4649.68 136
4649.84 134
4649.99 130
4650.15 123
4650.31 115
4650.46 107
4650.62 99
4650.78 92
4650.93 86
4651.09 80
4651.25 76
4651.40 72
4651.56 68
4651.71 64
4651.87 60
4652.03 57
4652.18 54
4652.34 52
4652.50 50
4652.65 48
4652.81 47
4652.97 46
4653.12 45
4653.28 45
4653.44 44
4653.59 44
4653.75 43
4653.90 41
4654.06 40
4654.22 39
4654.37 39
4654.53 39
4654.69 40
4654.84 42
4655.00 44
4655.16 47
4655.31 50
4655.47 54
4655.63 57
4655.78 59
4655.94 61
4656.10 61
4656.25 60
4656.41 57
4656.56 54
4656.72 51
4656.88 48
4657.03 46
4657.19 45
4657.35 45
4657.50 45
4657.66 44
4657.82 42
4657.97 40
4658.13 37
4658.29 35
4658.44 33
4658.60 33
4658.76 34
4658.91 36
4659.07 38
4659.23 41
4659.38 44
4659.54 46
4659.69 48
4659.85 50
4660.01 53
4660.16 56
4660.32 58
4660.48 60
4660.63 59
4660.79 57
4660.95 52
4661.10 45
4661.26 38
4661.42 31
4661.57 26
4661.73 24
4661.89 25
4662.04 28
4662.20 32
4662.36 36
4662.51 39
4662.67 41
4662.83 42
4662.98 43
4663.14 44
4663.30 47
4663.45 52
4663.61 58
4663.77 64
4663.92 68
4664.08 71
4664.24 72
4664.39 71
4664.55 70
4664.71 68
4664.86 67
4665.02 66
4665.18 67
4665.33 68
4665.49 68
4665.65 67
4665.80 65
4665.96 62
4666.12 58
4666.27 53
4666.43 49
4666.59 46
4666.74 45
4666.90 47
4667.06 50
4667.21 55
4667.37 61
4667.53 68
4667.68 74
4667.84 79
4668.00 83
4668.15 86
4668.31 86
4668.47 85
4668.62 83
4668.78 79
4668.94 75
4669.09 70
4669.25 65
4669.41 60
4669.56 55
4669.72 51
4669.88 47
4670.03 44
4670.19 40
4670.35 37
4670.50 34
4670.66 31
4670.82 27
4670.97 24
4671.13 20
4671.29 15
4671.44 9
4671.60 3
4671.76 0
4671.91 0
4672.07 0
4672.23 0
4672.38 0
4672.54 0
4672.70 0
4672.85 0
4673.01 5
4673.17 14
4673.32 24
4673.48 32
4673.64 38
4673.79 42
4673.95 43
4674.11 42
4674.26 39
4674.42 35
4674.58 32
4674.74 29
4674.89 27
4675.05 27
4675.21 29
4675.36 32
4675.52 37
4675.68 43
4675.83 48
4675.99 53
4676.15 56
4676.30 56
4676.46 53
4676.62 48
4676.77 40
4676.93 32
4677.09 24
4677.24 18
4677.40 15
4677.56 14
4677.71 14
4677.87 16
4678.03 18
4678.19 18
4678.34 18
4678.50 16
4678.66 13
4678.81 11
4678.97 9
4679.13 8
4679.28 8
4679.44 9
4679.60 10
4679.75 11
4679.91 11
4680.07 11
4680.22 10
4680.38 10
4680.54 9
4680.70 8
4680.85 6
4681.01 4
4681.17 2
4681.32 0
4681.48 0
4681.64 0
4681.79 0
4681.95 0
4682.11 3
4682.26 7
4682.42 11
4682.58 14
4682.74 16
4682.89 16
4683.05 15
4683.21 13
4683.36 13
4683.52 13
4683.68 14
4683.83 15
4683.99 16
4684.15 14
4684.30 12
4684.46 7
4684.62 3
4684.78 0
4684.93 0
4685.09 0
4685.25 0
4685.40 1
4685.56 6
4685.72 11
4685.87 15
4686.03 18
4686.19 20
4686.35 20
4686.50 21
4686.66 21
4686.82 23
4686.97 26
4687.13 31
4687.29 37
4687.44 44
4687.60 52
4687.76 60
4687.92 68
4688.07 74
4688.23 78
4688.39 80
4688.54 80
4688.70 79
4688.86 78
4689.01 78
4689.17 78
4689.33 78
4689.49 78
4689.64 77
4689.80 74
4689.96 70
4690.11 65
4690.27 58
4690.43 52
4690.59 45
4690.74 39
4690.90 34
4691.06 30
4691.21 26
4691.37 22
4691.53 18
4691.68 15
4691.84 12
4692.00 10
4692.16 8
4692.31 6
4692.47 4
4692.63 3
4692.78 2
4692.94 1
4693.10 2
4693.26 3
4693.41 6
4693.57 9
4693.73 13
4693.88 16
4694.04 19
4694.20 22
4694.36 23
4694.51 24
4694.67 25
4694.83 26
4694.98 27
4695.14 27
4695.30 28
4695.46 28
4695.61 27
4695.77 27
4695.93 26
4696.08 26
4696.24 26
4696.40 26
4696.56 27
4696.71 29
4696.87 31
4697.03 33
4697.18 37
4697.34 41
4697.50 46
4697.66 50
4697.81 54
4697.97 57
4698.13 57
4698.28 56
4698.44 52
4698.60 48
4698.76 44
4698.91 40
4699.07 37
4699.23 35
4699.38 32
4699.54 30
4699.70 28
4699.86 26
4700.01 24
4700.17 23
4700.33 23
4700.49 24
4700.64 26
4700.80 28
4700.96 30
4701.11 32
4701.27 34
4701.43 35
4701.59 37
4701.74 40
4701.90 43
4702.06 45
4702.21 48
4702.37 49
4702.53 49
4702.69 48
4702.84 47
4703.00 45
4703.16 45
4703.32 45
4703.47 47
4703.63 49
4703.79 50
4703.94 51
4704.10 50
4704.26 48
4704.42 45
4704.57 43
4704.73 41
4704.89 39
4705.05 39
4705.20 39
4705.36 38
4705.52 37
4705.68 36
4705.83 36
4705.99 36
4706.15 37
4706.30 40
4706.46 44
4706.62 47
4706.78 50
4706.93 51
4707.09 51
4707.25 48
4707.41 45
4707.56 40
4707.72 36
4707.88 33
4708.04 31
4708.19 30
4708.35 31
4708.51 33
4708.66 37
4708.82 40
4708.98 43
4709.14 45
4709.29 45
4709.45 44
4709.61 42
4709.77 38
4709.92 34
4710.08 29
4710.24 26
4710.40 23
4710.55 21
4710.71 21
4710.87 22
4711.03 24
4711.18 27
4711.34 31
4711.50 35
4711.65 40
4711.81 43
4711.97 46
4712.13 48
4712.28 49
4712.44 48
4712.60 46
4712.76 43
4712.91 40
4713.07 36
4713.23 32
4713.39 28
4713.54 24
4713.70 21
4713.86 18
4714.02 14
4714.17 11
4714.33 7
4714.49 4
4714.65 3
4714.80 2
4714.96 3
4715.12 6
4715.28 9
4715.43 13
4715.59 17
4715.75 20
4715.91 24
4716.06 27
4716.22 30
4716.38 32
4716.54 35
4716.69 36
4716.85 38
4717.01 38
4717.17 36
4717.32 34
4717.48 31
4717.64 28
4717.80 25
4717.95 23
4718.11 22
4718.27 22
4718.43 22
4718.58 22
4718.74 21
4718.90 20
4719.06 18
4719.21 15
4719.37 12
4719.53 9
4719.69 5
4719.84 3
4720.00 2
4720.16 2
4720.32 2
4720.47 2
4720.63 2
4720.79 1
4720.95 0
4721.10 0
4721.26 0
4721.42 0
4721.58 0
4721.73 0
4721.89 4
4722.05 10
4722.21 18
4722.37 25
4722.52 31
4722.68 37
4722.84 42
4723.00 45
4723.15 48
4723.31 49
4723.47 50
4723.63 49
4723.78 46
4723.94 43
4724.10 39
4724.26 35
4724.41 31
4724.57 28
4724.73 26
4724.89 26
4725.04 26
4725.20 28
4725.36 30
4725.52 33
4725.68 36
4725.83 39
4725.99 42
4726.15 45
4726.31 48
4726.46 52
4726.62 55
4726.78 58
4726.94 60
4727.09 61
4727.25 61
4727.41 60
4727.57 59
4727.72 59
4727.88 58
4728.04 58
4728.20 58
4728.36 57
4728.51 55
4728.67 52
4728.83 48
4728.99 43
4729.14 39
4729.30 36
4729.46 35
4729.62 37
4729.77 41
4729.93 46
4730.09 51
4730.25 56
4730.41 58
4730.56 60
4730.72 61
4730.88 61
4731.04 63
4731.19 66
4731.35 69
4731.51 72
4731.67 74
4731.83 74
4731.98 71
4732.14 67
4732.30 61
4732.46 54
4732.61 49
4732.77 44
4732.93 42
4733.09 42
4733.25 43
4733.40 46
4733.56 49
4733.72 54
4733.88 58
4734.03 62
4734.19 66
4734.35 69
4734.51 71
4734.67 72
4734.82 73
4734.98 72
4735.14 72
4735.30 72
4735.45 71
4735.61 71
4735.77 70
4735.93 69
4736.09 68
4736.24 66
4736.40 63
4736.56 61
4736.72 59
4736.87 57
4737.03 56
4737.19 55
4737.35 54
4737.51 53
4737.66 51
4737.82 50
4737.98 48
4738.14 46
4738.30 44
4738.45 40
4738.61 37
4738.77 34
4738.93 32
4739.08 31
4739.24 33
4739.40 36
4739.56 40
4739.72 45
4739.87 49
4740.03 52
4740.19 53
4740.35 54
4740.51 54
4740.66 55
4740.82 58
4740.98 62
4741.14 66
4741.30 71
4741.45 76
4741.61 80
4741.77 84
4741.93 87
4742.08 90
4742.24 93
4742.40 97
4742.56 100
4742.72 103
4742.87 104
4743.03 105
4743.19 104
4743.35 101
4743.51 97
4743.66 93
4743.82 87
4743.98 82
4744.14 76
4744.30 72
4744.45 69
4744.61 67
4744.77 68
4744.93 71
4745.09 76
4745.24 82
4745.40 89
4745.56 95
4745.72 99
4745.88 100
4746.03 98
4746.19 94
4746.35 88
4746.51 80
4746.67 72
4746.82 65
4746.98 60
4747.14 56
4747.30 53
4747.46 51
4747.61 49
4747.77 46
4747.93 43
4748.09 41
4748.25 38
4748.40 37
4748.56 39
4748.72 43
4748.88 50
4749.04 58
4749.19 67
4749.35 76
4749.51 84
4749.67 90
4749.83 94
4749.98 96
4750.14 97
4750.30 98
4750.46 98
4750.62 98
4750.77 98
4750.93 98
4751.09 97
4751.25 97
4751.41 97
4751.56 97
4751.72 97
4751.88 98
4752.04 100
4752.20 102
4752.36 105
4752.51 106
4752.67 107
4752.83 106
4752.99 103
4753.15 99
4753.30 93
4753.46 87
4753.62 81
4753.78 77
4753.94 74
4754.09 75
4754.25 78
4754.41 84
4754.57 90
4754.73 97
4754.89 103
4755.04 106
4755.20 106
4755.36 105
4755.52 101
4755.68 96
4755.83 91
4755.99 87
4756.15 83
4756.31 80
4756.47 79
4756.62 78
4756.78 78
4756.94 80
4757.10 82
4757.26 84
4757.42 86
4757.57 86
4757.73 85
4757.89 82
4758.05 77
4758.21 70
4758.36 62
4758.52 55
4758.68 48
4758.84 42
4759.00 37
4759.16 35
4759.31 34
4759.47 36
4759.63 39
4759.79 43
4759.95 47
4760.11 50
4760.26 53
4760.42 54
4760.58 54
4760.74 54
4760.90 54
4761.05 55
4761.21 57
4761.37 61
4761.53 67
4761.69 72
4761.85 78
4762.00 83
4762.16 86
4762.32 88
4762.48 87
4762.64 86
4762.80 84
4762.95 83
4763.11 81
4763.27 81
4763.43 81
4763.59 81
4763.74 81
4763.90 82
4764.06 83
4764.22 85
4764.38 88
4764.54 92
4764.69 96
4764.85 100
4765.01 103
4765.17 106
4765.33 107
4765.49 107
4765.64 107
4765.80 106
4765.96 104
4766.12 102
4766.28 99
4766.44 96
4766.59 92
4766.75 87
4766.91 83
4767.07 79
4767.23 77
4767.39 77
4767.54 79
4767.70 83
4767.86 88
4768.02 94
4768.18 101
4768.34 106
4768.49 110
4768.65 111
4768.81 111
4768.97 108
4769.13 105
4769.29 101
4769.44 98
4769.60 96
4769.76 97
4769.92 99
4770.08 103
4770.24 107
4770.39 112
4770.55 117
4770.71 122
4770.87 126
4771.03 129
4771.19 132
4771.35 134
4771.50 134
4771.66 133
4771.82 131
4771.98 128
4772.14 124
4772.30 120
4772.45 114
4772.61 108
4772.77 102
4772.93 96
4773.09 91
4773.25 87
4773.40 85
4773.56 85
4773.72 85
4773.88 86
4774.04 86
4774.20 84
4774.36 81
4774.51 76
4774.67 72
4774.83 69
4774.99 69
4775.15 70
4775.31 73
4775.46 76
4775.62 78
4775.78 78
4775.94 76
4776.10 71
4776.26 65
4776.42 59
4776.57 55
4776.73 51
4776.89 48
4777.05 45
4777.21 43
4777.37 39
4777.53 36
4777.68 33
4777.84 32
4778.00 34
4778.16 37
4778.32 43
4778.48 49
4778.63 55
4778.79 61
4778.95 65
4779.11 67
4779.27 68
4779.43 68
4779.59 68
4779.74 68
4779.90 69
4780.06 72
4780.22 76
4780.38 81
4780.54 87
4780.70 93
4780.85 98
4781.01 102
4781.17 104
4781.33 103
4781.49 100
4781.65 94
4781.81 88
4781.96 80
4782.12 73
4782.28 67
4782.44 62
4782.60 59
4782.76 57
4782.92 57
4783.07 57
4783.23 57
4783.39 56
4783.55 54
4783.71 51
4783.87 47
4784.03 44
4784.19 44
4784.34 47
4784.50 52
4784.66 61
4784.82 70
4784.98 79
4785.14 86
4785.30 92
4785.45 95
4785.61 96
4785.77 96
4785.93 95
4786.09 95
4786.25 95
4786.41 95
4786.56 96
4786.72 96
4786.88 96
4787.04 97
4787.20 98
4787.36 99
4787.52 101
4787.68 103
4787.83 105
4787.99 108
4788.15 110
4788.31 111
4788.47 111
4788.63 108
4788.79 104
4788.94 98
4789.10 91
4789.26 83
4789.42 76
4789.58 70
4789.74 65
4789.90 62
4790.06 60
4790.21 59
4790.37 59
4790.53 58
4790.69 56
4790.85 53
4791.01 50
4791.17 45
4791.33 41
4791.48 38
4791.64 37
4791.80 37
4791.96 40
4792.12 43
4792.28 47
4792.44 51
4792.60 53
4792.75 55
4792.91 55
4793.07 55
4793.23 54
4793.39 53
4793.55 52
4793.71 51
4793.87 51
4794.02 52
4794.18 53
4794.34 54
4794.50 55
4794.66 55
4794.82 56
4794.98 56
4795.14 55
4795.30 56
4795.45 57
4795.61 60
4795.77 63
4795.93 68
4796.09 72
4796.25 76
4796.41 79
4796.57 81
4796.72 83
4796.88 85
4797.04 86
4797.20 87
4797.36 86
4797.52 85
4797.68 82
4797.84 79
4798.00 75
4798.15 72
4798.31 70
4798.47 68
4798.63 67
4798.79 66
4798.95 63
4799.11 60
4799.27 55
4799.42 50
4799.58 44
4799.74 39
4799.90 36
4800.06 33
4800.22 33
4800.38 33
4800.54 35
4800.70 37
4800.85 39
4801.01 40
4801.17 40
4801.33 39
4801.49 37
4801.65 36
4801.81 35
4801.97 36
4802.13 38
4802.29 43
4802.44 49
4802.60 56
4802.76 63
4802.92 69
4803.08 73
4803.24 75
4803.40 75
4803.56 73
4803.72 69
4803.87 64
4804.03 58
4804.19 51
4804.35 45
4804.51 38
4804.67 32
4804.83 26
4804.99 20
4805.15 15
4805.31 10
4805.46 7
4805.62 5
4805.78 4
4805.94 5
4806.10 7
4806.26 10
4806.42 14
4806.58 17
4806.74 21
4806.89 23
4807.05 25
4807.21 27
4807.37 28
4807.53 28
4807.69 28
4807.85 26
4808.01 23
4808.17 20
4808.33 18
4808.49 16
4808.64 15
4808.80 16
4808.96 18
4809.12 22
4809.28 25
4809.44 28
4809.60 30
4809.76 32
4809.92 34
4810.08 37
4810.23 40
4810.39 45
4810.55 52
4810.71 58
4810.87 65
4811.03 70
4811.19 75
4811.35 79
4811.51 82
4811.67 85
4811.83 87
4811.98 88
4812.14 89
4812.30 87
4812.46 84
4812.62 80
4812.78 75
4812.94 69
4813.10 64
4813.26 59
4813.42 56
4813.58 53
4813.73 51
4813.89 50
4814.05 50
4814.21 51
4814.37 53
4814.53 56
4814.69 59
4814.85 63
4815.01 66
4815.17 70
4815.33 72
4815.48 73
4815.64 73
4815.80 72
4815.96 71
4816.12 68
4816.28 64
4816.44 61
4816.60 57
4816.76 54
4816.92 52
4817.08 50
4817.24 50
4817.39 51
4817.55 52
4817.71 54
4817.87 55
4818.03 56
4818.19 57
4818.35 56
4818.51 54
4818.67 50
4818.83 45
4818.99 38
4819.15 30
4819.30 21
4819.46 13
4819.62 5
4819.78 0
4819.94 0
4820.10 0
4820.26 0
4820.42 0
4820.58 0
4820.74 4
4820.90 9
4821.06 14
4821.22 18
4821.37 22
4821.53 24
4821.69 26
4821.85 27
4822.01 27
4822.17 26
4822.33 26
4822.49 25
4822.65 24
4822.81 22
4822.97 20
4823.13 18
4823.29 16
4823.45 14
4823.60 13
4823.76 13
4823.92 13
4824.08 14
4824.24 14
4824.40 13
4824.56 12
4824.72 11
4824.88 9
4825.04 9
4825.20 9
4825.36 10
4825.52 13
4825.68 15
4825.83 18
4825.99 20
4826.15 20
4826.31 20
4826.47 18
4826.63 16
4826.79 14
4826.95 12
4827.11 10
4827.27 8
4827.43 7
4827.59 5
4827.75 3
4827.91 0
4828.06 0
4828.22 0
4828.38 0
4828.54 0
4828.70 0
4828.86 0
4829.02 0
4829.18 1
4829.34 5
4829.50 10
4829.66 14
4829.82 17
4829.98 20
4830.14 21
4830.30 23
4830.46 23
4830.61 24
4830.77 23
4830.93 22
4831.09 21
4831.25 19
4831.41 18
4831.57 17
4831.73 17
4831.89 18
4832.05 19
4832.21 21
4832.37 23
4832.53 23
4832.69 23
4832.85 22
4833.01 21
4833.17 20
4833.32 19
4833.48 20
4833.64 21
4833.80 24
4833.96 27
4834.12 30
4834.28 34
4834.44 36
4834.60 36
4834.76 36
4834.92 33
4835.08 30
4835.24 26
4835.40 22
4835.56 20
4835.72 18
4835.88 18
4836.04 19
4836.20 21
4836.35 24
4836.51 27
4836.67 30
4836.83 34
4836.99 38
4837.15 42
4837.31 46
4837.47 52
4837.63 57
4837.79 64
4837.95 69
4838.11 75
4838.27 79
4838.43 81
4838.59 81
4838.75 80
4838.91 77
4839.07 73
4839.23 68
4839.39 65
4839.54 62
4839.70 60
4839.86 59
4840.02 59
4840.18 60
4840.34 62
4840.50 64
4840.66 68
4840.82 72
4840.98 76
4841.14 82
4841.30 86
4841.46 91
4841.62 94
4841.78 96
4841.94 97
4842.10 97
4842.26 97
4842.42 98
4842.58 101
4842.74 105
4842.90 110
4843.06 116
4843.21 123
4843.37 129
4843.53 134
4843.69 137
4843.85 138
4844.01 136
4844.17 133
4844.33 128
4844.49 123
4844.65 119
4844.81 115
4844.97 113
4845.13 112
4845.29 112
4845.45 112
4845.61 113
4845.77 113
4845.93 112
4846.09 111
4846.25 108
4846.41 106
4846.57 105
4846.73 105
4846.89 107
4847.05 109
4847.21 113
4847.37 115
4847.53 117
4847.68 116
4847.84 114
4848.00 110
4848.16 104
4848.32 97
4848.48 89
4848.64 82
4848.80 75
4848.96 68
4849.12 63
4849.28 57
4849.44 53
4849.60 49
4849.76 46
4849.92 44
4850.08 43
4850.24 43
4850.40 44
4850.56 45
4850.72 48
4850.88 51
4851.04 55
4851.20 59
4851.36 63
4851.52 67
4851.68 71
4851.84 75
4852.00 79
4852.16 82
4852.32 84
4852.48 85
4852.64 86
4852.80 86
4852.96 85
4853.12 82
4853.27 79
4853.43 76
4853.59 71
4853.75 67
4853.91 62
4854.07 58
4854.23 54
4854.39 50
4854.55 48
4854.71 46
4854.87 47
4855.03 49
4855.19 53
4855.35 57
4855.51 62
4855.67 66
4855.83 69
4855.99 71
4856.15 71
4856.31 70
4856.47 69
4856.63 68
4856.79 68
4856.95 68
4857.11 68
4857.27 67
4857.43 65
4857.59 62
4857.75 57
4857.91 51
4858.07 45
4858.23 39
4858.39 32
4858.55 26
4858.71 21
4858.87 16
4859.03 12
4859.19 9
4859.35 6
4859.51 4
4859.67 1
4859.83 0
4859.99 0
4860.15 0
4860.31 0
4860.47 0
4860.63 0
4860.79 0
4860.95 0
4861.11 3
4861.27 8
4861.43 12
4861.59 16
4861.75 20
4861.91 23
4862.07 27
4862.23 31
4862.39 35
4862.55 38
4862.71 41
4862.87 43
4863.03 43
4863.19 43
4863.35 41
4863.51 40
4863.67 39
4863.82 40
4863.98 42
4864.14 47
4864.30 54
4864.46 62
4864.62 71
4864.78 78
4864.94 84
4865.10 87
4865.26 88
4865.42 86
4865.58 82
4865.74 77
4865.90 72
4866.06 67
4866.22 62
4866.38 57
4866.54 52
4866.70 48
4866.86 43
4867.02 39
4867.18 36
4867.34 35
4867.50 34
4867.66 36
4867.82 39
4867.98 44
4868.14 50
4868.30 57
4868.46 63
4868.62 67
4868.78 70
4868.94 70
4869.10 68
4869.26 65
4869.42 61
4869.58 57
4869.74 55
4869.90 55
4870.06 58
4870.22 62
4870.38 66
4870.54 71
4870.70 75
4870.86 78
4871.02 80
4871.18 80
4871.34 79
4871.50 78
4871.67 77
4871.83 77
4871.99 77
4872.15 80
4872.31 83
4872.47 88
4872.63 93
4872.79 97
4872.95 101
4873.11 103
4873.27 103
4873.43 102
4873.59 99
4873.75 97
4873.91 94
4874.07 92
4874.23 91
4874.39 90
4874.55 89
4874.71 88
4874.87 85
4875.03 82
4875.19 78
4875.35 74
4875.51 71
4875.67 67
4875.83 64
4875.99 60
4876.15 57
4876.31 53
4876.47 48
4876.63 44
4876.79 39
4876.95 35
4877.11 32
4877.27 29
4877.43 28
4877.59 29
4877.75 30
4877.91 34
4878.07 39
4878.23 45
4878.39 52
4878.55 60
4878.71 67
4878.87 73
4879.03 77
4879.19 80
4879.35 80
4879.51 79
4879.67 76
4879.83 73
4879.99 71
4880.15 70
4880.31 70
4880.47 72
4880.63 73
4880.79 75
4880.95 77
4881.11 77
4881.27 77
4881.43 75
4881.59 74
4881.75 72
4881.91 71
4882.07 71
4882.24 71
4882.40 71
4882.56 70
4882.72 69
4882.88 66
4883.04 62
4883.20 58
4883.36 55
4883.52 52
4883.68 51
4883.84 50
4884.00 51
4884.16 51
4884.32 52
4884.48 53
4884.64 54
4884.80 54
4884.96 54
4885.12 55
4885.28 57
4885.44 59
4885.60 64
4885.76 69
4885.92 76
4886.08 82
4886.24 88
4886.40 92
4886.56 95
4886.72 97
4886.88 97
4887.04 97
4887.20 98
4887.36 101
4887.52 107
4887.68 113
4887.85 120
4888.01 127
4888.17 131
4888.33 134
4888.49 134
4888.65 131
4888.81 128
4888.97 123
4889.13 119
4889.29 115
4889.45 111
4889.61 109
4889.77 107
4889.93 107
4890.09 108
4890.25 110
4890.41 114
4890.57 118
4890.73 122
4890.89 125
4891.05 126
4891.21 125
4891.37 123
4891.53 120
4891.69 117
4891.85 114
4892.01 112
4892.18 112
4892.34 112
4892.50 112
4892.66 112
4892.82 112
4892.98 113
4893.14 115
4893.30 117
4893.46 120
4893.62 122
4893.78 124
4893.94 123
4894.10 120
4894.26 114
4894.42 105
4894.58 94
4894.74 82
4894.90 71
4895.06 60
4895.22 52
4895.38 46
4895.54 43
4895.70 42
4895.87 45
4896.03 49
4896.19 54
4896.35 60
4896.51 66
4896.67 70
4896.83 74
4896.99 77
4897.15 79
4897.31 82
4897.47 83
4897.63 85
4897.79 85
4897.95 84
4898.11 80
4898.27 75
4898.43 67
4898.59 60
4898.75 52
4898.91 46
4899.07 41
4899.24 37
4899.40 36
4899.56 35
4899.72 35
4899.88 36
4900.04 37
4900.20 37
4900.36 37
4900.52 37
4900.68 36
4900.84 36
4901.00 35
4901.16 36
4901.32 39
4901.48 43
4901.64 48
4901.80 54
4901.96 59
4902.13 62
4902.29 64
4902.45 64
4902.61 63
4902.77 61
4902.93 60
4903.09 59
4903.25 59
4903.41 60
4903.57 60
4903.73 61
4903.89 63
4904.05 65
4904.21 68
4904.37 72
4904.53 77
4904.69 82
4904.86 87
4905.02 91
4905.18 94
4905.34 95
4905.50 94
4905.66 92
4905.82 88
4905.98 83
4906.14 78
4906.30 74
4906.46 69
4906.62 65
4906.78 62
4906.94 58
4907.10 54
4907.26 51
4907.43 48
4907.59 46
4907.75 45
4907.91 44
4908.07 44
4908.23 44
4908.39 44
4908.55 45
4908.71 45
4908.87 47
4909.03 48
4909.19 50
4909.35 52
4909.51 53
4909.67 53
4909.84 53
4910.00 51
4910.16 50
4910.32 49
4910.48 49
4910.64 51
4910.80 55
4910.96 60
4911.12 64
4911.28 68
4911.44 71
4911.60 71
4911.76 70
4911.92 68
4912.09 65
4912.25 64
4912.41 63
4912.57 63
4912.73 64
4912.89 65
4913.05 66
4913.21 67
4913.37 68
4913.53 69
4913.69 71
4913.85 72
4914.01 74
4914.18 76
4914.34 77
4914.50 76
4914.66 74
4914.82 70
4914.98 67
4915.14 63
4915.30 61
4915.46 60
4915.62 61
4915.78 64
4915.94 66
4916.10 68
4916.27 69
4916.43 67
4916.59 64
4916.75 59
4916.91 54
4917.07 49
4917.23 45
4917.39 42
4917.55 41
4917.71 40
4917.87 39
4918.03 37
4918.19 35
4918.36 32
4918.52 30
4918.68 28
4918.84 26
4919.00 25
4919.16 24
4919.32 23
4919.48 22
4919.64 20
4919.80 19
4919.96 17
4920.13 17
4920.29 17
4920.45 17
4920.61 18
4920.77 18
4920.93 18
4921.09 19
4921.25 20
4921.41 23
4921.57 26
4921.73 30
4921.89 34
4922.06 37
4922.22 39
4922.38 40
4922.54 40
4922.70 38
4922.86 36
4923.02 34
4923.18 32
4923.34 31
4923.50 29
4923.66 28
4923.83 27
4923.99 25
4924.15 22
4924.31 17
4924.47 11
4924.63 5
4924.79 0
4924.95 0
4925.11 0
4925.27 0
4925.43 0
4925.60 0
4925.76 0
4925.92 0
4926.08 0
4926.24 6
4926.40 14
4926.56 22
4926.72 30
4926.88 38
4927.04 45
4927.21 51
4927.37 55
4927.53 57
4927.69 57
4927.85 56
4928.01 54
4928.17 51
4928.33 49
4928.49 46
4928.65 43
4928.82 41
4928.98 39
4929.14 37
4929.30 37
4929.46 37
4929.62 38
4929.78 39
4929.94 41
4930.10 43
4930.26 45
4930.43 46
4930.59 47
4930.75 47
4930.91 47
4931.07 46
4931.23 45
4931.39 43
4931.55 40
4931.71 38
4931.87 36
4932.04 34
4932.20 33
4932.36 33
4932.52 33
4932.68 35
4932.84 37
4933.00 39
4933.16 41
4933.32 44
4933.49 46
4933.65 49
4933.81 51
4933.97 54
4934.13 56
4934.29 57
4934.45 58
4934.61 57
4934.77 56
4934.94 54
4935.10 53
4935.26 52
4935.42 52
4935.58 53
4935.74 56
4935.90 58
4936.06 60
4936.22 61
4936.39 61
4936.55 60
4936.71 57
4936.87 54
4937.03 50
4937.19 46
4937.35 42
4937.51 38
4937.67 34
4937.84 31
4938.00 30
4938.16 31
4938.32 36
4938.48 42
4938.64 51
4938.80 60
4938.96 69
4939.13 77
4939.29 83
4939.45 86
4939.61 86
4939.77 84
4939.93 80
4940.09 77
4940.25 73
4940.41 72
4940.58 72
4940.74 74
4940.90 78
4941.06 83
4941.22 88
4941.38 93
4941.54 97
4941.70 101
4941.87 103
4942.03 105
4942.19 106
4942.35 106
4942.51 105
4942.67 103
4942.83 100
4942.99 97
4943.16 94
4943.32 91
4943.48 89
4943.64 89
4943.80 91
4943.96 93
4944.12 96
4944.28 99
4944.45 102
4944.61 105
4944.77 106
4944.93 108
4945.09 109
4945.25 110
4945.41 110
4945.57 110
4945.74 109
4945.90 107
4946.06 103
4946.22 99
4946.38 94
4946.54 89
4946.70 85
4946.86 81
4947.03 79
4947.19 78
4947.35 78
4947.51 77
4947.67 77
4947.83 76
4947.99 74
4948.15 71
4948.32 68
4948.48 65
4948.64 62
4948.80 61
4948.96 61
4949.12 61
4949.28 62
4949.45 63
4949.61 63
4949.77 62
4949.93 60
4950.09 58
4950.25 57
4950.41 55
4950.57 54
4950.74 54
4950.90 53
4951.06 52
4951.22 50
4951.38 47
4951.54 42
4951.70 36
4951.87 30
4952.03 25
4952.19 21
4952.35 19
4952.51 17
4952.67 16
4952.83 15
4953.00 15
4953.16 14
4953.32 13
4953.48 13
4953.64 15
4953.80 18
4953.96 23
4954.13 28
4954.29 34
4954.45 39
4954.61 42
4954.77 43
4954.93 41
4955.09 37
4955.26 32
4955.42 27
4955.58 24
4955.74 23
4955.90 25
4956.06 30
4956.22 35
4956.39 41
4956.55 46
4956.71 49
4956.87 50
4957.03 50
4957.19 49
4957.35 49
4957.52 51
4957.68 53
4957.84 57
4958.00 60
4958.16 62
4958.32 62
4958.48 59
4958.65 54
4958.81 47
4958.97 39
4959.13 31
4959.29 25
4959.45 22
4959.62 21
4959.78 23
4959.94 27
4960.10 31
4960.26 36
4960.42 40
4960.58 42
4960.75 41
4960.91 38
4961.07 32
4961.23 25
4961.39 18
4961.55 12
4961.71 9
4961.88 8
4962.04 11
4962.20 17
4962.36 25
4962.52 34
4962.68 44
4962.85 54
4963.01 61
4963.17 67
4963.33 70
4963.49 71
4963.65 70
4963.82 67
4963.98 64
4964.14 60
4964.30 58
4964.46 56
4964.62 54
4964.78 53
4964.95 51
4965.11 50
4965.27 49
4965.43 48
4965.59 48
4965.75 50
4965.92 53
4966.08 57
4966.24 62
4966.40 66
4966.56 69
4966.72 71
4966.89 71
4967.05 68
4967.21 64
4967.37 58
4967.53 52
4967.69 47
4967.86 41
4968.02 37
4968.18 33
4968.34 29
4968.50 26
4968.66 22
4968.83 18
4968.99 15
4969.15 13
4969.31 12
4969.47 12
4969.63 14
4969.80 17
4969.96 21
4970.12 25
4970.28 29
4970.44 32
4970.60 34
4970.77 35
4970.93 35
4971.09 34
4971.25 34
4971.41 33
4971.57 33
4971.74 33
4971.90 33
4972.06 33
4972.22 33
4972.38 34
4972.54 34
4972.71 34
4972.87 33
4973.03 33
4973.19 34
4973.35 35
4973.51 37
4973.68 40
4973.84 44
4974.00 48
4974.16 51
4974.32 54
4974.48 56
4974.65 57
4974.81 59
4974.97 61
4975.13 64
4975.29 67
4975.46 71
4975.62 75
4975.78 78
4975.94 79
4976.10 79
4976.26 77
4976.43 73
4976.59 68
4976.75 63
4976.91 59
4977.07 55
4977.23 53
4977.40 53
4977.56 54
4977.72 57
4977.88 59
4978.04 60
4978.21 60
4978.37 58
4978.53 55
4978.69 51
4978.85 47
4979.01 43
4979.18 41
4979.34 40
4979.50 41
4979.66 41
4979.82 42
4979.99 41
4980.15 40
4980.31 38
4980.47 36
4980.63 34
4980.79 34
4980.96 36
4981.12 41
4981.28 47
4981.44 53
4981.60 60
4981.77 65
4981.93 67
4982.09 67
4982.25 66
4982.41 63
4982.58 61
4982.74 61
4982.90 62
4983.06 66
4983.22 70
4983.38 76
4983.55 80
4983.71 83
4983.87 84
4984.03 83
4984.19 80
4984.36 76
4984.52 72
4984.68 70
4984.84 68
4985.00 68
4985.17 68
4985.33 69
4985.49 69
4985.65 69
4985.81 67
4985.98 65
4986.14 63
4986.30 62
4986.46 62
4986.62 64
4986.79 67
4986.95 72
4987.11 76
4987.27 78
4987.43 79
4987.59 77
4987.76 74
4987.92 69
4988.08 64
4988.24 60
4988.40 57
4988.57 54
4988.73 53
4988.89 53
4989.05 54
4989.21 56
4989.38 58
4989.54 62
4989.70 66
4989.86 71
4990.02 75
4990.19 78
4990.35 80
4990.51 82
4990.67 82
4990.83 81
4991.00 81
4991.16 82
4991.32 84
4991.48 89
4991.64 96
4991.81 104
4991.97 114
4992.13 124
4992.29 134
4992.45 143
4992.62 152
4992.78 161
4992.94 170
4993.10 180
4993.27 188
4993.43 197
4993.59 204
4993.75 209
4993.91 213
4994.08 216
4994.24 218
4994.40 220
4994.56 224
4994.72 230
4994.89 237
4995.05 246
4995.21 254
4995.37 262
4995.53 268
4995.70 271
4995.86 272
4996.02 272
4996.18 272
4996.34 272
4996.51 273
4996.67 276
4996.83 279
4996.99 283
4997.16 285
4997.32 286
4997.48 285
4997.64 282
4997.80 278
4997.97 272
4998.13 265
4998.29 259
4998.45 252
4998.61 246
4998.78 239
4998.94 233
4999.10 225
4999.26 218
4999.43 210
4999.59 202
4999.75 195
4999.91 188
5000.07 183
5000.24 178
5000.40 174
5000.56 170
5000.72 166
5000.88 161
5001.05 154
5001.21 146
5001.37 136
5001.53 126
5001.70 116
5001.86 108
5002.02 101
5002.18 97
5002.34 95
5002.51 95
5002.67 95
5002.83 96
5002.99 95
5003.16 93
5003.32 91
5003.48 88
5003.64 85
5003.80 83
5003.97 83
5004.13 85
5004.29 88
5004.45 91
5004.62 94
5004.78 95
5004.94 95
5005.10 92
5005.26 86
5005.43 79
5005.59 71
5005.75 63
5005.91 55
5006.08 48
5006.24 44
5006.40 43
5006.56 44
5006.72 47
5006.89 51
5007.05 57
5007.21 63
5007.37 69
5007.54 75
5007.70 81
5007.86 87
5008.02 92
5008.19 96
5008.35 98
5008.51 98
5008.67 95
5008.83 91
5009.00 86
5009.16 81
5009.32 77
5009.48 76
5009.65 77
5009.81 79
5009.97 83
5010.13 87
5010.30 90
5010.46 90
5010.62 89
5010.78 86
5010.94 82
5011.11 80
5011.27 78
5011.43 80
5011.59 83
5011.76 89
5011.92 96
5012.08 103
5012.24 110
5012.41 116
5012.57 121
5012.73 125
5012.89 128
5013.06 130
5013.22 130
5013.38 130
5013.54 129
5013.70 127
5013.87 125
5014.03 123
5014.19 121
5014.35 120
5014.52 118
5014.68 116
[truncated: 723,912 more chars]
