# Supplementary material for: Methylobacterium Species Promoting Rice and Barley Growth and Interaction Specificity Revealed with Whole-Cell Matrix-Assisted Laser Desorption / Ionization-Time-of-Flight Mass Spectrometry (MALDI-TOF/MS) Analysis
Source: PLoS One. 2015 Jun 8;10(6):e0129509. doi: 10.1371/journal.pone.0129509 (PMC4460032; doi:10.1371/journal.pone.0129509)
Supplement: S3 Data — (ZIP) [file pone.0129509.s003.zip › Supplementary data 3 (ms from barley)/9c.txt]

779.67 0
779.73 0
779.79 0
779.86 0
779.92 0
779.99 0
780.05 0
780.11 0
780.18 0
780.24 0
780.31 0
780.37 0
780.43 0
780.50 0
780.56 0
780.63 0
780.69 0
780.76 0
780.82 0
780.88 0
780.95 0
781.01 0
781.08 0
781.14 0
781.20 0
781.27 0
781.33 0
781.40 0
781.46 0
781.52 0
781.59 0
781.65 0
781.72 0
781.78 0
781.84 0
781.91 0
781.97 0
782.04 0
782.10 0
782.17 0
782.23 0
782.29 0
782.36 0
782.42 0
782.49 0
782.55 0
782.61 0
782.68 0
782.74 0
782.81 0
782.87 0
782.93 0
783.00 0
783.06 0
783.13 0
783.19 0
783.26 0
783.32 0
783.38 0
783.45 0
783.51 0
783.58 0
783.64 0
783.70 0
783.77 0
783.83 0
783.90 0
783.96 0
784.03 0
784.09 0
784.15 0
784.22 0
784.28 0
784.35 0
784.41 0
784.47 0
784.54 0
784.60 0
784.67 0
784.73 0
784.80 0
784.86 0
784.92 0
784.99 0
785.05 0
785.12 0
785.18 0
785.25 0
785.31 0
785.37 0
785.44 0
785.50 0
785.57 0
785.63 0
785.70 0
785.76 0
785.82 0
785.89 0
785.95 0
786.02 0
786.08 0
786.15 0
786.21 0
786.27 0
786.34 0
786.40 0
786.47 0
786.53 0
786.60 0
786.66 0
786.72 0
786.79 0
786.85 0
786.92 0
786.98 0
787.05 0
787.11 0
787.17 0
787.24 0
787.30 0
787.37 0
787.43 0
787.50 0
787.56 0
787.62 0
787.69 0
787.75 0
787.82 0
787.88 0
787.95 0
788.01 0
788.07 0
788.14 0
788.20 0
788.27 0
788.33 0
788.40 0
788.46 0
788.53 0
788.59 0
788.65 0
788.72 0
788.78 0
788.85 0
788.91 0
788.98 0
789.04 0
789.10 0
789.17 0
789.23 0
789.30 0
789.36 0
789.43 0
789.49 0
789.56 0
789.62 0
789.68 0
789.75 0
789.81 0
789.88 0
789.94 0
790.01 0
790.07 0
790.14 0
790.20 0
790.26 0
790.33 0
790.39 0
790.46 0
790.52 0
790.59 0
790.65 0
790.72 0
790.78 0
790.84 0
790.91 0
790.97 0
791.04 0
791.10 0
791.17 0
791.23 0
791.30 0
791.36 0
791.42 0
791.49 0
791.55 0
791.62 0
791.68 0
791.75 0
791.81 0
791.88 0
791.94 0
792.01 0
792.07 0
792.13 0
792.20 0
792.26 0
792.33 0
792.39 0
792.46 0
792.52 0
792.59 0
792.65 0
792.71 0
792.78 0
792.84 0
792.91 0
792.97 0
793.04 0
793.10 0
793.17 0
793.23 0
793.30 0
793.36 0
793.43 0
793.49 0
793.55 0
793.62 0
793.68 0
793.75 0
793.81 0
793.88 0
793.94 0
794.01 0
794.07 0
794.14 0
794.20 0
794.26 0
794.33 0
794.39 0
794.46 0
794.52 0
794.59 0
794.65 0
794.72 0
794.78 0
794.85 0
794.91 0
794.98 0
795.04 0
795.10 0
795.17 0
795.23 0
795.30 0
795.36 0
795.43 0
795.49 0
795.56 0
795.62 0
795.69 0
795.75 0
795.82 0
795.88 0
795.95 0
796.01 0
796.07 0
796.14 0
796.20 0
796.27 0
796.33 0
796.40 0
796.46 0
796.53 0
796.59 0
796.66 0
796.72 0
796.79 0
796.85 0
796.92 0
796.98 0
797.05 0
797.11 0
797.17 0
797.24 0
797.30 0
797.37 0
797.43 0
797.50 0
797.56 0
797.63 0
797.69 0
797.76 0
797.82 0
797.89 0
797.95 0
798.02 0
798.08 0
798.15 0
798.21 0
798.28 0
798.34 0
798.41 0
798.47 0
798.53 0
798.60 0
798.66 0
798.73 0
798.79 0
798.86 0
798.92 0
798.99 0
799.05 0
799.12 0
799.18 0
799.25 0
799.31 0
799.38 0
799.44 0
799.51 0
799.57 0
799.64 0
799.70 0
799.77 0
799.83 0
799.90 0
799.96 0
800.03 0
800.09 0
800.15 0
800.22 0
800.28 0
800.35 0
800.41 0
800.48 0
800.54 0
800.61 0
800.67 0
800.74 0
800.80 0
800.87 0
800.93 0
801.00 0
801.06 0
801.13 0
801.19 0
801.26 0
801.32 0
801.39 0
801.45 0
801.52 0
801.58 0
801.65 0
801.71 0
801.78 0
801.84 0
801.91 0
801.97 0
802.04 0
802.10 0
802.17 0
802.23 0
802.30 0
802.36 0
802.43 0
802.49 0
802.56 0
802.62 0
802.69 0
802.75 0
802.82 0
802.88 0
802.95 0
803.01 0
803.08 0
803.14 0
803.21 0
803.27 0
803.34 0
803.40 0
803.47 0
803.53 0
803.60 0
803.66 0
803.73 0
803.79 0
803.86 0
803.92 0
803.99 0
804.05 0
804.12 0
804.18 0
804.25 0
804.31 0
804.38 0
804.44 0
804.51 0
804.57 0
804.64 0
804.70 0
804.77 0
804.83 0
804.90 0
804.96 0
805.03 0
805.09 0
805.16 0
805.22 0
805.29 0
805.35 0
805.42 0
805.48 0
805.55 0
805.61 0
805.68 0
805.74 0
805.81 0
805.87 0
805.94 0
806.00 0
806.07 0
806.13 0
806.20 0
806.26 0
806.33 0
806.39 0
806.46 0
806.52 0
806.59 0
806.65 0
806.72 0
806.78 0
806.85 0
806.91 0
806.98 0
807.04 0
807.11 0
807.17 0
807.24 0
807.30 0
807.37 0
807.43 0
807.50 0
807.56 0
807.63 0
807.69 0
807.76 0
807.83 0
807.89 0
807.96 0
808.02 0
808.09 0
808.15 0
808.22 0
808.28 0
808.35 0
808.41 0
808.48 0
808.54 0
808.61 0
808.67 0
808.74 0
808.80 0
808.87 0
808.93 0
809.00 0
809.06 0
809.13 0
809.19 0
809.26 0
809.32 0
809.39 0
809.45 0
809.52 0
809.59 0
809.65 0
809.72 0
809.78 0
809.85 0
809.91 0
809.98 0
810.04 0
810.11 0
810.17 0
810.24 0
810.30 0
810.37 0
810.43 0
810.50 0
810.56 0
810.63 0
810.69 0
810.76 0
810.83 0
810.89 0
810.96 0
811.02 0
811.09 0
811.15 0
811.22 0
811.28 0
811.35 0
811.41 0
811.48 0
811.54 0
811.61 0
811.67 0
811.74 0
811.80 0
811.87 0
811.94 0
812.00 0
812.07 0
812.13 0
812.20 0
812.26 0
812.33 0
812.39 0
812.46 0
812.52 0
812.59 0
812.65 0
812.72 0
812.78 0
812.85 0
812.92 0
812.98 0
813.05 0
813.11 0
813.18 0
813.24 0
813.31 0
813.37 0
813.44 0
813.50 0
813.57 0
813.63 0
813.70 0
813.77 0
813.83 0
813.90 0
813.96 0
814.03 0
814.09 0
814.16 0
814.22 0
814.29 0
814.35 0
814.42 0
814.48 0
814.55 0
814.62 0
814.68 0
814.75 0
814.81 0
814.88 0
814.94 0
815.01 0
815.07 0
815.14 0
815.20 0
815.27 0
815.34 0
815.40 0
815.47 0
815.53 0
815.60 0
815.66 0
815.73 0
815.79 0
815.86 0
815.92 0
815.99 0
816.06 0
816.12 0
816.19 0
816.25 0
816.32 0
816.38 0
816.45 0
816.51 0
816.58 0
816.65 0
816.71 0
816.78 0
816.84 0
816.91 0
816.97 0
817.04 0
817.10 0
817.17 0
817.24 0
817.30 0
817.37 0
817.43 0
817.50 0
817.56 0
817.63 0
817.69 0
817.76 0
817.82 0
817.89 0
817.96 0
818.02 0
818.09 0
818.15 0
818.22 0
818.28 0
818.35 0
818.42 0
818.48 0
818.55 0
818.61 0
818.68 0
818.74 0
818.81 0
818.87 0
818.94 0
819.01 0
819.07 0
819.14 0
819.20 0
819.27 0
819.33 0
819.40 0
819.46 0
819.53 0
819.60 0
819.66 0
819.73 0
819.79 0
819.86 0
819.92 0
819.99 0
820.06 0
820.12 0
820.19 0
820.25 0
820.32 0
820.38 0
820.45 0
820.52 0
820.58 0
820.65 0
820.71 0
820.78 0
820.84 0
820.91 0
820.97 0
821.04 0
821.11 0
821.17 0
821.24 0
821.30 0
821.37 0
821.43 0
821.50 0
821.57 0
821.63 0
821.70 0
821.76 0
821.83 0
821.89 0
821.96 0
822.03 0
822.09 0
822.16 0
822.22 0
822.29 0
822.35 0
822.42 0
822.49 0
822.55 0
822.62 0
822.68 0
822.75 0
822.82 0
822.88 0
822.95 0
823.01 0
823.08 0
823.14 0
823.21 0
823.28 0
823.34 0
823.41 0
823.47 0
823.54 0
823.60 0
823.67 0
823.74 0
823.80 0
823.87 0
823.93 0
824.00 0
824.06 0
824.13 0
824.20 0
824.26 0
824.33 0
824.39 0
824.46 0
824.53 0
824.59 0
824.66 0
824.72 0
824.79 0
824.85 0
824.92 0
824.99 0
825.05 0
825.12 0
825.18 0
825.25 0
825.32 0
825.38 0
825.45 0
825.51 0
825.58 0
825.65 0
825.71 0
825.78 0
825.84 0
825.91 0
825.97 0
826.04 0
826.11 0
826.17 0
826.24 0
826.30 0
826.37 0
826.44 0
826.50 0
826.57 0
826.63 0
826.70 0
826.77 0
826.83 0
826.90 0
826.96 0
827.03 0
827.09 0
827.16 0
827.23 0
827.29 0
827.36 0
827.42 0
827.49 0
827.56 0
827.62 0
827.69 0
827.75 0
827.82 0
827.89 0
827.95 0
828.02 0
828.08 0
828.15 0
828.22 0
828.28 0
828.35 0
828.41 0
828.48 0
828.55 0
828.61 0
828.68 0
828.74 0
828.81 0
828.88 0
828.94 0
829.01 0
829.07 0
829.14 0
829.21 0
829.27 0
829.34 0
829.40 0
829.47 0
829.54 0
829.60 0
829.67 0
829.73 0
829.80 0
829.87 0
829.93 0
830.00 0
830.06 0
830.13 0
830.20 0
830.26 0
830.33 0
830.39 0
830.46 0
830.53 0
830.59 0
830.66 0
830.73 0
830.79 0
830.86 0
830.92 0
830.99 0
831.06 0
831.12 0
831.19 0
831.25 0
831.32 0
831.39 0
831.45 0
831.52 0
831.58 0
831.65 0
831.72 0
831.78 0
831.85 0
831.91 0
831.98 0
832.05 0
832.11 0
832.18 0
832.25 0
832.31 0
832.38 0
832.44 0
832.51 0
832.58 0
832.64 0
832.71 0
832.77 0
832.84 0
832.91 0
832.97 0
833.04 0
833.11 0
833.17 0
833.24 0
833.30 0
833.37 0
833.44 0
833.50 0
833.57 0
833.63 0
833.70 0
833.77 0
833.83 0
833.90 0
833.97 0
834.03 0
834.10 0
834.16 0
834.23 0
834.30 0
834.36 0
834.43 0
834.50 0
834.56 0
834.63 0
834.69 0
834.76 0
834.83 0
834.89 0
834.96 0
835.03 0
835.09 0
835.16 0
835.22 0
835.29 0
835.36 0
835.42 0
835.49 0
835.56 0
835.62 0
835.69 0
835.75 0
835.82 0
835.89 0
835.95 0
836.02 0
836.09 0
836.15 0
836.22 0
836.28 0
836.35 0
836.42 0
836.48 0
836.55 0
836.62 0
836.68 0
836.75 0
836.81 0
836.88 0
836.95 0
837.01 0
837.08 0
837.15 0
837.21 0
837.28 0
837.35 0
837.41 0
837.48 0
837.54 0
837.61 0
837.68 0
837.74 0
837.81 0
837.88 0
837.94 0
838.01 0
838.08 0
838.14 0
838.21 0
838.27 0
838.34 0
838.41 0
838.47 0
838.54 0
838.61 0
838.67 0
838.74 0
838.81 0
838.87 0
838.94 0
839.00 0
839.07 0
839.14 0
839.20 0
839.27 0
839.34 0
839.40 0
839.47 0
839.54 0
839.60 0
839.67 0
839.74 0
839.80 0
839.87 0
839.93 0
840.00 0
840.07 0
840.13 0
840.20 0
840.27 0
840.33 0
840.40 0
840.47 0
840.53 0
840.60 0
840.67 0
840.73 0
840.80 0
840.87 0
840.93 0
841.00 0
841.06 0
841.13 0
841.20 0
841.26 0
841.33 0
841.40 0
841.46 0
841.53 0
841.60 0
841.66 0
841.73 0
841.80 0
841.86 0
841.93 0
842.00 0
842.06 0
842.13 0
842.20 0
842.26 0
842.33 0
842.39 0
842.46 0
842.53 0
842.59 0
842.66 0
842.73 0
842.79 0
842.86 0
842.93 0
842.99 0
843.06 0
843.13 0
843.19 0
843.26 0
843.33 0
843.39 0
843.46 0
843.53 0
843.59 0
843.66 0
843.73 0
843.79 0
843.86 0
843.93 0
843.99 0
844.06 0
844.13 0
844.19 0
844.26 0
844.33 0
844.39 0
844.46 0
844.53 0
844.59 0
844.66 0
844.73 0
844.79 0
844.86 0
844.93 0
844.99 0
845.06 0
845.13 0
845.19 0
845.26 0
845.32 0
845.39 0
845.46 0
845.52 0
845.59 0
845.66 0
845.72 0
845.79 0
845.86 0
845.92 0
845.99 0
846.06 0
846.12 0
846.19 0
846.26 0
846.33 0
846.39 0
846.46 0
846.53 0
846.59 0
846.66 0
846.73 0
846.79 0
846.86 0
846.93 0
846.99 0
847.06 0
847.13 0
847.19 0
847.26 0
847.33 0
847.39 0
847.46 0
847.53 0
847.59 0
847.66 0
847.73 0
847.79 0
847.86 0
847.93 0
847.99 0
848.06 0
848.13 0
848.19 0
848.26 0
848.33 0
848.39 0
848.46 0
848.53 0
848.59 0
848.66 0
848.73 0
848.79 0
848.86 0
848.93 0
848.99 0
849.06 0
849.13 0
849.20 0
849.26 0
849.33 0
849.40 0
849.46 0
849.53 0
849.60 0
849.66 0
849.73 0
849.80 0
849.86 0
849.93 0
850.00 0
850.06 0
850.13 0
850.20 0
850.26 0
850.33 0
850.40 0
850.47 0
850.53 0
850.60 0
850.67 0
850.73 0
850.80 0
850.87 0
850.93 0
851.00 0
851.07 0
851.13 0
851.20 0
851.27 0
851.33 0
851.40 0
851.47 0
851.54 0
851.60 0
851.67 0
851.74 0
851.80 0
851.87 0
851.94 0
852.00 0
852.07 0
852.14 0
852.20 0
852.27 0
852.34 0
852.40 0
852.47 0
852.54 0
852.61 0
852.67 0
852.74 0
852.81 0
852.87 0
852.94 0
853.01 0
853.07 0
853.14 0
853.21 0
853.28 0
853.34 0
853.41 0
853.48 0
853.54 0
853.61 0
853.68 0
853.74 0
853.81 0
853.88 0
853.95 0
854.01 0
854.08 0
854.15 0
854.21 0
854.28 0
854.35 0
854.41 0
854.48 0
854.55 0
854.62 0
854.68 0
854.75 0
854.82 0
854.88 0
854.95 0
855.02 0
855.08 0
855.15 0
855.22 0
855.29 0
855.35 0
855.42 0
855.49 0
855.55 0
855.62 0
855.69 0
855.75 0
855.82 0
855.89 0
855.96 0
856.02 0
856.09 0
856.16 0
856.22 0
856.29 0
856.36 0
856.43 0
856.49 0
856.56 0
856.63 0
856.69 0
856.76 0
856.83 0
856.90 0
856.96 0
857.03 0
857.10 0
857.16 0
857.23 0
857.30 0
857.36 0
857.43 0
857.50 0
857.57 0
857.63 0
857.70 0
857.77 0
857.83 0
857.90 0
857.97 0
858.04 0
858.10 0
858.17 0
858.24 0
858.31 0
858.37 0
858.44 0
858.51 0
858.57 0
858.64 0
858.71 0
858.78 0
858.84 0
858.91 0
858.98 0
859.04 0
859.11 0
859.18 0
859.25 0
859.31 0
859.38 0
859.45 0
859.51 0
859.58 0
859.65 0
859.72 0
859.78 0
859.85 0
859.92 0
859.98 0
860.05 0
860.12 0
860.19 0
860.25 0
860.32 0
860.39 0
860.46 0
860.52 0
860.59 0
860.66 0
860.72 0
860.79 0
860.86 0
860.93 0
860.99 0
861.06 0
861.13 0
861.20 0
861.26 0
861.33 0
861.40 0
861.46 0
861.53 0
861.60 0
861.67 0
861.73 0
861.80 0
861.87 0
861.94 0
862.00 0
862.07 0
862.14 0
862.20 0
862.27 0
862.34 0
862.41 0
862.47 0
862.54 0
862.61 0
862.68 0
862.74 0
862.81 0
862.88 0
862.95 0
863.01 0
863.08 0
863.15 0
863.21 0
863.28 0
863.35 0
863.42 0
863.48 0
863.55 0
863.62 0
863.69 0
863.75 0
863.82 0
863.89 0
863.96 0
864.02 0
864.09 0
864.16 0
864.23 0
864.29 0
864.36 0
864.43 0
864.50 0
864.56 0
864.63 0
864.70 0
864.76 0
864.83 0
864.90 0
864.97 0
865.03 0
865.10 0
865.17 0
865.24 0
865.30 0
865.37 0
865.44 0
865.51 0
865.57 0
865.64 0
865.71 0
865.78 0
865.84 0
865.91 0
865.98 0
866.05 0
866.11 0
866.18 0
866.25 0
866.32 0
866.38 0
866.45 0
866.52 0
866.59 0
866.65 0
866.72 0
866.79 0
866.86 0
866.92 0
866.99 0
867.06 0
867.13 0
867.19 0
867.26 0
867.33 0
867.40 0
867.46 0
867.53 0
867.60 0
867.67 0
867.73 0
867.80 0
867.87 0
867.94 0
868.00 0
868.07 0
868.14 0
868.21 0
868.27 0
868.34 0
868.41 0
868.48 0
868.54 0
868.61 0
868.68 0
868.75 0
868.81 0
868.88 0
868.95 0
869.02 0
869.08 0
869.15 0
869.22 0
869.29 0
869.35 0
869.42 0
869.49 0
869.56 0
869.63 0
869.69 0
869.76 0
869.83 0
869.90 0
869.96 0
870.03 0
870.10 0
870.17 0
870.23 0
870.30 0
870.37 0
870.44 0
870.50 0
870.57 0
870.64 0
870.71 0
870.78 0
870.84 0
870.91 0
870.98 0
871.05 0
871.11 0
871.18 0
871.25 0
871.32 0
871.38 0
871.45 0
871.52 0
871.59 0
871.65 0
871.72 0
871.79 0
871.86 0
871.93 0
871.99 0
872.06 0
872.13 0
872.20 0
872.26 0
872.33 0
872.40 0
872.47 0
872.53 0
872.60 0
872.67 0
872.74 0
872.81 0
872.87 0
872.94 0
873.01 0
873.08 0
873.14 0
873.21 0
873.28 0
873.35 0
873.42 0
873.48 0
873.55 0
873.62 0
873.69 0
873.75 0
873.82 0
873.89 0
873.96 0
874.03 0
874.09 0
874.16 0
874.23 0
874.30 0
874.36 0
874.43 0
874.50 0
874.57 0
874.64 0
874.70 0
874.77 0
874.84 0
874.91 0
874.97 0
875.04 0
875.11 0
875.18 0
875.25 0
875.31 0
875.38 0
875.45 0
875.52 0
875.58 0
875.65 0
875.72 0
875.79 0
875.86 0
875.92 0
875.99 0
876.06 0
876.13 0
876.20 0
876.26 0
876.33 0
876.40 0
876.47 0
876.53 0
876.60 0
876.67 0
876.74 0
876.81 0
876.87 0
876.94 0
877.01 0
877.08 0
877.15 0
877.21 0
877.28 0
877.35 0
877.42 0
877.49 0
877.55 0
877.62 0
877.69 0
877.76 0
877.82 0
877.89 0
877.96 0
878.03 0
878.10 0
878.16 0
878.23 0
878.30 0
878.37 0
878.44 0
878.50 0
878.57 0
878.64 0
878.71 0
878.78 0
878.84 0
878.91 0
878.98 0
879.05 0
879.12 0
879.18 0
879.25 0
879.32 0
879.39 0
879.46 0
879.52 0
879.59 0
879.66 0
879.73 0
879.80 0
879.86 0
879.93 0
880.00 0
880.07 0
880.14 0
880.20 0
880.27 0
880.34 0
880.41 0
880.48 0
880.54 0
880.61 0
880.68 0
880.75 0
880.82 0
880.88 0
880.95 0
881.02 0
881.09 0
881.16 0
881.22 0
881.29 0
881.36 0
881.43 0
881.50 0
881.56 0
881.63 0
881.70 0
881.77 0
881.84 0
881.90 0
881.97 0
882.04 0
882.11 0
882.18 0
882.25 0
882.31 0
882.38 0
882.45 0
882.52 0
882.59 0
882.65 0
882.72 0
882.79 0
882.86 0
882.93 0
882.99 0
883.06 0
883.13 0
883.20 0
883.27 0
883.33 0
883.40 0
883.47 0
883.54 0
883.61 0
883.68 0
883.74 0
883.81 0
883.88 0
883.95 0
884.02 0
884.08 0
884.15 0
884.22 0
884.29 0
884.36 0
884.43 0
884.49 0
884.56 0
884.63 0
884.70 0
884.77 0
884.83 0
884.90 0
884.97 0
885.04 0
885.11 0
885.18 0
885.24 0
885.31 0
885.38 0
885.45 0
885.52 0
885.58 0
885.65 0
885.72 0
885.79 0
885.86 0
885.93 0
885.99 0
886.06 0
886.13 0
886.20 0
886.27 0
886.34 0
886.40 0
886.47 0
886.54 0
886.61 0
886.68 0
886.75 0
886.81 0
886.88 0
886.95 0
887.02 0
887.09 0
887.15 0
887.22 0
887.29 0
887.36 0
887.43 0
887.50 0
887.56 0
887.63 0
887.70 0
887.77 0
887.84 0
887.91 0
887.97 0
888.04 0
888.11 0
888.18 0
888.25 0
888.32 0
888.38 0
888.45 0
888.52 0
888.59 0
888.66 0
888.73 0
888.79 0
888.86 0
888.93 0
889.00 0
889.07 0
889.14 0
889.20 0
889.27 0
889.34 0
889.41 0
889.48 0
889.55 0
889.61 0
889.68 0
889.75 0
889.82 0
889.89 0
889.96 0
890.02 0
890.09 0
890.16 0
890.23 0
890.30 0
890.37 0
890.44 0
890.50 0
890.57 0
890.64 0
890.71 0
890.78 0
890.85 0
890.91 0
890.98 0
891.05 0
891.12 0
891.19 0
891.26 0
891.32 0
891.39 0
891.46 0
891.53 0
891.60 0
891.67 0
891.74 0
891.80 0
891.87 0
891.94 0
892.01 0
892.08 0
892.15 0
892.21 0
892.28 0
892.35 0
892.42 0
892.49 0
892.56 0
892.63 0
892.69 0
892.76 0
892.83 0
892.90 0
892.97 0
893.04 0
893.11 0
893.17 0
893.24 0
893.31 0
893.38 0
893.45 0
893.52 0
893.58 0
893.65 0
893.72 0
893.79 0
893.86 0
893.93 0
894.00 0
894.06 0
894.13 0
894.20 0
894.27 0
894.34 0
894.41 0
894.48 0
894.54 0
894.61 0
894.68 0
894.75 0
894.82 0
894.89 0
894.96 0
895.02 0
895.09 0
895.16 0
895.23 0
895.30 0
895.37 0
895.44 0
895.50 0
895.57 0
895.64 0
895.71 0
895.78 0
895.85 0
895.92 0
895.98 0
896.05 0
896.12 0
896.19 0
896.26 0
896.33 0
896.40 0
896.47 0
896.53 0
896.60 0
896.67 0
896.74 0
896.81 0
896.88 0
896.95 0
897.01 0
897.08 0
897.15 0
897.22 0
897.29 0
897.36 0
897.43 0
897.50 0
897.56 0
897.63 0
897.70 0
897.77 0
897.84 0
897.91 0
897.98 0
898.04 0
898.11 0
898.18 0
898.25 0
898.32 0
898.39 0
898.46 0
898.53 0
898.59 0
898.66 0
898.73 0
898.80 0
898.87 0
898.94 0
899.01 0
899.08 0
899.14 0
899.21 0
899.28 0
899.35 0
899.42 0
899.49 0
899.56 0
899.63 0
899.69 0
899.76 0
899.83 0
899.90 0
899.97 0
900.04 0
900.11 0
900.18 0
900.24 0
900.31 0
900.38 0
900.45 0
900.52 0
900.59 0
900.66 0
900.73 0
900.79 0
900.86 0
900.93 0
901.00 0
901.07 0
901.14 0
901.21 0
901.28 0
901.35 0
901.41 0
901.48 0
901.55 0
901.62 0
901.69 0
901.76 0
901.83 0
901.90 0
901.96 0
902.03 0
902.10 0
902.17 0
902.24 0
902.31 0
902.38 0
902.45 0
902.52 0
902.58 0
902.65 0
902.72 0
902.79 0
902.86 0
902.93 0
903.00 0
903.07 0
903.14 0
903.20 0
903.27 0
903.34 0
903.41 0
903.48 0
903.55 0
903.62 0
903.69 0
903.76 0
903.82 0
903.89 0
903.96 0
904.03 0
904.10 0
904.17 0
904.24 0
904.31 0
904.38 0
904.45 0
904.51 0
904.58 0
904.65 0
904.72 0
904.79 0
904.86 0
904.93 0
905.00 0
905.07 0
905.13 0
905.20 0
905.27 0
905.34 0
905.41 0
905.48 0
905.55 0
905.62 0
905.69 0
905.76 0
905.82 0
905.89 0
905.96 0
906.03 0
906.10 0
906.17 0
906.24 0
906.31 0
906.38 0
906.45 0
906.51 0
906.58 0
906.65 0
906.72 0
906.79 0
906.86 0
906.93 0
907.00 0
907.07 0
907.14 0
907.21 0
907.27 0
907.34 0
907.41 0
907.48 0
907.55 0
907.62 0
907.69 0
907.76 0
907.83 0
907.90 0
907.96 0
908.03 0
908.10 0
908.17 0
908.24 0
908.31 0
908.38 0
908.45 0
908.52 0
908.59 0
908.66 0
908.72 0
908.79 0
908.86 0
908.93 0
909.00 0
909.07 0
909.14 0
909.21 0
909.28 0
909.35 0
909.42 0
909.49 0
909.55 0
909.62 0
909.69 0
909.76 0
909.83 0
909.90 0
909.97 0
910.04 0
910.11 0
910.18 0
910.25 0
910.31 0
910.38 0
910.45 0
910.52 0
910.59 0
910.66 0
910.73 0
910.80 0
910.87 0
910.94 0
911.01 0
911.08 0
911.15 0
911.21 0
911.28 0
911.35 0
911.42 0
911.49 0
911.56 0
911.63 0
911.70 0
911.77 0
911.84 0
911.91 0
911.98 0
912.05 0
912.11 0
912.18 0
912.25 0
912.32 0
912.39 0
912.46 0
912.53 0
912.60 0
912.67 0
912.74 0
912.81 0
912.88 0
912.95 0
913.01 0
913.08 0
913.15 0
913.22 0
913.29 0
913.36 0
913.43 0
913.50 0
913.57 0
913.64 0
913.71 0
913.78 0
913.85 0
913.92 0
913.98 0
914.05 0
914.12 0
914.19 0
914.26 0
914.33 0
914.40 0
914.47 0
914.54 0
914.61 0
914.68 0
914.75 0
914.82 0
914.89 0
914.96 0
915.02 0
915.09 0
915.16 0
915.23 0
915.30 0
915.37 0
915.44 0
915.51 0
915.58 0
915.65 0
915.72 0
915.79 0
915.86 0
915.93 0
916.00 0
916.06 0
916.13 0
916.20 0
916.27 0
916.34 0
916.41 0
916.48 0
916.55 0
916.62 0
916.69 0
916.76 0
916.83 0
916.90 0
916.97 0
917.04 0
917.11 0
917.18 0
917.24 0
917.31 0
917.38 0
917.45 0
917.52 0
917.59 0
917.66 0
917.73 0
917.80 0
917.87 0
917.94 0
918.01 0
918.08 0
918.15 0
918.22 0
918.29 0
918.36 0
918.43 0
918.50 0
918.56 0
918.63 0
918.70 0
918.77 0
918.84 0
918.91 0
918.98 0
919.05 0
919.12 0
919.19 0
919.26 0
919.33 0
919.40 0
919.47 0
919.54 0
919.61 0
919.68 0
919.75 0
919.82 0
919.89 0
919.95 0
920.02 0
920.09 0
920.16 0
920.23 0
920.30 0
920.37 0
920.44 0
920.51 0
920.58 0
920.65 0
920.72 0
920.79 0
920.86 0
920.93 0
921.00 0
921.07 0
921.14 0
921.21 0
921.28 0
921.35 0
921.42 0
921.49 0
921.55 0
921.62 0
921.69 0
921.76 0
921.83 0
921.90 0
921.97 0
922.04 0
922.11 0
922.18 0
922.25 0
922.32 0
922.39 0
922.46 0
922.53 0
922.60 0
922.67 0
922.74 0
922.81 0
922.88 0
922.95 0
923.02 0
923.09 0
923.16 0
923.23 0
923.30 0
923.37 0
923.43 0
923.50 0
923.57 0
923.64 0
923.71 0
923.78 0
923.85 0
923.92 0
923.99 0
924.06 0
924.13 0
924.20 0
924.27 0
924.34 0
924.41 0
924.48 0
924.55 0
924.62 0
924.69 0
924.76 0
924.83 0
924.90 0
924.97 0
925.04 0
925.11 0
925.18 0
925.25 0
925.32 0
925.39 0
925.46 0
925.53 0
925.60 0
925.67 0
925.74 0
925.80 0
925.87 0
925.94 0
926.01 0
926.08 0
926.15 0
926.22 0
926.29 0
926.36 0
926.43 0
926.50 0
926.57 0
926.64 0
926.71 0
926.78 0
926.85 0
926.92 0
926.99 0
927.06 0
927.13 0
927.20 0
927.27 0
927.34 0
927.41 0
927.48 0
927.55 0
927.62 0
927.69 0
927.76 0
927.83 0
927.90 0
927.97 0
928.04 0
928.11 0
928.18 0
928.25 0
928.32 0
928.39 0
928.46 0
928.53 0
928.60 0
928.67 0
928.74 0
928.81 0
928.88 0
928.95 0
929.02 0
929.09 0
929.16 0
929.23 0
929.30 0
929.37 0
929.44 0
929.51 0
929.58 0
929.65 0
929.72 0
929.79 0
929.85 0
929.92 0
929.99 0
930.06 0
930.13 0
930.20 0
930.27 0
930.34 0
930.41 0
930.48 0
930.55 0
930.62 0
930.69 0
930.76 0
930.83 0
930.90 0
930.97 0
931.04 0
931.11 0
931.18 0
931.25 0
931.32 0
931.39 0
931.46 0
931.53 0
931.60 0
931.67 0
931.74 0
931.81 0
931.88 0
931.95 0
932.02 0
932.09 0
932.16 0
932.23 0
932.30 0
932.37 0
932.44 0
932.51 0
932.58 0
932.65 0
932.72 0
932.79 0
932.86 0
932.93 0
933.00 0
933.07 0
933.14 0
933.21 0
933.28 0
933.35 0
933.42 0
933.49 0
933.56 0
933.63 0
933.70 0
933.77 0
933.84 0
933.91 0
933.98 0
934.05 0
934.12 0
934.19 0
934.26 0
934.33 0
934.40 0
934.47 0
934.54 0
934.61 0
934.68 0
934.75 0
934.82 0
934.90 0
934.97 0
935.04 0
935.11 0
935.18 0
935.25 0
935.32 0
935.39 0
935.46 0
935.53 0
935.60 0
935.67 0
935.74 0
935.81 0
935.88 0
935.95 0
936.02 0
936.09 0
936.16 0
936.23 0
936.30 0
936.37 0
936.44 0
936.51 0
936.58 0
936.65 0
936.72 0
936.79 0
936.86 0
936.93 0
937.00 0
937.07 0
937.14 0
937.21 0
937.28 0
937.35 0
937.42 0
937.49 0
937.56 0
937.63 0
937.70 0
937.77 0
937.84 0
937.91 0
937.98 0
938.05 0
938.12 0
938.19 0
938.26 0
938.33 0
938.40 0
938.47 0
938.54 0
938.61 0
938.68 0
938.75 0
938.82 0
938.89 0
938.96 0
939.04 0
939.11 0
939.18 0
939.25 0
939.32 0
939.39 0
939.46 0
939.53 0
939.60 0
939.67 0
939.74 0
939.81 0
939.88 0
939.95 0
940.02 0
940.09 0
940.16 0
940.23 0
940.30 0
940.37 0
940.44 0
940.51 0
940.58 0
940.65 0
940.72 0
940.79 0
940.86 0
940.93 0
941.00 0
941.07 0
941.14 0
941.21 0
941.28 0
941.35 0
941.43 0
941.50 0
941.57 0
941.64 0
941.71 0
941.78 0
941.85 0
941.92 0
941.99 0
942.06 0
942.13 0
942.20 0
942.27 0
942.34 0
942.41 0
942.48 0
942.55 0
942.62 0
942.69 0
942.76 0
942.83 0
942.90 0
942.97 0
943.04 0
943.11 0
943.18 0
943.26 0
943.33 0
943.40 0
943.47 0
943.54 0
943.61 0
943.68 0
943.75 0
943.82 0
943.89 0
943.96 0
944.03 0
944.10 0
944.17 0
944.24 0
944.31 0
944.38 0
944.45 0
944.52 0
944.59 0
944.66 0
944.73 0
944.80 0
944.88 0
944.95 0
945.02 0
945.09 0
945.16 0
945.23 0
945.30 0
945.37 0
945.44 0
945.51 0
945.58 0
945.65 0
945.72 0
945.79 0
945.86 0
945.93 0
946.00 0
946.07 0
946.14 0
946.21 0
946.29 0
946.36 0
946.43 0
946.50 0
946.57 0
946.64 0
946.71 0
946.78 0
946.85 0
946.92 0
946.99 0
947.06 0
947.13 0
947.20 0
947.27 0
947.34 0
947.41 0
947.48 0
947.55 0
947.63 0
947.70 0
947.77 0
947.84 0
947.91 0
947.98 0
948.05 0
948.12 0
948.19 0
948.26 0
948.33 0
948.40 0
948.47 0
948.54 0
948.61 0
948.68 0
948.75 0
948.83 0
948.90 0
948.97 0
949.04 0
949.11 0
949.18 0
949.25 0
949.32 0
949.39 0
949.46 0
949.53 0
949.60 0
949.67 0
949.74 0
949.81 0
949.89 0
949.96 0
950.03 0
950.10 0
950.17 0
950.24 0
950.31 0
950.38 0
950.45 0
950.52 0
950.59 0
950.66 0
950.73 0
950.80 0
950.87 0
950.95 0
951.02 0
951.09 0
951.16 0
951.23 0
951.30 0
951.37 0
951.44 0
951.51 0
951.58 0
951.65 0
951.72 0
951.79 0
951.86 0
951.94 0
952.01 0
952.08 0
952.15 0
952.22 0
952.29 0
952.36 0
952.43 0
952.50 0
952.57 0
952.64 0
952.71 0
952.78 0
952.85 0
952.93 0
953.00 0
953.07 0
953.14 0
953.21 0
953.28 0
953.35 0
953.42 0
953.49 0
953.56 0
953.63 0
953.70 0
953.78 0
953.85 0
953.92 0
953.99 0
954.06 0
954.13 0
954.20 0
954.27 0
954.34 0
954.41 0
954.48 0
954.55 0
954.62 0
954.70 0
954.77 0
954.84 0
954.91 0
954.98 0
955.05 0
955.12 0
955.19 0
955.26 0
955.33 0
955.40 0
955.48 0
955.55 0
955.62 0
955.69 0
955.76 0
955.83 0
955.90 0
955.97 0
956.04 0
956.11 0
956.18 0
956.25 0
956.33 0
956.40 0
956.47 0
956.54 0
956.61 0
956.68 0
956.75 0
956.82 0
956.89 0
956.96 0
957.03 0
957.11 0
957.18 0
957.25 0
957.32 0
957.39 0
957.46 0
957.53 0
957.60 0
957.67 0
957.74 0
957.81 0
957.89 0
957.96 0
958.03 0
958.10 0
958.17 0
958.24 0
958.31 0
958.38 0
958.45 0
958.52 0
958.60 0
958.67 0
958.74 0
958.81 0
958.88 0
958.95 0
959.02 0
959.09 0
959.16 0
959.23 0
959.31 0
959.38 0
959.45 0
959.52 0
959.59 0
959.66 0
959.73 0
959.80 0
959.87 0
959.94 0
960.02 0
960.09 0
960.16 0
960.23 0
960.30 0
960.37 0
960.44 0
960.51 0
960.58 0
960.66 0
960.73 0
960.80 0
960.87 0
960.94 0
961.01 0
961.08 0
961.15 0
961.22 0
961.29 0
961.37 0
961.44 0
961.51 0
961.58 0
961.65 0
961.72 0
961.79 0
961.86 0
961.93 0
962.01 0
962.08 0
962.15 0
962.22 0
962.29 0
962.36 0
962.43 0
962.50 0
962.57 0
962.65 0
962.72 0
962.79 0
962.86 0
962.93 0
963.00 0
963.07 0
963.14 0
963.21 0
963.29 0
963.36 0
963.43 0
963.50 0
963.57 0
963.64 0
963.71 0
963.78 0
963.86 0
963.93 0
964.00 0
964.07 0
964.14 0
964.21 0
964.28 0
964.35 0
964.42 0
964.50 0
964.57 0
964.64 0
964.71 0
964.78 0
964.85 0
964.92 0
964.99 0
965.07 0
965.14 0
965.21 0
965.28 0
965.35 0
965.42 0
965.49 0
965.56 0
965.64 0
965.71 0
965.78 0
965.85 0
965.92 0
965.99 0
966.06 0
966.13 0
966.21 0
966.28 0
966.35 0
966.42 0
966.49 0
966.56 0
966.63 0
966.70 0
966.78 0
966.85 0
966.92 0
966.99 0
967.06 0
967.13 0
967.20 0
967.27 0
967.35 0
967.42 0
967.49 0
967.56 0
967.63 0
967.70 0
967.77 0
967.85 0
967.92 0
967.99 0
968.06 0
968.13 0
968.20 0
968.27 0
968.34 0
968.42 0
968.49 0
968.56 0
968.63 0
968.70 0
968.77 0
968.84 0
968.92 0
968.99 0
969.06 0
969.13 0
969.20 0
969.27 0
969.34 0
969.41 0
969.49 0
969.56 0
969.63 0
969.70 0
969.77 0
969.84 0
969.91 0
969.99 0
970.06 0
970.13 0
970.20 0
970.27 0
970.34 0
970.41 0
970.49 0
970.56 0
970.63 0
970.70 0
970.77 0
970.84 0
970.91 0
970.99 0
971.06 0
971.13 0
971.20 0
971.27 0
971.34 0
971.41 0
971.49 0
971.56 0
971.63 0
971.70 0
971.77 0
971.84 0
971.91 0
971.99 0
972.06 0
972.13 0
972.20 0
972.27 0
972.34 0
972.41 0
972.49 0
972.56 0
972.63 0
972.70 0
972.77 0
972.84 0
972.92 0
972.99 0
973.06 0
973.13 0
973.20 0
973.27 0
973.34 0
973.42 0
973.49 0
973.56 0
973.63 0
973.70 0
973.77 0
973.85 0
973.92 0
973.99 0
974.06 0
974.13 0
974.20 0
974.27 0
974.35 0
974.42 0
974.49 0
974.56 0
974.63 0
974.70 0
974.78 0
974.85 0
974.92 0
974.99 0
975.06 0
975.13 0
975.20 0
975.28 0
975.35 0
975.42 0
975.49 0
975.56 0
975.63 0
975.71 0
975.78 0
975.85 0
975.92 0
975.99 0
976.06 0
976.14 0
976.21 0
976.28 0
976.35 0
976.42 0
976.49 0
976.57 0
976.64 0
976.71 0
976.78 0
976.85 0
976.92 0
977.00 0
977.07 0
977.14 0
977.21 0
977.28 0
977.35 0
977.43 0
977.50 0
977.57 0
977.64 0
977.71 0
977.78 0
977.86 0
977.93 0
978.00 0
978.07 0
978.14 0
978.21 0
978.29 0
978.36 0
978.43 0
978.50 0
978.57 0
978.64 0
978.72 0
978.79 0
978.86 0
978.93 0
979.00 0
979.07 0
979.15 0
979.22 0
979.29 0
979.36 0
979.43 0
979.51 0
979.58 0
979.65 0
979.72 0
979.79 0
979.86 0
979.94 0
980.01 0
980.08 0
980.15 0
980.22 0
980.29 0
980.37 0
980.44 0
980.51 0
980.58 0
980.65 0
980.73 0
980.80 0
980.87 0
980.94 0
981.01 0
981.08 0
981.16 0
981.23 0
981.30 0
981.37 0
981.44 0
981.52 0
981.59 0
981.66 0
981.73 0
981.80 0
981.87 0
981.95 0
982.02 0
982.09 0
982.16 0
982.23 0
982.31 0
982.38 0
982.45 0
982.52 0
982.59 0
982.66 0
982.74 0
982.81 0
982.88 0
982.95 0
983.02 0
983.10 0
983.17 0
983.24 0
983.31 0
983.38 0
983.46 0
983.53 0
983.60 0
983.67 0
983.74 0
983.81 0
983.89 0
983.96 0
984.03 0
984.10 0
984.17 0
984.25 0
984.32 0
984.39 0
984.46 0
984.53 0
984.61 0
984.68 0
984.75 0
984.82 0
984.89 0
984.97 0
985.04 0
985.11 0
985.18 0
985.25 0
985.33 0
985.40 0
985.47 0
985.54 0
985.61 0
985.69 0
985.76 0
985.83 0
985.90 0
985.97 0
986.05 0
986.12 0
986.19 0
986.26 0
986.33 0
986.41 0
986.48 0
986.55 0
986.62 0
986.69 0
986.77 0
986.84 0
986.91 0
986.98 0
987.05 0
987.13 0
987.20 0
987.27 0
987.34 0
987.41 0
987.49 0
987.56 0
987.63 0
987.70 0
987.77 0
987.85 0
987.92 0
987.99 0
988.06 0
988.13 0
988.21 0
988.28 0
988.35 0
988.42 0
988.49 0
988.57 0
988.64 0
988.71 0
988.78 0
988.85 0
988.93 0
989.00 0
989.07 0
989.14 0
989.22 0
989.29 0
989.36 0
989.43 0
989.50 0
989.58 0
989.65 0
989.72 0
989.79 0
989.86 0
989.94 0
990.01 0
990.08 0
990.15 0
990.22 0
990.30 0
990.37 0
990.44 0
990.51 0
990.59 0
990.66 0
990.73 0
990.80 0
990.87 0
990.95 0
991.02 0
991.09 0
991.16 0
991.24 0
991.31 0
991.38 0
991.45 0
991.52 0
991.60 0
991.67 0
991.74 0
991.81 0
991.88 0
991.96 0
992.03 0
992.10 0
992.17 0
992.25 0
992.32 0
992.39 0
992.46 0
992.53 0
992.61 0
992.68 0
992.75 0
992.82 0
992.90 0
992.97 0
993.04 0
993.11 0
993.18 0
993.26 0
993.33 0
993.40 0
993.47 0
993.55 0
993.62 0
993.69 0
993.76 0
993.84 0
993.91 0
993.98 0
994.05 0
994.12 0
994.20 0
994.27 0
994.34 0
994.41 0
994.49 0
994.56 0
994.63 0
994.70 0
994.78 0
994.85 0
994.92 0
994.99 0
995.06 0
995.14 0
995.21 0
995.28 0
995.35 0
995.43 0
995.50 0
995.57 0
995.64 0
995.72 0
995.79 0
995.86 0
995.93 0
996.00 0
996.08 0
996.15 0
996.22 0
996.29 0
996.37 0
996.44 0
996.51 0
996.58 0
996.66 0
996.73 0
996.80 0
996.87 0
996.95 0
997.02 0
997.09 0
997.16 0
997.24 0
997.31 0
997.38 0
997.45 0
997.52 0
997.60 0
997.67 0
997.74 0
997.81 0
997.89 0
997.96 0
998.03 0
998.10 0
998.18 0
998.25 0
998.32 0
998.39 0
998.47 0
998.54 0
998.61 0
998.68 0
998.76 0
998.83 0
998.90 0
998.97 0
999.05 0
999.12 0
999.19 0
999.26 0
999.34 0
999.41 0
999.48 0
999.55 0
999.63 0
999.70 0
999.77 0
999.84 0
999.92 0
999.99 0
1000.06 0
1000.13 0
1000.21 0
1000.28 0
1000.35 0
1000.42 0
1000.50 0
1000.57 0
1000.64 0
1000.71 0
1000.79 0
1000.86 0
1000.93 0
1001.00 0
1001.08 0
1001.15 0
1001.22 0
1001.29 0
1001.37 0
1001.44 0
1001.51 0
1001.58 0
1001.66 0
1001.73 0
1001.80 0
1001.87 0
1001.95 0
1002.02 0
1002.09 0
1002.16 0
1002.24 0
1002.31 0
1002.38 0
1002.45 0
1002.53 0
1002.60 0
1002.67 0
1002.74 0
1002.82 0
1002.89 0
1002.96 0
1003.04 0
1003.11 0
1003.18 0
1003.25 0
1003.33 0
1003.40 0
1003.47 0
1003.54 0
1003.62 0
1003.69 0
1003.76 0
1003.83 0
1003.91 0
1003.98 0
1004.05 0
1004.12 0
1004.20 0
1004.27 0
1004.34 0
1004.42 0
1004.49 0
1004.56 0
1004.63 0
1004.71 0
1004.78 0
1004.85 0
1004.92 0
1005.00 0
1005.07 0
1005.14 0
1005.21 0
1005.29 0
1005.36 0
1005.43 0
1005.51 0
1005.58 0
1005.65 0
1005.72 0
1005.80 0
1005.87 0
1005.94 0
1006.01 0
1006.09 0
1006.16 0
1006.23 0
1006.31 0
1006.38 0
1006.45 0
1006.52 0
1006.60 0
1006.67 0
1006.74 0
1006.81 0
1006.89 0
1006.96 0
1007.03 0
1007.11 0
1007.18 0
1007.25 0
1007.32 0
1007.40 0
1007.47 0
1007.54 0
1007.61 0
1007.69 0
1007.76 0
1007.83 0
1007.91 0
1007.98 0
1008.05 0
1008.12 0
1008.20 0
1008.27 0
1008.34 0
1008.42 0
1008.49 0
1008.56 0
1008.63 0
1008.71 0
1008.78 0
1008.85 0
1008.92 0
1009.00 0
1009.07 0
1009.14 0
1009.22 0
1009.29 0
1009.36 0
1009.43 0
1009.51 0
1009.58 0
1009.65 0
1009.73 0
1009.80 0
1009.87 0
1009.94 0
1010.02 0
1010.09 0
1010.16 0
1010.24 0
1010.31 0
1010.38 0
1010.45 0
1010.53 0
1010.60 0
1010.67 0
1010.75 0
1010.82 0
1010.89 0
1010.96 0
1011.04 0
1011.11 0
1011.18 0
1011.26 0
1011.33 0
1011.40 0
1011.48 0
1011.55 0
1011.62 0
1011.69 0
1011.77 0
1011.84 0
1011.91 0
1011.99 0
1012.06 0
1012.13 0
1012.20 0
1012.28 0
1012.35 0
1012.42 0
1012.50 0
1012.57 0
1012.64 0
1012.71 0
1012.79 0
1012.86 0
1012.93 0
1013.01 0
1013.08 0
1013.15 0
1013.23 0
1013.30 0
1013.37 0
1013.44 0
1013.52 1
1013.59 1
1013.66 1
1013.74 1
1013.81 1
1013.88 1
1013.96 1
1014.03 1
1014.10 1
1014.17 1
1014.25 1
1014.32 1
1014.39 1
1014.47 0
1014.54 0
1014.61 0
1014.69 0
1014.76 0
1014.83 0
1014.90 0
1014.98 0
1015.05 0
1015.12 0
1015.20 0
1015.27 0
1015.34 0
1015.42 0
1015.49 0
1015.56 0
1015.64 0
1015.71 0
1015.78 0
1015.85 0
1015.93 0
1016.00 0
1016.07 0
1016.15 0
1016.22 0
1016.29 0
1016.37 0
1016.44 0
1016.51 0
1016.59 0
1016.66 0
1016.73 0
1016.80 0
1016.88 1
1016.95 1
1017.02 1
1017.10 1
1017.17 1
1017.24 1
1017.32 1
1017.39 0
1017.46 0
1017.54 0
1017.61 0
1017.68 0
1017.76 0
1017.83 0
1017.90 0
1017.97 0
1018.05 0
1018.12 0
1018.19 0
1018.27 0
1018.34 0
1018.41 0
1018.49 0
1018.56 0
1018.63 0
1018.71 0
1018.78 0
1018.85 0
1018.93 0
1019.00 0
1019.07 0
1019.15 0
1019.22 0
1019.29 0
1019.36 0
1019.44 0
1019.51 0
1019.58 1
1019.66 1
1019.73 1
1019.80 1
1019.88 1
1019.95 1
1020.02 1
1020.10 1
1020.17 1
1020.24 1
1020.32 1
1020.39 1
1020.46 0
1020.54 0
1020.61 0
1020.68 0
1020.76 0
1020.83 0
1020.90 0
1020.98 0
1021.05 0
1021.12 0
1021.20 0
1021.27 0
1021.34 0
1021.42 1
1021.49 1
1021.56 1
1021.64 0
1021.71 0
1021.78 0
1021.85 0
1021.93 0
1022.00 0
1022.07 0
1022.15 0
1022.22 0
1022.29 0
1022.37 1
1022.44 1
1022.51 1
1022.59 1
1022.66 1
1022.73 1
1022.81 1
1022.88 0
1022.95 0
1023.03 0
1023.10 0
1023.17 0
1023.25 0
1023.32 0
1023.39 0
1023.47 1
1023.54 1
1023.61 1
1023.69 1
1023.76 1
1023.83 1
1023.91 1
1023.98 1
1024.05 1
1024.13 1
1024.20 1
1024.27 1
1024.35 0
1024.42 0
1024.49 0
1024.57 0
1024.64 0
1024.71 0
1024.79 0
1024.86 0
1024.94 0
1025.01 0
1025.08 0
1025.16 0
1025.23 0
1025.30 0
1025.38 0
1025.45 0
1025.52 0
1025.60 0
1025.67 0
1025.74 0
1025.82 0
1025.89 0
1025.96 0
1026.04 0
1026.11 0
1026.18 0
1026.26 0
1026.33 0
1026.40 0
1026.48 0
1026.55 0
1026.62 0
1026.70 0
1026.77 0
1026.84 0
1026.92 0
1026.99 0
1027.06 0
1027.14 0
1027.21 0
1027.29 0
1027.36 0
1027.43 0
1027.51 0
1027.58 0
1027.65 0
1027.73 0
1027.80 0
1027.87 0
1027.95 0
1028.02 0
1028.09 0
1028.17 0
1028.24 0
1028.31 0
1028.39 0
1028.46 0
1028.53 0
1028.61 0
1028.68 0
1028.76 0
1028.83 0
1028.90 0
1028.98 0
1029.05 0
1029.12 0
1029.20 0
1029.27 0
1029.34 0
1029.42 0
1029.49 0
1029.56 0
1029.64 1
1029.71 1
1029.78 1
1029.86 1
1029.93 1
1030.01 1
1030.08 1
1030.15 1
1030.23 1
1030.30 1
1030.37 2
1030.45 1
1030.52 1
1030.59 1
1030.67 1
1030.74 1
1030.82 1
1030.89 1
1030.96 0
1031.04 0
1031.11 0
1031.18 0
1031.26 0
1031.33 0
1031.40 0
1031.48 0
1031.55 0
1031.62 0
1031.70 0
1031.77 0
1031.85 0
1031.92 0
1031.99 0
1032.07 0
1032.14 0
1032.21 0
1032.29 0
1032.36 1
1032.44 1
1032.51 1
1032.58 1
1032.66 1
1032.73 1
1032.80 0
1032.88 0
1032.95 0
1033.02 0
1033.10 1
1033.17 1
1033.25 1
1033.32 1
1033.39 1
1033.47 1
1033.54 1
1033.61 1
1033.69 1
1033.76 1
1033.84 1
1033.91 1
1033.98 1
1034.06 1
1034.13 1
1034.20 1
1034.28 1
1034.35 1
1034.42 1
1034.50 1
1034.57 2
1034.65 2
1034.72 2
1034.79 2
1034.87 2
1034.94 2
1035.01 1
1035.09 1
1035.16 1
1035.24 1
1035.31 0
1035.38 0
1035.46 0
1035.53 0
1035.61 1
1035.68 1
1035.75 1
1035.83 1
1035.90 1
1035.97 1
1036.05 1
1036.12 1
1036.20 0
1036.27 0
1036.34 0
1036.42 0
1036.49 0
1036.56 0
1036.64 1
1036.71 1
1036.79 1
1036.86 1
1036.93 1
1037.01 1
1037.08 1
1037.15 1
1037.23 1
1037.30 0
1037.38 0
1037.45 0
1037.52 0
1037.60 0
1037.67 0
1037.75 0
1037.82 1
1037.89 1
1037.97 1
1038.04 1
1038.11 1
1038.19 1
1038.26 1
1038.34 1
1038.41 1
1038.48 1
1038.56 1
1038.63 1
1038.71 1
1038.78 1
1038.85 1
1038.93 0
1039.00 0
1039.08 0
1039.15 0
1039.22 0
1039.30 0
1039.37 0
1039.44 0
1039.52 0
1039.59 0
1039.67 0
1039.74 0
1039.81 0
1039.89 0
1039.96 0
1040.04 0
1040.11 0
1040.18 0
1040.26 0
1040.33 0
1040.41 0
1040.48 1
1040.55 1
1040.63 1
1040.70 2
1040.78 2
1040.85 2
1040.92 2
1041.00 1
1041.07 1
1041.15 1
1041.22 1
1041.29 0
1041.37 0
1041.44 1
1041.52 1
1041.59 1
1041.66 1
1041.74 1
1041.81 0
1041.89 0
1041.96 0
1042.03 0
1042.11 0
1042.18 0
1042.26 1
1042.33 1
1042.40 1
1042.48 1
1042.55 1
1042.63 1
1042.70 1
1042.77 1
1042.85 1
1042.92 0
1043.00 0
1043.07 0
1043.14 0
1043.22 0
1043.29 0
1043.37 0
1043.44 0
1043.51 1
1043.59 1
1043.66 1
1043.74 2
1043.81 2
1043.88 2
1043.96 2
1044.03 2
1044.11 2
1044.18 2
1044.25 2
1044.33 2
1044.40 2
1044.48 1
1044.55 1
1044.63 1
1044.70 1
1044.77 1
1044.85 1
1044.92 1
1045.00 1
1045.07 1
1045.14 1
1045.22 1
1045.29 1
1045.37 1
1045.44 1
1045.51 0
1045.59 0
1045.66 1
1045.74 1
1045.81 1
1045.89 1
1045.96 1
1046.03 0
1046.11 0
1046.18 0
1046.26 0
1046.33 0
1046.40 0
1046.48 1
1046.55 1
1046.63 1
1046.70 1
1046.78 1
1046.85 2
1046.92 2
1047.00 2
1047.07 2
1047.15 2
1047.22 1
1047.29 1
1047.37 1
1047.44 1
1047.52 0
1047.59 0
1047.67 0
1047.74 0
1047.81 0
1047.89 0
1047.96 0
1048.04 1
1048.11 1
1048.18 1
1048.26 1
1048.33 1
1048.41 1
1048.48 2
1048.56 1
1048.63 1
1048.70 1
1048.78 1
1048.85 0
1048.93 0
1049.00 0
1049.08 0
1049.15 0
1049.22 0
1049.30 0
1049.37 1
1049.45 1
1049.52 1
1049.60 1
1049.67 2
1049.74 2
1049.82 2
1049.89 2
1049.97 2
1050.04 2
1050.12 2
1050.19 2
1050.26 2
1050.34 1
1050.41 1
1050.49 1
1050.56 2
1050.64 2
1050.71 2
1050.78 2
1050.86 3
1050.93 3
1051.01 3
1051.08 3
1051.16 3
1051.23 3
1051.30 3
1051.38 4
1051.45 4
1051.53 5
1051.60 5
1051.68 5
1051.75 5
1051.82 5
1051.90 4
1051.97 4
1052.05 3
1052.12 2
1052.20 1
1052.27 1
1052.35 0
1052.42 0
1052.49 0
1052.57 1
1052.64 1
1052.72 1
1052.79 1
1052.87 1
1052.94 1
1053.01 0
1053.09 0
1053.16 0
1053.24 0
1053.31 0
1053.39 0
1053.46 0
1053.54 0
1053.61 0
1053.68 0
1053.76 0
1053.83 0
1053.91 0
1053.98 0
1054.06 0
1054.13 0
1054.21 1
1054.28 1
1054.35 1
1054.43 1
1054.50 1
1054.58 2
1054.65 2
1054.73 2
1054.80 2
1054.88 1
1054.95 1
1055.02 1
1055.10 0
1055.17 0
1055.25 0
1055.32 0
1055.40 0
1055.47 0
1055.55 0
1055.62 0
1055.69 0
1055.77 1
1055.84 2
1055.92 3
1055.99 3
1056.07 4
1056.14 4
1056.22 4
1056.29 4
1056.37 4
1056.44 3
1056.51 3
1056.59 3
1056.66 3
1056.74 2
1056.81 2
1056.89 2
1056.96 1
1057.04 1
1057.11 1
1057.19 1
1057.26 1
1057.33 1
1057.41 1
1057.48 1
1057.56 1
1057.63 2
1057.71 2
1057.78 1
1057.86 1
1057.93 1
1058.01 0
1058.08 0
1058.15 0
1058.23 0
1058.30 0
1058.38 0
1058.45 1
1058.53 1
1058.60 1
1058.68 0
1058.75 0
1058.83 0
1058.90 1
1058.97 1
1059.05 1
1059.12 2
1059.20 2
1059.27 3
1059.35 3
1059.42 3
1059.50 3
1059.57 3
1059.65 3
1059.72 3
1059.80 3
1059.87 3
1059.94 3
1060.02 3
1060.09 4
1060.17 4
1060.24 5
1060.32 5
1060.39 6
1060.47 6
1060.54 7
1060.62 7
1060.69 7
1060.77 7
1060.84 6
1060.92 6
1060.99 5
1061.06 4
1061.14 3
1061.21 3
1061.29 2
1061.36 2
1061.44 2
1061.51 2
1061.59 2
1061.66 2
1061.74 3
1061.81 3
1061.89 3
1061.96 3
1062.04 3
1062.11 2
1062.19 2
1062.26 2
1062.33 2
1062.41 2
1062.48 2
1062.56 2
1062.63 2
1062.71 2
1062.78 2
1062.86 2
1062.93 2
1063.01 1
1063.08 1
1063.16 1
1063.23 1
1063.31 2
1063.38 3
1063.46 3
1063.53 4
1063.61 4
1063.68 4
1063.75 4
1063.83 4
1063.90 3
1063.98 3
1064.05 2
1064.13 2
1064.20 1
1064.28 1
1064.35 1
1064.43 0
1064.50 0
1064.58 1
1064.65 1
1064.73 2
1064.80 2
1064.88 3
1064.95 3
1065.03 3
1065.10 3
1065.18 3
1065.25 3
1065.33 3
1065.40 3
1065.48 3
1065.55 3
1065.62 3
1065.70 3
1065.77 2
1065.85 2
1065.92 2
1066.00 2
1066.07 2
1066.15 1
1066.22 1
1066.30 1
1066.37 0
1066.45 0
1066.52 0
1066.60 0
1066.67 0
1066.75 0
1066.82 0
1066.90 1
1066.97 1
1067.05 1
1067.12 1
1067.20 1
1067.27 2
1067.35 2
1067.42 2
1067.50 2
1067.57 3
1067.65 3
1067.72 4
1067.80 4
1067.87 5
1067.95 5
1068.02 5
1068.10 5
1068.17 5
1068.25 4
1068.32 4
1068.40 4
1068.47 4
1068.55 4
1068.62 3
1068.70 3
1068.77 2
1068.85 2
1068.92 1
1069.00 1
1069.07 1
1069.15 1
1069.22 1
1069.30 1
1069.37 1
1069.45 0
1069.52 0
1069.59 0
1069.67 0
1069.74 0
1069.82 0
1069.89 0
1069.97 0
1070.04 0
1070.12 1
1070.19 1
1070.27 1
1070.34 2
1070.42 2
1070.49 2
1070.57 2
1070.64 2
1070.72 1
1070.79 1
1070.87 1
1070.95 1
1071.02 1
1071.10 1
1071.17 1
1071.25 2
1071.32 2
1071.40 3
1071.47 3
1071.55 3
1071.62 3
1071.70 3
1071.77 3
1071.85 3
1071.92 3
1072.00 4
1072.07 4
1072.15 4
1072.22 5
1072.30 5
1072.37 5
1072.45 4
1072.52 4
1072.60 3
1072.67 3
1072.75 3
1072.82 3
1072.90 4
1072.97 4
1073.05 5
1073.12 6
1073.20 6
1073.27 6
1073.35 6
1073.42 6
1073.50 6
1073.57 6
1073.65 5
1073.72 5
1073.80 5
1073.87 5
1073.95 4
1074.02 4
1074.10 4
1074.17 4
1074.25 4
1074.32 3
1074.40 3
1074.47 3
1074.55 3
1074.62 4
1074.70 4
1074.77 5
1074.85 5
1074.92 6
1075.00 6
1075.08 6
1075.15 5
1075.23 5
1075.30 4
1075.38 3
1075.45 3
1075.53 3
1075.60 2
1075.68 2
1075.75 3
1075.83 3
1075.90 3
1075.98 3
1076.05 4
1076.13 4
1076.20 4
1076.28 3
1076.35 3
1076.43 3
1076.50 3
1076.58 3
1076.65 4
1076.73 4
1076.80 4
1076.88 4
1076.96 5
1077.03 5
1077.11 5
1077.18 5
1077.26 5
1077.33 5
1077.41 4
1077.48 4
1077.56 3
1077.63 3
1077.71 2
1077.78 1
1077.86 1
1077.93 1
1078.01 1
1078.08 1
1078.16 1
1078.23 1
1078.31 2
1078.39 2
1078.46 2
1078.54 2
1078.61 2
1078.69 2
1078.76 2
1078.84 2
1078.91 3
1078.99 4
1079.06 4
1079.14 5
1079.21 5
1079.29 5
1079.36 5
1079.44 4
1079.51 4
1079.59 4
1079.67 4
1079.74 4
1079.82 5
1079.89 6
1079.97 6
1080.04 7
1080.12 7
1080.19 6
1080.27 6
1080.34 5
1080.42 5
1080.49 4
1080.57 4
1080.65 3
1080.72 3
1080.80 3
1080.87 3
1080.95 3
1081.02 3
1081.10 3
1081.17 3
1081.25 4
1081.32 5
1081.40 5
1081.47 6
1081.55 7
1081.62 7
1081.70 8
1081.78 8
1081.85 8
1081.93 7
1082.00 7
1082.08 6
1082.15 5
1082.23 4
1082.30 2
1082.38 1
1082.45 0
1082.53 0
1082.61 0
1082.68 0
1082.76 0
1082.83 1
1082.91 2
1082.98 3
1083.06 3
1083.13 3
1083.21 3
1083.28 2
1083.36 2
1083.44 1
1083.51 1
1083.59 0
1083.66 0
1083.74 0
1083.81 0
1083.89 0
1083.96 0
1084.04 0
1084.11 0
1084.19 0
1084.27 0
1084.34 0
1084.42 0
1084.49 1
1084.57 1
1084.64 1
1084.72 2
1084.79 2
1084.87 3
1084.94 3
1085.02 3
1085.10 3
1085.17 3
1085.25 2
1085.32 2
1085.40 2
1085.47 2
1085.55 2
1085.62 2
1085.70 3
1085.78 3
1085.85 3
1085.93 3
1086.00 3
1086.08 4
1086.15 5
1086.23 6
1086.30 7
1086.38 7
1086.46 8
1086.53 7
1086.61 7
1086.68 5
1086.76 4
1086.83 3
1086.91 3
1086.98 3
1087.06 4
1087.14 5
1087.21 6
1087.29 7
1087.36 7
1087.44 8
1087.51 8
1087.59 7
1087.67 7
1087.74 6
1087.82 5
1087.89 4
1087.97 3
1088.04 2
1088.12 2
1088.19 2
1088.27 3
1088.35 4
1088.42 5
1088.50 6
1088.57 7
1088.65 8
1088.72 9
1088.80 9
1088.88 10
1088.95 10
1089.03 10
1089.10 10
1089.18 9
1089.25 9
1089.33 8
1089.40 7
1089.48 6
1089.56 6
1089.63 6
1089.71 6
1089.78 7
1089.86 7
1089.93 7
1090.01 7
1090.09 8
1090.16 8
1090.24 8
1090.31 8
1090.39 9
1090.46 9
1090.54 10
1090.62 10
1090.69 11
1090.77 11
1090.84 11
1090.92 11
1090.99 11
1091.07 11
1091.15 11
1091.22 10
1091.30 10
1091.37 10
1091.45 10
1091.52 10
1091.60 9
1091.68 9
1091.75 9
1091.83 9
1091.90 9
1091.98 9
1092.05 9
1092.13 8
1092.21 8
1092.28 8
1092.36 7
1092.43 7
1092.51 7
1092.59 7
1092.66 8
1092.74 8
1092.81 8
1092.89 7
1092.96 7
1093.04 7
1093.12 6
1093.19 6
1093.27 7
1093.34 7
1093.42 8
1093.49 8
1093.57 9
1093.65 9
1093.72 10
1093.80 10
1093.87 11
1093.95 12
1094.03 12
1094.10 13
1094.18 13
1094.25 13
1094.33 13
1094.40 13
1094.48 12
1094.56 12
1094.63 11
1094.71 11
1094.78 11
1094.86 11
1094.94 11
1095.01 11
1095.09 11
1095.16 11
1095.24 10
1095.31 9
1095.39 8
1095.47 7
1095.54 7
1095.62 7
1095.69 7
1095.77 7
1095.85 8
1095.92 8
1096.00 9
1096.07 9
1096.15 9
1096.23 8
1096.30 7
1096.38 6
1096.45 5
1096.53 5
1096.61 4
1096.68 4
1096.76 3
1096.83 3
1096.91 3
1096.98 3
1097.06 3
1097.14 2
1097.21 2
1097.29 2
1097.36 2
1097.44 3
1097.52 4
1097.59 5
1097.67 6
1097.74 7
1097.82 7
1097.90 7
1097.97 7
1098.05 7
1098.12 6
1098.20 5
1098.28 4
1098.35 3
1098.43 3
1098.50 3
1098.58 3
1098.66 4
1098.73 4
1098.81 5
1098.88 6
1098.96 7
1099.04 7
1099.11 7
1099.19 7
1099.26 6
1099.34 5
1099.42 4
1099.49 3
1099.57 2
1099.64 1
1099.72 1
1099.80 0
1099.87 0
1099.95 0
1100.02 1
1100.10 2
1100.18 3
1100.25 4
1100.33 5
1100.40 6
1100.48 6
1100.56 7
1100.63 7
1100.71 7
1100.78 8
1100.86 9
1100.94 9
1101.01 10
1101.09 11
1101.17 10
1101.24 10
1101.32 9
1101.39 7
1101.47 6
1101.55 4
1101.62 4
1101.70 3
1101.77 3
1101.85 4
1101.93 4
1102.00 5
1102.08 5
1102.15 6
1102.23 5
1102.31 5
1102.38 4
1102.46 4
1102.53 3
1102.61 3
1102.69 3
1102.76 4
1102.84 5
1102.92 6
1102.99 8
1103.07 10
1103.14 12
1103.22 14
1103.30 16
1103.37 17
1103.45 17
1103.52 17
1103.60 16
1103.68 14
1103.75 12
1103.83 10
1103.91 9
1103.98 8
1104.06 8
1104.13 7
1104.21 7
1104.29 8
1104.36 8
1104.44 9
1104.51 9
1104.59 10
1104.67 11
1104.74 11
1104.82 11
1104.90 11
1104.97 11
1105.05 11
1105.12 11
1105.20 11
1105.28 11
1105.35 12
1105.43 12
1105.51 13
1105.58 13
1105.66 13
1105.73 13
1105.81 12
1105.89 12
1105.96 12
1106.04 12
1106.12 12
1106.19 12
1106.27 12
1106.34 12
1106.42 12
1106.50 13
1106.57 13
1106.65 13
1106.73 13
1106.80 12
1106.88 10
1106.95 9
1107.03 7
1107.11 5
1107.18 4
1107.26 3
1107.34 3
1107.41 4
1107.49 5
1107.56 7
1107.64 9
1107.72 10
1107.79 11
1107.87 12
1107.95 12
1108.02 12
1108.10 11
1108.18 11
1108.25 10
1108.33 10
1108.40 10
1108.48 9
1108.56 10
1108.63 10
1108.71 10
1108.79 10
1108.86 10
1108.94 10
1109.01 10
1109.09 9
1109.17 9
1109.24 8
1109.32 8
1109.40 7
1109.47 7
1109.55 6
1109.63 6
1109.70 5
1109.78 4
1109.85 4
1109.93 3
1110.01 3
1110.08 2
1110.16 2
1110.24 2
1110.31 1
1110.39 1
1110.47 2
1110.54 2
1110.62 3
1110.70 4
1110.77 5
1110.85 6
1110.92 6
1111.00 6
1111.08 4
1111.15 3
1111.23 2
1111.31 0
1111.38 0
1111.46 0
1111.54 2
1111.61 3
1111.69 5
1111.76 7
1111.84 8
1111.92 9
1111.99 9
1112.07 8
1112.15 8
1112.22 7
1112.30 6
1112.38 6
1112.45 6
1112.53 6
1112.61 7
1112.68 8
1112.76 10
1112.84 12
1112.91 13
1112.99 14
1113.06 15
1113.14 14
1113.22 14
1113.29 13
1113.37 12
1113.45 11
1113.52 10
1113.60 9
1113.68 8
1113.75 7
1113.83 6
1113.91 6
1113.98 6
1114.06 7
1114.14 7
1114.21 8
1114.29 9
1114.37 9
1114.44 9
1114.52 9
1114.60 9
1114.67 8
1114.75 7
1114.82 7
1114.90 6
1114.98 6
1115.05 5
1115.13 5
1115.21 4
1115.28 3
1115.36 2
1115.44 1
1115.51 0
1115.59 0
1115.67 0
1115.74 0
1115.82 0
1115.90 0
1115.97 1
1116.05 1
1116.13 1
1116.20 1
1116.28 1
1116.36 0
1116.43 0
1116.51 0
1116.59 0
1116.66 0
1116.74 0
1116.82 0
1116.89 1
1116.97 2
1117.05 2
1117.12 3
1117.20 3
1117.28 3
1117.35 4
1117.43 5
1117.51 6
1117.58 8
1117.66 10
1117.74 12
1117.81 14
1117.89 15
1117.97 15
1118.04 15
1118.12 14
1118.20 13
1118.27 12
1118.35 11
1118.43 9
1118.50 8
1118.58 8
1118.66 7
1118.73 7
1118.81 6
1118.89 6
1118.96 7
1119.04 7
1119.12 8
1119.19 8
1119.27 10
1119.35 11
1119.42 13
1119.50 15
1119.58 16
1119.65 17
1119.73 17
1119.81 17
1119.88 17
1119.96 16
1120.04 16
1120.11 16
1120.19 17
1120.27 18
1120.34 18
1120.42 19
1120.50 19
1120.57 18
1120.65 17
1120.73 15
1120.80 14
1120.88 12
1120.96 11
1121.03 10
1121.11 9
1121.19 9
1121.26 9
1121.34 9
1121.42 9
1121.49 9
1121.57 9
1121.65 8
1121.72 7
1121.80 6
1121.88 6
1121.95 5
1122.03 4
1122.11 3
1122.19 2
1122.26 1
1122.34 0
1122.42 0
1122.49 0
1122.57 0
1122.65 0
1122.72 0
1122.80 0
1122.88 0
1122.95 1
1123.03 1
1123.11 1
1123.18 2
1123.26 2
1123.34 2
1123.41 2
1123.49 2
1123.57 2
1123.64 2
1123.72 1
1123.80 1
1123.88 1
1123.95 2
1124.03 2
1124.11 3
1124.18 3
1124.26 3
1124.34 3
1124.41 2
1124.49 1
1124.57 1
1124.64 0
1124.72 0
1124.80 0
1124.87 0
1124.95 0
1125.03 0
1125.11 0
1125.18 0
1125.26 0
1125.34 0
1125.41 1
1125.49 1
1125.57 2
1125.64 3
1125.72 3
1125.80 4
1125.87 4
1125.95 4
1126.03 4
1126.11 4
1126.18 4
1126.26 3
1126.34 3
1126.41 3
1126.49 3
1126.57 3
1126.64 3
1126.72 4
1126.80 5
1126.87 5
1126.95 5
1127.03 5
1127.11 5
1127.18 4
1127.26 3
1127.34 3
1127.41 3
1127.49 3
1127.57 4
1127.64 6
1127.72 7
1127.80 8
1127.88 8
1127.95 8
1128.03 8
1128.11 7
1128.18 7
1128.26 6
1128.34 5
1128.41 5
1128.49 4
1128.57 4
1128.65 3
1128.72 3
1128.80 3
1128.88 3
1128.95 3
1129.03 4
1129.11 4
1129.18 4
1129.26 3
1129.34 2
1129.42 0
1129.49 0
1129.57 0
1129.65 0
1129.72 0
1129.80 0
1129.88 0
1129.96 1
1130.03 3
1130.11 4
1130.19 5
1130.26 6
1130.34 7
1130.42 8
1130.49 8
1130.57 8
1130.65 9
1130.73 9
1130.80 9
1130.88 10
1130.96 10
1131.03 11
1131.11 11
1131.19 12
1131.27 12
1131.34 13
1131.42 13
1131.50 14
1131.57 15
1131.65 15
1131.73 16
1131.81 17
1131.88 18
1131.96 19
1132.04 20
1132.11 21
1132.19 21
1132.27 21
1132.35 21
1132.42 21
1132.50 20
1132.58 18
1132.65 17
1132.73 15
1132.81 13
1132.89 11
1132.96 9
1133.04 8
1133.12 7
1133.19 6
1133.27 6
1133.35 5
1133.43 4
1133.50 4
1133.58 3
1133.66 3
1133.73 2
1133.81 2
1133.89 3
1133.97 4
1134.04 5
1134.12 7
1134.20 9
1134.28 11
1134.35 14
1134.43 16
1134.51 19
1134.58 20
1134.66 22
1134.74 22
1134.82 21
1134.89 20
1134.97 18
1135.05 16
1135.12 14
1135.20 14
1135.28 13
1135.36 14
1135.43 15
1135.51 17
1135.59 19
1135.67 20
1135.74 21
1135.82 22
1135.90 24
1135.97 25
1136.05 27
1136.13 29
1136.21 31
1136.28 33
1136.36 34
1136.44 35
1136.52 34
1136.59 33
1136.67 30
1136.75 27
1136.82 24
1136.90 21
1136.98 19
1137.06 17
1137.13 15
1137.21 13
1137.29 12
1137.37 10
1137.44 8
1137.52 6
1137.60 4
1137.67 3
1137.75 3
1137.83 3
1137.91 3
1137.98 4
1138.06 4
1138.14 4
1138.22 4
1138.29 3
1138.37 2
1138.45 2
1138.53 2
1138.60 3
1138.68 4
1138.76 5
1138.84 6
1138.91 7
1138.99 8
1139.07 8
1139.14 7
1139.22 7
1139.30 7
1139.38 7
1139.45 7
1139.53 7
1139.61 8
1139.69 8
1139.76 9
1139.84 9
1139.92 9
1140.00 8
1140.07 8
1140.15 7
1140.23 6
1140.31 6
1140.38 5
1140.46 5
1140.54 4
1140.62 5
1140.69 5
1140.77 6
1140.85 7
1140.92 9
1141.00 10
1141.08 11
1141.16 11
1141.23 11
1141.31 11
1141.39 11
1141.47 10
1141.54 9
1141.62 8
1141.70 7
1141.78 7
1141.85 6
1141.93 6
1142.01 5
1142.09 5
1142.16 4
1142.24 2
1142.32 1
1142.40 0
1142.47 0
1142.55 0
1142.63 0
1142.71 0
1142.78 0
1142.86 0
1142.94 1
1143.02 2
1143.09 3
1143.17 3
1143.25 3
1143.33 2
1143.40 0
1143.48 0
1143.56 0
1143.64 0
1143.71 0
1143.79 0
1143.87 1
1143.95 3
1144.02 4
1144.10 6
1144.18 7
1144.26 8
1144.33 9
1144.41 10
1144.49 12
1144.57 13
1144.64 14
1144.72 15
1144.80 15
1144.88 15
1144.96 15
1145.03 14
1145.11 14
1145.19 13
1145.27 13
1145.34 13
1145.42 12
1145.50 11
1145.58 10
1145.65 8
1145.73 6
1145.81 4
1145.89 3
1145.96 2
1146.04 1
1146.12 2
1146.20 3
1146.27 4
1146.35 6
1146.43 7
1146.51 8
1146.58 9
1146.66 10
1146.74 10
1146.82 11
1146.90 11
1146.97 12
1147.05 13
1147.13 13
1147.21 14
1147.28 14
1147.36 14
1147.44 15
1147.52 15
1147.59 15
1147.67 15
1147.75 15
1147.83 15
1147.90 15
1147.98 15
1148.06 15
1148.14 15
1148.22 14
1148.29 14
1148.37 14
1148.45 14
1148.53 15
1148.60 16
1148.68 18
1148.76 19
1148.84 21
1148.91 21
1148.99 21
1149.07 21
1149.15 20
1149.23 19
1149.30 18
1149.38 18
1149.46 17
1149.54 17
1149.61 17
1149.69 17
1149.77 17
1149.85 18
1149.93 19
1150.00 19
1150.08 20
1150.16 21
1150.24 21
1150.31 21
1150.39 21
1150.47 20
1150.55 18
1150.63 16
1150.70 15
1150.78 15
1150.86 15
1150.94 17
1151.01 19
1151.09 23
1151.17 26
1151.25 29
1151.33 31
1151.40 32
1151.48 31
1151.56 29
1151.64 27
1151.71 24
1151.79 22
1151.87 21
1151.95 20
1152.03 21
1152.10 23
1152.18 25
1152.26 28
1152.34 30
1152.41 33
1152.49 35
1152.57 36
1152.65 36
1152.73 36
1152.80 34
1152.88 32
1152.96 28
1153.04 24
1153.12 20
1153.19 15
1153.27 11
1153.35 8
1153.43 5
1153.50 4
1153.58 4
1153.66 5
1153.74 6
1153.82 8
1153.89 10
1153.97 12
1154.05 14
1154.13 15
1154.21 16
1154.28 17
1154.36 18
1154.44 19
1154.52 20
1154.59 22
1154.67 25
1154.75 28
1154.83 31
1154.91 34
1154.98 35
1155.06 35
1155.14 34
1155.22 32
1155.30 29
1155.37 27
1155.45 25
1155.53 23
1155.61 22
1155.69 21
1155.76 20
1155.84 20
1155.92 20
1156.00 20
1156.08 21
1156.15 22
1156.23 23
1156.31 24
1156.39 25
1156.47 26
1156.54 26
1156.62 25
1156.70 24
1156.78 23
1156.85 21
1156.93 20
1157.01 18
1157.09 16
1157.17 15
1157.24 13
1157.32 11
1157.40 9
1157.48 7
1157.56 6
1157.63 5
1157.71 5
1157.79 5
1157.87 6
1157.95 7
1158.02 8
1158.10 9
1158.18 10
1158.26 12
1158.34 13
1158.41 14
1158.49 14
1158.57 14
1158.65 14
1158.73 13
1158.81 11
1158.88 10
1158.96 9
1159.04 8
1159.12 9
1159.20 10
1159.27 11
1159.35 12
1159.43 12
1159.51 12
1159.59 11
1159.66 9
1159.74 7
1159.82 5
1159.90 4
1159.98 4
1160.05 5
1160.13 7
1160.21 9
1160.29 11
1160.37 13
1160.44 14
1160.52 15
1160.60 14
1160.68 13
1160.76 11
1160.84 9
1160.91 8
1160.99 7
1161.07 7
1161.15 7
1161.23 8
1161.30 10
1161.38 13
1161.46 15
1161.54 17
1161.62 19
1161.69 20
1161.77 21
1161.85 21
1161.93 21
1162.01 21
1162.09 20
1162.16 19
1162.24 17
1162.32 16
1162.40 15
1162.48 14
1162.55 13
1162.63 13
1162.71 14
1162.79 14
1162.87 14
1162.95 14
1163.02 13
1163.10 12
1163.18 10
1163.26 8
1163.34 7
1163.41 5
1163.49 4
1163.57 2
1163.65 1
1163.73 0
1163.81 0
1163.88 0
1163.96 0
1164.04 0
1164.12 0
1164.20 0
1164.27 0
1164.35 0
1164.43 2
1164.51 3
1164.59 4
1164.67 5
1164.74 7
1164.82 8
1164.90 9
1164.98 10
1165.06 12
1165.14 13
1165.21 15
1165.29 15
1165.37 16
1165.45 16
1165.53 15
1165.60 13
1165.68 12
1165.76 10
1165.84 9
1165.92 9
1166.00 9
1166.07 9
1166.15 10
1166.23 11
1166.31 12
1166.39 12
1166.47 12
1166.54 12
1166.62 11
1166.70 10
1166.78 8
1166.86 6
1166.94 4
1167.01 2
1167.09 0
1167.17 0
1167.25 0
1167.33 0
1167.41 0
1167.48 0
1167.56 0
1167.64 1
1167.72 3
1167.80 5
1167.88 7
1167.95 8
1168.03 10
1168.11 10
1168.19 10
1168.27 10
1168.35 9
1168.42 9
1168.50 9
1168.58 9
1168.66 10
1168.74 11
1168.82 13
1168.89 15
1168.97 17
1169.05 18
1169.13 18
1169.21 19
1169.29 19
1169.36 19
1169.44 20
1169.52 20
1169.60 21
1169.68 23
1169.76 25
1169.84 27
1169.91 29
1169.99 31
1170.07 33
1170.15 35
1170.23 35
1170.31 35
1170.38 33
1170.46 30
1170.54 26
1170.62 22
1170.70 18
1170.78 15
1170.85 13
1170.93 12
1171.01 12
1171.09 12
1171.17 13
1171.25 12
1171.33 12
1171.40 10
1171.48 9
1171.56 8
1171.64 7
1171.72 7
1171.80 7
1171.87 7
1171.95 6
1172.03 6
1172.11 5
1172.19 4
1172.27 3
1172.35 2
1172.42 1
1172.50 0
1172.58 1
1172.66 1
1172.74 1
1172.82 2
1172.90 1
1172.97 0
1173.05 0
1173.13 0
1173.21 0
1173.29 0
1173.37 0
1173.44 1
1173.52 4
1173.60 7
1173.68 10
1173.76 11
1173.84 12
1173.92 12
1173.99 11
1174.07 10
1174.15 9
1174.23 9
1174.31 9
1174.39 9
1174.47 9
1174.54 9
1174.62 9
1174.70 9
1174.78 9
1174.86 9
1174.94 9
1175.02 9
1175.09 9
1175.17 9
1175.25 9
1175.33 9
1175.41 9
1175.49 9
1175.57 9
1175.64 10
1175.72 11
1175.80 12
1175.88 14
1175.96 16
1176.04 18
1176.12 20
1176.20 22
1176.27 22
1176.35 22
1176.43 22
1176.51 21
1176.59 20
1176.67 19
1176.75 18
1176.82 18
1176.90 19
1176.98 20
1177.06 22
1177.14 23
1177.22 25
1177.30 26
1177.37 25
1177.45 24
1177.53 23
1177.61 21
1177.69 20
1177.77 19
1177.85 20
1177.93 23
1178.00 26
1178.08 30
1178.16 35
1178.24 38
1178.32 41
1178.40 41
1178.48 39
1178.56 36
1178.63 32
1178.71 28
1178.79 23
1178.87 19
1178.95 16
1179.03 14
1179.11 12
1179.18 10
1179.26 9
1179.34 8
1179.42 7
1179.50 7
1179.58 8
1179.66 11
1179.74 15
1179.81 19
1179.89 24
1179.97 27
1180.05 30
1180.13 31
1180.21 30
1180.29 28
1180.37 25
1180.44 23
1180.52 21
1180.60 19
1180.68 17
1180.76 16
1180.84 14
1180.92 11
1181.00 8
1181.08 5
1181.15 2
1181.23 0
1181.31 0
1181.39 0
1181.47 0
1181.55 0
1181.63 2
1181.71 4
1181.78 7
1181.86 10
1181.94 12
1182.02 14
1182.10 15
1182.18 15
1182.26 14
1182.34 12
1182.41 10
1182.49 9
1182.57 9
1182.65 9
1182.73 11
1182.81 12
1182.89 14
1182.97 14
1183.05 14
1183.12 12
1183.20 10
1183.28 7
1183.36 4
1183.44 2
1183.52 0
1183.60 0
1183.68 0
1183.76 0
1183.83 0
1183.91 2
1183.99 4
1184.07 7
1184.15 10
1184.23 13
1184.31 15
1184.39 17
1184.47 18
1184.54 18
1184.62 17
1184.70 16
1184.78 15
1184.86 13
1184.94 12
1185.02 11
1185.10 10
1185.18 10
1185.25 9
1185.33 9
1185.41 10
1185.49 10
1185.57 10
1185.65 10
1185.73 10
1185.81 10
1185.89 10
1185.96 9
1186.04 10
1186.12 10
1186.20 10
1186.28 11
1186.36 12
1186.44 12
1186.52 13
1186.60 13
1186.68 12
1186.75 12
1186.83 11
1186.91 10
1186.99 10
1187.07 9
1187.15 10
1187.23 10
1187.31 11
1187.39 11
1187.47 11
1187.54 11
1187.62 11
1187.70 11
1187.78 12
1187.86 13
1187.94 14
1188.02 15
1188.10 16
1188.18 16
1188.26 16
1188.33 15
1188.41 15
1188.49 14
1188.57 14
1188.65 13
1188.73 13
1188.81 14
1188.89 14
1188.97 14
1189.05 15
1189.13 15
1189.20 16
1189.28 17
1189.36 17
1189.44 17
1189.52 17
1189.60 16
1189.68 15
1189.76 15
1189.84 15
1189.92 15
1189.99 16
1190.07 17
1190.15 18
1190.23 20
1190.31 20
1190.39 21
1190.47 21
1190.55 20
1190.63 19
1190.71 18
1190.79 17
1190.87 16
1190.94 15
1191.02 14
1191.10 12
1191.18 10
1191.26 8
1191.34 5
1191.42 2
1191.50 0
1191.58 0
1191.66 0
1191.74 0
1191.81 0
1191.89 0
1191.97 0
1192.05 0
1192.13 0
1192.21 1
1192.29 1
1192.37 3
1192.45 4
1192.53 5
1192.61 7
1192.69 8
1192.76 9
1192.84 10
1192.92 10
1193.00 10
1193.08 10
1193.16 9
1193.24 9
1193.32 9
1193.40 7
1193.48 6
1193.56 3
1193.64 1
1193.71 0
1193.79 0
1193.87 0
1193.95 0
1194.03 0
1194.11 1
1194.19 4
1194.27 7
1194.35 9
1194.43 10
1194.51 11
1194.59 11
1194.67 11
1194.74 11
1194.82 11
1194.90 11
1194.98 10
1195.06 10
1195.14 10
1195.22 9
1195.30 9
1195.38 8
1195.46 8
1195.54 6
1195.62 5
1195.70 3
1195.78 1
1195.85 0
1195.93 0
1196.01 0
1196.09 0
1196.17 0
1196.25 2
1196.33 5
1196.41 7
1196.49 8
1196.57 9
1196.65 8
1196.73 7
1196.81 5
1196.89 3
1196.96 2
1197.04 1
1197.12 0
1197.20 1
1197.28 1
1197.36 2
1197.44 2
1197.52 2
1197.60 2
1197.68 2
1197.76 2
1197.84 2
1197.92 3
1198.00 4
1198.08 6
1198.15 7
1198.23 9
1198.31 11
1198.39 13
1198.47 16
1198.55 17
1198.63 19
1198.71 19
1198.79 18
1198.87 17
1198.95 16
1199.03 14
1199.11 13
1199.19 12
1199.27 11
1199.35 11
1199.42 10
1199.50 10
1199.58 10
1199.66 11
1199.74 12
1199.82 13
1199.90 14
1199.98 15
1200.06 16
1200.14 16
1200.22 16
1200.30 16
1200.38 17
1200.46 18
1200.54 19
1200.62 20
1200.70 20
1200.77 20
1200.85 20
1200.93 18
1201.01 16
1201.09 13
1201.17 10
1201.25 7
1201.33 4
1201.41 2
1201.49 0
1201.57 0
1201.65 0
1201.73 0
1201.81 0
1201.89 0
1201.97 0
1202.05 0
1202.13 0
1202.21 0
1202.28 0
1202.36 3
1202.44 6
1202.52 8
1202.60 10
1202.68 11
1202.76 11
1202.84 12
1202.92 12
1203.00 14
1203.08 15
1203.16 17
1203.24 19
1203.32 20
1203.40 20
1203.48 20
1203.56 19
1203.64 17
1203.72 16
1203.80 15
1203.88 15
1203.95 15
1204.03 15
1204.11 16
1204.19 16
1204.27 17
1204.35 18
1204.43 19
1204.51 21
1204.59 23
1204.67 25
1204.75 27
1204.83 29
1204.91 30
1204.99 31
1205.07 31
1205.15 30
1205.23 29
1205.31 28
1205.39 27
1205.47 25
1205.55 24
1205.63 24
1205.71 23
1205.79 23
1205.86 23
1205.94 23
1206.02 24
1206.10 24
1206.18 26
1206.26 27
1206.34 28
1206.42 30
1206.50 31
1206.58 33
1206.66 35
1206.74 37
1206.82 38
1206.90 40
1206.98 41
1207.06 42
1207.14 43
1207.22 43
1207.30 42
1207.38 42
1207.46 41
1207.54 41
1207.62 40
1207.70 40
1207.78 39
1207.86 39
1207.94 38
1208.02 38
1208.09 38
1208.17 38
1208.25 39
1208.33 39
1208.41 39
1208.49 39
1208.57 37
1208.65 34
1208.73 31
1208.81 29
1208.89 26
1208.97 25
1209.05 24
1209.13 23
1209.21 23
1209.29 23
1209.37 24
1209.45 24
1209.53 25
1209.61 27
1209.69 29
1209.77 32
1209.85 36
1209.93 40
1210.01 44
1210.09 48
1210.17 52
1210.25 55
1210.33 57
1210.41 58
1210.49 57
1210.57 55
1210.65 53
1210.73 50
1210.81 48
1210.89 47
1210.97 46
1211.04 45
1211.12 44
1211.20 42
1211.28 40
1211.36 38
1211.44 36
1211.52 35
1211.60 34
1211.68 34
1211.76 35
1211.84 37
1211.92 39
1212.00 42
1212.08 43
1212.16 44
1212.24 44
1212.32 43
1212.40 42
1212.48 40
1212.56 37
1212.64 36
1212.72 35
1212.80 35
1212.88 35
1212.96 36
1213.04 36
1213.12 37
1213.20 36
1213.28 36
1213.36 36
1213.44 35
1213.52 36
1213.60 36
1213.68 37
1213.76 39
1213.84 40
1213.92 40
1214.00 41
1214.08 40
1214.16 38
1214.24 36
1214.32 33
1214.40 31
1214.48 29
1214.56 28
1214.64 29
1214.72 31
1214.80 33
1214.88 35
1214.96 35
1215.04 34
1215.12 32
1215.20 28
1215.28 23
1215.36 19
1215.44 16
1215.52 14
1215.60 13
1215.68 13
1215.76 12
1215.84 11
1215.92 9
1216.00 6
1216.08 3
1216.16 0
1216.24 0
1216.32 0
1216.40 1
1216.48 4
1216.56 8
1216.64 13
1216.72 17
1216.80 21
1216.88 23
1216.96 25
1217.04 26
1217.12 28
1217.20 29
1217.28 31
1217.36 32
1217.44 33
1217.52 34
1217.60 34
1217.68 33
1217.76 31
1217.84 30
1217.92 30
1218.00 30
1218.08 32
1218.16 34
1218.24 36
1218.32 37
1218.40 38
1218.48 37
1218.56 35
1218.64 32
1218.72 29
1218.80 25
1218.88 22
1218.96 19
1219.04 18
1219.12 17
1219.20 18
1219.28 19
1219.36 20
1219.44 20
1219.52 19
1219.60 18
1219.68 15
1219.76 13
1219.84 11
1219.92 9
1220.00 8
1220.08 7
1220.16 7
1220.24 6
1220.32 4
1220.40 2
1220.48 0
1220.56 0
1220.64 0
1220.72 0
1220.80 0
1220.88 0
1220.96 0
1221.04 0
1221.12 2
1221.20 4
1221.28 7
1221.36 9
1221.44 11
1221.52 12
1221.60 13
1221.68 14
1221.76 13
1221.84 13
1221.92 12
1222.00 11
1222.08 10
1222.16 10
1222.24 11
1222.32 14
1222.40 17
1222.48 20
1222.56 23
1222.64 27
1222.72 29
1222.80 31
1222.88 31
1222.96 30
1223.04 29
1223.12 26
1223.20 24
1223.28 21
1223.36 19
1223.44 17
1223.52 15
1223.60 13
1223.68 12
1223.76 10
1223.84 8
1223.92 6
1224.00 5
1224.08 4
1224.16 4
1224.24 5
1224.33 7
1224.41 10
1224.49 14
1224.57 18
1224.65 22
1224.73 25
1224.81 27
1224.89 28
1224.97 28
1225.05 28
1225.13 27
1225.21 27
1225.29 26
1225.37 27
1225.45 27
1225.53 28
1225.61 29
1225.69 30
1225.77 31
1225.85 32
1225.93 33
1226.01 34
1226.09 34
1226.17 33
1226.25 32
1226.33 29
1226.41 26
1226.49 24
1226.57 21
1226.65 20
1226.73 20
1226.81 22
1226.89 24
1226.97 27
1227.05 29
1227.13 31
1227.21 32
1227.29 32
1227.38 32
1227.46 33
1227.54 34
1227.62 35
1227.70 38
1227.78 40
1227.86 41
1227.94 40
1228.02 37
1228.10 32
1228.18 26
1228.26 19
1228.34 12
1228.42 7
1228.50 4
1228.58 3
1228.66 5
1228.74 10
1228.82 16
1228.90 23
1228.98 29
1229.06 35
1229.14 40
1229.22 42
1229.30 44
1229.38 44
1229.46 43
1229.54 42
1229.63 41
1229.71 39
1229.79 37
1229.87 35
1229.95 32
1230.03 29
1230.11 26
1230.19 24
1230.27 23
1230.35 23
1230.43 24
1230.51 26
1230.59 27
1230.67 29
1230.75 31
1230.83 33
1230.91 34
1230.99 34
1231.07 34
1231.15 33
1231.23 30
1231.31 27
1231.39 23
1231.47 17
1231.56 12
1231.64 7
1231.72 3
1231.80 1
1231.88 0
1231.96 1
1232.04 3
1232.12 6
1232.20 9
1232.28 12
1232.36 15
1232.44 18
1232.52 19
1232.60 21
1232.68 22
1232.76 23
1232.84 25
1232.92 26
1233.00 27
1233.08 28
1233.16 28
1233.25 29
1233.33 29
1233.41 29
1233.49 28
1233.57 28
1233.65 28
1233.73 28
1233.81 27
1233.89 27
1233.97 26
1234.05 25
1234.13 23
1234.21 22
1234.29 20
1234.37 19
1234.45 18
1234.53 18
1234.61 18
1234.70 18
1234.78 17
1234.86 17
1234.94 17
1235.02 16
1235.10 15
1235.18 15
1235.26 16
1235.34 16
1235.42 17
1235.50 18
1235.58 19
1235.66 20
1235.74 20
1235.82 20
1235.90 18
1235.98 17
1236.06 15
1236.15 14
1236.23 12
1236.31 12
1236.39 12
1236.47 13
1236.55 15
1236.63 17
1236.71 19
1236.79 21
1236.87 22
1236.95 24
1237.03 24
1237.11 25
1237.19 26
1237.27 26
1237.35 27
1237.44 28
1237.52 29
1237.60 29
1237.68 30
1237.76 29
1237.84 28
1237.92 27
1238.00 24
1238.08 22
1238.16 19
1238.24 18
1238.32 17
1238.40 17
1238.48 18
1238.56 20
1238.65 22
1238.73 25
1238.81 28
1238.89 30
1238.97 32
1239.05 34
1239.13 34
1239.21 33
1239.29 30
1239.37 27
1239.45 24
1239.53 20
1239.61 17
1239.69 15
1239.78 13
1239.86 12
1239.94 11
1240.02 10
1240.10 9
1240.18 7
1240.26 5
1240.34 3
1240.42 1
1240.50 0
1240.58 0
1240.66 0
1240.74 0
1240.83 0
1240.91 0
1240.99 0
1241.07 0
1241.15 0
1241.23 0
1241.31 1
1241.39 1
1241.47 2
1241.55 3
1241.63 4
1241.71 5
1241.79 7
1241.88 10
1241.96 13
1242.04 17
1242.12 21
1242.20 26
1242.28 31
1242.36 35
1242.44 38
1242.52 40
1242.60 41
1242.68 40
1242.76 38
1242.84 34
1242.93 30
1243.01 25
1243.09 21
1243.17 18
1243.25 16
1243.33 16
1243.41 17
1243.49 19
1243.57 21
1243.65 23
1243.73 25
1243.81 26
1243.90 28
1243.98 29
1244.06 31
1244.14 32
1244.22 33
1244.30 32
1244.38 31
1244.46 28
1244.54 26
1244.62 23
1244.70 21
1244.79 19
1244.87 17
1244.95 16
1245.03 15
1245.11 14
1245.19 14
1245.27 14
1245.35 15
1245.43 17
1245.51 19
1245.59 20
1245.68 22
1245.76 23
1245.84 23
1245.92 24
1246.00 25
1246.08 27
1246.16 29
1246.24 32
1246.32 36
1246.40 38
1246.48 40
1246.57 41
1246.65 41
1246.73 42
1246.81 43
1246.89 45
1246.97 49
1247.05 54
1247.13 60
1247.21 66
1247.29 72
1247.38 77
1247.46 82
1247.54 85
1247.62 86
1247.70 87
1247.78 85
1247.86 83
1247.94 79
1248.02 74
1248.10 69
1248.18 64
1248.27 59
1248.35 55
1248.43 51
1248.51 48
1248.59 45
1248.67 43
1248.75 40
1248.83 38
1248.91 35
1249.00 32
1249.08 30
1249.16 29
1249.24 29
1249.32 29
1249.40 30
1249.48 32
1249.56 33
1249.64 34
1249.72 35
1249.81 34
1249.89 33
1249.97 30
1250.05 27
1250.13 24
1250.21 21
1250.29 18
1250.37 16
1250.45 14
1250.53 14
1250.62 14
1250.70 16
1250.78 18
1250.86 20
1250.94 23
1251.02 26
1251.10 29
1251.18 31
1251.26 33
1251.35 34
1251.43 33
1251.51 32
1251.59 29
1251.67 26
1251.75 21
1251.83 16
1251.91 11
1251.99 7
1252.08 4
1252.16 2
1252.24 2
1252.32 3
1252.40 5
1252.48 7
1252.56 10
1252.64 12
1252.72 14
1252.81 15
1252.89 17
1252.97 17
1253.05 17
1253.13 16
1253.21 14
1253.29 12
1253.37 9
1253.46 5
1253.54 2
1253.62 0
1253.70 0
1253.78 0
1253.86 0
1253.94 0
1254.02 0
1254.10 0
1254.19 0
1254.27 2
1254.35 3
1254.43 4
1254.51 4
1254.59 3
1254.67 3
1254.75 4
1254.84 6
1254.92 10
1255.00 14
1255.08 19
1255.16 23
1255.24 27
1255.32 29
1255.40 32
1255.49 34
1255.57 36
1255.65 39
1255.73 41
1255.81 44
1255.89 47
1255.97 50
1256.05 52
1256.14 53
1256.22 53
1256.30 51
1256.38 47
1256.46 41
1256.54 35
1256.62 29
1256.70 23
1256.79 18
1256.87 14
1256.95 11
1257.03 10
1257.11 9
1257.19 9
1257.27 9
1257.35 10
1257.44 11
1257.52 13
1257.60 15
1257.68 16
1257.76 17
1257.84 17
1257.92 17
1258.00 15
1258.09 14
1258.17 13
1258.25 12
1258.33 12
1258.41 12
1258.49 14
1258.57 16
1258.66 18
1258.74 21
1258.82 23
1258.90 24
1258.98 25
1259.06 25
1259.14 25
1259.22 24
1259.31 23
1259.39 21
1259.47 20
1259.55 18
1259.63 18
1259.71 18
1259.79 19
1259.88 21
1259.96 24
1260.04 25
1260.12 26
1260.20 26
1260.28 25
1260.36 22
1260.45 20
1260.53 18
1260.61 16
1260.69 14
1260.77 12
1260.85 10
1260.93 8
1261.02 5
1261.10 2
1261.18 0
1261.26 0
1261.34 0
1261.42 0
1261.50 0
1261.59 0
1261.67 0
1261.75 0
1261.83 0
1261.91 3
1261.99 6
1262.07 9
1262.16 11
1262.24 12
1262.32 12
1262.40 11
1262.48 10
1262.56 9
1262.64 9
1262.73 9
1262.81 10
1262.89 12
1262.97 13
1263.05 15
1263.13 15
1263.21 16
1263.30 16
1263.38 16
1263.46 17
1263.54 19
1263.62 22
1263.70 26
1263.78 29
1263.87 33
1263.95 36
1264.03 38
1264.11 39
1264.19 40
1264.27 40
1264.36 40
1264.44 39
1264.52 38
1264.60 36
1264.68 34
1264.76 31
1264.84 27
1264.93 24
1265.01 22
1265.09 20
1265.17 20
1265.25 21
1265.33 24
1265.42 27
1265.50 30
1265.58 31
1265.66 32
1265.74 31
1265.82 28
1265.90 24
1265.99 19
1266.07 14
1266.15 10
1266.23 6
1266.31 5
1266.39 4
1266.48 5
1266.56 6
1266.64 8
1266.72 10
1266.80 11
1266.88 10
1266.97 9
1267.05 7
1267.13 5
1267.21 3
1267.29 1
1267.37 0
1267.45 0
1267.54 0
1267.62 0
1267.70 0
1267.78 0
1267.86 1
1267.94 3
1268.03 5
1268.11 9
1268.19 12
1268.27 15
1268.35 17
1268.43 19
1268.52 19
1268.60 19
1268.68 17
1268.76 16
1268.84 15
1268.92 15
1269.01 16
1269.09 17
1269.17 20
1269.25 23
1269.33 27
1269.41 31
1269.50 33
1269.58 35
1269.66 34
1269.74 32
1269.82 28
1269.90 23
1269.99 17
1270.07 12
1270.15 7
1270.23 4
1270.31 2
1270.40 2
1270.48 4
1270.56 5
1270.64 7
1270.72 9
1270.80 10
1270.89 10
1270.97 9
1271.05 8
1271.13 6
1271.21 5
1271.29 3
1271.38 3
1271.46 3
1271.54 3
1271.62 4
1271.70 5
1271.78 6
1271.87 7
1271.95 8
1272.03 10
1272.11 12
1272.19 15
1272.28 19
1272.36 24
1272.44 30
1272.52 36
1272.60 43
1272.68 50
1272.77 55
1272.85 59
1272.93 61
1273.01 62
1273.09 61
1273.17 60
1273.26 59
1273.34 59
1273.42 59
1273.50 59
1273.58 59
1273.67 58
1273.75 56
1273.83 54
1273.91 50
1273.99 45
1274.07 41
1274.16 36
1274.24 32
1274.32 28
1274.40 25
1274.48 22
1274.57 19
1274.65 17
1274.73 16
1274.81 17
1274.89 18
1274.98 20
1275.06 23
1275.14 27
1275.22 31
1275.30 35
1275.38 38
1275.47 42
1275.55 44
1275.63 46
1275.71 48
1275.79 48
1275.88 49
1275.96 48
1276.04 47
1276.12 46
1276.20 45
1276.29 43
1276.37 41
1276.45 39
1276.53 38
1276.61 36
1276.69 35
1276.78 34
1276.86 33
1276.94 32
1277.02 32
1277.10 33
1277.19 34
1277.27 37
1277.35 40
1277.43 43
1277.51 46
1277.60 48
1277.68 49
1277.76 49
1277.84 49
1277.92 48
1278.01 48
1278.09 48
1278.17 49
1278.25 49
1278.33 50
1278.42 50
1278.50 50
1278.58 50
1278.66 49
1278.74 48
1278.83 47
1278.91 46
1278.99 45
1279.07 44
1279.15 43
1279.24 41
1279.32 39
1279.40 37
1279.48 35
1279.56 33
1279.65 31
1279.73 29
1279.81 28
1279.89 26
1279.97 24
1280.06 23
1280.14 23
1280.22 23
1280.30 24
1280.38 24
1280.47 24
1280.55 23
1280.63 21
1280.71 18
1280.79 15
1280.88 12
1280.96 9
1281.04 8
1281.12 9
1281.20 12
1281.29 16
1281.37 22
1281.45 28
1281.53 34
1281.61 41
1281.70 48
1281.78 54
1281.86 59
1281.94 63
1282.02 64
1282.11 64
1282.19 62
1282.27 59
1282.35 55
1282.44 52
1282.52 50
1282.60 48
1282.68 48
1282.76 47
1282.85 47
1282.93 46
1283.01 46
1283.09 47
1283.17 48
1283.26 51
1283.34 56
1283.42 61
1283.50 66
1283.59 71
1283.67 76
1283.75 79
1283.83 82
1283.91 84
1284.00 84
1284.08 83
1284.16 82
1284.24 79
1284.32 76
1284.41 73
1284.49 70
1284.57 68
1284.65 67
1284.74 66
1284.82 65
1284.90 64
1284.98 63
1285.06 62
1285.15 61
1285.23 60
1285.31 60
1285.39 59
1285.47 59
1285.56 59
1285.64 58
1285.72 56
1285.80 54
1285.89 52
1285.97 49
1286.05 48
1286.13 47
1286.21 47
1286.30 48
1286.38 49
1286.46 51
1286.54 53
1286.63 54
1286.71 54
1286.79 53
1286.87 52
1286.95 49
1287.04 46
1287.12 43
1287.20 40
1287.28 37
1287.37 35
1287.45 34
1287.53 33
1287.61 34
1287.70 34
1287.78 34
1287.86 34
1287.94 33
1288.02 31
1288.11 29
1288.19 27
1288.27 26
1288.35 24
1288.44 24
1288.52 24
1288.60 25
1288.68 25
1288.77 26
1288.85 27
1288.93 28
1289.01 29
1289.09 30
1289.18 30
1289.26 31
1289.34 30
1289.42 29
1289.51 28
1289.59 27
1289.67 26
1289.75 25
1289.84 25
1289.92 25
1290.00 25
1290.08 26
1290.16 28
1290.25 29
1290.33 31
1290.41 32
1290.49 33
1290.58 33
1290.66 31
1290.74 29
1290.82 27
1290.91 24
1290.99 22
1291.07 20
1291.15 19
1291.24 18
1291.32 18
1291.40 18
1291.48 18
1291.56 19
1291.65 21
1291.73 24
1291.81 27
1291.89 30
1291.98 33
1292.06 36
1292.14 38
1292.22 39
1292.31 40
1292.39 39
1292.47 38
1292.55 37
1292.64 36
1292.72 34
1292.80 33
1292.88 32
1292.97 32
1293.05 32
1293.13 32
1293.21 34
1293.30 36
1293.38 39
1293.46 42
1293.54 44
1293.63 44
1293.71 42
1293.79 38
1293.87 33
1293.96 27
1294.04 21
1294.12 17
1294.20 15
1294.29 16
1294.37 19
1294.45 24
1294.53 30
1294.62 36
1294.70 42
1294.78 47
1294.86 51
1294.95 53
1295.03 53
1295.11 52
1295.19 49
1295.28 46
1295.36 42
1295.44 38
1295.52 34
1295.61 31
1295.69 28
1295.77 26
1295.85 26
1295.94 27
1296.02 29
1296.10 32
1296.18 36
1296.27 39
1296.35 42
1296.43 43
1296.51 44
1296.60 43
1296.68 43
1296.76 42
1296.84 42
1296.93 43
1297.01 43
1297.09 43
1297.17 43
1297.26 43
1297.34 42
1297.42 40
1297.50 38
1297.59 36
1297.67 35
1297.75 34
1297.83 34
1297.92 35
1298.00 37
1298.08 38
1298.16 40
1298.25 41
1298.33 43
1298.41 45
1298.50 48
1298.58 51
1298.66 54
1298.74 58
1298.83 60
1298.91 62
1298.99 63
1299.07 63
1299.16 63
1299.24 61
1299.32 59
1299.40 57
1299.49 54
1299.57 51
1299.65 48
1299.73 45
1299.82 42
1299.90 39
1299.98 36
1300.07 34
1300.15 33
1300.23 31
1300.31 31
1300.40 30
1300.48 30
1300.56 31
1300.64 31
1300.73 32
1300.81 32
1300.89 34
1300.97 36
1301.06 38
1301.14 41
1301.22 44
1301.31 46
1301.39 49
1301.47 51
1301.55 52
1301.64 53
1301.72 53
1301.80 53
1301.88 52
1301.97 52
1302.05 51
1302.13 52
1302.22 52
1302.30 53
1302.38 54
1302.46 54
1302.55 52
1302.63 49
1302.71 45
1302.79 39
1302.88 34
1302.96 30
1303.04 27
1303.13 26
1303.21 26
1303.29 27
1303.37 28
1303.46 29
1303.54 30
1303.62 30
1303.70 30
1303.79 31
1303.87 31
1303.95 31
1304.04 31
1304.12 29
1304.20 27
1304.28 23
1304.37 18
1304.45 13
1304.53 7
1304.62 2
1304.70 0
1304.78 0
1304.86 0
1304.95 0
1305.03 0
1305.11 0
1305.20 0
1305.28 0
1305.36 2
1305.44 5
1305.53 8
1305.61 12
1305.69 16
1305.78 19
1305.86 23
1305.94 25
1306.02 27
1306.11 27
1306.19 27
1306.27 26
1306.36 25
1306.44 23
1306.52 20
1306.60 17
1306.69 14
1306.77 11
1306.85 8
1306.94 5
1307.02 2
1307.10 0
1307.18 0
1307.27 0
1307.35 0
1307.43 0
1307.52 0
1307.60 0
1307.68 1
1307.76 3
1307.85 6
1307.93 9
1308.01 12
1308.10 15
1308.18 19
1308.26 22
1308.34 25
1308.43 28
1308.51 29
1308.59 29
1308.68 28
1308.76 25
1308.84 22
1308.93 20
1309.01 18
1309.09 17
1309.17 18
1309.26 21
1309.34 25
1309.42 30
1309.51 34
1309.59 38
1309.67 40
1309.75 39
1309.84 37
1309.92 33
1310.00 28
1310.09 23
1310.17 18
1310.25 14
1310.34 12
1310.42 12
1310.50 12
1310.58 14
1310.67 17
1310.75 21
1310.83 25
1310.92 29
1311.00 34
1311.08 37
1311.17 39
1311.25 40
1311.33 39
1311.41 38
1311.50 37
1311.58 34
1311.66 32
1311.75 28
1311.83 23
1311.91 17
1312.00 10
1312.08 2
1312.16 0
1312.25 0
1312.33 0
1312.41 0
1312.49 0
1312.58 0
1312.66 0
1312.74 0
1312.83 6
1312.91 12
1312.99 19
1313.08 24
1313.16 29
1313.24 33
1313.33 37
1313.41 42
1313.49 45
1313.57 49
1313.66 51
1313.74 52
1313.82 52
1313.91 51
1313.99 50
1314.07 48
1314.16 47
1314.24 47
1314.32 47
1314.41 48
1314.49 49
1314.57 50
1314.65 49
1314.74 47
1314.82 45
1314.90 42
1314.99 40
1315.07 40
1315.15 41
1315.24 44
1315.32 48
1315.40 52
1315.49 55
1315.57 57
1315.65 58
1315.74 58
1315.82 57
1315.90 56
1315.99 53
1316.07 51
1316.15 49
1316.23 46
1316.32 45
1316.40 45
1316.48 45
1316.57 46
1316.65 46
1316.73 47
1316.82 46
1316.90 44
1316.98 40
1317.07 37
1317.15 33
1317.23 31
1317.32 31
1317.40 33
1317.48 36
1317.57 41
1317.65 45
1317.73 48
1317.82 49
1317.90 47
1317.98 43
1318.07 36
1318.15 29
1318.23 22
1318.31 16
1318.40 12
1318.48 10
1318.56 12
1318.65 15
1318.73 20
1318.81 27
1318.90 33
1318.98 38
1319.06 43
1319.15 46
1319.23 48
1319.31 49
1319.40 49
1319.48 48
1319.56 47
1319.65 45
1319.73 42
1319.81 40
1319.90 38
1319.98 38
1320.06 38
1320.15 41
1320.23 44
1320.31 49
1320.40 53
1320.48 58
1320.56 62
1320.65 65
1320.73 69
1320.81 72
1320.90 75
1320.98 78
1321.06 81
1321.15 83
1321.23 84
1321.31 84
1321.40 83
1321.48 81
1321.56 79
1321.65 77
1321.73 75
1321.81 74
1321.90 73
1321.98 72
1322.06 72
1322.15 71
1322.23 70
1322.31 68
1322.40 67
1322.48 67
1322.56 67
1322.65 69
1322.73 72
1322.81 77
1322.90 83
1322.98 89
1323.06 96
1323.15 101
1323.23 105
1323.31 106
1323.40 105
1323.48 102
1323.56 98
1323.65 92
1323.73 86
1323.81 79
1323.90 73
1323.98 67
1324.06 61
1324.15 57
1324.23 54
1324.32 51
1324.40 49
1324.48 48
1324.57 46
1324.65 45
1324.73 43
1324.82 40
1324.90 37
1324.98 35
1325.07 32
1325.15 30
1325.23 28
1325.32 28
1325.40 28
1325.48 28
1325.57 29
1325.65 30
1325.73 30
1325.82 31
1325.90 31
1325.98 31
1326.07 31
1326.15 31
1326.23 30
1326.32 29
1326.40 28
1326.49 28
1326.57 28
1326.65 30
1326.74 32
1326.82 36
1326.90 40
1326.99 44
1327.07 48
1327.15 51
1327.24 53
1327.32 55
1327.40 56
1327.49 57
1327.57 58
1327.65 59
1327.74 60
1327.82 62
1327.91 64
1327.99 66
1328.07 67
1328.16 68
1328.24 67
1328.32 65
1328.41 62
1328.49 61
1328.57 60
1328.66 60
1328.74 62
1328.82 65
1328.91 68
1328.99 70
1329.07 72
1329.16 74
1329.24 75
1329.33 76
1329.41 78
1329.49 80
1329.58 82
1329.66 83
1329.74 84
1329.83 84
1329.91 82
1329.99 78
1330.08 73
1330.16 66
1330.25 58
1330.33 49
1330.41 41
1330.50 34
1330.58 29
1330.66 28
1330.75 29
1330.83 32
1330.91 36
1331.00 40
1331.08 44
1331.17 46
1331.25 47
1331.33 48
1331.42 49
1331.50 49
1331.58 50
1331.67 51
1331.75 52
1331.83 52
1331.92 51
1332.00 48
1332.09 44
1332.17 39
1332.25 33
1332.34 27
1332.42 20
1332.50 14
1332.59 8
1332.67 2
1332.76 0
1332.84 0
1332.92 0
1333.01 0
1333.09 0
1333.17 0
1333.26 2
1333.34 9
1333.42 16
1333.51 21
1333.59 24
1333.68 26
1333.76 26
1333.84 27
1333.93 28
1334.01 32
1334.09 38
1334.18 46
1334.26 54
1334.35 62
1334.43 68
1334.51 71
1334.60 72
1334.68 70
1334.76 67
1334.85 63
1334.93 58
1335.02 53
1335.10 48
1335.18 43
1335.27 38
1335.35 34
1335.43 31
1335.52 29
1335.60 28
1335.69 28
1335.77 30
1335.85 31
1335.94 31
1336.02 31
1336.10 30
1336.19 28
1336.27 27
1336.36 26
1336.44 26
1336.52 28
1336.61 30
1336.69 31
1336.78 33
1336.86 35
1336.94 36
1337.03 37
1337.11 39
1337.19 42
1337.28 45
1337.36 48
1337.45 50
1337.53 51
1337.61 50
1337.70 48
1337.78 44
1337.87 38
1337.95 32
1338.03 26
1338.12 19
1338.20 14
1338.28 9
1338.37 7
1338.45 7
1338.54 10
1338.62 14
1338.70 21
1338.79 28
1338.87 35
1338.96 42
1339.04 48
1339.12 52
1339.21 56
1339.29 59
1339.38 61
1339.46 62
1339.54 62
1339.63 62
1339.71 61
1339.79 61
1339.88 60
1339.96 59
1340.05 58
1340.13 58
1340.21 57
1340.30 57
1340.38 57
1340.47 57
1340.55 57
1340.63 57
1340.72 56
1340.80 54
1340.89 51
1340.97 48
1341.05 44
1341.14 41
1341.22 39
1341.31 38
1341.39 39
1341.47 42
1341.56 46
1341.64 52
1341.73 58
1341.81 64
1341.89 70
1341.98 74
1342.06 77
1342.15 79
1342.23 79
1342.31 79
1342.40 79
1342.48 78
1342.57 78
1342.65 79
1342.73 79
1342.82 80
1342.90 81
1342.99 82
1343.07 82
1343.15 81
1343.24 79
1343.32 77
1343.41 73
1343.49 70
1343.57 68
1343.66 67
1343.74 67
1343.83 68
1343.91 68
1343.99 68
1344.08 67
1344.16 66
1344.25 65
1344.33 65
1344.41 66
1344.50 70
1344.58 76
1344.67 83
1344.75 90
1344.83 97
1344.92 101
1345.00 104
1345.09 103
1345.17 100
1345.26 95
1345.34 88
1345.42 81
1345.51 73
1345.59 66
1345.68 59
1345.76 52
1345.84 46
1345.93 40
1346.01 35
1346.10 29
1346.18 24
1346.26 18
1346.35 13
1346.43 8
1346.52 4
1346.60 0
1346.68 0
1346.77 0
1346.85 0
1346.94 0
1347.02 0
1347.11 0
1347.19 0
1347.27 0
1347.36 4
1347.44 7
1347.53 10
1347.61 11
1347.69 12
1347.78 13
1347.86 13
1347.95 13
1348.03 13
1348.12 13
1348.20 11
1348.28 9
1348.37 6
1348.45 4
1348.54 2
1348.62 2
1348.70 3
1348.79 6
1348.87 10
1348.96 15
1349.04 18
1349.13 21
1349.21 23
1349.29 24
1349.38 26
1349.46 28
1349.55 31
1349.63 34
1349.72 37
1349.80 40
1349.88 42
1349.97 43
1350.05 43
1350.14 42
1350.22 41
1350.31 40
1350.39 38
1350.47 36
1350.56 34
1350.64 32
1350.73 29
1350.81 26
1350.89 23
1350.98 21
1351.06 20
1351.15 20
1351.23 23
1351.32 26
1351.40 31
1351.48 38
1351.57 45
1351.65 52
1351.74 60
1351.82 66
1351.91 70
1351.99 71
1352.07 70
1352.16 67
1352.24 62
1352.33 56
1352.41 50
1352.50 44
1352.58 39
1352.66 34
1352.75 29
1352.83 23
1352.92 17
1353.00 12
1353.09 9
1353.17 8
1353.26 10
1353.34 16
1353.42 24
1353.51 33
1353.59 41
1353.68 46
1353.76 49
1353.85 49
1353.93 47
1354.01 44
1354.10 41
1354.18 38
1354.27 38
1354.35 39
1354.44 40
1354.52 42
1354.61 43
1354.69 43
1354.77 42
1354.86 39
1354.94 36
1355.03 33
1355.11 29
1355.20 27
1355.28 26
1355.36 27
1355.45 30
1355.53 34
1355.62 40
1355.70 46
1355.79 52
1355.87 58
1355.96 62
1356.04 66
1356.12 70
1356.21 73
1356.29 77
1356.38 81
1356.46 85
1356.55 89
1356.63 93
1356.72 96
1356.80 99
1356.88 101
1356.97 103
1357.05 104
1357.14 105
1357.22 106
1357.31 106
1357.39 105
1357.48 105
1357.56 105
1357.64 106
1357.73 108
1357.81 110
1357.90 113
1357.98 117
1358.07 121
1358.15 125
1358.24 128
1358.32 131
1358.40 132
1358.49 131
1358.57 129
1358.66 125
1358.74 119
1358.83 114
1358.91 109
1359.00 106
1359.08 105
1359.17 105
1359.25 105
1359.33 105
1359.42 103
1359.50 100
1359.59 94
1359.67 87
1359.76 81
1359.84 76
1359.93 72
1360.01 71
1360.10 72
1360.18 74
1360.26 77
1360.35 79
1360.43 80
1360.52 79
1360.60 77
1360.69 74
1360.77 71
1360.86 68
1360.94 65
1361.03 62
1361.11 61
1361.19 60
1361.28 59
1361.36 59
1361.45 59
1361.53 59
1361.62 57
1361.70 55
1361.79 52
1361.87 48
1361.96 44
1362.04 40
1362.13 37
1362.21 34
1362.29 32
1362.38 30
1362.46 28
1362.55 26
1362.63 24
1362.72 22
1362.80 19
1362.89 18
1362.97 17
1363.06 17
1363.14 19
1363.23 21
1363.31 24
1363.39 28
1363.48 31
1363.56 36
1363.65 41
1363.73 48
1363.82 56
1363.90 65
1363.99 74
1364.07 82
1364.16 88
1364.24 93
1364.33 95
1364.41 96
1364.50 96
1364.58 94
1364.66 90
1364.75 84
1364.83 77
1364.92 69
1365.00 60
1365.09 51
1365.17 44
1365.26 38
1365.34 34
1365.43 32
1365.51 31
1365.60 33
1365.68 35
1365.77 38
1365.85 41
1365.94 45
1366.02 49
1366.11 52
1366.19 55
1366.27 58
1366.36 60
1366.44 63
1366.53 68
1366.61 74
1366.70 82
1366.78 91
1366.87 100
1366.95 108
1367.04 114
1367.12 116
1367.21 114
1367.29 109
1367.38 102
1367.46 94
1367.55 86
1367.63 78
1367.72 72
1367.80 67
1367.89 63
1367.97 59
1368.05 56
1368.14 54
1368.22 51
1368.31 50
1368.39 49
1368.48 48
1368.56 49
1368.65 50
1368.73 52
1368.82 53
1368.90 55
1368.99 56
1369.07 56
1369.16 56
1369.24 55
1369.33 54
1369.41 52
1369.50 50
1369.58 49
1369.67 47
1369.75 45
1369.84 43
1369.92 41
1370.01 41
1370.09 41
1370.18 42
1370.26 43
1370.35 45
1370.43 46
1370.51 46
1370.60 45
1370.68 43
1370.77 43
1370.85 43
1370.94 45
1371.02 48
1371.11 51
1371.19 55
1371.28 57
1371.36 58
1371.45 57
1371.53 55
1371.62 52
1371.70 49
1371.79 47
1371.87 45
1371.96 44
1372.04 43
1372.13 43
1372.21 43
1372.30 43
1372.38 43
1372.47 42
1372.55 42
1372.64 41
1372.72 41
1372.81 40
1372.89 40
1372.98 41
1373.06 43
1373.15 45
1373.23 49
1373.32 53
1373.40 56
1373.49 60
1373.57 62
1373.66 63
1373.74 64
1373.83 63
1373.91 61
1374.00 59
1374.08 57
1374.17 56
1374.25 55
1374.34 55
1374.42 56
1374.51 58
1374.59 60
1374.68 63
1374.76 65
1374.85 66
1374.93 67
1375.02 67
1375.10 67
1375.19 66
1375.27 66
1375.36 66
1375.44 67
1375.53 68
1375.61 68
1375.70 68
1375.78 67
1375.87 66
1375.95 64
1376.04 62
1376.12 62
1376.21 63
1376.29 65
1376.38 69
1376.46 74
1376.55 80
1376.63 86
1376.72 92
1376.80 97
1376.89 100
1376.97 103
1377.06 104
1377.14 105
1377.23 104
1377.31 102
1377.40 99
1377.48 96
1377.57 94
1377.65 92
1377.74 91
1377.82 91
1377.91 92
1377.99 93
1378.08 95
1378.16 96
1378.25 96
1378.33 96
1378.42 96
1378.50 96
1378.59 95
1378.67 95
1378.76 94
1378.85 92
1378.93 89
1379.02 85
1379.10 81
1379.19 77
1379.27 73
1379.36 70
1379.44 69
1379.53 69
1379.61 71
1379.70 74
1379.78 78
1379.87 82
1379.95 86
1380.04 89
1380.12 92
1380.21 94
1380.29 94
1380.38 93
1380.46 89
1380.55 84
1380.63 77
1380.72 68
1380.80 58
1380.89 48
1380.97 38
1381.06 29
1381.14 22
1381.23 18
1381.32 15
1381.40 13
1381.49 11
1381.57 10
1381.66 9
1381.74 6
1381.83 3
1381.91 0
1382.00 0
1382.08 0
1382.17 0
1382.25 0
1382.34 0
1382.42 0
1382.51 0
1382.59 4
1382.68 13
1382.76 23
1382.85 32
1382.93 39
1383.02 45
1383.11 49
1383.19 50
1383.28 50
1383.36 49
1383.45 47
1383.53 44
1383.62 41
1383.70 37
1383.79 33
1383.87 29
1383.96 26
1384.04 23
1384.13 20
1384.21 18
1384.30 16
1384.38 15
1384.47 14
1384.56 13
1384.64 12
1384.73 13
1384.81 14
1384.90 16
1384.98 20
1385.07 25
1385.15 30
1385.24 37
1385.32 42
1385.41 46
1385.49 48
1385.58 48
1385.66 46
1385.75 45
1385.83 45
1385.92 48
1386.01 53
1386.09 61
1386.18 69
1386.26 75
1386.35 80
1386.43 81
1386.52 78
1386.60 72
1386.69 65
1386.77 56
1386.86 46
1386.94 38
1387.03 30
1387.12 23
1387.20 18
1387.29 14
1387.37 13
1387.46 13
1387.54 16
1387.63 19
1387.71 23
1387.80 27
1387.88 30
1387.97 31
1388.05 32
1388.14 32
1388.23 31
1388.31 30
1388.40 29
1388.48 29
1388.57 29
1388.65 29
1388.74 29
1388.82 30
1388.91 32
1388.99 34
1389.08 37
1389.17 40
1389.25 44
1389.34 48
1389.42 52
1389.51 54
1389.59 55
1389.68 54
1389.76 51
1389.85 46
1389.93 42
1390.02 37
1390.11 33
1390.19 31
1390.28 30
1390.36 30
1390.45 30
1390.53 31
1390.62 32
1390.70 32
1390.79 31
1390.88 29
1390.96 27
1391.05 25
1391.13 23
1391.22 22
1391.30 22
1391.39 23
1391.47 24
1391.56 26
1391.64 28
1391.73 30
1391.82 31
1391.90 32
1391.99 31
1392.07 30
1392.16 28
1392.24 26
1392.33 24
1392.41 22
1392.50 21
1392.59 21
1392.67 21
1392.76 23
1392.84 24
1392.93 26
1393.01 27
1393.10 29
1393.18 30
1393.27 32
1393.36 34
1393.44 35
1393.53 36
1393.61 36
1393.70 34
1393.78 30
1393.87 26
1393.95 21
1394.04 17
1394.13 14
1394.21 13
1394.30 14
1394.38 17
1394.47 22
1394.55 27
1394.64 34
1394.73 41
1394.81 48
1394.90 54
1394.98 59
1395.07 61
1395.15 62
1395.24 60
1395.32 57
1395.41 54
1395.50 52
1395.58 53
1395.67 56
1395.75 61
1395.84 67
1395.92 73
1396.01 77
1396.10 78
1396.18 77
1396.27 74
1396.35 70
1396.44 66
1396.52 63
1396.61 61
1396.70 59
1396.78 58
1396.87 56
1396.95 53
1397.04 50
1397.12 45
1397.21 40
1397.30 35
1397.38 30
1397.47 27
1397.55 24
1397.64 22
1397.72 21
1397.81 21
1397.90 19
1397.98 17
1398.07 14
1398.15 11
1398.24 7
1398.32 5
1398.41 4
1398.50 4
1398.58 5
1398.67 8
1398.75 11
1398.84 15
1398.92 19
1399.01 23
1399.10 27
1399.18 31
1399.27 35
1399.35 39
1399.44 41
1399.52 42
1399.61 42
1399.70 40
1399.78 37
1399.87 34
1399.95 31
1400.04 31
1400.12 33
1400.21 36
1400.30 42
1400.38 48
1400.47 53
1400.55 56
1400.64 57
1400.73 56
1400.81 53
1400.90 49
1400.98 44
1401.07 39
1401.15 34
1401.24 30
1401.33 28
1401.41 27
1401.50 28
1401.58 31
1401.67 35
1401.76 40
1401.84 44
1401.93 46
1402.01 47
1402.10 46
1402.18 43
1402.27 40
1402.36 38
1402.44 37
1402.53 38
1402.61 39
1402.70 41
1402.79 42
1402.87 43
1402.96 42
1403.04 41
1403.13 40
1403.21 39
1403.30 38
1403.39 39
1403.47 40
1403.56 42
1403.64 45
1403.73 47
1403.82 48
1403.90 49
1403.99 48
1404.07 47
1404.16 46
1404.25 44
1404.33 43
1404.42 43
1404.50 43
1404.59 44
1404.68 44
1404.76 44
1404.85 43
1404.93 41
1405.02 37
1405.10 33
1405.19 30
1405.28 26
1405.36 24
1405.45 23
1405.53 23
1405.62 23
1405.71 22
1405.79 21
1405.88 20
1405.96 18
1406.05 16
1406.14 14
1406.22 13
1406.31 12
1406.39 11
1406.48 11
1406.57 11
1406.65 13
1406.74 15
1406.82 19
1406.91 23
1407.00 28
1407.08 32
1407.17 35
1407.25 37
1407.34 37
1407.43 35
1407.51 31
1407.60 27
1407.68 23
1407.77 20
1407.86 19
1407.94 20
1408.03 22
1408.11 26
1408.20 31
1408.29 36
1408.37 41
1408.46 45
1408.54 50
1408.63 53
1408.72 55
1408.80 55
1408.89 53
1408.97 51
1409.06 48
1409.15 45
1409.23 43
1409.32 41
1409.40 41
1409.49 41
1409.58 41
1409.66 41
1409.75 41
1409.84 41
1409.92 41
1410.01 41
1410.09 42
1410.18 43
1410.27 43
1410.35 44
1410.44 43
1410.52 40
1410.61 36
1410.70 31
1410.78 24
1410.87 16
1410.95 8
1411.04 1
1411.13 0
1411.21 0
1411.30 0
1411.39 0
1411.47 0
1411.56 0
1411.64 4
1411.73 8
1411.82 12
1411.90 15
1411.99 17
1412.07 20
1412.16 22
1412.25 24
1412.33 26
1412.42 26
1412.51 25
1412.59 24
1412.68 22
1412.76 19
1412.85 17
1412.94 16
1413.02 15
1413.11 16
1413.19 19
1413.28 23
1413.37 28
1413.45 34
1413.54 39
1413.63 44
1413.71 47
1413.80 49
1413.88 49
1413.97 48
1414.06 48
1414.14 48
1414.23 48
1414.32 49
1414.40 49
1414.49 48
1414.57 46
1414.66 43
1414.75 39
1414.83 35
1414.92 32
1415.01 29
1415.09 27
1415.18 25
1415.26 23
1415.35 20
1415.44 17
1415.52 15
1415.61 15
1415.70 18
1415.78 22
1415.87 27
1415.95 33
1416.04 38
1416.13 41
1416.21 41
1416.30 39
1416.39 36
1416.47 33
1416.56 30
1416.64 29
1416.73 28
1416.82 27
1416.90 28
1416.99 29
1417.08 30
1417.16 32
1417.25 36
1417.33 40
1417.42 44
1417.51 49
1417.59 52
1417.68 54
1417.77 53
1417.85 50
1417.94 45
1418.03 40
1418.11 34
1418.20 28
1418.28 24
1418.37 20
1418.46 16
1418.54 12
1418.63 8
1418.72 3
1418.80 0
1418.89 0
1418.97 0
1419.06 0
1419.15 0
1419.23 0
1419.32 0
1419.41 4
1419.49 8
1419.58 10
1419.67 10
1419.75 8
1419.84 4
1419.93 1
1420.01 0
1420.10 0
1420.18 0
1420.27 0
1420.36 0
1420.44 3
1420.53 7
1420.62 10
1420.70 12
1420.79 12
1420.88 12
1420.96 11
1421.05 9
1421.13 7
1421.22 6
1421.31 5
1421.39 6
1421.48 7
1421.57 10
1421.65 15
1421.74 22
1421.83 30
1421.91 39
1422.00 48
1422.09 57
1422.17 64
1422.26 70
1422.35 73
1422.43 74
1422.52 73
1422.60 71
1422.69 67
1422.78 62
1422.86 57
1422.95 51
1423.04 44
1423.12 37
1423.21 29
1423.30 21
1423.38 13
1423.47 7
1423.56 4
1423.64 3
1423.73 4
1423.82 7
1423.90 12
1423.99 15
1424.07 16
1424.16 16
1424.25 13
1424.33 8
1424.42 3
1424.51 0
1424.59 0
1424.68 0
1424.77 2
1424.85 7
1424.94 11
1425.03 14
1425.11 16
1425.20 16
1425.29 14
1425.37 10
1425.46 6
1425.55 2
1425.63 0
1425.72 0
1425.81 0
1425.89 0
1425.98 0
1426.07 0
1426.15 0
1426.24 0
1426.33 0
1426.41 0
1426.50 1
1426.59 2
1426.67 5
1426.76 9
1426.84 13
1426.93 18
1427.02 23
1427.10 28
1427.19 32
1427.28 36
1427.36 41
1427.45 45
1427.54 47
1427.62 49
1427.71 49
1427.80 47
1427.88 44
1427.97 39
1428.06 34
1428.14 30
1428.23 28
1428.32 28
1428.40 31
1428.49 37
1428.58 44
1428.66 52
1428.75 59
1428.84 65
1428.92 69
1429.01 70
1429.10 68
1429.18 65
1429.27 59
1429.36 53
1429.44 46
1429.53 41
1429.62 37
1429.70 35
1429.79 34
1429.88 35
1429.96 37
1430.05 40
1430.14 44
1430.22 47
1430.31 51
1430.40 56
1430.48 60
1430.57 64
1430.66 67
1430.74 68
1430.83 68
1430.92 65
1431.00 59
1431.09 51
1431.18 43
1431.26 35
1431.35 28
1431.44 25
1431.53 25
1431.61 27
1431.70 32
1431.79 39
1431.87 46
1431.96 54
1432.05 61
1432.13 67
1432.22 71
1432.31 75
1432.39 77
1432.48 79
1432.57 81
1432.65 84
1432.74 86
1432.83 88
1432.91 89
1433.00 89
1433.09 87
1433.17 85
1433.26 82
1433.35 79
1433.43 76
1433.52 74
1433.61 71
1433.69 70
1433.78 68
1433.87 68
1433.96 68
1434.04 71
1434.13 74
1434.22 78
1434.30 82
1434.39 84
1434.48 85
1434.56 84
1434.65 82
1434.74 80
1434.82 78
1434.91 76
1435.00 75
1435.08 75
1435.17 74
1435.26 73
1435.34 72
1435.43 71
1435.52 71
1435.61 72
1435.69 73
1435.78 75
1435.87 76
1435.95 75
1436.04 72
1436.13 68
1436.21 64
1436.30 61
1436.39 61
1436.47 63
1436.56 69
1436.65 78
1436.73 89
1436.82 100
1436.91 108
1437.00 114
1437.08 116
1437.17 115
1437.26 111
1437.34 106
1437.43 100
1437.52 96
1437.60 92
1437.69 90
1437.78 88
1437.86 86
1437.95 85
1438.04 82
1438.13 79
1438.21 75
1438.30 70
1438.39 64
1438.47 58
1438.56 52
1438.65 47
1438.73 44
1438.82 44
1438.91 47
1438.99 52
1439.08 59
1439.17 66
1439.26 70
1439.34 72
1439.43 72
1439.52 68
1439.60 63
1439.69 57
1439.78 52
1439.86 47
1439.95 44
1440.04 41
1440.13 39
1440.21 37
1440.30 35
1440.39 33
1440.47 32
1440.56 30
1440.65 27
1440.73 25
1440.82 21
1440.91 18
1441.00 15
1441.08 12
1441.17 10
1441.26 10
1441.34 11
1441.43 14
1441.52 17
1441.61 20
1441.69 23
1441.78 25
1441.87 28
1441.95 30
1442.04 32
1442.13 34
1442.21 37
1442.30 39
1442.39 40
1442.48 41
1442.56 41
1442.65 41
1442.74 41
1442.82 42
1442.91 43
1443.00 45
1443.09 48
1443.17 52
1443.26 55
1443.35 57
1443.43 59
1443.52 58
1443.61 55
1443.70 49
1443.78 41
1443.87 31
1443.96 21
1444.04 11
1444.13 3
1444.22 0
1444.30 0
1444.39 1
1444.48 8
1444.57 17
1444.65 26
1444.74 34
1444.83 39
1444.91 40
1445.00 40
1445.09 37
1445.18 35
1445.26 34
1445.35 34
1445.44 35
1445.52 38
1445.61 40
1445.70 42
1445.79 42
1445.87 42
1445.96 41
1446.05 40
1446.14 40
1446.22 39
1446.31 39
1446.40 40
1446.48 41
1446.57 43
1446.66 45
1446.75 47
1446.83 49
1446.92 51
1447.01 54
1447.09 56
1447.18 58
1447.27 59
1447.36 58
1447.44 56
1447.53 51
1447.62 44
1447.70 35
1447.79 26
1447.88 18
1447.97 11
1448.05 6
1448.14 4
1448.23 3
1448.32 5
1448.40 8
1448.49 11
1448.58 16
1448.66 21
1448.75 26
1448.84 32
1448.93 37
1449.01 42
1449.10 46
1449.19 48
1449.28 49
1449.36 50
1449.45 49
1449.54 49
1449.62 49
1449.71 49
1449.80 49
1449.89 50
1449.97 51
1450.06 52
1450.15 54
1450.24 56
1450.32 60
1450.41 65
1450.50 70
1450.59 77
1450.67 83
1450.76 89
1450.85 92
1450.93 94
1451.02 92
1451.11 89
1451.20 84
1451.28 79
1451.37 74
1451.46 71
1451.55 69
1451.63 68
1451.72 67
1451.81 66
1451.90 64
1451.98 60
1452.07 57
1452.16 53
1452.24 49
1452.33 46
1452.42 44
1452.51 43
1452.59 43
1452.68 44
1452.77 44
1452.86 46
1452.94 47
1453.03 50
1453.12 54
1453.21 60
1453.29 67
1453.38 75
1453.47 83
1453.56 91
1453.64 97
1453.73 102
1453.82 105
1453.91 105
1453.99 104
1454.08 101
1454.17 96
1454.25 91
1454.34 85
1454.43 81
1454.52 78
1454.60 78
1454.69 80
1454.78 83
1454.87 87
1454.95 90
1455.04 91
1455.13 88
1455.22 82
1455.30 74
1455.39 63
1455.48 53
1455.57 44
1455.65 36
1455.74 29
1455.83 24
1455.92 20
1456.00 17
1456.09 14
1456.18 11
1456.27 8
1456.35 6
1456.44 5
1456.53 5
1456.62 5
1456.70 7
1456.79 10
1456.88 15
1456.97 21
1457.05 29
1457.14 37
1457.23 45
1457.32 52
1457.40 58
1457.49 62
1457.58 64
1457.67 64
1457.75 64
1457.84 64
1457.93 65
1458.02 66
1458.10 67
1458.19 68
1458.28 69
1458.37 69
1458.45 69
1458.54 68
1458.63 68
1458.72 68
1458.80 68
1458.89 69
1458.98 70
1459.07 70
1459.15 68
1459.24 65
1459.33 61
1459.42 56
1459.51 51
1459.59 47
1459.68 45
1459.77 43
1459.86 43
1459.94 43
1460.03 44
1460.12 44
1460.21 44
1460.29 44
1460.38 44
1460.47 45
1460.56 45
1460.64 45
1460.73 42
1460.82 36
1460.91 27
1460.99 16
1461.08 4
1461.17 0
1461.26 0
1461.35 0
1461.43 0
1461.52 0
1461.61 0
1461.70 0
1461.78 2
1461.87 7
1461.96 11
1462.05 14
1462.13 17
1462.22 19
1462.31 22
1462.40 25
1462.48 28
1462.57 30
1462.66 30
1462.75 29
1462.84 27
1462.92 23
1463.01 19
1463.10 14
1463.19 9
1463.27 4
1463.36 0
1463.45 0
1463.54 0
1463.62 0
1463.71 0
1463.80 0
1463.89 0
1463.98 0
1464.06 1
1464.15 3
1464.24 4
1464.33 6
1464.41 8
1464.50 10
1464.59 13
1464.68 16
1464.77 20
1464.85 25
1464.94 31
1465.03 37
1465.12 43
1465.20 47
1465.29 51
1465.38 53
1465.47 53
1465.56 53
1465.64 54
1465.73 55
1465.82 58
1465.91 63
1465.99 68
1466.08 74
1466.17 80
1466.26 84
1466.35 86
1466.43 86
1466.52 83
1466.61 77
1466.70 71
1466.78 64
1466.87 57
1466.96 53
1467.05 50
1467.14 47
1467.22 45
1467.31 43
1467.40 39
1467.49 35
1467.57 30
1467.66 27
1467.75 25
1467.84 26
1467.93 28
1468.01 33
1468.10 38
1468.19 43
1468.28 49
1468.37 54
1468.45 59
1468.54 63
1468.63 65
1468.72 65
1468.80 62
1468.89 57
1468.98 50
1469.07 42
1469.16 34
1469.24 28
1469.33 24
1469.42 22
1469.51 23
1469.60 24
1469.68 27
1469.77 29
1469.86 31
1469.95 32
1470.03 33
1470.12 35
1470.21 38
1470.30 42
1470.39 46
1470.47 51
1470.56 55
1470.65 57
1470.74 56
1470.83 52
1470.91 46
1471.00 40
1471.09 33
1471.18 27
1471.27 23
1471.35 20
1471.44 20
1471.53 21
1471.62 24
1471.71 28
1471.79 32
1471.88 37
1471.97 42
1472.06 47
1472.15 52
1472.23 57
1472.32 61
1472.41 66
1472.50 68
1472.59 69
1472.67 68
1472.76 64
1472.85 59
1472.94 53
1473.02 47
1473.11 43
1473.20 39
1473.29 36
1473.38 31
1473.46 26
1473.55 20
1473.64 14
1473.73 8
1473.82 4
1473.91 2
1473.99 2
1474.08 4
1474.17 5
1474.26 5
1474.35 4
1474.43 1
1474.52 0
1474.61 0
1474.70 0
1474.79 0
1474.87 0
1474.96 0
1475.05 0
1475.14 4
1475.23 9
1475.31 14
1475.40 20
1475.49 28
1475.58 36
1475.67 44
1475.75 51
1475.84 57
1475.93 61
1476.02 62
1476.11 60
1476.19 57
1476.28 51
1476.37 44
1476.46 36
1476.55 28
1476.63 20
1476.72 14
1476.81 9
1476.90 6
1476.99 5
1477.08 6
1477.16 7
1477.25 10
1477.34 12
1477.43 13
1477.52 15
1477.60 17
1477.69 18
1477.78 19
1477.87 21
1477.96 21
1478.04 21
1478.13 19
1478.22 16
1478.31 13
1478.40 10
1478.49 8
1478.57 7
1478.66 7
1478.75 7
1478.84 9
1478.93 10
1479.01 12
1479.10 13
1479.19 15
1479.28 16
1479.37 18
1479.46 19
1479.54 20
1479.63 21
1479.72 21
1479.81 22
1479.90 22
1479.98 21
1480.07 20
1480.16 18
1480.25 14
1480.34 9
1480.43 3
1480.51 0
1480.60 0
1480.69 0
1480.78 0
1480.87 0
1480.95 0
1481.04 0
1481.13 0
1481.22 10
1481.31 19
1481.40 26
1481.48 31
1481.57 33
1481.66 35
1481.75 36
1481.84 37
1481.93 38
1482.01 40
1482.10 42
1482.19 45
1482.28 49
1482.37 54
1482.46 58
1482.54 63
1482.63 66
1482.72 67
1482.81 65
1482.90 61
1482.98 53
1483.07 45
1483.16 36
1483.25 29
1483.34 24
1483.43 22
1483.51 22
1483.60 23
1483.69 25
1483.78 25
1483.87 25
1483.96 23
1484.04 20
1484.13 17
1484.22 14
1484.31 11
1484.40 9
1484.49 8
1484.57 8
1484.66 10
1484.75 15
1484.84 21
1484.93 30
1485.02 40
1485.10 50
1485.19 58
1485.28 65
1485.37 68
1485.46 68
1485.55 66
1485.63 62
1485.72 57
1485.81 52
1485.90 48
1485.99 43
1486.08 39
1486.17 35
1486.25 31
1486.34 27
1486.43 25
1486.52 25
1486.61 27
1486.70 30
1486.78 35
1486.87 39
1486.96 43
1487.05 45
1487.14 45
1487.23 44
1487.31 41
1487.40 38
1487.49 34
1487.58 31
1487.67 29
1487.76 27
1487.84 27
1487.93 27
1488.02 27
1488.11 28
1488.20 30
1488.29 31
1488.38 33
1488.46 35
1488.55 38
1488.64 42
1488.73 47
1488.82 54
1488.91 63
1488.99 73
1489.08 84
1489.17 93
1489.26 100
1489.35 102
1489.44 100
1489.53 93
1489.61 83
1489.70 71
1489.79 61
1489.88 53
1489.97 50
1490.06 51
1490.14 55
1490.23 62
1490.32 69
1490.41 75
1490.50 80
1490.59 83
1490.68 83
1490.76 83
1490.85 82
1490.94 82
1491.03 83
1491.12 86
1491.21 91
1491.30 96
1491.38 101
1491.47 103
1491.56 103
1491.65 100
1491.74 95
1491.83 89
1491.92 83
1492.00 78
1492.09 75
1492.18 73
1492.27 73
1492.36 73
1492.45 73
1492.54 72
1492.62 69
1492.71 65
1492.80 60
1492.89 56
1492.98 51
1493.07 49
1493.16 47
1493.24 48
1493.33 49
1493.42 50
1493.51 51
1493.60 50
1493.69 48
1493.78 46
1493.86 42
1493.95 39
1494.04 36
1494.13 33
1494.22 33
1494.31 33
1494.40 36
1494.48 40
1494.57 45
1494.66 51
1494.75 58
1494.84 65
1494.93 72
1495.02 79
1495.11 85
1495.19 90
1495.28 94
1495.37 98
1495.46 100
1495.55 102
1495.64 102
1495.73 102
1495.81 102
1495.90 102
1495.99 102
1496.08 103
1496.17 103
1496.26 103
1496.35 101
1496.44 98
1496.52 93
1496.61 86
1496.70 77
1496.79 67
1496.88 56
1496.97 45
1497.06 34
1497.14 24
1497.23 15
1497.32 8
1497.41 4
1497.50 1
1497.59 0
1497.68 0
1497.77 3
1497.85 6
1497.94 10
1498.03 15
1498.12 21
1498.21 27
1498.30 34
1498.39 41
1498.48 48
1498.56 54
1498.65 60
1498.74 64
1498.83 66
1498.92 66
1499.01 65
1499.10 61
1499.19 57
1499.27 52
1499.36 48
1499.45 43
1499.54 39
1499.63 34
1499.72 29
1499.81 25
1499.90 22
1499.98 20
1500.07 20
1500.16 21
1500.25 24
1500.34 26
1500.43 27
1500.52 27
1500.61 25
1500.70 21
1500.78 17
1500.87 12
1500.96 8
1501.05 4
1501.14 0
1501.23 0
1501.32 0
1501.41 0
1501.49 0
1501.58 0
1501.67 0
1501.76 0
1501.85 0
1501.94 8
1502.03 18
1502.12 28
1502.21 38
1502.29 46
1502.38 53
1502.47 59
1502.56 63
1502.65 65
1502.74 66
1502.83 66
1502.92 65
1503.01 63
1503.09 61
1503.18 60
1503.27 59
1503.36 57
1503.45 55
1503.54 51
1503.63 45
1503.72 36
1503.81 27
1503.89 17
1503.98 9
1504.07 3
1504.16 2
1504.25 3
1504.34 8
1504.43 15
1504.52 22
1504.61 29
1504.69 34
1504.78 39
1504.87 43
1504.96 46
1505.05 50
1505.14 54
1505.23 58
1505.32 62
1505.41 66
1505.50 69
1505.58 72
1505.67 74
1505.76 76
1505.85 76
1505.94 76
1506.03 74
1506.12 72
1506.21 70
1506.30 67
1506.38 65
1506.47 64
1506.56 64
1506.65 65
1506.74 68
1506.83 72
1506.92 77
1507.01 83
1507.10 89
1507.19 95
1507.27 101
1507.36 106
1507.45 109
1507.54 110
1507.63 108
1507.72 104
1507.81 98
1507.90 89
1507.99 80
1508.08 70
1508.17 61
1508.25 55
1508.34 51
1508.43 50
1508.52 52
1508.61 56
1508.70 62
1508.79 69
1508.88 75
1508.97 80
1509.06 83
1509.14 85
1509.23 84
1509.32 82
1509.41 79
1509.50 75
1509.59 71
1509.68 67
1509.77 63
1509.86 60
1509.95 57
1510.04 54
1510.12 51
1510.21 48
1510.30 44
1510.39 40
1510.48 36
1510.57 34
1510.66 33
1510.75 36
1510.84 41
1510.93 49
1511.02 57
1511.10 64
1511.19 69
1511.28 73
1511.37 75
1511.46 76
1511.55 78
1511.64 82
1511.73 86
1511.82 91
1511.91 95
1512.00 97
1512.09 95
1512.17 89
1512.26 80
1512.35 67
1512.44 54
1512.53 41
1512.62 32
1512.71 26
1512.80 24
1512.89 26
1512.98 30
1513.07 34
1513.16 38
1513.24 40
1513.33 40
1513.42 38
1513.51 36
1513.60 33
1513.69 31
1513.78 29
1513.87 28
1513.96 28
1514.05 28
1514.14 28
1514.23 28
1514.31 29
1514.40 29
1514.49 30
1514.58 32
1514.67 33
1514.76 35
1514.85 36
1514.94 37
1515.03 38
1515.12 39
1515.21 40
1515.30 42
1515.39 46
1515.47 51
1515.56 58
1515.65 66
1515.74 75
1515.83 84
1515.92 93
1516.01 100
1516.10 105
1516.19 108
1516.28 109
1516.37 109
1516.46 108
1516.55 107
1516.64 106
1516.72 105
1516.81 104
1516.90 101
1516.99 97
1517.08 91
1517.17 85
1517.26 80
1517.35 75
1517.44 73
1517.53 73
1517.62 75
1517.71 78
1517.80 81
1517.89 84
1517.98 86
1518.06 85
1518.15 81
1518.24 76
1518.33 69
1518.42 61
1518.51 53
1518.60 46
1518.69 41
1518.78 37
1518.87 35
1518.96 35
1519.05 36
1519.14 39
1519.23 43
1519.32 47
1519.40 52
1519.49 58
1519.58 64
1519.67 70
1519.76 78
1519.85 85
1519.94 93
1520.03 101
1520.12 107
1520.21 113
1520.30 117
1520.39 120
1520.48 121
1520.57 124
1520.66 126
1520.75 130
1520.83 134
1520.92 138
1521.01 141
1521.10 142
1521.19 140
1521.28 137
1521.37 132
1521.46 126
1521.55 121
1521.64 116
1521.73 112
1521.82 110
1521.91 109
1522.00 111
1522.09 113
1522.18 115
1522.27 116
1522.36 115
1522.44 111
1522.53 106
1522.62 99
1522.71 91
1522.80 84
1522.89 79
1522.98 75
1523.07 74
1523.16 74
1523.25 76
1523.34 79
1523.43 84
1523.52 90
1523.61 97
1523.70 105
1523.79 111
1523.88 115
1523.97 115
1524.06 111
1524.14 103
1524.23 91
1524.32 78
1524.41 65
1524.50 52
1524.59 42
1524.68 35
1524.77 30
1524.86 29
1524.95 29
1525.04 31
1525.13 34
1525.22 39
1525.31 46
1525.40 54
1525.49 62
1525.58 70
1525.67 77
1525.76 81
1525.85 83
1525.94 81
1526.02 78
1526.11 74
1526.20 70
1526.29 67
1526.38 67
1526.47 67
1526.56 69
1526.65 70
1526.74 71
1526.83 70
1526.92 67
1527.01 63
1527.10 58
1527.19 54
1527.28 49
1527.37 46
1527.46 45
1527.55 44
1527.64 43
1527.73 40
1527.82 36
1527.91 29
1528.00 20
1528.09 10
1528.18 0
1528.26 0
1528.35 0
1528.44 0
1528.53 0
1528.62 0
1528.71 0
1528.80 0
1528.89 4
1528.98 9
1529.07 14
1529.16 18
1529.25 22
1529.34 27
1529.43 33
1529.52 39
1529.61 44
1529.70 48
1529.79 50
1529.88 50
1529.97 48
1530.06 45
1530.15 42
1530.24 41
1530.33 40
1530.42 40
1530.51 42
1530.60 45
1530.69 47
1530.78 48
1530.87 46
1530.95 43
1531.04 37
1531.13 31
1531.22 25
1531.31 20
1531.40 18
1531.49 19
1531.58 23
1531.67 28
1531.76 34
1531.85 39
1531.94 43
1532.03 46
1532.12 48
1532.21 49
1532.30 50
1532.39 51
1532.48 52
1532.57 53
1532.66 53
1532.75 53
1532.84 53
1532.93 51
1533.02 49
1533.11 47
1533.20 45
1533.29 44
1533.38 45
1533.47 48
1533.56 53
1533.65 59
1533.74 66
1533.83 72
1533.92 78
1534.01 82
1534.10 83
1534.19 82
1534.28 79
1534.37 73
1534.46 65
1534.55 56
1534.64 46
1534.72 36
1534.81 26
1534.90 17
1534.99 11
1535.08 7
1535.17 6
1535.26 8
1535.35 12
1535.44 17
1535.53 22
1535.62 26
1535.71 30
1535.80 32
1535.89 32
1535.98 32
1536.07 30
1536.16 27
1536.25 24
1536.34 19
1536.43 14
1536.52 7
1536.61 1
1536.70 0
1536.79 0
1536.88 0
1536.97 0
1537.06 0
1537.15 0
1537.24 0
1537.33 1
1537.42 7
1537.51 13
1537.60 18
1537.69 20
1537.78 21
1537.87 21
1537.96 20
1538.05 19
1538.14 19
1538.23 21
1538.32 26
1538.41 33
1538.50 41
1538.59 49
1538.68 55
1538.77 59
1538.86 61
1538.95 59
1539.04 57
1539.13 54
1539.22 52
1539.31 52
1539.40 54
1539.49 58
1539.58 64
1539.67 72
1539.76 80
1539.85 89
1539.94 98
1540.03 108
1540.12 119
1540.21 129
1540.30 139
1540.39 146
1540.48 152
1540.57 155
1540.66 155
1540.75 153
1540.84 150
1540.93 145
1541.02 141
1541.11 137
1541.20 131
1541.29 125
1541.38 117
1541.47 107
1541.56 95
1541.65 82
1541.74 68
1541.83 56
1541.92 46
1542.01 39
1542.10 36
1542.19 36
1542.28 39
1542.37 42
1542.46 47
1542.55 51
1542.64 56
1542.73 61
1542.82 66
1542.91 73
1543.00 80
1543.09 86
1543.18 91
1543.27 93
1543.36 93
1543.45 90
1543.54 85
1543.63 80
1543.72 74
1543.81 69
1543.90 64
1543.99 60
1544.08 55
1544.17 49
1544.26 42
1544.35 34
1544.44 25
1544.53 15
1544.62 7
1544.71 0
1544.80 0
1544.89 0
1544.98 0
1545.07 0
1545.16 2
1545.25 8
1545.34 13
1545.43 16
1545.52 18
1545.61 18
1545.70 17
1545.79 15
1545.88 15
1545.97 15
1546.06 16
1546.15 15
1546.24 14
1546.33 10
1546.42 4
1546.51 0
1546.60 0
1546.69 0
1546.78 0
1546.87 0
1546.96 0
1547.05 0
1547.14 0
1547.23 10
1547.32 20
1547.42 31
1547.51 40
1547.60 49
1547.69 57
1547.78 63
1547.87 67
1547.96 69
1548.05 70
1548.14 69
1548.23 69
1548.32 68
1548.41 69
1548.50 70
1548.59 72
1548.68 76
1548.77 80
1548.86 83
1548.95 87
1549.04 89
1549.13 91
1549.22 92
1549.31 91
1549.40 89
1549.49 86
1549.58 81
1549.67 75
1549.76 69
1549.85 61
1549.94 52
1550.03 43
1550.12 34
1550.21 26
1550.30 20
1550.39 17
1550.48 18
1550.57 23
1550.66 32
1550.75 44
1550.84 56
1550.93 67
1551.02 75
1551.12 80
1551.21 81
1551.30 79
1551.39 76
1551.48 73
1551.57 72
1551.66 73
1551.75 76
1551.84 79
1551.93 82
1552.02 83
1552.11 81
1552.20 77
1552.29 72
1552.38 69
1552.47 69
1552.56 72
1552.65 80
1552.74 91
1552.83 102
1552.92 114
1553.01 122
1553.10 127
1553.19 127
1553.28 122
1553.37 114
1553.46 104
1553.55 93
1553.64 82
1553.73 72
1553.83 65
1553.92 61
1554.01 60
1554.10 61
1554.19 64
1554.28 67
1554.37 69
1554.46 70
1554.55 70
1554.64 68
1554.73 67
1554.82 66
1554.91 66
1555.00 67
1555.09 68
1555.18 70
1555.27 71
1555.36 71
1555.45 71
1555.54 71
1555.63 72
1555.72 75
1555.81 79
1555.90 84
1555.99 88
1556.09 91
1556.18 93
1556.27 92
1556.36 91
1556.45 89
1556.54 87
1556.63 86
1556.72 84
1556.81 83
1556.90 81
1556.99 79
1557.08 78
1557.17 77
1557.26 76
1557.35 76
1557.44 77
1557.53 77
1557.62 77
1557.71 77
1557.80 77
1557.89 77
1557.99 77
1558.08 79
1558.17 82
1558.26 85
1558.35 89
1558.44 93
1558.53 95
1558.62 98
1558.71 100
1558.80 101
1558.89 103
1558.98 106
1559.07 110
1559.16 115
1559.25 122
1559.34 129
1559.43 137
1559.52 145
1559.61 154
1559.71 162
1559.80 168
1559.89 172
1559.98 173
1560.07 170
1560.16 162
1560.25 151
1560.34 137
1560.43 121
1560.52 106
1560.61 91
1560.70 80
1560.79 70
1560.88 64
1560.97 59
1561.06 55
1561.15 52
1561.24 50
1561.34 50
1561.43 51
1561.52 55
1561.61 61
1561.70 69
1561.79 78
1561.88 87
1561.97 93
1562.06 95
1562.15 94
1562.24 90
1562.33 85
1562.42 81
1562.51 78
1562.60 79
1562.69 81
1562.79 85
1562.88 89
1562.97 90
1563.06 88
1563.15 83
1563.24 75
1563.33 65
1563.42 56
1563.51 47
1563.60 40
1563.69 35
1563.78 31
1563.87 29
1563.96 27
1564.05 25
1564.14 24
1564.24 23
1564.33 22
1564.42 21
1564.51 21
1564.60 22
1564.69 24
1564.78 27
1564.87 32
1564.96 38
1565.05 46
1565.14 54
1565.23 62
1565.32 68
1565.41 73
1565.51 77
1565.60 80
1565.69 81
1565.78 83
1565.87 83
1565.96 83
1566.05 83
1566.14 82
1566.23 81
1566.32 82
1566.41 85
1566.50 90
1566.59 97
1566.68 104
1566.78 110
1566.87 114
1566.96 115
1567.05 113
1567.14 109
1567.23 102
1567.32 94
1567.41 85
1567.50 75
1567.59 66
1567.68 57
1567.77 49
1567.86 44
1567.96 43
1568.05 44
1568.14 50
1568.23 58
1568.32 67
1568.41 76
1568.50 84
1568.59 91
1568.68 96
1568.77 101
1568.86 106
1568.95 113
1569.05 121
1569.14 129
1569.23 136
1569.32 141
1569.41 141
1569.50 136
1569.59 126
1569.68 112
1569.77 96
1569.86 79
1569.95 63
1570.04 50
1570.14 41
1570.23 35
1570.32 32
1570.41 32
1570.50 33
1570.59 35
1570.68 36
1570.77 35
1570.86 34
1570.95 32
1571.04 30
1571.13 28
1571.23 26
1571.32 25
1571.41 24
1571.50 23
1571.59 21
1571.68 19
1571.77 17
1571.86 16
1571.95 14
1572.04 13
1572.13 12
1572.23 11
1572.32 11
1572.41 12
1572.50 15
1572.59 22
1572.68 31
1572.77 43
1572.86 56
1572.95 69
1573.04 80
1573.13 87
1573.23 90
1573.32 88
1573.41 83
1573.50 77
1573.59 70
1573.68 63
1573.77 59
1573.86 56
1573.95 56
1574.04 58
1574.13 62
1574.23 67
1574.32 72
1574.41 75
1574.50 77
1574.59 77
1574.68 74
1574.77 70
1574.86 66
1574.95 63
1575.04 62
1575.14 63
1575.23 67
1575.32 73
1575.41 80
1575.50 86
1575.59 90
1575.68 90
1575.77 86
1575.86 80
1575.95 72
1576.05 64
1576.14 57
1576.23 51
1576.32 49
1576.41 48
1576.50 49
1576.59 50
1576.68 53
1576.77 56
1576.87 59
1576.96 63
1577.05 66
1577.14 69
1577.23 72
1577.32 74
1577.41 75
1577.50 76
1577.59 77
1577.68 78
1577.78 79
1577.87 81
1577.96 82
1578.05 82
1578.14 82
1578.23 82
1578.32 82
1578.41 83
1578.50 85
1578.60 88
1578.69 92
1578.78 95
1578.87 97
1578.96 98
1579.05 96
1579.14 93
1579.23 88
1579.32 83
1579.42 77
1579.51 71
1579.60 67
1579.69 64
1579.78 62
1579.87 61
1579.96 61
1580.05 61
1580.14 63
1580.24 66
1580.33 69
1580.42 75
1580.51 81
1580.60 89
1580.69 97
1580.78 105
1580.87 113
1580.96 121
1581.06 127
1581.15 133
1581.24 136
1581.33 138
1581.42 138
1581.51 135
1581.60 130
1581.69 124
1581.79 119
1581.88 114
1581.97 111
1582.06 109
1582.15 110
1582.24 111
1582.33 113
1582.42 115
1582.51 117
1582.61 119
1582.70 121
1582.79 124
1582.88 127
1582.97 131
1583.06 136
1583.15 141
1583.24 146
1583.34 151
1583.43 156
1583.52 159
1583.61 162
1583.70 162
1583.79 162
1583.88 162
1583.97 162
1584.07 164
1584.16 169
1584.25 176
1584.34 186
1584.43 195
1584.52 205
1584.61 213
1584.70 219
1584.80 223
1584.89 224
1584.98 223
1585.07 219
1585.16 212
1585.25 203
1585.34 193
1585.43 181
1585.53 170
1585.62 160
1585.71 152
1585.80 148
1585.89 146
1585.98 145
1586.07 145
1586.17 145
1586.26 144
1586.35 142
1586.44 139
1586.53 135
1586.62 130
1586.71 126
1586.80 121
1586.90 118
1586.99 117
1587.08 118
1587.17 122
1587.26 128
1587.35 137
1587.44 145
1587.53 153
1587.63 157
1587.72 158
1587.81 154
1587.90 145
1587.99 132
1588.08 118
1588.17 102
1588.27 87
1588.36 73
1588.45 62
1588.54 52
1588.63 45
1588.72 39
1588.81 35
1588.91 31
1589.00 28
1589.09 26
1589.18 23
1589.27 21
1589.36 19
1589.45 17
1589.55 17
1589.64 18
1589.73 20
1589.82 23
1589.91 27
1590.00 32
1590.09 37
1590.19 41
1590.28 43
1590.37 43
1590.46 42
1590.55 40
1590.64 39
1590.73 40
1590.83 44
1590.92 51
1591.01 61
1591.10 74
1591.19 87
1591.28 99
1591.37 108
1591.47 113
1591.56 113
1591.65 109
1591.74 101
1591.83 93
1591.92 85
1592.01 80
1592.11 77
1592.20 78
1592.29 81
1592.38 85
1592.47 89
1592.56 90
1592.65 90
1592.75 88
1592.84 84
1592.93 79
1593.02 76
1593.11 74
1593.20 75
1593.30 78
1593.39 83
1593.48 88
1593.57 92
1593.66 96
1593.75 98
1593.84 100
1593.94 101
1594.03 104
1594.12 109
1594.21 117
1594.30 125
1594.39 133
1594.49 140
1594.58 143
1594.67 142
1594.76 136
1594.85 127
1594.94 114
1595.03 100
1595.13 85
1595.22 70
1595.31 56
1595.40 43
1595.49 31
1595.58 22
1595.68 17
1595.77 14
1595.86 14
1595.95 15
1596.04 17
1596.13 16
1596.23 14
1596.32 10
1596.41 5
1596.50 0
1596.59 0
1596.68 0
1596.77 0
1596.87 0
1596.96 0
1597.05 0
1597.14 0
1597.23 0
1597.32 0
1597.42 0
1597.51 1
1597.60 4
1597.69 9
1597.78 15
1597.87 20
1597.97 25
1598.06 28
1598.15 30
1598.24 31
1598.33 32
1598.42 34
1598.52 36
1598.61 38
1598.70 40
1598.79 41
1598.88 41
1598.97 39
1599.07 35
1599.16 31
1599.25 26
1599.34 21
1599.43 17
1599.52 14
1599.62 12
1599.71 10
1599.80 9
1599.89 10
1599.98 12
1600.07 18
1600.17 26
1600.26 36
1600.35 48
1600.44 58
1600.53 65
1600.62 68
1600.72 67
1600.81 63
1600.90 57
1600.99 51
1601.08 48
1601.18 47
1601.27 50
1601.36 57
1601.45 65
1601.54 74
1601.63 83
1601.73 91
1601.82 98
1601.91 102
1602.00 104
1602.09 103
1602.18 100
1602.28 95
1602.37 89
1602.46 85
1602.55 82
1602.64 81
1602.74 81
1602.83 82
1602.92 84
1603.01 85
1603.10 86
1603.19 86
1603.29 85
1603.38 84
1603.47 84
1603.56 85
1603.65 86
1603.75 89
1603.84 93
1603.93 99
1604.02 106
1604.11 115
1604.20 125
1604.30 135
1604.39 145
1604.48 154
1604.57 161
1604.66 168
1604.76 174
1604.85 178
1604.94 180
1605.03 182
1605.12 181
1605.21 178
1605.31 174
1605.40 169
1605.49 164
1605.58 158
1605.67 153
1605.77 146
1605.86 139
1605.95 129
1606.04 118
1606.13 105
1606.23 93
1606.32 83
1606.41 76
1606.50 74
1606.59 76
1606.68 82
1606.78 89
1606.87 97
1606.96 103
1607.05 105
1607.14 104
1607.24 98
1607.33 90
1607.42 81
1607.51 74
1607.60 70
1607.70 70
1607.79 76
1607.88 86
1607.97 99
1608.06 114
1608.16 130
1608.25 145
1608.34 158
1608.43 168
1608.52 176
1608.61 180
1608.71 181
1608.80 179
1608.89 175
1608.98 172
1609.07 168
1609.17 166
1609.26 165
1609.35 166
1609.44 166
1609.53 166
1609.63 164
1609.72 161
1609.81 157
1609.90 152
1609.99 147
1610.09 142
1610.18 137
1610.27 133
1610.36 128
1610.45 123
1610.55 118
1610.64 113
1610.73 110
1610.82 107
1610.91 107
1611.01 108
1611.10 111
1611.19 115
1611.28 119
1611.37 124
1611.47 129
1611.56 134
1611.65 138
1611.74 141
1611.83 143
1611.93 142
1612.02 139
1612.11 134
1612.20 129
1612.30 124
1612.39 122
1612.48 122
1612.57 123
1612.66 126
1612.76 129
1612.85 130
1612.94 129
1613.03 126
1613.12 120
1613.22 113
1613.31 106
1613.40 99
1613.49 94
1613.58 92
1613.68 92
1613.77 96
1613.86 103
1613.95 113
1614.04 123
1614.14 134
1614.23 144
1614.32 154
1614.41 162
1614.51 169
1614.60 174
1614.69 179
1614.78 183
1614.87 185
1614.97 186
1615.06 185
1615.15 182
1615.24 178
1615.33 174
1615.43 168
1615.52 163
1615.61 158
1615.70 153
1615.80 150
1615.89 149
1615.98 150
1616.07 152
1616.16 155
1616.26 159
1616.35 164
1616.44 168
1616.53 172
1616.62 174
1616.72 176
1616.81 177
1616.90 176
1616.99 174
1617.09 171
1617.18 168
1617.27 164
1617.36 160
1617.45 155
1617.55 150
1617.64 144
1617.73 137
1617.82 129
1617.92 121
1618.01 113
1618.10 107
1618.19 104
1618.28 104
1618.38 107
1618.47 113
1618.56 120
1618.65 129
1618.75 137
1618.84 145
1618.93 152
1619.02 157
1619.11 161
1619.21 163
1619.30 164
1619.39 163
1619.48 160
1619.58 155
1619.67 149
1619.76 143
1619.85 137
1619.95 133
1620.04 131
1620.13 130
1620.22 132
1620.31 135
1620.41 140
1620.50 147
1620.59 155
1620.68 163
1620.78 170
1620.87 176
1620.96 178
1621.05 177
1621.15 172
1621.24 166
1621.33 159
1621.42 153
1621.51 149
1621.61 148
1621.70 150
1621.79 152
1621.88 154
1621.98 154
1622.07 152
1622.16 147
1622.25 140
1622.35 131
1622.44 121
1622.53 112
1622.62 104
1622.71 98
1622.81 95
1622.90 95
1622.99 97
1623.08 101
1623.18 106
1623.27 111
1623.36 116
1623.45 121
1623.55 126
1623.64 131
1623.73 135
1623.82 138
1623.92 139
1624.01 138
1624.10 135
1624.19 130
1624.29 124
1624.38 119
1624.47 116
1624.56 115
1624.65 117
1624.75 119
1624.84 121
1624.93 122
1625.02 120
1625.12 117
1625.21 112
1625.30 106
1625.39 101
1625.49 96
1625.58 91
1625.67 86
1625.76 81
1625.86 75
1625.95 68
1626.04 61
1626.13 55
1626.23 51
1626.32 50
1626.41 53
1626.50 58
1626.60 64
1626.69 69
1626.78 72
1626.87 72
1626.97 70
1627.06 66
1627.15 61
1627.24 56
1627.34 53
1627.43 50
1627.52 50
1627.61 51
1627.71 55
1627.80 61
1627.89 70
1627.98 81
1628.08 93
1628.17 105
1628.26 115
1628.35 122
1628.45 127
1628.54 129
1628.63 128
1628.72 127
1628.82 127
1628.91 127
1629.00 128
1629.09 130
1629.19 131
1629.28 133
1629.37 135
1629.46 136
1629.56 137
1629.65 137
1629.74 137
1629.83 137
1629.93 136
1630.02 135
1630.11 133
1630.20 131
1630.30 129
1630.39 126
1630.48 123
1630.57 119
1630.67 116
1630.76 113
1630.85 112
1630.94 111
1631.04 112
1631.13 114
1631.22 116
1631.32 119
1631.41 121
1631.50 122
1631.59 119
1631.69 114
1631.78 106
1631.87 96
1631.96 86
1632.06 76
1632.15 69
1632.24 65
1632.33 66
1632.43 70
1632.52 75
1632.61 80
1632.70 84
1632.80 84
1632.89 81
1632.98 74
1633.08 65
1633.17 56
1633.26 48
1633.35 44
1633.45 45
1633.54 50
1633.63 61
1633.72 75
1633.82 92
1633.91 108
1634.00 123
1634.09 133
1634.19 138
1634.28 136
1634.37 128
1634.47 115
1634.56 97
1634.65 76
1634.74 56
1634.84 37
1634.93 21
1635.02 9
1635.11 2
1635.21 0
1635.30 2
1635.39 7
1635.49 16
1635.58 26
1635.67 38
1635.76 50
1635.86 60
1635.95 67
1636.04 70
1636.13 68
1636.23 63
1636.32 55
1636.41 46
1636.51 38
1636.60 31
1636.69 26
1636.78 23
1636.88 23
1636.97 23
1637.06 22
1637.15 21
1637.25 18
1637.34 13
1637.43 8
1637.53 2
1637.62 0
1637.71 0
1637.80 0
1637.90 0
1637.99 0
1638.08 0
1638.18 0
1638.27 1
1638.36 5
1638.45 7
1638.55 9
1638.64 9
1638.73 10
1638.82 10
1638.92 11
1639.01 13
1639.10 15
1639.20 18
1639.29 22
1639.38 25
1639.47 29
1639.57 33
1639.66 38
1639.75 44
1639.85 50
1639.94 56
1640.03 62
1640.12 68
1640.22 72
1640.31 75
1640.40 77
1640.50 79
1640.59 82
1640.68 86
1640.77 91
1640.87 97
1640.96 103
1641.05 108
1641.15 111
1641.24 111
1641.33 107
1641.42 99
1641.52 89
1641.61 79
1641.70 69
1641.80 63
1641.89 61
1641.98 63
1642.07 70
1642.17 79
1642.26 90
1642.35 100
1642.45 109
1642.54 117
1642.63 123
1642.73 129
1642.82 135
1642.91 142
1643.00 148
1643.10 153
1643.19 155
1643.28 154
1643.38 149
1643.47 140
1643.56 128
1643.65 115
1643.75 102
1643.84 89
1643.93 78
1644.03 68
1644.12 58
1644.21 50
1644.31 41
1644.40 34
1644.49 26
1644.58 21
1644.68 18
1644.77 18
1644.86 21
1644.96 28
1645.05 38
1645.14 49
1645.24 60
1645.33 69
1645.42 75
1645.51 78
1645.61 79
1645.70 78
1645.79 77
1645.89 75
1645.98 74
1646.07 74
1646.17 74
1646.26 74
1646.35 74
1646.44 75
1646.54 76
1646.63 77
1646.72 79
1646.82 80
1646.91 80
1647.00 79
1647.10 78
1647.19 77
1647.28 78
1647.37 81
1647.47 87
1647.56 95
1647.65 102
1647.75 109
1647.84 112
1647.93 112
1648.03 107
1648.12 99
1648.21 88
1648.31 77
1648.40 66
1648.49 57
1648.58 48
1648.68 40
1648.77 32
1648.86 23
1648.96 14
1649.05 3
1649.14 0
1649.24 0
1649.33 0
1649.42 0
1649.52 0
1649.61 0
1649.70 0
1649.80 0
1649.89 11
1649.98 27
1650.07 44
1650.17 60
1650.26 76
1650.35 89
1650.45 101
1650.54 111
1650.63 119
1650.73 125
1650.82 130
1650.91 134
1651.01 136
1651.10 136
1651.19 134
1651.29 130
1651.38 125
1651.47 118
1651.56 110
1651.66 102
1651.75 94
1651.84 85
1651.94 77
1652.03 69
1652.12 61
1652.22 56
1652.31 53
1652.40 52
1652.50 54
1652.59 57
1652.68 60
1652.78 62
1652.87 62
1652.96 59
1653.06 53
1653.15 47
1653.24 40
1653.34 35
1653.43 31
1653.52 30
1653.62 31
1653.71 35
1653.80 39
1653.90 44
1653.99 50
1654.08 57
1654.17 64
1654.27 71
1654.36 78
1654.45 85
1654.55 92
1654.64 97
1654.73 101
1654.83 102
1654.92 102
1655.01 101
1655.11 99
1655.20 99
1655.29 100
1655.39 104
1655.48 111
1655.57 119
1655.67 128
1655.76 135
1655.85 140
1655.95 141
1656.04 140
1656.13 136
1656.23 130
1656.32 123
1656.41 115
1656.51 107
1656.60 98
1656.69 89
1656.79 81
1656.88 74
1656.97 68
1657.07 65
1657.16 64
1657.25 64
1657.35 67
1657.44 69
1657.53 72
1657.63 73
1657.72 73
1657.81 72
1657.91 69
1658.00 65
1658.09 60
1658.19 54
1658.28 47
1658.37 39
1658.47 28
1658.56 17
1658.65 4
1658.75 0
1658.84 0
1658.93 0
1659.03 0
1659.12 0
1659.21 0
1659.31 0
1659.40 0
1659.49 9
1659.59 20
1659.68 29
1659.77 36
1659.87 42
1659.96 45
1660.05 49
1660.15 52
1660.24 57
1660.33 64
1660.43 74
1660.52 86
1660.62 101
1660.71 117
1660.80 132
1660.90 147
1660.99 160
1661.08 171
1661.18 177
1661.27 181
1661.36 181
1661.46 179
1661.55 175
1661.64 169
1661.74 162
1661.83 155
1661.92 150
1662.02 145
1662.11 142
1662.20 140
1662.30 141
1662.39 141
1662.48 141
1662.58 140
1662.67 136
1662.76 129
1662.86 120
1662.95 109
1663.05 98
1663.14 88
1663.23 80
1663.33 76
1663.42 75
1663.51 77
1663.61 81
1663.70 86
1663.79 89
1663.89 90
1663.98 87
1664.07 82
1664.17 74
1664.26 64
1664.35 53
1664.45 43
1664.54 35
1664.64 30
1664.73 27
1664.82 28
1664.92 31
1665.01 35
1665.10 42
1665.20 49
1665.29 56
1665.38 63
1665.48 70
1665.57 76
1665.66 79
1665.76 81
1665.85 80
1665.94 77
1666.04 72
1666.13 65
1666.23 58
1666.32 51
1666.41 45
1666.51 40
1666.60 37
1666.69 36
1666.79 37
1666.88 40
1666.97 44
1667.07 48
1667.16 52
1667.26 55
1667.35 59
1667.44 61
1667.54 63
1667.63 63
1667.72 61
1667.82 57
1667.91 50
1668.00 41
1668.10 31
1668.19 23
1668.29 17
1668.38 15
1668.47 18
1668.57 26
1668.66 38
1668.75 51
1668.85 64
1668.94 75
1669.03 84
1669.13 89
1669.22 92
1669.32 93
1669.41 93
1669.50 93
1669.60 93
1669.69 94
1669.78 94
1669.88 94
1669.97 93
1670.06 91
1670.16 87
1670.25 81
1670.35 74
1670.44 67
1670.53 60
1670.63 55
1670.72 50
1670.81 46
1670.91 43
1671.00 38
1671.10 32
1671.19 24
1671.28 14
1671.38 5
1671.47 0
1671.56 0
1671.66 0
1671.75 0
1671.85 0
1671.94 5
1672.03 17
1672.13 31
1672.22 46
1672.31 60
1672.41 72
1672.50 81
1672.60 87
1672.69 87
1672.78 83
1672.88 74
1672.97 62
1673.06 49
1673.16 35
1673.25 23
1673.35 13
1673.44 5
1673.53 0
1673.63 0
1673.72 0
1673.81 0
1673.91 0
1674.00 0
1674.10 0
1674.19 0
1674.28 0
1674.38 6
1674.47 16
1674.57 25
1674.66 34
1674.75 41
1674.85 47
1674.94 52
1675.03 55
1675.13 57
1675.22 57
1675.32 57
1675.41 55
1675.50 52
1675.60 49
1675.69 46
1675.79 44
1675.88 43
1675.97 42
1676.07 43
1676.16 43
1676.25 43
1676.35 42
1676.44 38
1676.54 33
1676.63 25
1676.72 15
1676.82 5
1676.91 0
1677.01 0
1677.10 0
1677.19 0
1677.29 0
1677.38 0
1677.48 0
1677.57 4
1677.66 12
1677.76 20
1677.85 27
1677.94 33
1678.04 37
1678.13 40
1678.23 41
1678.32 41
1678.41 39
1678.51 37
1678.60 34
1678.70 29
1678.79 24
1678.88 18
1678.98 11
1679.07 5
1679.17 0
1679.26 0
1679.35 0
1679.45 0
1679.54 1
1679.64 5
1679.73 8
1679.82 12
1679.92 14
1680.01 16
1680.11 18
1680.20 19
1680.29 20
1680.39 21
1680.48 22
1680.58 22
1680.67 23
1680.76 24
1680.86 26
1680.95 27
1681.05 29
1681.14 31
1681.23 31
1681.33 29
1681.42 25
1681.52 18
1681.61 10
1681.70 2
1681.80 0
1681.89 0
1681.99 0
1682.08 0
1682.17 0
1682.27 0
1682.36 9
1682.46 18
1682.55 26
1682.64 31
1682.74 33
1682.83 31
1682.93 27
1683.02 22
1683.11 16
1683.21 12
1683.30 9
1683.40 8
1683.49 9
1683.58 11
1683.68 14
1683.77 15
1683.87 16
1683.96 15
1684.05 15
1684.15 15
1684.24 16
1684.34 20
1684.43 26
1684.53 33
1684.62 42
1684.71 50
1684.81 59
1684.90 67
1685.00 75
1685.09 83
1685.18 93
1685.28 102
1685.37 112
1685.47 122
1685.56 131
1685.65 139
1685.75 145
1685.84 150
1685.94 153
1686.03 155
1686.13 153
1686.22 149
1686.31 143
1686.41 136
1686.50 129
1686.60 123
1686.69 120
1686.78 120
1686.88 122
1686.97 126
1687.07 131
1687.16 136
1687.26 140
1687.35 142
1687.44 144
1687.54 146
1687.63 146
1687.73 145
1687.82 142
1687.91 136
1688.01 129
1688.10 119
1688.20 109
1688.29 99
1688.39 93
1688.48 89
1688.57 90
1688.67 95
1688.76 104
1688.86 115
1688.95 127
1689.04 139
1689.14 149
1689.23 156
1689.33 160
1689.42 161
1689.52 159
1689.61 154
1689.70 148
1689.80 141
1689.89 135
1689.99 130
1690.08 126
1690.18 122
1690.27 118
1690.36 113
1690.46 109
1690.55 105
1690.65 101
1690.74 97
1690.84 94
1690.93 91
1691.02 88
1691.12 84
1691.21 79
1691.31 73
1691.40 68
1691.50 63
1691.59 61
1691.68 60
1691.78 62
1691.87 66
1691.97 69
1692.06 71
1692.16 69
1692.25 65
1692.34 58
1692.44 50
1692.53 41
1692.63 32
1692.72 25
1692.82 20
1692.91 17
1693.00 15
1693.10 15
1693.19 17
1693.29 20
1693.38 24
1693.48 29
1693.57 33
1693.67 38
1693.76 41
1693.85 41
1693.95 39
1694.04 34
1694.14 28
1694.23 20
1694.33 12
1694.42 4
1694.51 0
1694.61 0
1694.70 0
1694.80 0
1694.89 0
1694.99 2
1695.08 7
1695.18 10
1695.27 12
1695.36 13
1695.46 13
1695.55 13
1695.65 15
1695.74 19
1695.84 25
1695.93 32
1696.02 38
1696.12 43
1696.21 44
1696.31 43
1696.40 37
1696.50 29
1696.59 20
1696.69 11
1696.78 2
1696.87 0
1696.97 0
1697.06 0
1697.16 0
1697.25 0
1697.35 0
1697.44 0
1697.54 0
1697.63 4
1697.72 12
1697.82 20
1697.91 26
1698.01 33
1698.10 38
1698.20 44
1698.29 50
1698.39 56
1698.48 62
1698.58 67
1698.67 73
1698.76 79
1698.86 87
1698.95 96
1699.05 106
1699.14 116
1699.24 124
1699.33 130
1699.43 131
1699.52 128
1699.61 122
1699.71 114
1699.80 106
1699.90 99
1699.99 93
1700.09 88
1700.18 85
1700.28 81
1700.37 76
1700.47 70
1700.56 64
1700.65 59
1700.75 54
1700.84 52
1700.94 52
1701.03 54
1701.13 57
1701.22 60
1701.32 64
1701.41 68
1701.51 71
1701.60 75
1701.69 79
1701.79 83
1701.88 86
1701.98 87
1702.07 86
1702.17 83
1702.26 77
1702.36 70
1702.45 63
1702.55 56
1702.64 52
1702.74 50
1702.83 51
1702.92 54
1703.02 58
1703.11 62
1703.21 65
1703.30 67
1703.40 67
1703.49 65
1703.59 61
1703.68 56
1703.78 52
1703.87 49
1703.97 47
1704.06 48
1704.15 52
1704.25 57
1704.34 63
1704.44 71
1704.53 80
1704.63 89
1704.72 99
1704.82 109
1704.91 117
1705.01 122
1705.10 124
1705.20 122
1705.29 116
1705.39 108
1705.48 101
1705.57 94
1705.67 90
1705.76 89
1705.86 88
1705.95 87
1706.05 84
1706.14 79
1706.24 71
1706.33 63
1706.43 56
1706.52 52
1706.62 52
1706.71 55
1706.81 62
1706.90 69
1707.00 76
1707.09 81
1707.18 84
1707.28 86
1707.37 86
1707.47 87
1707.56 89
1707.66 92
1707.75 96
1707.85 102
1707.94 108
1708.04 114
1708.13 118
1708.23 120
1708.32 119
1708.42 115
1708.51 109
1708.61 102
1708.70 96
1708.80 92
1708.89 91
1708.99 91
1709.08 94
1709.17 98
1709.27 102
1709.36 105
1709.46 107
1709.55 108
1709.65 107
1709.74 105
1709.84 102
1709.93 98
1710.03 94
1710.12 90
1710.22 86
1710.31 82
1710.41 78
1710.50 72
1710.60 65
1710.69 57
1710.79 47
1710.88 36
1710.98 27
1711.07 21
1711.17 19
1711.26 20
1711.36 25
1711.45 33
1711.55 43
1711.64 54
1711.73 64
1711.83 74
1711.92 82
1712.02 87
1712.11 89
1712.21 89
1712.30 86
1712.40 82
1712.49 76
1712.59 71
1712.68 66
1712.78 62
1712.87 59
1712.97 57
1713.06 55
1713.16 53
1713.25 49
1713.35 46
1713.44 41
1713.54 36
1713.63 32
1713.73 27
1713.82 22
1713.92 18
1714.01 14
1714.11 12
1714.20 10
1714.30 11
1714.39 13
1714.49 17
1714.58 23
1714.68 29
1714.77 36
1714.87 42
1714.96 46
1715.06 48
1715.15 48
1715.25 46
1715.34 42
1715.44 39
1715.53 35
1715.63 31
1715.72 27
1715.82 24
1715.91 22
1716.01 22
1716.10 24
1716.20 29
1716.29 35
1716.39 43
1716.48 50
1716.58 56
1716.67 58
1716.77 57
1716.86 53
1716.96 46
1717.05 39
1717.15 31
1717.24 24
1717.34 18
1717.43 13
1717.53 9
1717.62 6
1717.72 3
1717.81 2
1717.91 3
1718.00 5
1718.10 9
1718.19 15
1718.29 22
1718.38 29
1718.48 36
1718.57 43
1718.67 50
1718.76 55
1718.86 58
1718.95 60
1719.05 59
1719.14 57
1719.24 54
1719.33 50
1719.43 47
1719.52 44
1719.62 42
1719.71 41
1719.81 40
1719.90 40
1720.00 39
1720.09 39
1720.19 39
1720.28 38
1720.38 36
1720.47 32
1720.57 26
1720.66 19
1720.76 12
1720.85 6
1720.95 3
1721.04 3
1721.14 8
1721.23 15
1721.33 24
1721.42 32
1721.52 39
1721.61 42
1721.71 42
1721.80 40
1721.90 37
1721.99 36
1722.09 37
1722.19 40
1722.28 46
1722.38 53
1722.47 60
1722.57 67
1722.66 72
1722.76 74
1722.85 75
1722.95 75
1723.04 73
1723.14 70
1723.23 68
1723.33 65
1723.42 62
1723.52 60
1723.61 59
1723.71 59
1723.80 63
1723.90 69
1723.99 78
1724.09 89
1724.18 100
1724.28 112
1724.37 122
1724.47 131
1724.56 139
1724.66 147
1724.76 154
1724.85 162
1724.95 169
1725.04 177
1725.14 182
1725.23 185
1725.33 185
1725.42 181
1725.52 174
1725.61 164
1725.71 155
1725.80 146
1725.90 141
1725.99 139
1726.09 141
1726.18 145
1726.28 152
1726.37 158
1726.47 164
1726.56 167
1726.66 168
1726.76 166
1726.85 160
1726.95 152
1727.04 142
1727.14 130
1727.23 117
1727.33 104
1727.42 93
1727.52 84
1727.61 79
1727.71 77
1727.80 78
1727.90 80
1727.99 84
1728.09 87
1728.18 88
1728.28 88
1728.38 85
1728.47 80
1728.57 74
1728.66 67
1728.76 60
1728.85 53
1728.95 47
1729.04 41
1729.14 35
1729.23 29
1729.33 23
1729.42 17
1729.52 11
1729.61 6
1729.71 1
1729.81 0
1729.90 0
1730.00 0
1730.09 0
1730.19 0
1730.28 0
1730.38 0
1730.47 0
1730.57 0
1730.66 0
1730.76 0
1730.85 5
1730.95 13
1731.05 23
1731.14 35
1731.24 46
1731.33 54
1731.43 60
1731.52 61
1731.62 58
1731.71 52
1731.81 44
1731.90 36
1732.00 29
1732.09 26
1732.19 26
1732.29 30
1732.38 36
1732.48 43
1732.57 48
1732.67 52
1732.76 54
1732.86 54
1732.95 53
1733.05 52
1733.14 52
1733.24 53
1733.34 56
1733.43 61
1733.53 67
1733.62 72
1733.72 78
1733.81 81
1733.91 82
1734.00 80
1734.10 75
1734.19 66
1734.29 54
1734.39 40
1734.48 26
1734.58 13
1734.67 3
1734.77 0
1734.86 0
1734.96 0
1735.05 0
1735.15 0
1735.24 0
1735.34 2
1735.44 5
1735.53 8
1735.63 10
1735.72 12
1735.82 13
1735.91 12
1736.01 11
1736.10 9
1736.20 7
1736.30 8
1736.39 11
1736.49 18
1736.58 27
1736.68 38
1736.77 47
1736.87 54
1736.96 57
1737.06 55
1737.16 50
1737.25 43
1737.35 35
1737.44 28
1737.54 23
1737.63 19
1737.73 17
1737.82 15
1737.92 14
1738.02 14
1738.11 15
1738.21 19
1738.30 23
1738.40 29
1738.49 34
1738.59 39
1738.68 41
1738.78 39
1738.88 35
1738.97 28
1739.07 19
1739.16 10
1739.26 1
1739.35 0
1739.45 0
1739.55 0
1739.64 0
1739.74 0
1739.83 4
1739.93 7
1740.02 9
1740.12 8
1740.21 6
1740.31 2
1740.41 0
1740.50 0
1740.60 0
1740.69 0
1740.79 2
1740.88 7
1740.98 12
1741.08 17
1741.17 22
1741.27 27
1741.36 33
1741.46 38
1741.55 44
1741.65 49
1741.75 54
1741.84 59
1741.94 64
1742.03 69
1742.13 75
1742.22 80
1742.32 86
1742.42 93
1742.51 99
1742.61 106
1742.70 113
1742.80 119
1742.89 125
1742.99 130
1743.09 133
1743.18 134
1743.28 135
1743.37 134
1743.47 133
1743.56 131
1743.66 129
1743.76 127
1743.85 123
1743.95 118
1744.04 111
1744.14 103
1744.23 95
1744.33 88
1744.43 82
1744.52 77
1744.62 75
1744.71 75
1744.81 75
1744.90 76
1745.00 78
1745.10 79
1745.19 81
1745.29 83
1745.38 87
1745.48 93
1745.57 99
1745.67 105
1745.77 111
1745.86 114
1745.96 115
1746.05 114
1746.15 110
1746.25 106
1746.34 103
1746.44 101
1746.53 102
1746.63 104
1746.72 109
1746.82 114
1746.92 121
1747.01 131
1747.11 143
1747.20 158
1747.30 177
1747.40 198
1747.49 222
1747.59 247
1747.68 273
1747.78 300
1747.87 326
1747.97 353
1748.07 381
1748.16 408
1748.26 434
1748.35 459
1748.45 481
1748.55 500
1748.64 516
1748.74 529
1748.83 541
1748.93 552
1749.03 562
1749.12 571
1749.22 580
1749.31 589
1749.41 596
1749.50 602
1749.60 605
1749.70 605
1749.79 602
1749.89 593
1749.98 581
1750.08 564
1750.18 544
1750.27 524
1750.37 504
1750.46 485
1750.56 469
1750.66 456
1750.75 443
1750.85 431
1750.94 417
1751.04 401
1751.14 383
1751.23 363
1751.33 344
1751.42 326
1751.52 310
1751.61 297
1751.71 287
1751.81 278
1751.90 268
1752.00 257
1752.09 243
1752.19 228
1752.29 212
1752.38 197
1752.48 185
1752.57 177
1752.67 173
1752.77 172
1752.86 172
1752.96 172
1753.05 170
1753.15 164
1753.25 156
1753.34 145
1753.44 134
1753.53 122
1753.63 111
1753.73 101
1753.82 93
1753.92 86
1754.01 81
1754.11 78
1754.21 77
1754.30 78
1754.40 80
1754.49 82
1754.59 83
1754.69 84
1754.78 83
1754.88 83
1754.98 84
1755.07 87
1755.17 93
1755.26 101
1755.36 112
1755.46 123
1755.55 133
1755.65 141
1755.74 145
1755.84 146
1755.94 143
1756.03 137
1756.13 129
1756.22 123
1756.32 117
1756.42 114
1756.51 112
1756.61 112
1756.70 111
1756.80 109
1756.90 104
1756.99 97
1757.09 89
1757.18 79
1757.28 69
1757.38 61
1757.47 56
1757.57 53
1757.67 54
1757.76 58
1757.86 68
1757.95 81
1758.05 98
1758.15 117
1758.24 137
1758.34 154
1758.43 166
1758.53 171
1758.63 171
1758.72 164
1758.82 154
1758.92 143
1759.01 134
1759.11 129
1759.20 128
1759.30 130
1759.40 136
1759.49 143
1759.59 150
1759.68 157
1759.78 162
1759.88 166
1759.97 168
1760.07 169
1760.17 167
1760.26 164
1760.36 161
1760.45 156
1760.55 152
1760.65 148
1760.74 145
1760.84 143
1760.94 141
1761.03 140
1761.13 139
1761.22 138
1761.32 138
1761.42 138
1761.51 137
1761.61 135
1761.70 132
1761.80 129
1761.90 125
1761.99 120
1762.09 115
1762.19 111
1762.28 107
1762.38 104
1762.47 103
1762.57 102
1762.67 103
1762.76 104
1762.86 105
1762.96 105
1763.05 103
1763.15 99
1763.24 94
1763.34 89
1763.44 83
1763.53 80
1763.63 79
1763.73 80
1763.82 83
1763.92 87
1764.02 90
1764.11 92
1764.21 92
1764.30 90
1764.40 88
1764.50 86
1764.59 84
1764.69 85
1764.79 87
1764.88 89
1764.98 91
1765.07 93
1765.17 92
1765.27 89
1765.36 85
1765.46 78
1765.56 72
1765.65 65
1765.75 58
1765.85 53
1765.94 50
1766.04 50
1766.13 52
1766.23 57
1766.33 65
1766.42 73
1766.52 81
1766.62 87
1766.71 91
1766.81 92
1766.91 92
1767.00 90
1767.10 88
1767.19 87
1767.29 86
1767.39 87
1767.48 88
1767.58 89
1767.68 91
1767.77 92
1767.87 91
1767.97 89
1768.06 85
1768.16 78
1768.25 70
1768.35 60
1768.45 50
1768.54 40
1768.64 31
1768.74 24
1768.83 20
1768.93 19
1769.03 22
1769.12 30
1769.22 42
1769.32 58
1769.41 75
1769.51 92
1769.60 106
1769.70 114
1769.80 117
1769.89 114
1769.99 106
1770.09 95
1770.18 83
1770.28 69
1770.38 56
1770.47 44
1770.57 33
1770.67 23
1770.76 16
1770.86 12
1770.96 10
1771.05 11
1771.15 13
1771.24 14
1771.34 13
1771.44 10
1771.53 5
1771.63 0
1771.73 0
1771.82 0
1771.92 0
1772.02 0
1772.11 0
1772.21 0
1772.31 12
1772.40 28
1772.50 43
1772.60 56
1772.69 64
1772.79 66
1772.89 63
1772.98 56
1773.08 46
1773.18 37
1773.27 30
1773.37 26
1773.46 26
1773.56 30
1773.66 36
1773.75 43
1773.85 50
1773.95 55
1774.04 59
1774.14 61
1774.24 63
1774.33 64
1774.43 66
1774.53 69
1774.62 71
1774.72 72
1774.82 71
1774.91 69
1775.01 65
1775.11 60
1775.20 56
1775.30 53
1775.40 52
1775.49 52
1775.59 55
1775.69 58
1775.78 61
1775.88 65
1775.98 68
1776.07 72
1776.17 75
1776.27 78
1776.36 80
1776.46 81
1776.56 81
1776.65 79
1776.75 76
1776.85 72
1776.94 67
1777.04 61
1777.14 55
1777.23 50
1777.33 47
1777.43 48
1777.52 52
1777.62 59
1777.72 68
1777.81 79
1777.91 89
1778.01 96
1778.10 99
1778.20 99
1778.30 96
1778.39 90
1778.49 83
1778.59 77
1778.68 73
1778.78 71
1778.88 71
1778.97 72
1779.07 74
1779.17 75
1779.26 76
1779.36 76
1779.46 75
1779.55 74
1779.65 72
1779.75 69
1779.84 66
1779.94 63
1780.04 61
1780.13 59
1780.23 59
1780.33 60
1780.42 63
1780.52 67
1780.62 71
1780.71 74
1780.81 76
1780.91 77
1781.00 78
1781.10 79
1781.20 81
1781.29 83
1781.39 86
1781.49 89
1781.58 89
1781.68 88
1781.78 83
1781.87 75
1781.97 67
1782.07 58
1782.17 50
1782.26 44
1782.36 41
1782.46 41
1782.55 45
1782.65 52
1782.75 60
1782.84 70
1782.94 79
1783.04 86
1783.13 90
1783.23 90
1783.33 88
1783.42 84
1783.52 80
1783.62 78
1783.71 78
1783.81 81
1783.91 85
1784.00 88
1784.10 90
1784.20 89
1784.30 85
1784.39 79
1784.49 72
1784.59 65
1784.68 59
1784.78 54
1784.88 50
1784.97 48
1785.07 46
1785.17 44
1785.26 42
1785.36 41
1785.46 41
1785.55 43
1785.65 46
1785.75 50
1785.85 55
1785.94 59
1786.04 61
1786.14 61
1786.23 58
1786.33 51
1786.43 42
1786.52 31
1786.62 22
1786.72 15
1786.81 13
1786.91 17
1787.01 28
1787.10 45
1787.20 65
1787.30 87
1787.40 107
1787.49 124
1787.59 135
1787.69 141
1787.78 143
1787.88 142
1787.98 139
1788.07 136
1788.17 133
1788.27 130
1788.37 126
1788.46 120
1788.56 112
1788.66 102
1788.75 91
1788.85 80
1788.95 71
1789.04 65
1789.14 62
1789.24 62
1789.33 64
1789.43 66
1789.53 66
1789.63 66
1789.72 63
1789.82 59
1789.92 55
1790.01 51
1790.11 49
1790.21 49
1790.30 50
1790.40 53
1790.50 56
1790.60 60
1790.69 62
1790.79 64
1790.89 64
1790.98 63
1791.08 63
1791.18 64
1791.28 66
1791.37 68
1791.47 71
1791.57 74
1791.66 76
1791.76 77
1791.86 76
1791.95 74
1792.05 71
1792.15 68
1792.25 66
1792.34 65
1792.44 65
1792.54 66
1792.63 68
1792.73 72
1792.83 75
1792.93 79
1793.02 83
1793.12 85
1793.22 86
1793.31 84
1793.41 81
1793.51 76
1793.60 70
1793.70 64
1793.80 58
1793.90 53
1793.99 50
1794.09 48
1794.19 47
1794.28 45
1794.38 43
1794.48 40
1794.58 36
1794.67 32
1794.77 29
1794.87 28
1794.96 32
1795.06 38
1795.16 48
1795.26 59
1795.35 69
1795.45 78
1795.55 83
1795.64 84
1795.74 82
1795.84 78
1795.94 74
1796.03 71
1796.13 69
1796.23 70
1796.32 71
1796.42 73
1796.52 75
1796.62 77
1796.71 81
1796.81 86
1796.91 94
1797.00 104
1797.10 115
1797.20 125
1797.30 134
1797.39 140
1797.49 144
1797.59 146
1797.69 146
1797.78 147
1797.88 148
1797.98 149
1798.07 152
1798.17 155
1798.27 159
1798.37 165
1798.46 171
1798.56 179
1798.66 186
1798.75 193
1798.85 197
1798.95 199
1799.05 199
1799.14 195
1799.24 191
1799.34 187
1799.44 182
1799.53 179
1799.63 176
1799.73 173
1799.82 170
1799.92 165
1800.02 159
1800.12 150
1800.21 140
1800.31 130
1800.41 120
1800.51 111
1800.60 104
1800.70 101
1800.80 102
1800.89 107
1800.99 115
1801.09 125
1801.19 136
1801.28 147
1801.38 158
1801.48 167
1801.58 174
1801.67 178
1801.77 180
1801.87 179
1801.96 175
1802.06 169
1802.16 161
1802.26 152
1802.35 143
1802.45 134
1802.55 128
1802.65 124
1802.74 122
1802.84 124
1802.94 128
1803.04 135
1803.13 144
1803.23 154
1803.33 164
1803.43 173
1803.52 183
1803.62 193
1803.72 202
1803.81 211
1803.91 220
1804.01 227
1804.11 235
1804.20 242
1804.30 251
1804.40 263
1804.50 280
1804.59 302
1804.69 330
1804.79 362
1804.89 396
1804.98 428
1805.08 458
1805.18 483
1805.28 503
1805.37 518
1805.47 529
1805.57 537
1805.67 543
1805.76 547
1805.86 548
1805.96 548
1806.05 546
1806.15 542
1806.25 535
1806.35 527
1806.44 517
1806.54 506
1806.64 495
1806.74 484
1806.83 471
1806.93 458
1807.03 445
1807.13 431
1807.22 416
1807.32 401
1807.42 387
1807.52 375
1807.61 364
1807.71 354
1807.81 344
1807.91 332
1808.00 319
1808.10 304
1808.20 287
1808.30 269
1808.39 250
1808.49 232
1808.59 215
1808.69 201
1808.78 188
1808.88 178
1808.98 169
1809.08 161
1809.17 155
1809.27 151
1809.37 147
1809.47 145
1809.56 142
1809.66 139
1809.76 135
1809.86 130
1809.95 123
1810.05 116
1810.15 108
1810.25 100
1810.34 92
1810.44 85
1810.54 78
1810.64 72
1810.73 67
1810.83 65
1810.93 64
1811.03 64
1811.13 65
1811.22 66
1811.32 68
1811.42 68
1811.52 68
1811.61 68
1811.71 68
1811.81 68
1811.91 67
1812.00 66
1812.10 64
1812.20 59
1812.30 53
1812.39 46
1812.49 38
1812.59 30
1812.69 25
1812.78 22
1812.88 23
1812.98 28
1813.08 37
1813.17 48
1813.27 61
1813.37 71
1813.47 79
1813.57 83
1813.66 82
1813.76 78
1813.86 72
1813.96 67
1814.05 64
1814.15 64
1814.25 67
1814.35 71
1814.44 76
1814.54 79
1814.64 79
1814.74 76
1814.83 71
1814.93 64
1815.03 58
1815.13 54
1815.23 51
1815.32 49
1815.42 48
1815.52 46
1815.62 42
1815.71 36
1815.81 28
1815.91 19
1816.01 9
1816.10 0
1816.20 0
1816.30 0
1816.40 0
1816.50 0
1816.59 0
1816.69 0
1816.79 0
1816.89 0
1816.98 6
1817.08 10
1817.18 14
1817.28 18
1817.38 20
1817.47 22
1817.57 24
1817.67 27
1817.77 32
1817.86 38
1817.96 46
1818.06 55
1818.16 66
1818.26 76
1818.35 85
1818.45 91
1818.55 94
1818.65 94
1818.74 91
1818.84 86
1818.94 81
1819.04 75
1819.14 71
1819.23 68
1819.33 67
1819.43 66
1819.53 65
1819.62 63
1819.72 60
1819.82 57
1819.92 55
1820.02 53
1820.11 53
1820.21 56
1820.31 62
1820.41 70
1820.50 82
1820.60 95
1820.70 108
1820.80 121
1820.90 133
1820.99 142
1821.09 149
1821.19 154
1821.29 156
1821.38 157
1821.48 156
1821.58 155
1821.68 152
1821.78 150
1821.87 148
1821.97 147
1822.07 148
1822.17 150
1822.27 154
1822.36 158
1822.46 160
1822.56 161
1822.66 158
1822.76 152
1822.85 143
1822.95 131
1823.05 117
1823.15 103
1823.24 88
1823.34 75
1823.44 63
1823.54 54
1823.64 47
1823.73 44
1823.83 43
1823.93 45
1824.03 50
1824.13 57
1824.22 66
1824.32 75
1824.42 85
1824.52 93
1824.62 101
1824.71 106
1824.81 110
1824.91 111
1825.01 113
1825.11 113
1825.20 114
1825.30 116
1825.40 119
1825.50 123
1825.59 128
1825.69 132
1825.79 135
1825.89 137
1825.99 138
1826.08 138
1826.18 138
1826.28 137
1826.38 136
1826.48 136
1826.57 135
1826.67 132
1826.77 128
1826.87 122
1826.97 114
1827.06 107
1827.16 100
1827.26 96
1827.36 95
1827.46 97
1827.55 100
1827.65 102
1827.75 102
1827.85 97
1827.95 88
1828.04 75
1828.14 59
1828.24 45
1828.34 32
1828.44 23
1828.53 17
1828.63 13
1828.73 11
1828.83 9
1828.93 8
1829.03 6
1829.12 6
1829.22 6
1829.32 7
1829.42 10
1829.52 13
1829.61 15
1829.71 15
1829.81 13
1829.91 7
1830.01 0
1830.10 0
1830.20 0
1830.30 0
1830.40 0
1830.50 0
1830.59 0
1830.69 8
1830.79 22
1830.89 35
1830.99 45
1831.08 52
1831.18 55
1831.28 56
1831.38 55
1831.48 52
1831.58 50
1831.67 47
1831.77 43
1831.87 40
1831.97 37
1832.07 35
1832.16 35
1832.26 37
1832.36 41
1832.46 46
1832.56 51
1832.65 55
1832.75 57
1832.85 57
1832.95 56
1833.05 53
1833.15 49
1833.24 45
1833.34 39
1833.44 31
1833.54 22
1833.64 13
1833.73 4
1833.83 0
1833.93 0
1834.03 0
1834.13 0
1834.23 2
1834.32 10
1834.42 17
1834.52 23
1834.62 27
1834.72 27
1834.81 25
1834.91 22
1835.01 18
1835.11 15
1835.21 14
1835.31 14
1835.40 16
1835.50 19
1835.60 24
1835.70 31
1835.80 39
1835.90 48
1835.99 58
1836.09 67
1836.19 76
1836.29 83
1836.39 87
1836.48 89
1836.58 90
1836.68 91
1836.78 91
1836.88 94
1836.98 98
1837.07 104
1837.17 111
1837.27 119
1837.37 128
1837.47 135
1837.57 142
1837.66 146
1837.76 148
1837.86 147
1837.96 142
1838.06 135
1838.16 126
1838.25 116
1838.35 107
1838.45 99
1838.55 93
1838.65 90
1838.75 90
1838.84 92
1838.94 96
1839.04 102
1839.14 109
1839.24 116
1839.34 122
1839.43 127
1839.53 129
1839.63 128
1839.73 123
1839.83 115
1839.93 105
1840.02 94
1840.12 83
1840.22 73
1840.32 66
1840.42 61
1840.52 59
1840.61 58
1840.71 58
1840.81 58
1840.91 56
1841.01 53
1841.11 48
1841.20 41
1841.30 34
1841.40 26
1841.50 19
1841.60 12
1841.70 5
1841.79 0
1841.89 0
1841.99 0
1842.09 0
1842.19 0
1842.29 0
1842.38 0
1842.48 0
1842.58 7
1842.68 17
1842.78 25
1842.88 31
1842.98 32
1843.07 31
1843.17 27
1843.27 23
1843.37 18
1843.47 15
1843.57 13
1843.66 13
1843.76 17
1843.86 22
1843.96 30
1844.06 39
1844.16 48
1844.26 55
1844.35 61
1844.45 64
1844.55 64
1844.65 63
1844.75 60
1844.85 58
1844.94 56
1845.04 56
1845.14 57
1845.24 59
1845.34 62
1845.44 66
1845.54 71
1845.63 77
1845.73 83
1845.83 91
1845.93 99
1846.03 108
1846.13 117
1846.22 124
1846.32 129
1846.42 133
1846.52 134
1846.62 136
1846.72 137
1846.82 140
1846.91 144
1847.01 148
1847.11 151
1847.21 152
1847.31 150
1847.41 144
1847.51 135
1847.60 124
1847.70 113
1847.80 102
1847.90 92
1848.00 83
1848.10 75
1848.20 67
1848.29 59
1848.39 51
1848.49 44
1848.59 40
1848.69 38
1848.79 40
1848.89 43
1848.98 47
1849.08 50
1849.18 50
1849.28 48
1849.38 44
1849.48 39
1849.58 33
1849.67 29
1849.77 27
1849.87 27
1849.97 29
1850.07 33
1850.17 38
1850.27 43
1850.36 46
1850.46 49
1850.56 49
1850.66 48
1850.76 46
1850.86 43
1850.96 39
1851.06 36
1851.15 33
1851.25 33
1851.35 34
1851.45 36
1851.55 40
1851.65 44
1851.75 46
1851.84 46
1851.94 44
1852.04 40
1852.14 33
1852.24 26
1852.34 20
1852.44 16
1852.54 16
1852.63 21
1852.73 29
1852.83 40
1852.93 53
1853.03 66
1853.13 78
1853.23 86
1853.32 91
1853.42 91
1853.52 87
1853.62 80
1853.72 72
1853.82 65
1853.92 59
1854.02 56
1854.11 54
1854.21 53
1854.31 53
1854.41 50
1854.51 46
1854.61 38
1854.71 29
1854.81 19
1854.90 11
1855.00 6
1855.10 4
1855.20 6
1855.30 10
1855.40 15
1855.50 19
1855.60 22
1855.69 23
1855.79 23
1855.89 23
1855.99 22
1856.09 23
1856.19 24
1856.29 24
1856.39 24
1856.48 22
1856.58 19
1856.68 15
1856.78 11
1856.88 8
1856.98 7
1857.08 8
1857.18 11
1857.28 14
1857.37 18
1857.47 21
1857.57 23
1857.67 24
1857.77 25
1857.87 28
1857.97 32
1858.07 38
1858.16 45
1858.26 53
1858.36 58
1858.46 61
1858.56 60
1858.66 55
1858.76 47
1858.86 37
1858.96 27
1859.05 19
1859.15 14
1859.25 11
1859.35 11
1859.45 11
1859.55 12
1859.65 13
1859.75 13
1859.84 13
1859.94 14
1860.04 16
1860.14 21
1860.24 27
1860.34 35
1860.44 44
1860.54 52
1860.64 60
1860.73 65
1860.83 69
1860.93 71
1861.03 72
1861.13 73
1861.23 74
1861.33 76
1861.43 79
1861.53 83
1861.63 87
1861.72 90
1861.82 91
1861.92 90
1862.02 88
1862.12 85
1862.22 83
1862.32 81
1862.42 80
1862.52 81
1862.61 82
1862.71 83
1862.81 83
1862.91 82
1863.01 80
1863.11 78
1863.21 77
1863.31 78
1863.41 80
1863.51 83
1863.60 87
1863.70 90
1863.80 91
1863.90 89
1864.00 86
1864.10 80
1864.20 73
1864.30 66
1864.40 60
1864.50 56
1864.59 55
1864.69 57
1864.79 61
1864.89 65
1864.99 70
1865.09 73
1865.19 76
1865.29 78
1865.39 79
1865.49 80
1865.58 82
1865.68 84
1865.78 87
1865.88 89
1865.98 90
1866.08 90
1866.18 88
1866.28 85
1866.38 80
1866.48 76
1866.57 71
1866.67 68
1866.77 66
1866.87 66
1866.97 69
1867.07 74
1867.17 82
1867.27 92
1867.37 101
1867.47 110
1867.57 115
1867.66 116
1867.76 111
1867.86 102
1867.96 90
1868.06 78
1868.16 68
1868.26 62
1868.36 62
1868.46 65
1868.56 72
1868.66 80
1868.75 87
1868.85 93
1868.95 97
1869.05 99
1869.15 102
1869.25 105
1869.35 111
1869.45 118
1869.55 126
1869.65 134
1869.75 141
1869.85 144
1869.94 144
1870.04 140
1870.14 134
1870.24 125
1870.34 114
1870.44 104
1870.54 94
1870.64 85
1870.74 78
1870.84 73
1870.94 72
1871.03 73
1871.13 76
1871.23 80
1871.33 82
1871.43 83
1871.53 80
1871.63 74
1871.73 66
1871.83 55
1871.93 43
1872.03 32
1872.13 21
1872.23 11
1872.32 2
1872.42 0
1872.52 0
1872.62 0
1872.72 0
1872.82 0
1872.92 0
1873.02 0
1873.12 3
1873.22 8
1873.32 12
1873.42 13
1873.52 13
1873.61 12
1873.71 11
1873.81 11
1873.91 13
1874.01 17
1874.11 23
1874.21 29
1874.31 35
1874.41 39
1874.51 41
1874.61 40
1874.71 37
1874.81 31
1874.90 24
1875.00 15
1875.10 8
1875.20 2
1875.30 0
1875.40 0
1875.50 4
1875.60 10
1875.70 17
1875.80 25
1875.90 32
1876.00 38
1876.10 43
1876.20 48
1876.29 53
1876.39 59
1876.49 64
1876.59 68
1876.69 72
1876.79 74
1876.89 76
1876.99 77
1877.09 78
1877.19 78
1877.29 78
1877.39 77
1877.49 77
1877.59 78
1877.69 79
1877.78 81
1877.88 84
1877.98 86
1878.08 89
1878.18 91
1878.28 91
1878.38 91
1878.48 90
1878.58 90
1878.68 90
1878.78 93
1878.88 96
1878.98 101
1879.08 106
1879.18 108
1879.28 108
1879.37 105
1879.47 98
1879.57 89
1879.67 80
1879.77 72
1879.87 67
1879.97 65
1880.07 66
1880.17 69
1880.27 73
1880.37 77
1880.47 82
1880.57 85
1880.67 89
1880.77 92
1880.87 96
1880.97 100
1881.06 103
1881.16 105
1881.26 104
1881.36 99
1881.46 90
1881.56 78
1881.66 63
1881.76 47
1881.86 32
1881.96 19
1882.06 10
1882.16 3
1882.26 0
1882.36 0
1882.46 0
1882.56 0
1882.66 0
1882.76 0
1882.86 0
1882.95 0
1883.05 0
1883.15 0
1883.25 2
1883.35 7
1883.45 12
1883.55 19
1883.65 27
1883.75 33
1883.85 38
1883.95 41
1884.05 41
1884.15 37
1884.25 30
1884.35 21
1884.45 12
1884.55 3
1884.65 0
1884.75 0
1884.85 0
1884.95 0
1885.04 2
1885.14 6
1885.24 8
1885.34 7
1885.44 5
1885.54 2
1885.64 0
1885.74 0
1885.84 0
1885.94 0
1886.04 0
1886.14 3
1886.24 8
1886.34 15
1886.44 22
1886.54 30
1886.64 40
1886.74 50
1886.84 59
1886.94 68
1887.04 75
1887.14 80
1887.24 83
1887.33 85
1887.43 85
1887.53 84
1887.63 84
1887.73 83
1887.83 82
1887.93 80
1888.03 78
1888.13 76
1888.23 73
1888.33 69
1888.43 64
1888.53 59
1888.63 53
1888.73 47
1888.83 42
1888.93 37
1889.03 35
1889.13 34
1889.23 36
1889.33 40
1889.43 46
1889.53 51
1889.63 56
1889.73 59
1889.83 62
1889.93 64
1890.03 66
1890.12 70
1890.22 76
1890.32 83
1890.42 91
1890.52 98
1890.62 103
1890.72 103
1890.82 99
1890.92 92
1891.02 83
1891.12 74
1891.22 66
1891.32 62
1891.42 61
1891.52 63
1891.62 67
1891.72 74
1891.82 81
1891.92 87
1892.02 92
1892.12 95
1892.22 95
1892.32 92
1892.42 87
1892.52 82
1892.62 77
1892.72 74
1892.82 72
1892.92 72
1893.02 74
1893.12 75
1893.22 75
1893.32 73
1893.42 70
1893.52 67
1893.62 63
1893.72 61
1893.81 60
1893.91 62
1894.01 65
1894.11 70
1894.21 75
1894.31 80
1894.41 83
1894.51 85
1894.61 84
1894.71 80
1894.81 74
1894.91 65
1895.01 55
1895.11 44
1895.21 35
1895.31 28
1895.41 26
1895.51 30
1895.61 40
1895.71 53
1895.81 67
1895.91 78
1896.01 85
1896.11 85
1896.21 78
1896.31 66
1896.41 52
1896.51 38
1896.61 26
1896.71 16
1896.81 10
1896.91 6
1897.01 3
1897.11 0
1897.21 0
1897.31 0
1897.41 0
1897.51 0
1897.61 0
1897.71 0
1897.81 0
1897.91 3
1898.01 7
1898.11 11
1898.21 18
1898.31 26
1898.41 34
1898.51 42
1898.61 49
1898.71 53
1898.81 54
1898.91 53
1899.01 50
1899.11 46
1899.21 42
1899.31 40
1899.41 40
1899.51 42
1899.61 46
1899.71 51
1899.81 57
1899.91 63
1900.01 68
1900.11 71
1900.21 72
1900.31 72
1900.41 68
1900.51 62
1900.61 54
1900.71 45
1900.81 38
1900.91 32
1901.01 29
1901.11 29
1901.21 32
1901.31 36
1901.41 41
1901.51 45
1901.61 47
1901.71 49
1901.81 49
1901.91 48
1902.01 46
1902.11 43
1902.21 41
1902.31 39
1902.41 37
1902.51 36
1902.61 37
1902.71 39
1902.81 42
1902.91 47
1903.01 50
1903.11 53
1903.21 55
1903.31 54
1903.41 52
1903.51 48
1903.61 42
1903.71 34
1903.81 25
1903.91 15
1904.01 4
1904.11 0
1904.21 0
1904.31 0
1904.41 0
1904.51 0
1904.61 0
1904.71 0
1904.81 1
1904.91 6
1905.01 10
1905.11 13
1905.21 15
1905.31 16
1905.41 18
1905.51 19
1905.61 20
1905.71 21
1905.81 23
1905.91 23
1906.01 23
1906.11 21
1906.21 17
1906.31 13
1906.41 9
1906.51 7
1906.61 7
1906.71 9
1906.81 15
1906.91 22
1907.01 29
1907.11 36
1907.21 42
1907.31 46
1907.41 50
1907.51 54
1907.61 59
1907.71 63
1907.81 67
1907.91 70
1908.01 72
1908.11 71
1908.21 70
1908.31 68
1908.41 66
1908.51 63
1908.61 60
1908.71 56
1908.81 51
1908.91 45
1909.01 39
1909.11 34
1909.21 30
1909.31 28
1909.41 29
1909.51 32
1909.61 38
1909.71 45
1909.81 53
1909.91 61
1910.01 69
1910.11 75
1910.21 80
1910.31 84
1910.41 85
1910.51 83
1910.61 79
1910.71 73
1910.81 64
1910.92 55
1911.02 45
1911.12 36
1911.22 29
1911.32 24
1911.42 21
1911.52 20
1911.62 20
1911.72 23
1911.82 27
1911.92 33
1912.02 41
1912.12 49
1912.22 57
1912.32 65
1912.42 72
1912.52 76
1912.62 78
1912.72 78
1912.82 77
1912.92 75
1913.02 75
1913.12 75
1913.22 77
1913.32 80
1913.42 83
1913.52 85
1913.62 84
1913.72 81
1913.82 75
1913.92 66
1914.02 56
1914.12 44
1914.22 34
1914.32 25
1914.42 19
1914.52 18
1914.63 20
1914.73 28
1914.83 40
1914.93 56
1915.03 74
1915.13 92
1915.23 107
1915.33 118
1915.43 123
1915.53 122
1915.63 114
1915.73 102
1915.83 88
1915.93 72
1916.03 57
1916.13 44
1916.23 33
1916.33 25
1916.43 20
1916.53 18
1916.63 18
1916.73 20
1916.83 24
1916.93 30
1917.03 36
1917.13 42
1917.23 48
1917.33 53
1917.44 57
1917.54 61
1917.64 66
1917.74 72
1917.84 80
1917.94 88
1918.04 96
1918.14 102
1918.24 106
1918.34 108
1918.44 107
1918.54 106
1918.64 106
1918.74 107
1918.84 110
1918.94 114
1919.04 117
1919.14 119
1919.24 119
1919.34 117
1919.44 114
1919.54 111
1919.64 109
1919.75 109
1919.85 111
1919.95 115
1920.05 121
1920.15 126
1920.25 130
1920.35 132
1920.45 130
1920.55 126
1920.65 118
1920.75 109
1920.85 100
1920.95 90
1921.05 82
1921.15 75
1921.25 69
1921.35 63
1921.45 57
1921.55 51
1921.65 46
1921.75 41
1921.86 39
1921.96 40
1922.06 43
1922.16 48
1922.26 53
1922.36 57
1922.46 58
1922.56 56
1922.66 53
1922.76 49
1922.86 48
1922.96 50
1923.06 55
1923.16 64
1923.26 73
1923.36 83
1923.46 91
1923.56 98
1923.66 104
1923.77 110
1923.87 114
1923.97 117
1924.07 119
1924.17 117
1924.27 113
1924.37 105
1924.47 97
1924.57 88
1924.67 81
1924.77 75
1924.87 72
1924.97 70
1925.07 70
1925.17 72
1925.27 75
1925.37 78
1925.48 83
1925.58 87
1925.68 89
1925.78 88
1925.88 83
1925.98 74
1926.08 64
1926.18 53
1926.28 45
1926.38 41
1926.48 42
1926.58 45
1926.68 49
1926.78 52
1926.88 52
1926.98 48
1927.09 41
1927.19 33
1927.29 24
1927.39 16
1927.49 11
1927.59 10
1927.69 10
1927.79 12
1927.89 15
1927.99 18
1928.09 20
1928.19 20
1928.29 18
1928.39 15
1928.49 9
1928.60 3
1928.70 0
1928.80 0
1928.90 0
1929.00 0
1929.10 0
1929.20 0
1929.30 0
1929.40 4
1929.50 8
1929.60 9
1929.70 9
1929.80 8
1929.90 8
1930.01 9
1930.11 14
1930.21 22
1930.31 34
1930.41 47
1930.51 59
1930.61 69
1930.71 74
1930.81 76
1930.91 74
1931.01 70
1931.11 66
1931.21 64
1931.32 64
1931.42 67
1931.52 69
1931.62 69
1931.72 65
1931.82 56
1931.92 43
1932.02 28
1932.12 12
1932.22 0
1932.32 0
1932.42 0
1932.52 0
1932.63 0
1932.73 1
1932.83 10
1932.93 20
1933.03 31
1933.13 43
1933.23 54
1933.33 66
1933.43 77
1933.53 85
1933.63 89
1933.73 88
1933.83 82
1933.94 73
1934.04 62
1934.14 51
1934.24 41
1934.34 34
1934.44 29
1934.54 27
1934.64 26
1934.74 26
1934.84 25
1934.94 23
1935.05 21
1935.15 18
1935.25 15
1935.35 12
1935.45 9
1935.55 7
1935.65 6
1935.75 7
1935.85 9
1935.95 14
1936.05 20
1936.15 28
1936.26 35
1936.36 42
1936.46 46
1936.56 48
1936.66 47
1936.76 43
1936.86 37
1936.96 30
1937.06 21
1937.16 11
1937.26 3
1937.37 0
1937.47 0
1937.57 0
1937.67 0
1937.77 0
1937.87 0
1937.97 0
1938.07 0
1938.17 0
1938.27 11
1938.37 23
1938.48 35
1938.58 47
1938.68 55
1938.78 60
1938.88 60
1938.98 58
1939.08 53
1939.18 47
1939.28 42
1939.38 38
1939.49 34
1939.59 30
1939.69 25
1939.79 18
1939.89 9
1939.99 0
1940.09 0
1940.19 0
1940.29 0
1940.39 0
1940.50 0
1940.60 7
1940.70 18
1940.80 26
1940.90 29
1941.00 29
1941.10 25
1941.20 19
1941.30 14
1941.40 10
1941.51 10
1941.61 14
1941.71 22
1941.81 32
1941.91 43
1942.01 55
1942.11 65
1942.21 73
1942.31 78
1942.41 80
1942.52 81
1942.62 80
1942.72 79
1942.82 77
1942.92 77
1943.02 78
1943.12 80
1943.22 82
1943.32 84
1943.43 84
1943.53 83
1943.63 81
1943.73 77
1943.83 72
1943.93 67
1944.03 62
1944.13 59
1944.23 58
1944.34 58
1944.44 60
1944.54 61
1944.64 61
1944.74 59
1944.84 55
1944.94 49
1945.04 44
1945.14 39
1945.25 37
1945.35 38
1945.45 42
1945.55 49
1945.65 56
1945.75 63
1945.85 69
1945.95 72
1946.05 74
1946.16 75
1946.26 75
1946.36 75
1946.46 76
1946.56 77
1946.66 77
1946.76 77
1946.86 74
1946.96 70
1947.07 63
1947.17 55
1947.27 46
1947.37 38
1947.47 30
1947.57 24
1947.67 20
1947.77 17
1947.88 15
1947.98 15
1948.08 16
1948.18 17
1948.28 18
1948.38 17
1948.48 15
1948.58 12
1948.68 6
1948.79 1
1948.89 0
1948.99 0
1949.09 0
1949.19 5
1949.29 15
1949.39 26
1949.49 38
1949.60 49
1949.70 59
1949.80 68
1949.90 76
1950.00 84
1950.10 92
1950.20 98
1950.30 102
1950.41 105
1950.51 106
1950.61 104
1950.71 103
1950.81 101
1950.91 101
1951.01 102
1951.11 103
1951.22 105
1951.32 105
1951.42 103
1951.52 100
1951.62 96
1951.72 92
1951.82 91
1951.92 93
1952.03 97
1952.13 105
1952.23 113
1952.33 120
1952.43 126
1952.53 129
1952.63 129
1952.74 126
1952.84 121
1952.94 116
1953.04 111
1953.14 109
1953.24 110
1953.34 116
1953.44 125
1953.55 139
1953.65 154
1953.75 170
1953.85 183
1953.95 193
1954.05 198
1954.15 198
1954.26 192
1954.36 183
1954.46 170
1954.56 156
1954.66 143
1954.76 133
1954.86 126
1954.96 126
1955.07 130
1955.17 140
1955.27 153
1955.37 165
1955.47 175
1955.57 181
1955.67 180
1955.78 175
1955.88 164
1955.98 151
1956.08 138
1956.18 125
1956.28 115
1956.38 108
1956.49 104
1956.59 104
1956.69 105
1956.79 106
1956.89 107
1956.99 107
1957.09 104
1957.20 100
1957.30 94
1957.40 87
1957.50 80
1957.60 73
1957.70 65
1957.80 57
1957.91 49
1958.01 41
1958.11 34
1958.21 28
1958.31 23
1958.41 21
1958.51 21
1958.62 23
1958.72 29
1958.82 36
1958.92 47
1959.02 60
1959.12 74
1959.23 88
1959.33 100
1959.43 109
1959.53 113
1959.63 112
1959.73 106
1959.83 97
1959.94 87
1960.04 77
1960.14 70
1960.24 67
1960.34 68
1960.44 73
1960.54 82
1960.65 92
1960.75 101
1960.85 110
1960.95 117
1961.05 121
1961.15 124
1961.26 124
1961.36 124
1961.46 123
1961.56 123
1961.66 123
1961.76 124
1961.86 124
1961.97 125
1962.07 125
1962.17 125
1962.27 125
1962.37 126
1962.47 127
1962.58 130
1962.68 135
1962.78 141
1962.88 149
1962.98 156
1963.08 161
1963.19 162
1963.29 157
1963.39 147
1963.49 132
1963.59 115
1963.69 98
1963.79 85
1963.90 78
1964.00 79
1964.10 87
1964.20 99
1964.30 114
1964.40 128
1964.51 140
1964.61 148
1964.71 154
1964.81 159
1964.91 165
1965.01 171
1965.12 179
1965.22 185
1965.32 190
1965.42 192
1965.52 189
1965.62 181
1965.73 171
1965.83 160
1965.93 150
1966.03 143
1966.13 140
1966.23 141
1966.34 144
1966.44 147
1966.54 150
1966.64 152
1966.74 151
1966.84 149
1966.95 147
1967.05 146
1967.15 147
1967.25 149
1967.35 154
1967.45 158
1967.56 162
1967.66 164
1967.76 161
1967.86 154
1967.96 143
1968.06 128
1968.17 111
1968.27 95
1968.37 80
1968.47 71
1968.57 67
1968.67 70
1968.78 79
1968.88 92
1968.98 108
1969.08 123
1969.18 137
1969.29 149
1969.39 158
1969.49 165
1969.59 172
1969.69 178
1969.79 184
1969.90 188
1970.00 190
1970.10 188
1970.20 182
1970.30 172
1970.40 160
1970.51 147
1970.61 135
1970.71 126
1970.81 119
1970.91 115
1971.02 112
1971.12 110
1971.22 108
1971.32 105
1971.42 101
1971.52 95
1971.63 89
1971.73 84
1971.83 80
1971.93 79
1972.03 81
1972.13 86
1972.24 94
1972.34 104
1972.44 115
1972.54 124
1972.64 132
1972.75 139
1972.85 143
1972.95 147
1973.05 150
1973.15 152
1973.26 155
1973.36 159
1973.46 162
1973.56 165
1973.66 167
1973.76 170
1973.87 171
1973.97 171
1974.07 169
1974.17 165
1974.27 158
1974.38 150
1974.48 140
1974.58 130
1974.68 121
1974.78 114
1974.89 109
1974.99 106
1975.09 105
1975.19 105
1975.29 106
1975.39 106
1975.50 108
1975.60 110
1975.70 114
1975.80 120
1975.90 126
1976.01 133
1976.11 139
1976.21 142
1976.31 141
1976.41 137
1976.52 130
1976.62 119
1976.72 107
1976.82 95
1976.92 85
1977.03 77
1977.13 71
1977.23 66
1977.33 62
1977.43 57
1977.54 52
1977.64 44
1977.74 34
1977.84 22
1977.94 9
1978.04 0
1978.15 0
1978.25 0
1978.35 0
1978.45 0
1978.55 0
1978.66 0
1978.76 0
1978.86 6
1978.96 24
1979.06 41
1979.17 57
1979.27 70
1979.37 80
1979.47 87
1979.57 93
1979.68 99
1979.78 105
1979.88 112
1979.98 121
1980.08 129
1980.19 137
1980.29 143
1980.39 148
1980.49 150
1980.60 149
1980.70 145
1980.80 140
1980.90 133
1981.00 124
1981.11 115
1981.21 107
1981.31 101
1981.41 98
1981.51 99
1981.62 103
1981.72 110
1981.82 120
1981.92 130
1982.02 139
1982.13 145
1982.23 148
1982.33 146
1982.43 142
1982.53 135
1982.64 128
1982.74 122
1982.84 119
1982.94 120
1983.04 124
1983.15 131
1983.25 140
1983.35 151
1983.45 163
1983.56 174
1983.66 185
1983.76 195
1983.86 203
1983.96 210
1984.07 214
1984.17 214
1984.27 211
1984.37 205
1984.47 196
1984.58 185
1984.68 173
1984.78 162
1984.88 152
1984.99 144
1985.09 136
1985.19 130
1985.29 123
1985.39 116
1985.50 108
1985.60 99
1985.70 90
1985.80 82
1985.90 75
1986.01 69
1986.11 66
1986.21 64
1986.31 63
1986.42 63
1986.52 63
1986.62 63
1986.72 61
1986.82 59
1986.93 56
1987.03 52
1987.13 48
1987.23 44
1987.34 43
1987.44 43
1987.54 44
1987.64 47
1987.74 49
1987.85 51
1987.95 51
1988.05 50
1988.15 49
1988.26 49
1988.36 50
1988.46 52
1988.56 57
1988.66 62
1988.77 66
1988.87 69
1988.97 70
1989.07 69
1989.18 67
1989.28 64
1989.38 63
1989.48 63
1989.58 65
1989.69 69
1989.79 74
1989.89 78
1989.99 81
1990.10 81
1990.20 77
1990.30 71
1990.40 63
1990.51 54
1990.61 48
1990.71 44
1990.81 43
1990.91 46
1991.02 51
1991.12 57
1991.22 63
1991.32 68
1991.43 72
1991.53 74
1991.63 75
1991.73 77
1991.84 80
1991.94 83
1992.04 88
1992.14 93
1992.24 98
1992.35 102
1992.45 107
1992.55 111
1992.65 116
1992.76 121
1992.86 128
1992.96 134
1993.06 141
1993.17 146
1993.27 150
1993.37 150
1993.47 148
1993.58 143
1993.68 135
1993.78 126
1993.88 116
1993.98 108
1994.09 103
1994.19 100
1994.29 100
1994.39 102
1994.50 106
1994.60 110
1994.70 113
1994.80 113
1994.91 109
1995.01 103
1995.11 94
1995.21 85
1995.32 76
1995.42 68
1995.52 63
1995.62 60
1995.73 61
1995.83 65
1995.93 72
1996.03 81
1996.14 91
1996.24 103
1996.34 116
1996.44 128
1996.54 140
1996.65 150
1996.75 158
1996.85 164
1996.95 169
1997.06 172
1997.16 175
1997.26 179
1997.36 182
1997.47 185
1997.57 188
1997.67 190
1997.77 192
1997.88 194
1997.98 197
1998.08 199
1998.18 201
1998.29 204
1998.39 205
1998.49 205
1998.59 203
1998.70 200
1998.80 196
1998.90 191
1999.00 187
1999.11 183
1999.21 179
1999.31 176
1999.41 173
1999.52 169
1999.62 164
1999.72 157
1999.82 150
1999.93 142
2000.03 134
2000.13 126
2000.23 119
2000.34 113
2000.44 110
2000.54 108
2000.65 109
2000.75 111
2000.85 115
2000.95 118
2001.06 120
2001.16 119
2001.26 115
2001.36 108
2001.47 98
2001.57 89
2001.67 80
2001.77 75
2001.88 74
2001.98 77
2002.08 83
2002.18 92
2002.29 101
2002.39 109
2002.49 115
2002.59 119
2002.70 120
2002.80 118
2002.90 115
2003.00 111
2003.11 106
2003.21 103
2003.31 102
2003.41 104
2003.52 109
2003.62 118
2003.72 129
2003.83 139
2003.93 146
2004.03 149
2004.13 146
2004.24 138
2004.34 126
2004.44 113
2004.54 99
2004.65 88
2004.75 80
2004.85 77
2004.95 79
2005.06 83
2005.16 89
2005.26 96
2005.37 103
2005.47 107
2005.57 110
2005.67 110
2005.78 109
2005.88 106
2005.98 101
2006.08 95
2006.19 89
2006.29 82
2006.39 75
2006.49 68
2006.60 62
2006.70 58
2006.80 56
2006.91 56
2007.01 58
2007.11 61
2007.21 66
2007.32 73
2007.42 80
2007.52 88
2007.62 95
2007.73 101
2007.83 107
2007.93 111
2008.04 114
2008.14 118
2008.24 123
2008.34 130
2008.45 137
2008.55 143
2008.65 148
2008.75 150
2008.86 149
2008.96 145
2009.06 138
2009.17 130
2009.27 123
2009.37 118
2009.47 115
2009.58 115
2009.68 118
2009.78 123
2009.89 131
2009.99 139
2010.09 148
2010.19 157
2010.30 164
2010.40 168
2010.50 169
2010.61 166
2010.71 160
2010.81 151
2010.91 142
2011.02 133
2011.12 127
2011.22 124
2011.32 124
2011.43 126
2011.53 130
2011.63 135
2011.74 139
2011.84 141
2011.94 141
2012.04 138
2012.15 133
2012.25 125
2012.35 117
2012.46 108
2012.56 100
2012.66 93
2012.76 88
2012.87 86
2012.97 86
2013.07 87
2013.18 89
2013.28 91
2013.38 92
2013.48 92
2013.59 90
2013.69 86
2013.79 81
2013.90 76
2014.00 71
2014.10 68
2014.20 68
2014.31 70
2014.41 75
2014.51 79
2014.62 83
2014.72 84
2014.82 81
2014.93 75
2015.03 67
2015.13 58
2015.23 49
2015.34 42
2015.44 38
2015.54 36
2015.65 38
2015.75 44
2015.85 51
2015.95 60
2016.06 70
2016.16 80
2016.26 89
2016.37 97
2016.47 103
2016.57 106
2016.68 107
2016.78 105
2016.88 100
2016.98 93
2017.09 85
2017.19 75
2017.29 64
2017.40 54
2017.50 46
2017.60 40
2017.71 38
2017.81 38
2017.91 43
2018.01 50
2018.12 59
2018.22 69
2018.32 78
2018.43 86
2018.53 91
2018.63 93
2018.74 92
2018.84 87
2018.94 80
2019.04 71
2019.15 61
2019.25 51
2019.35 42
2019.46 33
2019.56 26
2019.66 21
2019.77 16
2019.87 13
2019.97 10
2020.07 7
2020.18 6
2020.28 6
2020.38 7
2020.49 8
2020.59 10
2020.69 11
2020.80 12
2020.90 11
2021.00 10
2021.11 9
2021.21 8
2021.31 8
2021.41 8
2021.52 9
2021.62 10
2021.72 9
2021.83 7
2021.93 3
2022.03 0
2022.14 0
2022.24 0
2022.34 0
2022.45 0
2022.55 0
2022.65 1
2022.75 13
2022.86 25
2022.96 35
2023.06 43
2023.17 48
2023.27 50
2023.37 50
2023.48 49
2023.58 47
2023.68 48
2023.79 51
2023.89 57
2023.99 67
2024.10 79
2024.20 91
2024.30 101
2024.40 108
2024.51 111
2024.61 110
2024.71 106
2024.82 100
2024.92 95
2025.02 90
2025.13 86
2025.23 83
2025.33 81
2025.44 77
2025.54 72
2025.64 66
2025.75 59
2025.85 50
2025.95 42
2026.06 34
2026.16 29
2026.26 26
2026.37 26
2026.47 29
2026.57 35
2026.68 42
2026.78 51
2026.88 59
2026.98 65
2027.09 69
2027.19 70
2027.29 69
2027.40 68
2027.50 68
2027.60 70
2027.71 75
2027.81 83
2027.91 95
2028.02 106
2028.12 116
2028.22 123
2028.33 126
2028.43 125
2028.53 120
2028.64 113
2028.74 107
2028.84 103
2028.95 102
2029.05 103
2029.15 104
2029.26 105
2029.36 104
2029.46 100
2029.57 92
2029.67 84
2029.77 74
2029.88 65
2029.98 57
2030.08 51
2030.19 46
2030.29 45
2030.39 45
2030.50 47
2030.60 52
2030.70 59
2030.81 69
2030.91 80
2031.01 90
2031.12 100
2031.22 107
2031.32 110
2031.43 110
2031.53 107
2031.63 103
2031.74 100
2031.84 98
2031.94 99
2032.05 103
2032.15 107
2032.25 111
2032.36 113
2032.46 113
2032.56 109
2032.67 103
2032.77 95
2032.87 85
2032.98 76
2033.08 68
2033.18 60
2033.29 54
2033.39 50
2033.49 47
2033.60 45
2033.70 45
2033.80 47
2033.91 50
2034.01 53
2034.11 58
2034.22 63
2034.32 67
2034.42 70
2034.53 72
2034.63 71
2034.73 68
2034.84 64
2034.94 57
2035.04 48
2035.15 39
2035.25 29
2035.35 20
2035.46 12
2035.56 8
2035.67 7
2035.77 11
2035.87 19
2035.98 30
2036.08 43
2036.18 57
2036.29 70
2036.39 82
2036.49 90
2036.60 95
2036.70 98
2036.80 98
2036.91 97
2037.01 96
2037.11 95
2037.22 94
2037.32 95
2037.42 97
2037.53 101
2037.63 105
2037.73 111
2037.84 116
2037.94 119
2038.05 121
2038.15 120
2038.25 118
2038.36 115
2038.46 113
2038.56 112
2038.67 114
2038.77 117
2038.87 122
2038.98 126
2039.08 130
2039.18 132
2039.29 133
2039.39 133
2039.49 130
2039.60 125
2039.70 118
2039.81 109
2039.91 98
2040.01 86
2040.12 75
2040.22 66
2040.32 60
2040.43 59
2040.53 61
2040.63 65
2040.74 71
2040.84 76
2040.94 79
2041.05 79
2041.15 74
2041.26 64
2041.36 49
2041.46 32
2041.57 15
2041.67 0
2041.77 0
2041.88 0
2041.98 0
2042.08 0
2042.19 0
2042.29 0
2042.39 8
2042.50 12
2042.60 12
2042.71 11
2042.81 8
2042.91 8
2043.02 10
2043.12 15
2043.22 23
2043.33 33
2043.43 44
2043.53 55
2043.64 66
2043.74 77
2043.85 88
2043.95 98
2044.05 106
2044.16 111
2044.26 113
2044.36 110
2044.47 103
2044.57 91
2044.68 77
2044.78 62
2044.88 49
2044.99 40
2045.09 36
2045.19 37
2045.30 42
2045.40 50
2045.50 59
2045.61 69
2045.71 76
2045.82 82
2045.92 85
2046.02 87
2046.13 85
2046.23 83
2046.33 79
2046.44 76
2046.54 73
2046.65 72
2046.75 72
2046.85 75
2046.96 79
2047.06 84
2047.16 88
2047.27 92
2047.37 95
2047.48 96
2047.58 95
2047.68 93
2047.79 90
2047.89 87
2047.99 83
2048.10 79
2048.20 74
2048.31 69
2048.41 62
2048.51 55
2048.62 48
2048.72 40
2048.82 34
2048.93 29
2049.03 26
2049.14 24
2049.24 23
2049.34 24
2049.45 26
2049.55 30
2049.65 37
2049.76 46
2049.86 59
2049.97 74
2050.07 91
2050.17 107
2050.28 122
2050.38 133
2050.48 139
2050.59 139
2050.69 134
2050.80 126
2050.90 116
2051.00 106
2051.11 97
2051.21 92
2051.32 88
2051.42 87
2051.52 87
2051.63 88
2051.73 91
2051.83 94
2051.94 100
2052.04 107
2052.15 116
2052.25 127
2052.35 138
2052.46 149
2052.56 159
2052.67 168
2052.77 174
2052.87 178
2052.98 180
2053.08 180
2053.19 178
2053.29 175
2053.39 170
2053.50 163
2053.60 155
2053.70 145
2053.81 132
2053.91 119
2054.02 104
2054.12 88
2054.22 74
2054.33 62
2054.43 54
2054.54 50
2054.64 51
2054.74 57
2054.85 66
2054.95 78
2055.06 90
2055.16 102
2055.26 112
2055.37 119
2055.47 123
2055.58 125
2055.68 125
2055.78 124
2055.89 122
2055.99 121
2056.10 120
2056.20 119
2056.30 120
2056.41 120
2056.51 121
2056.62 121
2056.72 121
2056.82 120
2056.93 117
2057.03 114
2057.14 108
2057.24 103
2057.34 98
2057.45 93
2057.55 89
2057.66 86
2057.76 84
2057.86 82
2057.97 81
2058.07 80
2058.18 80
2058.28 80
2058.38 80
2058.49 80
2058.59 78
2058.70 76
2058.80 73
2058.90 71
2059.01 68
2059.11 65
2059.22 61
2059.32 56
2059.42 49
2059.53 40
2059.63 29
2059.74 19
2059.84 10
2059.94 5
2060.05 4
2060.15 8
2060.26 16
2060.36 27
2060.46 40
2060.57 54
2060.67 67
2060.78 79
2060.88 89
2060.98 97
2061.09 102
2061.19 104
2061.30 104
2061.40 101
2061.51 96
2061.61 89
2061.71 82
2061.82 76
2061.92 72
2062.03 71
2062.13 73
2062.23 78
2062.34 83
2062.44 90
2062.55 97
2062.65 103
2062.75 110
2062.86 116
2062.96 123
2063.07 131
2063.17 139
2063.28 146
2063.38 152
2063.48 156
2063.59 159
2063.69 159
2063.80 158
2063.90 154
2064.00 147
2064.11 137
2064.21 124
2064.32 109
2064.42 93
2064.53 80
2064.63 69
2064.73 64
2064.84 62
2064.94 64
2065.05 68
2065.15 73
2065.25 77
2065.36 81
2065.46 84
2065.57 87
2065.67 89
2065.78 92
2065.88 94
2065.98 95
2066.09 94
2066.19 92
2066.30 89
2066.40 85
2066.50 81
2066.61 77
2066.71 73
2066.82 70
2066.92 67
2067.03 64
2067.13 59
2067.23 55
2067.34 51
2067.44 47
2067.55 43
2067.65 40
2067.76 35
2067.86 29
2067.96 20
2068.07 9
2068.17 0
2068.28 0
2068.38 0
2068.49 0
2068.59 0
2068.69 0
2068.80 0
2068.90 0
2069.01 10
2069.11 16
2069.22 20
2069.32 21
2069.42 21
2069.53 20
2069.63 20
2069.74 20
2069.84 22
2069.95 24
2070.05 27
2070.15 31
2070.26 34
2070.36 37
2070.47 40
2070.57 42
2070.68 44
2070.78 47
2070.88 51
2070.99 57
2071.09 64
2071.20 72
2071.30 81
2071.41 88
2071.51 93
2071.62 95
2071.72 94
2071.82 91
2071.93 87
2072.03 83
2072.14 81
2072.24 79
2072.35 76
2072.45 72
2072.55 66
2072.66 57
2072.76 47
2072.87 36
2072.97 26
2073.08 19
2073.18 14
2073.29 11
2073.39 9
2073.49 8
2073.60 7
2073.70 5
2073.81 5
2073.91 7
2074.02 12
2074.12 19
2074.23 27
2074.33 35
2074.43 43
2074.54 50
2074.64 56
2074.75 62
2074.85 68
2074.96 76
2075.06 86
2075.16 96
2075.27 107
2075.37 117
2075.48 124
2075.58 130
2075.69 132
2075.79 132
2075.90 129
2076.00 124
2076.11 118
2076.21 110
2076.31 102
2076.42 94
2076.52 87
2076.63 82
2076.73 80
2076.84 82
2076.94 86
2077.05 94
2077.15 104
2077.25 115
2077.36 127
2077.46 137
2077.57 147
2077.67 154
2077.78 158
2077.88 160
2077.99 160
2078.09 157
2078.20 153
2078.30 149
2078.40 144
2078.51 141
2078.61 139
2078.72 139
2078.82 141
2078.93 145
2079.03 150
2079.14 157
2079.24 164
2079.34 172
2079.45 179
2079.55 187
2079.66 194
2079.76 199
2079.87 203
2079.97 206
2080.08 205
2080.18 203
2080.29 199
2080.39 193
2080.50 187
2080.60 181
2080.70 175
2080.81 169
2080.91 163
2081.02 157
2081.12 151
2081.23 145
2081.33 139
2081.44 136
2081.54 135
2081.65 137
2081.75 141
2081.85 148
2081.96 155
2082.06 161
2082.17 165
2082.27 167
2082.38 167
2082.48 165
2082.59 160
2082.69 154
2082.80 146
2082.90 137
2083.01 127
2083.11 115
2083.22 104
2083.32 95
2083.42 87
2083.53 81
2083.63 78
2083.74 77
2083.84 77
2083.95 77
2084.05 76
2084.16 76
2084.26 76
2084.37 77
2084.47 82
2084.58 90
2084.68 101
2084.79 115
2084.89 129
2084.99 142
2085.10 152
2085.20 157
2085.31 159
2085.41 157
2085.52 154
2085.62 150
2085.73 147
2085.83 143
2085.94 141
2086.04 138
2086.15 136
2086.25 135
2086.36 135
2086.46 135
2086.57 135
2086.67 135
2086.77 134
2086.88 131
2086.98 125
2087.09 118
2087.19 111
2087.30 106
2087.40 104
2087.51 106
2087.61 110
2087.72 117
2087.82 125
2087.93 131
2088.03 136
2088.14 137
2088.24 136
2088.35 132
2088.45 127
2088.56 120
2088.66 112
2088.77 103
2088.87 93
2088.97 84
2089.08 76
2089.18 70
2089.29 67
2089.39 67
2089.50 70
2089.60 76
2089.71 85
2089.81 97
2089.92 109
2090.02 121
2090.13 132
2090.23 140
2090.34 145
2090.44 145
2090.55 143
2090.65 137
2090.76 130
2090.86 123
2090.97 118
2091.07 114
2091.18 114
2091.28 117
2091.39 122
2091.49 129
2091.60 136
2091.70 141
2091.81 143
2091.91 140
2092.01 134
2092.12 126
2092.22 116
2092.33 108
2092.43 101
2092.54 96
2092.64 92
2092.75 88
2092.85 83
2092.96 78
2093.06 72
2093.17 68
2093.27 67
2093.38 70
2093.48 77
2093.59 88
2093.69 102
2093.80 117
2093.90 131
2094.01 144
2094.11 155
2094.22 162
2094.32 166
2094.43 166
2094.53 161
2094.64 151
2094.74 138
2094.85 124
2094.95 110
2095.06 100
2095.16 95
2095.27 95
2095.37 100
2095.48 108
2095.58 117
2095.69 125
2095.79 130
2095.90 132
2096.00 131
2096.11 129
2096.21 128
2096.32 128
2096.42 130
2096.53 134
2096.63 140
2096.74 146
2096.84 150
2096.95 153
2097.05 152
2097.16 149
2097.26 142
2097.37 133
2097.47 121
2097.58 108
2097.68 96
2097.79 85
2097.89 76
2098.00 70
2098.10 67
2098.21 67
2098.31 70
2098.42 74
2098.52 78
2098.63 83
2098.73 89
2098.84 96
2098.94 104
2099.05 114
2099.15 123
2099.26 132
2099.36 139
2099.47 142
2099.57 142
2099.68 139
2099.78 133
2099.89 126
2099.99 117
2100.10 109
2100.20 100
2100.31 92
2100.41 83
2100.52 76
2100.62 69
2100.73 66
2100.83 64
2100.94 65
2101.04 67
2101.15 69
2101.25 70
2101.36 68
2101.46 65
2101.57 62
2101.67 60
2101.78 62
2101.88 68
2101.99 78
2102.09 92
2102.20 106
2102.30 120
2102.41 131
2102.52 139
2102.62 143
2102.73 144
2102.83 143
2102.94 138
2103.04 131
2103.15 121
2103.25 108
2103.36 93
2103.46 77
2103.57 61
2103.67 47
2103.78 34
2103.88 23
2103.99 14
2104.09 5
2104.20 0
2104.30 0
2104.41 0
2104.51 0
2104.62 0
2104.72 0
2104.83 0
2104.93 0
2105.04 5
2105.14 20
2105.25 35
2105.35 51
2105.46 66
2105.57 79
2105.67 92
2105.78 102
2105.88 110
2105.99 114
2106.09 115
2106.20 114
2106.30 112
2106.41 111
2106.51 112
2106.62 117
2106.72 124
2106.83 134
2106.93 147
2107.04 159
2107.14 170
2107.25 178
2107.35 184
2107.46 187
2107.56 188
2107.67 187
2107.78 185
2107.88 183
2107.99 181
2108.09 180
2108.20 178
2108.30 176
2108.41 173
2108.51 169
2108.62 166
2108.72 162
2108.83 157
2108.93 153
2109.04 149
2109.14 143
2109.25 136
2109.35 126
2109.46 113
2109.56 98
2109.67 81
2109.78 65
2109.88 51
2109.99 42
2110.09 39
2110.20 42
2110.30 52
2110.41 68
2110.51 86
2110.62 105
2110.72 122
2110.83 135
2110.93 144
2111.04 148
2111.14 148
2111.25 147
2111.36 145
2111.46 143
2111.57 143
2111.67 144
2111.78 146
2111.88 148
2111.99 151
2112.09 153
2112.20 156
2112.30 159
2112.41 164
2112.51 169
2112.62 173
2112.73 177
2112.83 178
2112.94 177
2113.04 172
2113.15 165
2113.25 156
2113.36 146
2113.46 138
2113.57 132
2113.67 129
2113.78 128
2113.88 130
2113.99 134
2114.10 139
2114.20 145
2114.31 151
2114.41 156
2114.52 161
2114.62 166
2114.73 171
2114.83 175
2114.94 179
2115.04 183
2115.15 185
2115.26 185
2115.36 183
2115.47 179
2115.57 171
2115.68 161
2115.78 149
2115.89 136
2115.99 123
2116.10 111
2116.20 100
2116.31 91
2116.42 83
2116.52 75
2116.63 69
2116.73 63
2116.84 57
2116.94 53
2117.05 51
2117.15 51
2117.26 52
2117.36 55
2117.47 58
2117.58 62
2117.68 64
2117.79 65
2117.89 65
2118.00 65
2118.10 67
2118.21 71
2118.31 77
2118.42 84
2118.53 91
2118.63 95
2118.74 95
2118.84 92
2118.95 86
2119.05 79
2119.16 74
2119.26 73
2119.37 75
2119.48 81
2119.58 88
2119.69 94
2119.79 96
2119.90 94
2120.00 87
2120.11 75
2120.21 61
2120.32 44
2120.43 29
2120.53 15
2120.64 6
2120.74 2
2120.85 5
2120.95 15
2121.06 31
2121.16 52
2121.27 75
2121.38 97
2121.48 115
2121.59 126
2121.69 130
2121.80 127
2121.90 120
2122.01 110
2122.12 102
2122.22 96
2122.33 93
2122.43 94
2122.54 96
2122.64 100
2122.75 104
2122.85 107
2122.96 110
2123.07 113
2123.17 115
2123.28 117
2123.38 119
2123.49 120
2123.59 120
2123.70 120
2123.81 119
2123.91 119
2124.02 119
2124.12 118
2124.23 117
2124.33 114
2124.44 109
2124.55 101
2124.65 93
2124.76 84
2124.86 75
2124.97 68
2125.07 63
2125.18 61
2125.29 61
2125.39 62
2125.50 62
2125.60 63
2125.71 62
2125.81 61
2125.92 60
2126.03 59
2126.13 58
2126.24 57
2126.34 56
2126.45 55
2126.55 54
2126.66 54
2126.77 56
2126.87 60
2126.98 66
2127.08 73
2127.19 80
2127.29 85
2127.40 90
2127.51 92
2127.61 92
2127.72 91
2127.82 89
2127.93 86
2128.03 84
2128.14 82
2128.25 81
2128.35 79
2128.46 79
2128.56 80
2128.67 82
2128.77 85
2128.88 90
2128.99 95
2129.09 102
2129.20 109
2129.30 116
2129.41 123
2129.52 129
2129.62 135
2129.73 139
2129.83 142
2129.94 143
2130.04 143
2130.15 141
2130.26 138
2130.36 133
2130.47 127
2130.57 120
2130.68 112
2130.79 104
2130.89 95
2131.00 85
2131.10 76
2131.21 67
2131.31 57
2131.42 47
2131.53 37
2131.63 26
2131.74 16
2131.84 8
2131.95 2
2132.06 0
2132.16 0
2132.27 2
2132.37 9
2132.48 19
2132.58 32
2132.69 47
2132.80 63
2132.90 78
2133.01 92
2133.11 102
2133.22 108
2133.33 110
2133.43 109
2133.54 107
2133.64 106
2133.75 104
2133.86 104
2133.96 105
2134.07 106
2134.17 108
2134.28 111
2134.39 114
2134.49 117
2134.60 120
2134.70 124
2134.81 128
2134.91 132
2135.02 136
2135.13 142
2135.23 150
2135.34 159
2135.44 167
2135.55 174
2135.66 176
2135.76 173
2135.87 165
2135.97 152
2136.08 137
2136.19 122
2136.29 109
2136.40 100
2136.50 94
2136.61 91
2136.72 90
2136.82 90
2136.93 90
2137.03 91
2137.14 92
2137.25 93
2137.35 93
2137.46 92
2137.56 88
2137.67 82
2137.78 74
2137.88 67
2137.99 62
2138.09 60
2138.20 61
2138.31 64
2138.41 69
2138.52 72
2138.62 74
2138.73 74
2138.84 72
2138.94 72
2139.05 73
2139.15 76
2139.26 81
2139.37 85
2139.47 88
2139.58 89
2139.68 86
2139.79 81
2139.90 76
2140.00 71
2140.11 70
2140.22 72
2140.32 76
2140.43 84
2140.53 92
2140.64 100
2140.75 107
2140.85 112
2140.96 116
2141.06 117
2141.17 116
2141.28 113
2141.38 109
2141.49 105
2141.59 100
2141.70 96
2141.81 93
2141.91 92
2142.02 91
2142.12 92
2142.23 93
2142.34 94
2142.44 94
2142.55 92
2142.66 88
2142.76 82
2142.87 72
2142.97 62
2143.08 51
2143.19 42
2143.29 34
2143.40 29
2143.50 25
2143.61 23
2143.72 22
2143.82 21
2143.93 20
2144.04 18
2144.14 15
2144.25 11
2144.35 6
2144.46 0
2144.57 0
2144.67 0
2144.78 0
2144.88 0
2144.99 0
2145.10 0
2145.20 0
2145.31 12
2145.42 27
2145.52 41
2145.63 52
2145.73 62
2145.84 69
2145.95 75
2146.05 82
2146.16 91
2146.27 101
2146.37 114
2146.48 126
2146.58 136
2146.69 141
2146.80 140
2146.90 132
2147.01 118
2147.12 99
2147.22 80
2147.33 62
2147.43 47
2147.54 37
2147.65 32
2147.75 29
2147.86 30
2147.97 31
2148.07 34
2148.18 37
2148.28 41
2148.39 45
2148.50 51
2148.60 57
2148.71 62
2148.82 65
2148.92 67
2149.03 66
2149.13 65
2149.24 64
2149.35 64
2149.45 67
2149.56 74
2149.67 84
2149.77 96
2149.88 109
2149.98 120
2150.09 126
2150.20 127
2150.30 122
2150.41 112
2150.52 99
2150.62 86
2150.73 74
2150.84 67
2150.94 63
2151.05 62
2151.15 64
2151.26 67
2151.37 70
2151.47 72
2151.58 74
2151.69 77
2151.79 82
2151.90 87
2152.01 92
2152.11 98
2152.22 103
2152.32 107
2152.43 107
2152.54 106
2152.64 102
2152.75 97
2152.86 92
2152.96 88
2153.07 85
2153.18 84
2153.28 84
2153.39 84
2153.49 84
2153.60 83
2153.71 80
2153.81 76
2153.92 72
2154.03 69
2154.13 68
2154.24 69
2154.35 72
2154.45 76
2154.56 79
2154.67 79
2154.77 78
2154.88 76
2154.98 72
2155.09 69
2155.20 69
2155.30 70
2155.41 73
2155.52 77
2155.62 80
2155.73 82
2155.84 83
2155.94 84
2156.05 85
2156.16 87
2156.26 92
2156.37 100
2156.47 108
2156.58 117
2156.69 123
2156.79 126
2156.90 125
2157.01 120
2157.11 111
2157.22 98
2157.33 84
2157.43 70
2157.54 56
2157.65 44
2157.75 33
2157.86 25
2157.97 18
2158.07 13
2158.18 10
2158.29 11
2158.39 13
2158.50 18
2158.60 25
2158.71 33
2158.82 39
2158.92 44
2159.03 46
2159.14 47
2159.24 46
2159.35 45
2159.46 44
2159.56 45
2159.67 46
2159.78 48
2159.88 49
2159.99 50
2160.10 50
2160.20 48
2160.31 45
2160.42 41
2160.52 39
2160.63 37
2160.74 37
2160.84 39
2160.95 42
2161.06 47
2161.16 52
2161.27 57
2161.38 60
2161.48 62
2161.59 63
2161.70 62
2161.80 60
2161.91 58
2162.02 55
2162.12 52
2162.23 48
2162.33 43
2162.44 36
2162.55 30
2162.65 24
2162.76 19
2162.87 18
2162.97 20
2163.08 25
2163.19 32
2163.29 40
2163.40 48
2163.51 56
2163.61 62
2163.72 67
2163.83 71
2163.93 77
2164.04 82
2164.15 88
2164.25 93
2164.36 97
2164.47 97
2164.57 96
2164.68 93
2164.79 89
2164.89 87
2165.00 86
2165.11 87
2165.21 88
2165.32 91
2165.43 95
2165.53 98
2165.64 102
2165.75 107
2165.85 112
2165.96 117
2166.07 122
2166.17 126
2166.28 128
2166.39 128
2166.50 125
2166.60 120
2166.71 114
2166.82 106
2166.92 97
2167.03 88
2167.14 81
2167.24 76
2167.35 73
2167.46 72
2167.56 73
2167.67 74
2167.78 76
2167.88 77
2167.99 77
2168.10 76
2168.20 75
2168.31 73
2168.42 71
2168.52 71
2168.63 72
2168.74 75
2168.84 79
2168.95 84
2169.06 88
2169.16 90
2169.27 90
2169.38 89
2169.48 86
2169.59 84
2169.70 82
2169.80 82
2169.91 82
2170.02 82
2170.13 82
2170.23 79
2170.34 74
2170.45 68
2170.55 61
2170.66 54
2170.77 46
2170.87 40
2170.98 33
2171.09 27
2171.19 21
2171.30 16
2171.41 13
2171.51 12
2171.62 15
2171.73 21
2171.83 32
2171.94 47
2172.05 64
2172.15 80
2172.26 95
2172.37 105
2172.48 110
2172.58 108
2172.69 101
2172.80 90
2172.90 77
2173.01 64
2173.12 53
2173.22 46
2173.33 43
2173.44 45
2173.54 49
2173.65 55
2173.76 61
2173.87 64
2173.97 63
2174.08 56
2174.19 44
2174.29 28
2174.40 11
2174.51 0
2174.61 0
2174.72 0
2174.83 0
2174.93 0
2175.04 0
2175.15 0
2175.26 0
2175.36 6
2175.47 12
2175.58 16
2175.68 21
2175.79 26
2175.90 32
2176.00 37
2176.11 41
2176.22 44
2176.32 44
2176.43 43
2176.54 42
2176.65 42
2176.75 43
2176.86 46
2176.97 51
2177.07 57
2177.18 63
2177.29 67
2177.39 68
2177.50 66
2177.61 64
2177.72 61
2177.82 61
2177.93 63
2178.04 69
2178.14 76
2178.25 84
2178.36 91
2178.46 95
2178.57 95
2178.68 92
2178.79 88
2178.89 83
2179.00 81
2179.11 81
2179.21 83
2179.32 88
2179.43 95
2179.53 101
2179.64 107
2179.75 111
2179.86 115
2179.96 117
2180.07 119
2180.18 119
2180.28 118
2180.39 116
2180.50 112
2180.61 106
2180.71 98
2180.82 90
2180.93 83
2181.03 77
2181.14 74
2181.25 74
2181.35 76
2181.46 81
2181.57 86
2181.68 90
2181.78 92
2181.89 93
2182.00 91
2182.10 89
2182.21 86
2182.32 84
2182.43 84
2182.53 85
2182.64 88
2182.75 91
2182.85 95
2182.96 98
2183.07 101
2183.18 104
2183.28 107
2183.39 109
2183.50 110
2183.60 108
2183.71 103
2183.82 94
2183.93 81
2184.03 66
2184.14 50
2184.25 35
2184.35 24
2184.46 17
2184.57 15
2184.68 15
2184.78 17
2184.89 19
2185.00 20
2185.10 23
2185.21 26
2185.32 32
2185.43 41
2185.53 52
2185.64 65
2185.75 78
2185.85 90
2185.96 98
2186.07 102
2186.18 103
2186.28 101
2186.39 98
2186.50 93
2186.61 88
2186.71 84
2186.82 80
2186.93 78
2187.03 78
2187.14 79
2187.25 83
2187.36 88
2187.46 94
2187.57 100
2187.68 105
2187.78 109
2187.89 112
2188.00 115
2188.11 117
2188.21 120
2188.32 122
2188.43 123
2188.54 123
2188.64 120
2188.75 115
2188.86 108
2188.96 99
2189.07 91
2189.18 83
2189.29 79
2189.39 77
2189.50 80
2189.61 85
2189.72 93
2189.82 101
2189.93 108
2190.04 116
2190.14 122
2190.25 129
2190.36 135
2190.47 142
2190.57 149
2190.68 157
2190.79 163
2190.90 167
2191.00 168
2191.11 165
2191.22 159
2191.33 151
2191.43 140
2191.54 128
2191.65 117
2191.75 106
2191.86 97
2191.97 90
2192.08 84
2192.18 80
2192.29 76
2192.40 74
2192.51 73
2192.61 74
2192.72 76
2192.83 80
2192.94 84
2193.04 89
2193.15 92
2193.26 94
2193.36 94
2193.47 92
2193.58 88
2193.69 82
2193.79 77
2193.90 72
2194.01 69
2194.12 68
2194.22 68
2194.33 70
2194.44 73
2194.55 76
2194.65 78
2194.76 77
2194.87 73
2194.98 66
2195.08 57
2195.19 47
2195.30 39
2195.41 34
2195.51 34
2195.62 37
2195.73 45
2195.84 55
2195.94 65
2196.05 75
2196.16 84
2196.27 92
2196.37 99
2196.48 106
2196.59 113
2196.69 118
2196.80 122
2196.91 122
2197.02 118
2197.12 110
2197.23 99
2197.34 86
2197.45 73
2197.55 63
2197.66 55
2197.77 52
2197.88 51
2197.98 52
2198.09 54
2198.20 56
2198.31 55
2198.41 52
2198.52 46
2198.63 38
2198.74 30
2198.84 21
2198.95 13
2199.06 7
2199.17 4
2199.27 2
2199.38 3
2199.49 5
2199.60 8
2199.70 10
2199.81 11
2199.92 10
2200.03 8
2200.14 4
2200.24 1
2200.35 0
2200.46 0
2200.57 2
2200.67 6
2200.78 12
2200.89 18
2201.00 23
2201.10 26
2201.21 29
2201.32 30
2201.43 30
2201.53 29
2201.64 28
2201.75 26
2201.86 22
2201.96 18
2202.07 13
2202.18 9
2202.29 7
2202.39 6
2202.50 7
2202.61 10
2202.72 14
2202.82 16
2202.93 17
2203.04 16
2203.15 14
2203.26 9
2203.36 4
2203.47 0
2203.58 0
2203.69 0
2203.79 0
2203.90 0
2204.01 0
2204.12 0
2204.22 0
2204.33 10
2204.44 27
2204.55 48
2204.65 69
2204.76 88
2204.87 105
2204.98 116
2205.09 124
2205.19 127
2205.30 128
2205.41 128
2205.52 127
2205.62 127
2205.73 129
2205.84 131
2205.95 135
2206.05 140
2206.16 144
2206.27 147
2206.38 148
2206.48 147
2206.59 145
2206.70 142
2206.81 139
2206.92 136
2207.02 135
2207.13 134
2207.24 134
2207.35 133
2207.45 129
2207.56 123
2207.67 113
2207.78 100
2207.89 86
2207.99 74
2208.10 65
2208.21 60
2208.32 60
2208.42 63
2208.53 69
2208.64 75
2208.75 80
2208.86 85
2208.96 89
2209.07 94
2209.18 100
2209.29 109
2209.39 119
2209.50 132
2209.61 144
2209.72 156
2209.82 167
2209.93 176
2210.04 183
2210.15 188
2210.26 192
2210.36 193
2210.47 192
2210.58 187
2210.69 179
2210.80 167
2210.90 154
2211.01 141
2211.12 128
2211.23 117
2211.33 109
2211.44 104
2211.55 101
2211.66 98
2211.77 94
2211.87 88
2211.98 81
2212.09 73
2212.20 64
2212.30 57
2212.41 51
2212.52 47
2212.63 45
2212.74 43
2212.84 41
2212.95 39
2213.06 36
2213.17 32
2213.28 27
2213.38 22
2213.49 18
2213.60 15
2213.71 14
2213.81 15
2213.92 19
2214.03 25
2214.14 34
2214.25 44
2214.35 56
2214.46 68
2214.57 78
2214.68 86
2214.79 90
2214.89 91
2215.00 87
2215.11 81
2215.22 73
2215.33 65
2215.43 56
2215.54 50
2215.65 46
2215.76 46
2215.86 48
2215.97 54
2216.08 61
2216.19 68
2216.30 76
2216.40 82
2216.51 88
2216.62 94
2216.73 99
2216.84 104
2216.94 109
2217.05 113
2217.16 116
2217.27 118
2217.38 119
2217.48 118
2217.59 117
2217.70 115
2217.81 111
2217.92 107
2218.02 103
2218.13 98
2218.24 95
2218.35 92
2218.46 90
2218.56 89
2218.67 90
2218.78 90
2218.89 91
2219.00 91
2219.10 92
2219.21 93
2219.32 96
2219.43 99
2219.54 103
2219.64 107
2219.75 110
2219.86 112
2219.97 112
2220.08 110
2220.18 107
2220.29 103
2220.40 98
2220.51 94
2220.62 89
2220.72 85
2220.83 80
2220.94 76
2221.05 72
2221.16 68
2221.26 64
2221.37 60
2221.48 58
2221.59 57
2221.70 59
2221.81 63
2221.91 69
2222.02 77
2222.13 84
2222.24 89
2222.35 91
2222.45 90
2222.56 85
2222.67 78
2222.78 71
2222.89 64
2222.99 60
2223.10 58
2223.21 58
2223.32 59
2223.43 60
2223.53 61
2223.64 62
2223.75 63
2223.86 66
2223.97 72
2224.08 80
2224.18 91
2224.29 102
2224.40 112
2224.51 119
2224.62 121
2224.72 117
2224.83 109
2224.94 99
2225.05 89
2225.16 84
2225.26 83
2225.37 86
2225.48 93
2225.59 101
2225.70 108
2225.81 112
2225.91 113
2226.02 113
2226.13 113
2226.24 115
2226.35 121
2226.45 130
2226.56 141
2226.67 152
2226.78 159
2226.89 161
2227.00 158
2227.10 149
2227.21 136
2227.32 122
2227.43 107
2227.54 94
2227.65 81
2227.75 69
2227.86 58
2227.97 47
2228.08 36
2228.19 26
2228.29 18
2228.40 11
2228.51 8
2228.62 7
2228.73 9
2228.84 12
2228.94 16
2229.05 20
2229.16 24
2229.27 26
2229.38 26
2229.49 24
2229.59 22
2229.70 19
2229.81 16
2229.92 12
2230.03 9
2230.13 5
2230.24 1
2230.35 0
2230.46 0
2230.57 0
2230.68 0
2230.78 0
2230.89 0
2231.00 0
2231.11 4
2231.22 16
2231.33 28
2231.43 39
2231.54 47
2231.65 53
2231.76 57
2231.87 58
2231.98 59
2232.08 59
2232.19 59
2232.30 60
2232.41 61
2232.52 63
2232.63 66
2232.73 69
2232.84 74
2232.95 80
2233.06 87
2233.17 94
2233.28 102
2233.38 111
2233.49 119
2233.60 126
2233.71 132
2233.82 136
2233.93 138
2234.03 139
2234.14 137
2234.25 134
2234.36 131
2234.47 127
2234.58 125
2234.68 123
2234.79 122
2234.90 121
2235.01 120
2235.12 120
2235.23 120
2235.34 121
2235.44 125
2235.55 131
2235.66 138
2235.77 145
2235.88 150
2235.99 152
2236.09 150
2236.20 143
2236.31 134
2236.42 123
2236.53 113
2236.64 105
2236.74 100
2236.85 97
2236.96 96
2237.07 96
2237.18 97
2237.29 97
2237.40 97
2237.50 98
2237.61 100
2237.72 102
2237.83 107
2237.94 111
2238.05 116
2238.15 119
2238.26 122
2238.37 122
2238.48 120
2238.59 117
2238.70 114
2238.81 109
2238.91 103
2239.02 97
2239.13 89
2239.24 79
2239.35 67
2239.46 55
2239.56 45
2239.67 37
2239.78 32
2239.89 31
2240.00 32
2240.11 35
2240.22 38
2240.32 40
2240.43 40
2240.54 38
2240.65 36
2240.76 36
2240.87 37
2240.98 41
2241.08 47
2241.19 54
2241.30 62
2241.41 68
2241.52 72
2241.63 73
2241.74 71
2241.84 66
2241.95 59
2242.06 53
2242.17 48
2242.28 45
2242.39 46
2242.50 51
2242.60 60
2242.71 71
2242.82 83
2242.93 95
2243.04 106
2243.15 114
2243.26 118
2243.36 117
2243.47 112
2243.58 103
2243.69 92
2243.80 78
2243.91 64
2244.02 50
2244.12 36
2244.23 24
2244.34 14
2244.45 6
2244.56 2
2244.67 1
2244.78 3
2244.88 7
2244.99 12
2245.10 19
2245.21 27
2245.32 35
2245.43 44
2245.54 52
2245.65 60
2245.75 66
2245.86 71
2245.97 72
2246.08 71
2246.19 68
2246.30 62
2246.41 57
2246.51 51
2246.62 48
2246.73 46
2246.84 45
2246.95 45
2247.06 45
2247.17 44
2247.28 40
2247.38 35
2247.49 30
2247.60 24
2247.71 19
2247.82 15
2247.93 14
2248.04 14
2248.15 15
2248.25 16
2248.36 17
2248.47 18
2248.58 18
2248.69 17
2248.80 17
2248.91 16
2249.01 17
2249.12 18
2249.23 20
2249.34 23
2249.45 25
2249.56 25
2249.67 24
2249.78 21
2249.88 18
2249.99 15
2250.10 13
2250.21 11
2250.32 10
2250.43 7
2250.54 3
2250.65 0
2250.76 0
2250.86 0
2250.97 0
2251.08 0
2251.19 0
2251.30 0
2251.41 4
2251.52 14
2251.63 23
2251.73 31
2251.84 38
2251.95 43
2252.06 47
2252.17 50
2252.28 53
2252.39 56
2252.50 59
2252.60 63
2252.71 67
2252.82 70
2252.93 73
2253.04 76
2253.15 80
2253.26 84
2253.37 89
2253.48 95
2253.58 103
2253.69 112
2253.80 121
2253.91 129
2254.02 134
2254.13 135
2254.24 133
2254.35 126
2254.45 114
2254.56 101
2254.67 85
2254.78 70
2254.89 56
2255.00 46
2255.11 38
2255.22 34
2255.33 33
2255.43 34
2255.54 35
2255.65 37
2255.76 38
2255.87 38
2255.98 37
2256.09 34
2256.20 32
2256.31 29
2256.42 26
2256.52 22
2256.63 18
2256.74 13
2256.85 8
2256.96 3
2257.07 0
2257.18 0
2257.29 0
2257.40 0
2257.50 0
2257.61 0
2257.72 3
2257.83 7
2257.94 11
2258.05 14
2258.16 17
2258.27 18
2258.38 18
2258.48 17
2258.59 14
2258.70 12
2258.81 11
2258.92 10
2259.03 10
2259.14 11
2259.25 11
2259.36 11
2259.47 11
2259.57 10
2259.68 8
2259.79 5
2259.90 0
2260.01 0
2260.12 0
2260.23 0
2260.34 0
2260.45 0
2260.56 0
2260.66 0
2260.77 8
2260.88 17
2260.99 25
2261.10 31
2261.21 35
2261.32 39
2261.43 43
2261.54 45
2261.65 47
2261.75 47
2261.86 44
2261.97 40
2262.08 34
2262.19 28
2262.30 24
2262.41 23
2262.52 25
2262.63 29
2262.74 34
2262.85 37
2262.95 38
2263.06 37
2263.17 35
2263.28 33
2263.39 33
2263.50 36
2263.61 43
2263.72 53
2263.83 63
2263.94 72
2264.05 79
2264.15 83
2264.26 83
2264.37 81
2264.48 78
2264.59 75
2264.70 72
2264.81 70
2264.92 69
2265.03 70
2265.14 73
2265.25 78
2265.35 86
2265.46 95
2265.57 103
2265.68 111
2265.79 115
2265.90 117
2266.01 115
2266.12 110
2266.23 104
2266.34 97
2266.45 90
2266.56 83
2266.66 75
2266.77 66
2266.88 54
2266.99 40
2267.10 26
2267.21 12
2267.32 0
2267.43 0
2267.54 0
2267.65 0
2267.76 0
2267.87 10
2267.97 23
2268.08 37
2268.19 49
2268.30 60
2268.41 69
2268.52 75
2268.63 80
2268.74 85
2268.85 89
2268.96 93
2269.07 96
2269.18 98
2269.29 97
2269.39 94
2269.50 89
2269.61 83
2269.72 78
2269.83 76
2269.94 76
2270.05 79
2270.16 85
2270.27 91
2270.38 95
2270.49 97
2270.60 96
2270.71 92
2270.81 85
2270.92 78
2271.03 70
2271.14 63
2271.25 58
2271.36 55
2271.47 53
2271.58 51
2271.69 49
2271.80 45
2271.91 41
2272.02 35
2272.13 28
2272.24 20
2272.34 13
2272.45 8
2272.56 6
2272.67 7
2272.78 12
2272.89 20
2273.00 30
2273.11 41
2273.22 51
2273.33 59
2273.44 63
2273.55 65
2273.66 65
2273.77 65
2273.87 67
2273.98 71
2274.09 78
2274.20 88
2274.31 99
2274.42 109
2274.53 118
2274.64 124
2274.75 126
2274.86 126
2274.97 123
2275.08 118
2275.19 111
2275.30 104
2275.41 95
2275.52 85
2275.62 76
2275.73 67
2275.84 60
2275.95 55
2276.06 51
2276.17 48
2276.28 47
2276.39 47
2276.50 48
2276.61 48
2276.72 49
2276.83 49
2276.94 49
2277.05 49
2277.16 48
2277.27 47
2277.38 46
2277.48 45
2277.59 43
2277.70 42
2277.81 43
2277.92 45
2278.03 49
2278.14 55
2278.25 62
2278.36 70
2278.47 79
2278.58 87
2278.69 95
2278.80 102
2278.91 107
2279.02 112
2279.13 115
2279.24 117
2279.35 117
2279.45 116
2279.56 113
2279.67 109
2279.78 104
2279.89 100
2280.00 98
2280.11 98
2280.22 101
2280.33 107
2280.44 116
2280.55 128
2280.66 141
2280.77 154
2280.88 166
2280.99 178
2281.10 189
2281.21 198
2281.32 206
2281.43 214
2281.53 219
2281.64 222
2281.75 220
2281.86 213
2281.97 201
2282.08 186
2282.19 168
2282.30 149
2282.41 132
2282.52 118
2282.63 108
2282.74 104
2282.85 104
2282.96 110
2283.07 119
2283.18 130
2283.29 141
2283.40 151
2283.51 158
2283.62 162
2283.73 162
2283.84 158
2283.94 151
2284.05 142
2284.16 132
2284.27 122
2284.38 113
2284.49 107
2284.60 102
2284.71 100
2284.82 99
2284.93 100
2285.04 101
2285.15 101
2285.26 101
2285.37 99
2285.48 96
2285.59 92
2285.70 87
2285.81 81
2285.92 78
2286.03 76
2286.14 78
2286.25 82
2286.36 87
2286.47 93
2286.58 97
2286.69 99
2286.79 99
2286.90 98
2287.01 95
2287.12 92
2287.23 88
2287.34 84
2287.45 77
2287.56 68
2287.67 58
2287.78 46
2287.89 35
2288.00 26
2288.11 19
2288.22 15
2288.33 14
2288.44 14
2288.55 16
2288.66 16
2288.77 15
2288.88 12
2288.99 8
2289.10 2
2289.21 0
2289.32 0
2289.43 0
2289.54 0
2289.65 0
2289.76 0
2289.87 0
2289.98 4
2290.09 8
2290.20 9
2290.30 8
2290.41 8
2290.52 9
2290.63 13
2290.74 22
2290.85 35
2290.96 52
2291.07 69
2291.18 85
2291.29 96
2291.40 101
2291.51 100
2291.62 93
2291.73 83
2291.84 73
2291.95 63
2292.06 56
2292.17 51
2292.28 50
2292.39 50
2292.50 51
2292.61 54
2292.72 59
2292.83 64
2292.94 71
2293.05 79
2293.16 86
2293.27 92
2293.38 97
2293.49 99
2293.60 99
2293.71 97
2293.82 94
2293.93 91
2294.04 89
2294.15 88
2294.26 89
2294.37 92
2294.48 95
2294.59 99
2294.70 103
2294.81 105
2294.92 105
2295.03 104
2295.14 101
2295.25 98
2295.36 95
2295.46 92
2295.57 88
2295.68 83
2295.79 75
2295.90 65
2296.01 52
2296.12 39
2296.23 27
2296.34 18
2296.45 12
2296.56 11
2296.67 12
2296.78 15
2296.89 20
2297.00 24
2297.11 29
2297.22 35
2297.33 41
2297.44 49
2297.55 56
2297.66 62
2297.77 67
2297.88 69
2297.99 68
2298.10 66
2298.21 62
2298.32 57
2298.43 52
2298.54 46
2298.65 41
2298.76 34
2298.87 27
2298.98 20
2299.09 14
2299.20 9
2299.31 7
2299.42 6
2299.53 8
2299.64 13
2299.75 19
2299.86 27
2299.97 37
2300.08 47
2300.19 58
2300.30 68
2300.41 77
2300.52 86
2300.63 94
2300.74 102
2300.85 110
2300.96 117
2301.07 122
2301.18 125
2301.29 123
2301.40 117
2301.51 105
2301.62 90
2301.73 73
2301.84 55
2301.95 40
2302.06 26
2302.17 16
2302.28 9
2302.39 4
2302.50 0
2302.61 0
2302.72 0
2302.83 0
2302.94 0
2303.05 0
2303.16 0
2303.27 0
2303.38 0
2303.49 4
2303.60 13
2303.71 23
2303.82 33
2303.93 41
2304.04 47
2304.15 49
2304.26 48
2304.37 44
2304.48 38
2304.59 32
2304.70 28
2304.81 27
2304.92 28
2305.03 32
2305.14 37
2305.25 43
2305.36 47
2305.47 51
2305.58 53
2305.69 55
2305.80 57
2305.91 59
2306.02 61
2306.13 63
2306.24 65
2306.35 66
2306.46 67
2306.57 67
2306.68 68
2306.79 69
2306.90 71
2307.01 73
2307.12 75
2307.23 77
2307.34 77
2307.45 76
2307.56 74
2307.67 71
2307.79 68
2307.90 63
2308.01 58
2308.12 52
2308.23 45
2308.34 38
2308.45 30
2308.56 24
2308.67 20
2308.78 19
2308.89 21
2309.00 27
2309.11 37
2309.22 49
2309.33 62
2309.44 77
2309.55 90
2309.66 101
2309.77 108
2309.88 111
2309.99 110
2310.10 105
2310.21 98
2310.32 91
2310.43 84
2310.54 79
2310.65 74
2310.76 71
2310.87 67
2310.98 62
2311.09 56
2311.20 47
2311.31 38
2311.42 29
2311.53 21
2311.64 17
2311.75 15
2311.86 17
2311.97 21
2312.08 25
2312.19 29
2312.30 30
2312.41 28
2312.52 24
2312.63 18
2312.74 10
2312.85 3
2312.96 0
2313.08 0
2313.19 0
2313.30 0
2313.41 0
2313.52 0
2313.63 2
2313.74 3
2313.85 3
2313.96 2
2314.07 1
2314.18 1
2314.29 3
2314.40 6
2314.51 11
2314.62 16
2314.73 20
2314.84 23
2314.95 24
2315.06 23
2315.17 20
2315.28 16
2315.39 14
2315.50 13
2315.61 15
2315.72 21
2315.83 28
2315.94 36
2316.05 43
2316.16 49
2316.27 52
2316.38 52
2316.49 51
2316.61 49
2316.72 49
2316.83 51
2316.94 55
2317.05 63
2317.16 73
2317.27 84
2317.38 96
2317.49 107
2317.60 119
2317.71 130
2317.82 140
2317.93 151
2318.04 161
2318.15 172
2318.26 181
2318.37 189
2318.48 194
2318.59 197
2318.70 195
2318.81 189
2318.92 179
2319.03 166
2319.14 149
2319.25 130
2319.37 109
2319.48 87
2319.59 67
2319.70 48
2319.81 33
2319.92 23
2320.03 17
2320.14 16
2320.25 18
2320.36 21
2320.47 25
2320.58 27
2320.69 27
2320.80 26
2320.91 24
2321.02 23
2321.13 25
2321.24 29
2321.35 37
2321.46 46
2321.57 57
2321.68 69
2321.79 79
2321.91 86
2322.02 91
2322.13 93
2322.24 92
2322.35 89
2322.46 84
2322.57 80
2322.68 77
2322.79 75
2322.90 75
2323.01 77
2323.12 80
2323.23 83
2323.34 87
2323.45 89
2323.56 89
2323.67 89
2323.78 87
2323.89 85
2324.01 83
2324.12 82
2324.23 82
2324.34 82
2324.45 81
2324.56 80
2324.67 78
2324.78 77
2324.89 76
2325.00 78
2325.11 82
2325.22 88
2325.33 95
2325.44 101
2325.55 105
2325.66 106
2325.77 103
2325.88 98
2326.00 91
2326.11 85
2326.22 80
2326.33 79
2326.44 80
2326.55 83
2326.66 87
2326.77 91
2326.88 94
2326.99 94
2327.10 92
2327.21 88
2327.32 82
2327.43 75
2327.54 67
2327.65 60
2327.76 54
2327.88 48
2327.99 43
2328.10 37
2328.21 31
2328.32 24
2328.43 19
2328.54 15
2328.65 15
2328.76 18
2328.87 26
2328.98 36
2329.09 48
2329.20 60
2329.31 70
2329.42 78
2329.54 84
2329.65 86
2329.76 87
2329.87 86
2329.98 84
2330.09 81
2330.20 76
2330.31 70
2330.42 62
2330.53 53
2330.64 45
2330.75 39
2330.86 36
2330.97 36
2331.08 38
2331.20 42
2331.31 47
2331.42 50
2331.53 50
2331.64 48
2331.75 42
2331.86 36
2331.97 30
2332.08 25
2332.19 23
2332.30 23
2332.41 26
2332.52 29
2332.63 32
2332.75 35
2332.86 36
2332.97 38
2333.08 39
2333.19 40
2333.30 43
2333.41 47
2333.52 52
2333.63 57
2333.74 63
2333.85 70
2333.96 78
2334.07 86
2334.19 95
2334.30 105
2334.41 113
2334.52 120
2334.63 124
2334.74 125
2334.85 124
2334.96 120
2335.07 114
2335.18 107
2335.29 99
2335.40 91
2335.51 82
2335.63 74
2335.74 67
2335.85 62
2335.96 60
2336.07 62
2336.18 65
2336.29 70
2336.40 76
2336.51 82
2336.62 87
2336.73 91
2336.84 95
2336.96 98
2337.07 100
2337.18 100
2337.29 97
2337.40 91
2337.51 82
2337.62 71
2337.73 61
2337.84 54
2337.95 52
2338.06 56
2338.18 64
2338.29 75
2338.40 87
2338.51 99
2338.62 107
2338.73 114
2338.84 118
2338.95 121
2339.06 122
2339.17 122
2339.28 123
2339.39 123
2339.51 124
2339.62 124
2339.73 124
2339.84 123
2339.95 121
2340.06 116
2340.17 109
2340.28 101
2340.39 92
2340.50 84
2340.61 77
2340.73 74
2340.84 74
2340.95 76
2341.06 80
2341.17 87
2341.28 94
2341.39 103
2341.50 113
2341.61 122
2341.72 130
2341.84 136
2341.95 137
2342.06 134
2342.17 126
2342.28 115
2342.39 102
2342.50 89
2342.61 77
2342.72 68
2342.83 61
2342.94 58
2343.06 58
2343.17 59
2343.28 61
2343.39 64
2343.50 66
2343.61 68
2343.72 69
2343.83 72
2343.94 76
2344.05 82
2344.17 89
2344.28 96
2344.39 101
2344.50 103
2344.61 101
2344.72 95
2344.83 87
2344.94 77
2345.05 68
2345.17 59
2345.28 52
2345.39 46
2345.50 41
2345.61 39
2345.72 40
2345.83 45
2345.94 52
2346.05 61
2346.16 71
2346.28 78
2346.39 83
2346.50 83
2346.61 79
2346.72 72
2346.83 64
2346.94 57
2347.05 49
2347.16 43
2347.28 38
2347.39 34
2347.50 31
2347.61 30
2347.72 33
2347.83 38
2347.94 46
2348.05 56
2348.16 67
2348.28 76
2348.39 84
2348.50 88
2348.61 90
2348.72 89
2348.83 86
2348.94 82
2349.05 77
2349.16 72
2349.28 68
2349.39 64
2349.50 61
2349.61 58
2349.72 54
2349.83 48
2349.94 42
2350.05 36
2350.16 30
2350.28 25
2350.39 22
2350.50 20
2350.61 18
2350.72 16
2350.83 14
2350.94 13
2351.05 13
2351.16 16
2351.28 22
2351.39 32
2351.50 43
2351.61 54
2351.72 65
2351.83 72
2351.94 76
2352.05 77
2352.17 76
2352.28 74
2352.39 71
2352.50 71
2352.61 72
2352.72 74
2352.83 77
2352.94 79
2353.06 79
2353.17 77
2353.28 74
2353.39 70
2353.50 66
2353.61 65
2353.72 66
2353.83 69
2353.95 74
2354.06 79
2354.17 83
2354.28 87
2354.39 89
2354.50 91
2354.61 91
2354.72 90
2354.84 89
2354.95 86
2355.06 82
2355.17 78
2355.28 74
2355.39 71
2355.50 70
2355.61 72
2355.73 76
2355.84 82
2355.95 88
2356.06 94
2356.17 97
2356.28 98
2356.39 94
2356.50 87
2356.62 77
2356.73 66
2356.84 55
2356.95 48
2357.06 44
2357.17 45
2357.28 48
2357.40 52
2357.51 54
2357.62 54
2357.73 50
2357.84 44
2357.95 38
2358.06 34
2358.17 33
2358.29 35
2358.40 40
2358.51 46
2358.62 52
2358.73 54
2358.84 54
2358.95 51
2359.07 45
2359.18 38
2359.29 30
2359.40 21
2359.51 13
2359.62 5
2359.73 0
2359.84 0
2359.96 0
2360.07 0
2360.18 0
2360.29 0
2360.40 0
2360.51 0
2360.62 3
2360.74 5
2360.85 8
2360.96 10
2361.07 14
2361.18 19
2361.29 25
2361.40 33
2361.52 41
2361.63 47
2361.74 51
2361.85 51
2361.96 48
2362.07 43
2362.18 36
2362.30 30
2362.41 24
2362.52 21
2362.63 19
2362.74 18
2362.85 17
2362.96 15
2363.08 13
2363.19 11
2363.30 10
2363.41 12
2363.52 18
2363.63 29
2363.74 43
2363.86 60
2363.97 77
2364.08 92
2364.19 102
2364.30 107
2364.41 105
2364.53 99
2364.64 89
2364.75 78
2364.86 66
2364.97 56
2365.08 47
2365.19 41
2365.31 35
2365.42 31
2365.53 27
2365.64 24
2365.75 21
2365.86 18
2365.97 15
2366.09 12
2366.20 11
2366.31 11
2366.42 12
2366.53 14
2366.64 17
2366.76 20
2366.87 23
2366.98 25
2367.09 26
2367.20 25
2367.31 22
2367.43 18
2367.54 13
2367.65 8
2367.76 2
2367.87 0
2367.98 0
2368.09 0
2368.21 0
2368.32 0
2368.43 0
2368.54 5
2368.65 11
2368.76 19
2368.88 29
2368.99 40
2369.10 51
2369.21 63
2369.32 74
2369.43 83
2369.55 90
2369.66 93
2369.77 94
2369.88 92
2369.99 87
2370.10 82
2370.21 76
2370.33 72
2370.44 70
2370.55 70
2370.66 73
2370.77 77
2370.88 82
2371.00 88
2371.11 93
2371.22 97
2371.33 99
2371.44 99
2371.55 98
2371.67 95
2371.78 91
2371.89 88
2372.00 86
2372.11 86
2372.22 87
2372.34 88
2372.45 89
2372.56 89
2372.67 87
2372.78 85
2372.89 82
2373.01 82
2373.12 84
2373.23 89
2373.34 98
2373.45 110
2373.56 124
2373.68 140
2373.79 156
2373.90 172
2374.01 187
2374.12 199
2374.24 208
2374.35 213
2374.46 212
2374.57 205
2374.68 192
2374.79 174
2374.91 152
2375.02 129
2375.13 106
2375.24 85
2375.35 69
2375.46 59
2375.58 56
2375.69 59
2375.80 67
2375.91 77
2376.02 86
2376.13 93
2376.25 97
2376.36 98
2376.47 97
2376.58 96
2376.69 95
2376.81 96
2376.92 98
2377.03 103
2377.14 109
2377.25 116
2377.36 123
2377.48 130
2377.59 137
2377.70 142
2377.81 145
2377.92 145
2378.04 143
2378.15 138
2378.26 131
2378.37 122
2378.48 113
2378.59 104
2378.71 96
2378.82 89
2378.93 84
2379.04 81
2379.15 81
2379.27 83
2379.38 87
2379.49 90
2379.60 91
2379.71 89
2379.82 83
2379.94 73
2380.05 61
2380.16 49
2380.27 37
2380.38 27
2380.50 20
2380.61 16
2380.72 13
2380.83 12
2380.94 10
2381.06 7
2381.17 4
2381.28 0
2381.39 0
2381.50 0
2381.61 0
2381.73 0
2381.84 1
2381.95 4
2382.06 6
2382.17 6
2382.29 4
2382.40 0
2382.51 0
2382.62 0
2382.73 0
2382.85 4
2382.96 12
2383.07 22
2383.18 31
2383.29 37
2383.41 40
2383.52 41
2383.63 40
2383.74 39
2383.85 39
2383.97 39
2384.08 41
2384.19 42
2384.30 42
2384.41 41
2384.52 39
2384.64 34
2384.75 28
2384.86 20
2384.97 12
2385.08 4
2385.20 0
2385.31 0
2385.42 0
2385.53 7
2385.64 16
2385.76 27
2385.87 36
2385.98 43
2386.09 47
2386.20 47
2386.32 45
2386.43 40
2386.54 34
2386.65 29
2386.76 25
2386.88 25
2386.99 28
2387.10 34
2387.21 42
2387.32 51
2387.44 61
2387.55 69
2387.66 77
2387.77 83
2387.89 89
2388.00 94
2388.11 98
2388.22 102
2388.33 104
2388.45 104
2388.56 102
2388.67 99
2388.78 93
2388.89 87
2389.01 81
2389.12 76
2389.23 71
2389.34 68
2389.45 67
2389.57 66
2389.68 65
2389.79 62
2389.90 58
2390.01 52
2390.13 44
2390.24 36
2390.35 28
2390.46 22
2390.57 19
2390.69 18
2390.80 21
2390.91 26
2391.02 33
2391.14 41
2391.25 49
2391.36 59
2391.47 68
2391.58 78
2391.70 87
2391.81 96
2391.92 103
2392.03 108
2392.14 113
2392.26 116
2392.37 120
2392.48 124
2392.59 128
2392.71 134
2392.82 140
2392.93 147
2393.04 154
2393.15 160
2393.27 164
2393.38 166
2393.49 165
2393.60 163
2393.71 158
2393.83 153
2393.94 148
2394.05 142
2394.16 135
2394.28 128
2394.39 119
2394.50 108
2394.61 96
2394.72 84
2394.84 73
2394.95 65
2395.06 59
2395.17 58
2395.29 60
2395.40 66
2395.51 74
2395.62 84
2395.73 95
2395.85 107
2395.96 119
2396.07 130
2396.18 138
2396.30 143
2396.41 143
2396.52 139
2396.63 132
2396.74 124
2396.86 116
2396.97 110
2397.08 105
2397.19 104
2397.31 104
2397.42 104
2397.53 105
2397.64 106
2397.76 107
2397.87 108
2397.98 111
2398.09 115
2398.20 119
2398.32 123
2398.43 127
2398.54 129
2398.65 129
2398.77 128
2398.88 124
2398.99 119
2399.10 113
2399.21 106
2399.33 99
2399.44 93
2399.55 87
2399.66 83
2399.78 80
2399.89 79
2400.00 79
2400.11 80
2400.23 81
2400.34 81
2400.45 79
2400.56 76
2400.68 71
2400.79 66
2400.90 60
2401.01 54
2401.12 50
2401.24 47
2401.35 46
2401.46 48
2401.57 52
2401.69 59
2401.80 67
2401.91 76
2402.02 85
2402.14 92
2402.25 97
2402.36 99
2402.47 98
2402.59 96
2402.70 92
2402.81 89
2402.92 87
2403.03 87
2403.15 87
2403.26 87
2403.37 86
2403.48 82
2403.60 76
2403.71 66
2403.82 54
2403.93 40
2404.05 26
2404.16 15
2404.27 7
2404.38 3
2404.50 3
2404.61 6
2404.72 8
2404.83 9
2404.95 7
2405.06 1
2405.17 0
2405.28 0
2405.40 0
2405.51 0
2405.62 0
2405.73 1
2405.85 15
2405.96 31
2406.07 47
2406.18 62
2406.30 74
2406.41 84
2406.52 93
2406.63 102
2406.75 112
2406.86 121
2406.97 131
2407.08 139
2407.20 144
2407.31 146
2407.42 143
2407.53 136
2407.65 127
2407.76 116
2407.87 107
2407.98 100
2408.10 96
2408.21 95
2408.32 96
2408.43 98
2408.55 100
2408.66 100
2408.77 100
2408.88 100
2409.00 99
2409.11 99
2409.22 101
2409.33 105
2409.45 109
2409.56 115
2409.67 120
2409.78 124
2409.90 126
2410.01 128
2410.12 127
2410.23 125
2410.35 122
2410.46 118
2410.57 113
2410.68 110
2410.80 109
2410.91 112
2411.02 119
2411.13 130
2411.25 143
2411.36 157
2411.47 169
2411.58 177
2411.70 181
2411.81 179
2411.92 174
2412.04 167
2412.15 160
2412.26 156
2412.37 154
2412.49 155
2412.60 159
2412.71 165
2412.82 171
2412.94 177
2413.05 181
2413.16 184
2413.27 185
2413.39 183
2413.50 179
2413.61 171
2413.72 160
2413.84 147
2413.95 132
2414.06 118
2414.18 105
2414.29 95
2414.40 88
2414.51 85
2414.63 84
2414.74 87
2414.85 91
2414.96 98
2415.08 106
2415.19 116
2415.30 128
2415.41 140
2415.53 151
2415.64 159
2415.75 165
2415.87 166
2415.98 164
2416.09 157
2416.20 148
2416.32 137
2416.43 126
2416.54 115
2416.65 106
2416.77 98
2416.88 91
2416.99 83
2417.11 75
2417.22 67
2417.33 58
2417.44 50
2417.56 44
2417.67 41
2417.78 42
2417.89 45
2418.01 50
2418.12 54
2418.23 57
2418.35 58
2418.46 56
2418.57 51
2418.68 44
2418.80 36
2418.91 28
2419.02 20
2419.13 13
2419.25 6
2419.36 0
2419.47 0
2419.59 0
2419.70 0
2419.81 0
2419.92 0
2420.04 0
2420.15 0
2420.26 3
2420.38 5
2420.49 7
2420.60 9
2420.71 11
2420.83 13
2420.94 16
2421.05 20
2421.17 23
2421.28 26
2421.39 26
2421.50 23
2421.62 17
2421.73 8
2421.84 0
2421.95 0
2422.07 0
2422.18 0
2422.29 0
2422.41 0
2422.52 0
2422.63 1
2422.74 20
2422.86 38
2422.97 55
2423.08 68
2423.20 78
2423.31 83
2423.42 86
2423.53 86
2423.65 85
2423.76 83
2423.87 82
2423.99 82
2424.10 83
2424.21 84
2424.33 86
2424.44 88
2424.55 89
2424.66 90
2424.78 91
2424.89 93
2425.00 96
2425.12 99
2425.23 101
2425.34 103
2425.45 103
2425.57 101
2425.68 97
2425.79 94
2425.91 93
2426.02 94
2426.13 97
2426.24 102
2426.36 109
2426.47 114
2426.58 119
2426.70 120
2426.81 119
2426.92 117
2427.04 114
2427.15 114
2427.26 116
2427.37 121
2427.49 128
2427.60 137
2427.71 145
2427.83 151
2427.94 155
2428.05 155
2428.17 153
2428.28 148
2428.39 141
2428.50 134
2428.62 126
2428.73 119
2428.84 114
2428.96 111
2429.07 110
2429.18 111
2429.30 113
2429.41 114
2429.52 114
2429.63 111
2429.75 106
2429.86 100
2429.97 95
2430.09 92
2430.20 93
2430.31 96
2430.43 101
2430.54 106
2430.65 110
2430.76 111
2430.88 109
2430.99 105
2431.10 100
2431.22 94
2431.33 88
2431.44 83
2431.56 78
2431.67 74
2431.78 72
2431.90 72
2432.01 73
2432.12 78
2432.23 85
2432.35 94
2432.46 102
2432.57 108
2432.69 112
2432.80 112
2432.91 110
2433.03 105
2433.14 100
2433.25 97
2433.37 95
2433.48 95
2433.59 95
2433.70 95
2433.82 94
2433.93 91
2434.04 86
2434.16 82
2434.27 79
2434.38 78
2434.50 79
2434.61 82
2434.72 86
2434.84 90
2434.95 93
2435.06 96
2435.18 98
2435.29 101
2435.40 105
2435.51 112
2435.63 121
2435.74 131
2435.85 142
2435.97 152
2436.08 162
2436.19 170
2436.31 176
2436.42 179
2436.53 180
2436.65 177
2436.76 172
2436.87 166
2436.99 158
2437.10 150
2437.21 143
2437.33 138
2437.44 132
2437.55 127
2437.67 122
2437.78 116
2437.89 111
2438.00 106
2438.12 104
2438.23 106
2438.34 113
2438.46 124
2438.57 137
2438.68 150
2438.80 161
2438.91 168
2439.02 169
2439.14 164
2439.25 155
2439.36 142
2439.48 129
2439.59 115
2439.70 103
2439.82 94
2439.93 87
2440.04 82
2440.16 80
2440.27 78
2440.38 78
2440.50 79
2440.61 81
2440.72 84
2440.84 86
2440.95 87
2441.06 88
2441.18 88
2441.29 87
2441.40 86
2441.52 87
2441.63 89
2441.74 93
2441.86 97
2441.97 101
2442.08 105
2442.20 106
2442.31 105
2442.42 102
2442.54 99
2442.65 95
2442.76 92
2442.88 90
2442.99 89
2443.10 89
2443.22 89
2443.33 87
2443.44 84
2443.56 78
2443.67 71
2443.78 64
2443.90 59
2444.01 58
2444.12 62
2444.24 73
2444.35 89
2444.46 108
2444.58 129
2444.69 147
2444.80 162
2444.92 173
2445.03 180
2445.14 185
2445.26 189
2445.37 192
2445.48 195
2445.60 197
2445.71 196
2445.82 192
2445.94 184
2446.05 174
2446.16 162
2446.28 151
2446.39 140
2446.50 132
2446.62 124
2446.73 118
2446.84 111
2446.96 105
2447.07 99
2447.18 95
2447.30 94
2447.41 96
2447.52 101
2447.64 110
2447.75 119
2447.86 129
2447.98 137
2448.09 143
2448.20 147
2448.32 149
2448.43 151
2448.55 152
2448.66 155
2448.77 159
2448.89 163
2449.00 167
2449.11 169
2449.23 170
2449.34 169
2449.45 165
2449.57 160
2449.68 153
2449.79 145
2449.91 136
2450.02 126
2450.13 118
2450.25 110
2450.36 104
2450.47 101
2450.59 99
2450.70 100
2450.81 103
2450.93 108
2451.04 114
2451.16 123
2451.27 132
2451.38 142
2451.50 153
2451.61 162
2451.72 169
2451.84 173
2451.95 174
2452.06 171
2452.18 164
2452.29 155
2452.40 145
2452.52 135
2452.63 127
2452.74 123
2452.86 124
2452.97 127
2453.09 131
2453.20 134
2453.31 133
2453.43 127
2453.54 116
2453.65 102
2453.77 88
2453.88 76
2453.99 67
2454.11 63
2454.22 62
2454.33 63
2454.45 65
2454.56 66
2454.68 66
2454.79 63
2454.90 61
2455.02 58
2455.13 57
2455.24 58
2455.36 60
2455.47 62
2455.58 63
2455.70 64
2455.81 61
2455.93 57
2456.04 51
2456.15 45
2456.27 39
2456.38 34
2456.49 30
2456.61 28
2456.72 26
2456.83 25
2456.95 23
2457.06 19
2457.18 13
2457.29 6
2457.40 0
2457.52 0
2457.63 0
2457.74 0
2457.86 0
2457.97 0
2458.08 0
2458.20 8
2458.31 18
2458.43 28
2458.54 36
2458.65 42
2458.77 47
2458.88 50
2458.99 54
2459.11 58
2459.22 62
2459.34 66
2459.45 67
2459.56 65
2459.68 60
2459.79 52
2459.90 43
2460.02 33
2460.13 25
2460.25 20
2460.36 19
2460.47 20
2460.59 24
2460.70 30
2460.81 37
2460.93 43
2461.04 50
2461.16 54
2461.27 57
2461.38 59
2461.50 58
2461.61 55
2461.72 51
2461.84 47
2461.95 42
2462.07 39
2462.18 37
2462.29 37
2462.41 41
2462.52 47
2462.63 56
2462.75 66
2462.86 78
2462.98 87
2463.09 93
2463.20 95
2463.32 92
2463.43 85
2463.54 74
2463.66 62
2463.77 49
2463.89 37
2464.00 26
2464.11 18
2464.23 13
2464.34 11
2464.46 10
2464.57 11
2464.68 12
2464.80 11
2464.91 9
2465.02 5
2465.14 0
2465.25 0
2465.37 0
2465.48 0
2465.59 0
2465.71 0
2465.82 0
2465.94 0
2466.05 2
2466.16 5
2466.28 7
2466.39 8
2466.50 9
2466.62 11
2466.73 13
2466.85 16
2466.96 20
2467.07 25
2467.19 30
2467.30 35
2467.42 40
2467.53 45
2467.64 49
2467.76 51
2467.87 53
2467.98 53
2468.10 53
2468.21 51
2468.33 47
2468.44 43
2468.55 39
2468.67 36
2468.78 33
2468.90 32
2469.01 31
2469.12 31
2469.24 30
2469.35 27
2469.47 24
2469.58 20
2469.69 17
2469.81 16
2469.92 20
2470.04 26
2470.15 37
2470.26 49
2470.38 62
2470.49 72
2470.61 79
2470.72 82
2470.83 81
2470.95 75
2471.06 66
2471.18 55
2471.29 43
2471.40 31
2471.52 20
2471.63 11
2471.75 4
2471.86 0
2471.97 1
2472.09 7
2472.20 17
2472.32 29
2472.43 43
2472.54 56
2472.66 66
2472.77 72
2472.89 73
2473.00 70
2473.11 66
2473.23 61
2473.34 56
2473.46 53
2473.57 51
2473.68 49
2473.80 47
2473.91 45
2474.03 41
2474.14 38
2474.25 35
2474.37 33
2474.48 32
2474.60 33
2474.71 36
2474.82 39
2474.94 43
2475.05 47
2475.17 48
2475.28 46
2475.39 41
2475.51 32
2475.62 22
2475.74 11
2475.85 1
2475.96 0
2476.08 0
2476.19 0
2476.31 0
2476.42 12
2476.54 28
2476.65 48
2476.76 72
2476.88 96
2476.99 119
2477.11 138
2477.22 150
2477.33 155
2477.45 152
2477.56 143
2477.68 129
2477.79 113
2477.90 99
2478.02 88
2478.13 81
2478.25 78
2478.36 79
2478.48 83
2478.59 86
2478.70 89
2478.82 90
2478.93 90
2479.05 87
2479.16 82
2479.27 77
2479.39 72
2479.50 70
2479.62 70
2479.73 72
2479.85 76
2479.96 82
2480.07 88
2480.19 94
2480.30 100
2480.42 105
2480.53 110
2480.64 114
2480.76 117
2480.87 118
2480.99 117
2481.10 116
2481.22 115
2481.33 114
2481.44 116
2481.56 121
2481.67 128
2481.79 138
2481.90 149
2482.02 160
2482.13 169
2482.24 175
2482.36 179
2482.47 179
2482.59 177
2482.70 172
2482.82 166
2482.93 158
2483.04 150
2483.16 141
2483.27 131
2483.39 121
2483.50 111
2483.62 103
2483.73 96
2483.84 92
2483.96 91
2484.07 93
2484.19 98
2484.30 103
2484.42 109
2484.53 113
2484.64 115
2484.76 114
2484.87 111
2484.99 106
2485.10 99
2485.22 90
2485.33 82
2485.44 74
2485.56 69
2485.67 66
2485.79 66
2485.90 70
2486.02 74
2486.13 77
2486.24 76
2486.36 71
2486.47 60
2486.59 45
2486.70 27
2486.82 10
2486.93 0
2487.04 0
2487.16 0
2487.27 0
2487.39 0
2487.50 0
2487.62 0
2487.73 0
2487.84 1
2487.96 9
2488.07 18
2488.19 26
2488.30 33
2488.42 37
2488.53 38
2488.65 38
2488.76 37
2488.87 37
2488.99 41
2489.10 49
2489.22 61
2489.33 74
2489.45 87
2489.56 98
2489.67 105
2489.79 108
2489.90 106
2490.02 100
2490.13 92
2490.25 84
2490.36 75
2490.48 67
2490.59 60
2490.70 55
2490.82 50
2490.93 47
2491.05 44
2491.16 43
2491.28 43
2491.39 43
2491.51 44
2491.62 44
2491.73 45
2491.85 47
2491.96 49
2492.08 52
2492.19 56
2492.31 60
2492.42 66
2492.54 72
2492.65 78
2492.76 85
2492.88 92
2492.99 98
2493.11 102
2493.22 103
2493.34 101
2493.45 94
2493.57 85
2493.68 73
2493.80 60
2493.91 50
2494.02 42
2494.14 39
2494.25 40
2494.37 46
2494.48 55
2494.60 66
2494.71 77
2494.83 86
2494.94 92
2495.06 95
2495.17 95
2495.28 93
2495.40 89
2495.51 86
2495.63 84
2495.74 86
2495.86 91
2495.97 100
2496.09 111
2496.20 122
2496.32 132
2496.43 139
2496.54 141
2496.66 138
2496.77 130
2496.89 120
2497.00 109
2497.12 99
2497.23 94
2497.35 92
2497.46 96
2497.58 102
2497.69 110
2497.80 117
2497.92 123
2498.03 126
2498.15 127
2498.26 127
2498.38 126
2498.49 126
2498.61 128
2498.72 130
2498.84 132
2498.95 134
2499.07 135
2499.18 135
2499.29 133
2499.41 130
2499.52 126
2499.64 121
2499.75 116
2499.87 112
2499.98 111
2500.10 112
2500.21 115
2500.33 119
2500.44 122
2500.56 124
2500.67 121
2500.78 113
2500.90 100
2501.01 84
2501.13 67
2501.24 50
2501.36 34
2501.47 22
2501.59 15
2501.70 12
2501.82 14
2501.93 19
2502.05 28
2502.16 39
2502.28 49
2502.39 58
2502.51 65
2502.62 67
2502.73 66
2502.85 61
2502.96 54
2503.08 44
2503.19 34
2503.31 23
2503.42 14
2503.54 6
2503.65 0
2503.77 0
2503.88 0
2504.00 0
2504.11 5
2504.23 12
2504.34 21
2504.46 30
2504.57 39
2504.68 49
2504.80 58
2504.91 66
2505.03 72
2505.14 76
2505.26 78
2505.37 77
2505.49 75
2505.60 72
2505.72 69
2505.83 67
2505.95 67
2506.06 68
2506.18 71
2506.29 74
2506.41 78
2506.52 82
2506.64 86
2506.75 89
2506.87 92
2506.98 95
2507.10 98
2507.21 102
2507.32 106
2507.44 110
2507.55 114
2507.67 117
2507.78 119
2507.90 120
2508.01 121
2508.13 123
2508.24 125
2508.36 127
2508.47 129
2508.59 128
2508.70 123
2508.82 114
2508.93 101
2509.05 87
2509.16 74
2509.28 64
2509.39 61
2509.51 63
2509.62 71
2509.74 82
2509.85 94
2509.97 103
2510.08 110
2510.20 113
2510.31 112
2510.43 109
2510.54 104
2510.66 99
2510.77 94
2510.89 88
2511.00 81
2511.12 73
2511.23 64
2511.35 54
2511.46 43
2511.57 31
2511.69 21
2511.80 12
2511.92 5
2512.03 0
2512.15 0
2512.26 0
2512.38 0
2512.49 1
2512.61 2
2512.72 3
2512.84 3
2512.95 2
2513.07 2
2513.18 1
2513.30 0
2513.41 0
2513.53 0
2513.64 0
2513.76 0
2513.87 0
2513.99 0
2514.10 0
2514.22 0
2514.33 4
2514.45 11
2514.56 18
2514.68 27
2514.79 35
2514.91 43
2515.02 49
2515.14 53
2515.25 54
2515.37 52
2515.48 48
2515.60 42
2515.71 35
2515.83 29
2515.94 24
2516.06 22
2516.17 21
2516.29 23
2516.40 26
2516.52 32
2516.63 39
2516.75 48
2516.86 59
2516.98 71
2517.09 84
2517.21 97
2517.32 108
2517.44 116
2517.55 120
2517.67 119
2517.78 115
2517.90 108
2518.01 100
2518.13 92
2518.24 86
2518.36 82
2518.47 79
2518.59 78
2518.70 79
2518.82 80
2518.93 83
2519.05 87
2519.16 91
2519.28 97
2519.39 103
2519.51 108
2519.63 111
2519.74 111
2519.86 108
2519.97 103
2520.09 96
2520.20 89
2520.32 83
2520.43 79
2520.55 78
2520.66 80
2520.78 86
2520.89 94
2521.01 104
2521.12 115
2521.24 127
2521.35 138
2521.47 148
2521.58 158
2521.70 168
2521.81 176
2521.93 184
2522.04 191
2522.16 197
2522.27 203
2522.39 208
2522.50 212
2522.62 214
2522.73 214
2522.85 211
2522.96 206
2523.08 196
2523.19 185
2523.31 171
2523.42 156
2523.54 143
2523.65 131
2523.77 121
2523.89 115
2524.00 110
2524.12 107
2524.23 105
2524.35 104
2524.46 103
2524.58 101
2524.69 100
2524.81 97
2524.92 94
2525.04 89
2525.15 83
2525.27 77
2525.38 72
2525.50 69
2525.61 70
2525.73 76
2525.84 85
2525.96 97
2526.07 110
2526.19 121
2526.30 129
2526.42 131
2526.54 128
2526.65 121
2526.77 112
2526.88 103
2527.00 94
2527.11 87
2527.23 82
2527.34 79
2527.46 78
2527.57 79
2527.69 82
2527.80 87
2527.92 95
2528.03 106
2528.15 118
2528.26 130
2528.38 142
2528.50 152
2528.61 159
2528.73 163
2528.84 166
2528.96 167
2529.07 170
2529.19 173
2529.30 179
2529.42 187
2529.53 194
2529.65 201
2529.76 205
2529.88 206
2529.99 204
2530.11 199
2530.22 193
2530.34 188
2530.46 184
2530.57 182
2530.69 181
2530.80 180
2530.92 179
2531.03 176
2531.15 172
2531.26 167
2531.38 163
2531.49 159
2531.61 157
2531.72 157
2531.84 157
2531.96 158
2532.07 159
2532.19 159
2532.30 159
2532.42 159
2532.53 159
2532.65 160
2532.76 162
2532.88 165
2532.99 169
2533.11 176
2533.22 186
2533.34 199
2533.46 217
2533.57 236
2533.69 258
2533.80 278
2533.92 295
2534.03 308
2534.15 316
2534.26 319
2534.38 319
2534.49 316
2534.61 311
2534.72 304
2534.84 297
2534.96 289
2535.07 279
2535.19 268
2535.30 257
2535.42 248
2535.53 241
2535.65 236
2535.76 235
2535.88 237
2535.99 240
2536.11 244
2536.23 248
2536.34 251
2536.46 252
2536.57 253
2536.69 255
2536.80 257
2536.92 262
2537.03 270
2537.15 280
2537.27 293
2537.38 305
2537.50 317
2537.61 326
2537.73 332
2537.84 336
2537.96 339
2538.07 344
2538.19 353
2538.30 368
2538.42 391
2538.54 420
2538.65 454
2538.77 490
2538.88 525
2539.00 557
2539.11 584
2539.23 606
2539.34 626
2539.46 642
2539.58 657
2539.69 671
2539.81 683
2539.92 693
2540.04 701
2540.15 706
2540.27 708
2540.38 707
2540.50 703
2540.62 697
2540.73 690
2540.85 682
2540.96 675
2541.08 670
2541.19 669
2541.31 669
2541.42 673
2541.54 678
2541.66 683
2541.77 688
2541.89 692
2542.00 694
2542.12 694
2542.23 692
2542.35 688
2542.47 680
2542.58 669
2542.70 656
2542.81 639
2542.93 620
2543.04 598
2543.16 574
2543.27 548
2543.39 521
2543.51 494
2543.62 466
2543.74 441
2543.85 419
2543.97 400
2544.08 387
2544.20 378
2544.32 373
2544.43 372
2544.55 373
2544.66 374
2544.78 375
2544.89 372
2545.01 367
2545.13 359
2545.24 349
2545.36 338
2545.47 327
2545.59 319
2545.70 312
2545.82 307
2545.93 303
2546.05 298
2546.17 294
2546.28 288
2546.40 282
2546.51 275
2546.63 269
2546.74 262
2546.86 255
2546.98 248
2547.09 242
2547.21 235
2547.32 230
2547.44 227
2547.55 225
2547.67 225
2547.79 225
2547.90 223
2548.02 220
2548.13 214
2548.25 204
2548.37 192
2548.48 179
2548.60 169
2548.71 162
2548.83 159
2548.94 159
2549.06 161
2549.18 163
2549.29 162
2549.41 158
2549.52 151
2549.64 143
2549.75 135
2549.87 129
2549.99 124
2550.10 123
2550.22 125
2550.33 130
2550.45 139
2550.56 149
2550.68 161
2550.80 173
2550.91 185
2551.03 196
2551.14 207
2551.26 216
2551.38 225
2551.49 233
2551.61 239
2551.72 241
2551.84 240
2551.95 233
2552.07 223
2552.19 210
2552.30 196
2552.42 183
2552.53 172
2552.65 164
2552.77 159
2552.88 156
2553.00 154
2553.11 152
2553.23 152
2553.34 152
2553.46 152
2553.58 153
2553.69 152
2553.81 150
2553.92 146
2554.04 141
2554.16 134
2554.27 127
2554.39 121
2554.50 118
2554.62 116
2554.74 116
2554.85 118
2554.97 119
2555.08 120
2555.20 121
2555.31 121
2555.43 119
2555.55 118
2555.66 116
2555.78 115
2555.89 114
2556.01 113
2556.13 111
2556.24 110
2556.36 109
2556.47 109
2556.59 110
2556.71 112
2556.82 116
2556.94 123
2557.05 131
2557.17 141
2557.29 152
2557.40 163
2557.52 173
2557.63 181
2557.75 187
2557.87 192
2557.98 195
2558.10 197
2558.21 199
2558.33 201
2558.45 203
2558.56 203
2558.68 200
2558.79 194
2558.91 184
2559.03 171
2559.14 156
2559.26 143
2559.37 134
2559.49 129
2559.61 129
2559.72 132
2559.84 138
2559.95 144
2560.07 148
2560.19 150
2560.30 150
2560.42 149
2560.53 146
2560.65 143
2560.77 141
2560.88 139
2561.00 138
2561.11 137
2561.23 138
2561.35 139
2561.46 141
2561.58 144
2561.69 148
2561.81 153
2561.93 158
2562.04 164
2562.16 170
2562.27 176
2562.39 182
2562.51 186
2562.62 190
2562.74 192
2562.85 194
2562.97 195
2563.09 197
2563.20 201
2563.32 205
2563.43 210
2563.55 216
2563.67 222
2563.78 227
2563.90 232
2564.02 235
2564.13 236
2564.25 235
2564.36 234
2564.48 232
2564.60 231
2564.71 230
2564.83 232
2564.94 234
2565.06 236
2565.18 238
2565.29 239
2565.41 239
2565.52 239
2565.64 240
2565.76 241
2565.87 242
2565.99 244
2566.11 244
2566.22 241
2566.34 234
2566.45 224
2566.57 211
2566.69 195
2566.80 180
2566.92 165
2567.03 153
2567.15 144
2567.27 137
2567.38 131
2567.50 127
2567.62 124
2567.73 123
2567.85 123
2567.96 124
2568.08 126
2568.20 128
2568.31 129
2568.43 129
2568.55 127
2568.66 123
2568.78 118
2568.89 113
2569.01 109
2569.13 107
2569.24 107
2569.36 108
2569.47 110
2569.59 113
2569.71 116
2569.82 119
2569.94 123
2570.06 127
2570.17 132
2570.29 138
2570.40 146
2570.52 155
2570.64 164
2570.75 172
2570.87 178
2570.99 183
2571.10 186
2571.22 186
2571.33 185
2571.45 181
2571.57 176
2571.68 170
2571.80 163
2571.92 157
2572.03 152
2572.15 149
2572.27 147
2572.38 147
2572.50 146
2572.61 143
2572.73 139
2572.85 133
2572.96 126
2573.08 118
2573.20 111
2573.31 104
2573.43 99
2573.54 94
2573.66 88
2573.78 83
2573.89 76
2574.01 70
2574.13 64
2574.24 60
2574.36 58
2574.48 59
2574.59 61
2574.71 66
2574.82 71
2574.94 77
2575.06 82
2575.17 87
2575.29 91
2575.41 92
2575.52 92
2575.64 89
2575.76 84
2575.87 78
2575.99 71
2576.10 65
2576.22 60
2576.34 56
2576.45 51
2576.57 45
2576.69 38
2576.80 29
2576.92 19
2577.04 10
2577.15 2
2577.27 0
2577.38 0
2577.50 0
2577.62 7
2577.73 16
2577.85 25
2577.97 33
2578.08 40
2578.20 44
2578.32 46
2578.43 47
2578.55 46
2578.67 43
2578.78 40
2578.90 34
2579.01 28
2579.13 20
2579.25 12
2579.36 3
2579.48 0
2579.60 0
2579.71 0
2579.83 0
2579.95 0
2580.06 0
2580.18 0
2580.30 0
2580.41 2
2580.53 4
2580.64 8
2580.76 13
2580.88 20
2580.99 28
2581.11 36
2581.23 44
2581.34 49
2581.46 52
2581.58 53
2581.69 51
2581.81 49
2581.93 49
2582.04 51
2582.16 56
2582.28 65
2582.39 76
2582.51 88
2582.63 98
2582.74 106
2582.86 110
2582.98 110
2583.09 107
2583.21 103
2583.32 100
2583.44 98
2583.56 100
2583.67 105
2583.79 113
2583.91 123
2584.02 131
2584.14 138
2584.26 142
2584.37 144
2584.49 144
2584.61 143
2584.72 142
2584.84 143
2584.96 143
2585.07 141
2585.19 137
2585.31 131
2585.42 121
2585.54 110
2585.66 98
2585.77 89
2585.89 82
2586.01 79
2586.12 78
2586.24 79
2586.36 80
2586.47 80
2586.59 79
2586.71 78
2586.82 75
2586.94 73
2587.06 72
2587.17 71
2587.29 71
2587.41 72
2587.52 73
2587.64 73
2587.76 73
2587.87 73
2587.99 73
2588.11 74
2588.22 77
2588.34 81
2588.45 87
2588.57 95
2588.69 103
2588.80 111
2588.92 118
2589.04 125
2589.15 131
2589.27 136
2589.39 140
2589.51 145
2589.62 149
2589.74 153
2589.86 156
2589.97 157
2590.09 158
2590.21 157
2590.32 155
2590.44 152
2590.56 148
2590.67 143
2590.79 137
2590.91 131
2591.02 125
2591.14 120
2591.26 117
2591.37 115
2591.49 115
2591.61 117
2591.72 121
2591.84 126
2591.96 132
2592.07 138
2592.19 144
2592.31 150
2592.42 154
2592.54 156
2592.66 156
2592.77 156
2592.89 156
2593.01 157
2593.12 159
2593.24 163
2593.36 167
2593.47 170
2593.59 172
2593.71 171
2593.82 167
2593.94 158
2594.06 146
2594.17 131
2594.29 113
2594.41 94
2594.52 75
2594.64 58
2594.76 44
2594.88 34
2594.99 29
2595.11 29
2595.23 33
2595.34 40
2595.46 49
2595.58 59
2595.69 68
2595.81 76
2595.93 83
2596.04 89
2596.16 95
2596.28 101
2596.39 107
2596.51 112
2596.63 115
2596.74 115
2596.86 112
2596.98 105
2597.09 94
2597.21 81
2597.33 66
2597.45 52
2597.56 41
2597.68 32
2597.80 26
2597.91 22
2598.03 20
2598.15 19
2598.26 19
2598.38 20
2598.50 23
2598.61 29
2598.73 39
2598.85 51
2598.96 67
2599.08 83
2599.20 100
2599.32 114
2599.43 124
2599.55 130
2599.67 130
2599.78 126
2599.90 119
2600.02 111
2600.13 102
2600.25 94
2600.37 89
2600.48 86
2600.60 87
2600.72 89
2600.84 93
2600.95 98
2601.07 102
2601.19 105
2601.30 106
2601.42 106
2601.54 103
2601.65 100
2601.77 95
2601.89 90
2602.00 86
2602.12 83
2602.24 83
2602.36 84
2602.47 86
2602.59 90
2602.71 93
2602.82 93
2602.94 91
2603.06 85
2603.17 76
2603.29 65
2603.41 54
2603.53 45
2603.64 39
2603.76 37
2603.88 38
2603.99 43
2604.11 49
2604.23 58
2604.34 67
2604.46 77
2604.58 89
2604.70 103
2604.81 119
2604.93 136
2605.05 153
2605.16 171
2605.28 188
2605.40 203
2605.51 214
2605.63 223
2605.75 227
2605.87 228
2605.98 225
2606.10 219
2606.22 209
2606.33 198
2606.45 186
2606.57 174
2606.69 163
2606.80 155
2606.92 151
2607.04 149
2607.15 151
2607.27 155
2607.39 161
2607.50 167
2607.62 173
2607.74 180
2607.86 187
2607.97 195
2608.09 203
2608.21 212
2608.32 222
2608.44 232
2608.56 243
2608.68 253
2608.79 264
2608.91 275
2609.03 287
2609.14 299
2609.26 312
2609.38 324
2609.50 335
2609.61 344
2609.73 350
2609.85 354
2609.96 356
2610.08 355
2610.20 354
2610.32 353
2610.43 354
2610.55 355
2610.67 357
2610.78 359
2610.90 360
2611.02 358
2611.14 355
2611.25 350
2611.37 347
2611.49 345
2611.60 346
2611.72 349
2611.84 353
2611.96 355
2612.07 352
2612.19 343
2612.31 328
2612.42 308
2612.54 285
2612.66 262
2612.78 239
2612.89 220
2613.01 203
2613.13 190
2613.25 180
2613.36 173
2613.48 168
2613.60 163
2613.71 160
2613.83 156
2613.95 152
2614.07 149
2614.18 146
2614.30 144
2614.42 143
2614.53 144
2614.65 146
2614.77 148
2614.89 149
2615.00 149
2615.12 149
2615.24 147
2615.36 146
2615.47 147
2615.59 149
2615.71 154
2615.82 160
2615.94 167
2616.06 171
2616.18 172
2616.29 169
2616.41 160
2616.53 147
2616.65 132
2616.76 118
2616.88 107
2617.00 100
2617.11 98
2617.23 100
2617.35 105
2617.47 112
2617.58 119
2617.70 125
2617.82 132
2617.94 139
2618.05 147
2618.17 154
2618.29 160
2618.41 165
2618.52 167
2618.64 168
2618.76 168
2618.87 167
2618.99 167
2619.11 168
2619.23 172
2619.34 177
2619.46 183
2619.58 190
2619.70 195
2619.81 200
2619.93 203
2620.05 205
2620.17 205
2620.28 205
2620.40 205
2620.52 206
2620.63 208
2620.75 213
2620.87 221
2620.99 231
2621.10 241
2621.22 251
2621.34 259
2621.46 263
2621.57 261
2621.69 254
2621.81 242
2621.93 227
2622.04 211
2622.16 196
2622.28 182
2622.40 170
2622.51 159
2622.63 151
2622.75 144
2622.87 139
2622.98 136
2623.10 138
2623.22 144
2623.34 154
2623.45 169
2623.57 185
2623.69 201
2623.81 216
2623.92 227
2624.04 234
2624.16 238
2624.27 238
2624.39 235
2624.51 229
2624.63 223
2624.74 214
2624.86 204
2624.98 193
2625.10 182
2625.21 171
2625.33 162
2625.45 155
2625.57 150
2625.68 147
2625.80 146
2625.92 146
2626.04 145
2626.15 144
2626.27 141
2626.39 137
2626.51 133
2626.62 127
2626.74 120
2626.86 114
2626.98 107
2627.09 101
2627.21 96
2627.33 93
2627.45 91
2627.56 91
2627.68 92
2627.80 94
2627.92 95
2628.04 95
2628.15 94
2628.27 91
2628.39 87
2628.51 82
2628.62 77
2628.74 73
2628.86 70
2628.98 67
2629.09 66
2629.21 67
2629.33 71
2629.45 78
2629.56 86
2629.68 96
2629.80 106
2629.92 115
2630.03 122
2630.15 125
2630.27 126
2630.39 124
2630.50 120
2630.62 114
2630.74 108
2630.86 100
2630.97 93
2631.09 85
2631.21 79
2631.33 72
2631.45 67
2631.56 63
2631.68 60
2631.80 59
2631.92 60
2632.03 63
2632.15 69
2632.27 76
2632.39 85
2632.50 94
2632.62 102
2632.74 109
2632.86 114
2632.97 116
2633.09 116
2633.21 115
2633.33 113
2633.44 112
2633.56 111
2633.68 110
2633.80 109
2633.92 109
2634.03 108
2634.15 108
2634.27 106
2634.39 103
2634.50 97
2634.62 88
2634.74 74
2634.86 57
2634.97 37
2635.09 17
2635.21 2
2635.33 0
2635.45 0
2635.56 0
2635.68 12
2635.80 29
2635.92 47
2636.03 61
2636.15 71
2636.27 76
2636.39 77
2636.51 74
2636.62 69
2636.74 62
2636.86 56
2636.98 51
2637.09 47
2637.21 44
2637.33 43
2637.45 42
2637.56 42
2637.68 43
2637.80 44
2637.92 44
2638.04 44
2638.15 42
2638.27 40
2638.39 38
2638.51 35
2638.62 33
2638.74 32
2638.86 33
2638.98 36
2639.10 41
2639.21 46
2639.33 52
2639.45 57
2639.57 60
2639.68 62
2639.80 63
2639.92 64
2640.04 64
2640.16 65
2640.27 67
2640.39 70
2640.51 74
2640.63 77
2640.75 80
2640.86 83
2640.98 85
2641.10 89
2641.22 94
2641.33 99
2641.45 106
2641.57 113
2641.69 119
2641.81 123
2641.92 124
2642.04 123
2642.16 120
2642.28 117
2642.40 114
2642.51 109
2642.63 104
2642.75 98
2642.87 90
2642.98 81
2643.10 71
2643.22 61
2643.34 52
2643.46 45
2643.57 41
2643.69 37
2643.81 35
2643.93 33
2644.05 30
2644.16 27
2644.28 23
2644.40 19
2644.52 15
2644.64 12
2644.75 9
2644.87 9
2644.99 11
2645.11 16
2645.22 24
2645.34 34
2645.46 47
2645.58 61
2645.70 75
2645.81 90
2645.93 102
2646.05 113
2646.17 120
2646.29 125
2646.40 127
2646.52 128
2646.64 128
2646.76 129
2646.88 130
2646.99 132
2647.11 133
2647.23 134
2647.35 132
2647.47 127
2647.58 119
2647.70 110
2647.82 102
2647.94 94
2648.06 90
2648.17 88
2648.29 89
2648.41 91
2648.53 94
2648.65 94
2648.76 92
2648.88 87
2649.00 80
2649.12 71
2649.24 62
2649.35 53
2649.47 44
2649.59 35
2649.71 24
2649.83 12
2649.94 0
2650.06 0
2650.18 0
2650.30 0
2650.42 0
2650.53 0
2650.65 0
2650.77 0
2650.89 8
2651.01 24
2651.12 36
2651.24 44
2651.36 48
2651.48 49
2651.60 49
2651.71 48
2651.83 49
2651.95 50
2652.07 53
2652.19 56
2652.31 59
2652.42 61
2652.54 62
2652.66 63
2652.78 63
2652.90 63
2653.01 64
2653.13 67
2653.25 71
2653.37 76
2653.49 81
2653.60 86
2653.72 89
2653.84 89
2653.96 85
2654.08 78
2654.19 68
2654.31 57
2654.43 47
2654.55 39
2654.67 37
2654.79 39
2654.90 47
2655.02 58
2655.14 72
2655.26 87
2655.38 102
2655.49 115
2655.61 126
2655.73 136
2655.85 144
2655.97 150
2656.09 156
2656.20 161
2656.32 166
2656.44 172
2656.56 179
2656.68 187
2656.79 195
2656.91 202
2657.03 206
2657.15 206
2657.27 201
2657.39 192
2657.50 180
2657.62 167
2657.74 155
2657.86 145
2657.98 140
2658.09 138
2658.21 138
2658.33 139
2658.45 142
2658.57 144
2658.69 146
2658.80 149
2658.92 150
2659.04 151
2659.16 151
2659.28 148
2659.40 143
2659.51 136
2659.63 128
2659.75 120
2659.87 114
2659.99 111
2660.10 111
2660.22 115
2660.34 120
2660.46 127
2660.58 132
2660.70 136
2660.81 136
2660.93 133
2661.05 127
2661.17 118
2661.29 109
2661.41 99
2661.52 90
2661.64 83
2661.76 79
2661.88 78
2662.00 79
2662.12 82
2662.23 85
2662.35 87
2662.47 86
2662.59 85
2662.71 82
2662.83 79
2662.94 76
2663.06 75
2663.18 75
2663.30 77
2663.42 79
2663.54 80
2663.65 80
2663.77 77
2663.89 73
2664.01 68
2664.13 62
2664.25 57
2664.36 54
2664.48 54
2664.60 57
2664.72 62
2664.84 66
2664.96 70
2665.07 71
2665.19 71
2665.31 69
2665.43 69
2665.55 72
2665.67 78
2665.78 88
2665.90 100
2666.02 112
2666.14 123
2666.26 132
2666.38 136
2666.49 136
2666.61 134
2666.73 129
2666.85 123
2666.97 117
2667.09 113
2667.21 110
2667.32 110
2667.44 112
2667.56 114
2667.68 116
2667.80 116
2667.92 113
2668.03 108
2668.15 100
2668.27 91
2668.39 82
2668.51 74
2668.63 69
2668.74 67
2668.86 67
2668.98 70
2669.10 73
2669.22 76
2669.34 79
2669.46 80
2669.57 78
2669.69 75
2669.81 71
2669.93 66
2670.05 61
2670.17 57
2670.28 55
2670.40 53
2670.52 52
2670.64 50
2670.76 49
2670.88 48
2671.00 48
2671.11 50
2671.23 54
2671.35 61
2671.47 70
2671.59 80
2671.71 89
2671.83 97
2671.94 102
2672.06 104
2672.18 102
2672.30 97
2672.42 90
2672.54 82
2672.66 74
2672.77 70
2672.89 69
2673.01 71
2673.13 77
2673.25 85
2673.37 93
2673.48 100
2673.60 105
2673.72 107
2673.84 106
2673.96 102
2674.08 95
2674.20 87
2674.31 79
2674.43 71
2674.55 64
2674.67 57
2674.79 51
2674.91 44
2675.03 37
2675.15 29
2675.26 20
2675.38 10
2675.50 2
2675.62 0
2675.74 0
2675.86 0
2675.98 0
2676.09 0
2676.21 0
2676.33 0
2676.45 0
2676.57 0
2676.69 0
2676.81 3
2676.92 7
2677.04 12
2677.16 19
2677.28 26
2677.40 33
2677.52 40
2677.64 47
2677.75 53
2677.87 60
2677.99 67
2678.11 74
2678.23 80
2678.35 87
2678.47 94
2678.59 101
2678.70 108
2678.82 115
2678.94 122
2679.06 128
2679.18 134
2679.30 139
2679.42 143
2679.53 147
2679.65 150
2679.77 152
2679.89 153
2680.01 154
2680.13 154
2680.25 155
2680.37 156
2680.48 158
2680.60 163
2680.72 170
2680.84 178
2680.96 187
2681.08 196
2681.20 202
2681.32 205
2681.43 204
2681.55 200
2681.67 193
2681.79 184
2681.91 176
2682.03 169
2682.15 164
2682.27 160
2682.38 156
2682.50 151
2682.62 144
2682.74 135
2682.86 125
2682.98 115
2683.10 107
2683.22 101
2683.33 98
2683.45 97
2683.57 98
2683.69 100
2683.81 101
2683.93 101
2684.05 100
2684.17 100
2684.28 101
2684.40 105
2684.52 112
2684.64 121
2684.76 132
2684.88 141
2685.00 148
2685.12 152
2685.24 152
2685.35 149
2685.47 145
2685.59 143
2685.71 144
2685.83 148
2685.95 156
2686.07 166
2686.19 176
2686.30 187
2686.42 198
2686.54 207
2686.66 217
2686.78 225
2686.90 233
2687.02 241
2687.14 248
2687.26 253
2687.37 258
2687.49 262
2687.61 265
2687.73 270
2687.85 276
2687.97 285
2688.09 297
2688.21 312
2688.33 332
2688.44 354
2688.56 377
2688.68 399
2688.80 419
2688.92 434
2689.04 443
2689.16 447
2689.28 445
2689.40 440
2689.51 431
2689.63 421
2689.75 409
2689.87 398
2689.99 387
2690.11 376
2690.23 364
2690.35 353
2690.47 342
2690.58 332
2690.70 322
2690.82 312
2690.94 304
2691.06 297
2691.18 293
2691.30 292
2691.42 294
2691.54 301
2691.66 312
2691.77 326
2691.89 342
2692.01 357
2692.13 370
2692.25 381
2692.37 390
2692.49 400
2692.61 411
2692.73 427
2692.84 449
2692.96 478
2693.08 513
2693.20 552
2693.32 593
2693.44 632
2693.56 669
2693.68 703
2693.80 736
2693.92 767
2694.03 798
2694.15 831
2694.27 866
2694.39 904
2694.51 945
2694.63 989
2694.75 1034
2694.87 1079
2694.99 1123
2695.11 1164
2695.23 1199
2695.34 1228
2695.46 1250
2695.58 1266
2695.70 1276
2695.82 1282
2695.94 1286
2696.06 1289
2696.18 1293
2696.30 1297
2696.42 1301
2696.53 1305
2696.65 1307
2696.77 1306
2696.89 1299
2697.01 1287
2697.13 1268
2697.25 1244
2697.37 1216
2697.49 1184
2697.61 1150
2697.73 1115
2697.84 1079
2697.96 1044
2698.08 1010
2698.20 976
2698.32 944
2698.44 914
2698.56 886
2698.68 860
2698.80 836
2698.92 814
2699.04 793
2699.15 773
2699.27 753
2699.39 733
2699.51 712
2699.63 689
2699.75 664
2699.87 636
2699.99 607
2700.11 577
2700.23 547
2700.35 517
2700.47 489
2700.58 462
2700.70 439
2700.82 418
2700.94 400
2701.06 387
2701.18 377
2701.30 370
2701.42 364
2701.54 359
2701.66 352
2701.78 342
2701.90 330
2702.01 316
2702.13 301
2702.25 285
2702.37 269
2702.49 254
2702.61 238
2702.73 222
2702.85 205
2702.97 188
2703.09 171
2703.21 155
2703.33 142
2703.45 132
2703.56 125
2703.68 123
2703.80 123
2703.92 125
2704.04 128
2704.16 131
2704.28 133
2704.40 133
2704.52 130
2704.64 125
2704.76 118
2704.88 110
2705.00 103
2705.11 96
2705.23 91
2705.35 87
2705.47 83
2705.59 79
2705.71 75
2705.83 70
2705.95 67
2706.07 66
2706.19 67
2706.31 72
2706.43 80
2706.55 88
2706.66 95
2706.78 98
2706.90 95
2707.02 87
2707.14 75
2707.26 59
2707.38 43
2707.50 29
2707.62 19
2707.74 12
2707.86 9
2707.98 8
2708.10 7
2708.22 6
2708.34 4
2708.45 1
2708.57 0
2708.69 0
2708.81 0
2708.93 0
2709.05 0
2709.17 0
2709.29 0
2709.41 3
2709.53 12
2709.65 22
2709.77 32
2709.89 41
2710.01 47
2710.13 49
2710.24 46
2710.36 39
2710.48 29
2710.60 19
2710.72 10
2710.84 4
2710.96 3
2711.08 8
2711.20 17
2711.32 30
2711.44 42
2711.56 51
2711.68 56
2711.80 55
2711.92 49
2712.04 39
2712.16 28
2712.27 17
2712.39 10
2712.51 6
2712.63 7
2712.75 12
2712.87 20
2712.99 29
2713.11 40
2713.23 50
2713.35 59
2713.47 66
2713.59 71
2713.71 72
2713.83 70
2713.95 67
2714.07 64
2714.19 62
2714.31 64
2714.42 69
2714.54 76
2714.66 83
2714.78 88
2714.90 90
2715.02 87
2715.14 81
2715.26 74
2715.38 68
2715.50 64
2715.62 63
2715.74 65
2715.86 67
2715.98 70
2716.10 71
2716.22 71
2716.34 71
2716.46 71
2716.58 72
2716.69 75
2716.81 79
2716.93 84
2717.05 89
2717.17 96
2717.29 103
2717.41 110
2717.53 118
2717.65 127
2717.77 137
2717.89 147
2718.01 157
2718.13 168
2718.25 179
2718.37 191
2718.49 205
2718.61 222
2718.73 244
2718.85 271
2718.97 304
2719.09 339
2719.21 376
2719.32 412
2719.44 443
2719.56 469
2719.68 491
2719.80 510
2719.92 527
2720.04 546
2720.16 567
2720.28 590
2720.40 614
2720.52 639
2720.64 664
2720.76 688
2720.88 710
2721.00 730
2721.12 748
2721.24 764
2721.36 776
2721.48 783
2721.60 785
2721.72 782
2721.84 774
2721.96 763
2722.08 749
2722.20 734
2722.31 719
2722.43 703
2722.55 687
2722.67 669
2722.79 648
2722.91 624
2723.03 598
2723.15 571
2723.27 546
2723.39 524
2723.51 506
2723.63 493
2723.75 482
2723.87 472
2723.99 459
2724.11 441
2724.23 418
2724.35 391
2724.47 364
2724.59 340
2724.71 322
2724.83 313
2724.95 312
2725.07 318
2725.19 328
2725.31 338
2725.43 344
2725.55 344
2725.67 338
2725.79 326
2725.91 310
2726.02 293
2726.14 276
2726.26 262
2726.38 251
2726.50 242
2726.62 234
2726.74 225
2726.86 214
2726.98 200
2727.10 183
2727.22 164
2727.34 147
2727.46 133
2727.58 124
2727.70 121
2727.82 123
2727.94 129
2728.06 138
2728.18 146
2728.30 152
2728.42 156
2728.54 156
2728.66 153
2728.78 148
2728.90 140
2729.02 130
2729.14 121
2729.26 112
2729.38 106
2729.50 102
2729.62 100
2729.74 99
2729.86 98
2729.98 95
2730.10 89
2730.22 81
2730.34 71
2730.46 62
2730.58 55
2730.70 51
2730.82 50
2730.94 52
2731.06 56
2731.18 60
2731.29 64
2731.41 66
2731.53 66
2731.65 64
2731.77 60
2731.89 55
2732.01 49
2732.13 43
2732.25 36
2732.37 30
2732.49 25
2732.61 20
2732.73 16
2732.85 13
2732.97 11
2733.09 11
2733.21 11
2733.33 13
2733.45 18
2733.57 26
2733.69 36
2733.81 47
2733.93 57
2734.05 65
2734.17 69
2734.29 68
2734.41 62
2734.53 53
2734.65 42
2734.77 32
2734.89 26
2735.01 24
2735.13 26
2735.25 33
2735.37 40
2735.49 47
2735.61 51
2735.73 50
2735.85 44
2735.97 34
2736.09 22
2736.21 11
2736.33 5
2736.45 4
2736.57 10
2736.69 24
2736.81 42
2736.93 64
2737.05 87
2737.17 109
2737.29 127
2737.41 142
2737.53 152
2737.65 158
2737.77 160
2737.89 158
2738.01 154
2738.13 150
2738.25 145
2738.37 141
2738.49 137
2738.61 133
2738.73 126
2738.85 118
2738.97 106
2739.09 92
2739.21 76
2739.33 61
2739.45 48
2739.57 38
2739.69 33
2739.81 31
2739.93 35
2740.05 42
2740.17 53
2740.29 65
2740.41 78
2740.53 90
2740.65 99
2740.77 105
2740.89 106
2741.01 102
2741.13 95
2741.25 86
2741.37 76
2741.49 68
2741.61 62
2741.73 59
2741.85 58
2741.97 60
2742.09 63
2742.21 64
2742.33 64
2742.45 62
2742.57 59
2742.69 55
2742.81 51
2742.93 49
2743.05 48
2743.17 49
2743.29 51
2743.41 51
2743.53 50
2743.65 47
2743.77 40
2743.89 30
2744.01 18
2744.13 6
2744.25 0
2744.37 0
2744.49 0
2744.61 0
2744.73 0
2744.85 0
2744.97 0
2745.09 0
2745.21 8
2745.33 21
2745.45 32
2745.57 40
2745.69 45
2745.81 49
2745.93 52
2746.05 54
2746.17 57
2746.29 61
2746.41 66
2746.53 73
2746.66 80
2746.78 90
2746.90 101
2747.02 113
2747.14 124
2747.26 133
2747.38 139
2747.50 143
2747.62 145
2747.74 145
2747.86 146
2747.98 148
2748.10 152
2748.22 156
2748.34 160
2748.46 162
2748.58 161
2748.70 158
2748.82 153
2748.94 147
2749.06 140
2749.18 136
2749.30 135
2749.42 138
2749.54 145
2749.66 156
2749.78 170
2749.90 184
2750.02 195
2750.14 202
2750.26 202
2750.38 195
2750.50 184
2750.62 169
2750.74 154
2750.86 140
2750.98 129
2751.10 122
2751.22 118
2751.34 116
2751.46 115
2751.58 114
2751.70 112
2751.82 110
2751.95 107
2752.07 104
2752.19 101
2752.31 99
2752.43 97
2752.55 94
2752.67 90
2752.79 85
2752.91 79
2753.03 72
2753.15 64
2753.27 57
2753.39 51
2753.51 46
2753.63 42
2753.75 41
2753.87 41
2753.99 45
2754.11 51
2754.23 61
2754.35 74
2754.47 88
2754.59 103
2754.71 115
2754.83 124
2754.95 128
2755.07 127
2755.19 122
2755.31 116
2755.43 111
2755.55 108
2755.68 109
2755.80 114
2755.92 121
2756.04 129
2756.16 136
2756.28 142
2756.40 144
2756.52 145
2756.64 145
2756.76 144
2756.88 145
2757.00 147
2757.12 150
2757.24 155
2757.36 160
2757.48 165
2757.60 169
2757.72 172
2757.84 175
2757.96 177
2758.08 179
2758.20 182
2758.32 183
2758.44 183
2758.56 180
2758.69 172
2758.81 161
2758.93 146
2759.05 130
2759.17 116
2759.29 104
2759.41 96
2759.53 92
2759.65 91
2759.77 90
2759.89 90
2760.01 89
2760.13 88
2760.25 87
2760.37 87
2760.49 89
2760.61 92
2760.73 95
2760.85 98
2760.97 100
2761.09 99
2761.21 96
2761.34 91
2761.46 84
2761.58 77
2761.70 70
2761.82 66
2761.94 63
2762.06 64
2762.18 68
2762.30 74
2762.42 84
2762.54 95
2762.66 107
2762.78 119
2762.90 130
2763.02 138
2763.14 143
2763.26 143
2763.38 140
2763.50 134
2763.63 127
2763.75 122
2763.87 118
2763.99 117
2764.11 119
2764.23 123
2764.35 127
2764.47 131
2764.59 135
2764.71 139
2764.83 144
2764.95 150
2765.07 158
2765.19 168
2765.31 180
2765.43 192
2765.55 204
2765.67 216
2765.80 227
2765.92 237
2766.04 246
2766.16 253
2766.28 259
2766.40 263
2766.52 265
2766.64 264
2766.76 262
2766.88 260
2767.00 258
2767.12 256
2767.24 257
2767.36 260
2767.48 265
2767.60 269
2767.73 273
2767.85 276
2767.97 276
2768.09 274
2768.21 271
2768.33 267
2768.45 262
2768.57 256
2768.69 250
2768.81 243
2768.93 235
2769.05 226
2769.17 217
2769.29 209
2769.41 204
2769.53 202
2769.66 205
2769.78 211
2769.90 220
2770.02 230
2770.14 240
2770.26 248
2770.38 252
2770.50 254
2770.62 252
2770.74 246
2770.86 238
2770.98 227
2771.10 215
2771.22 201
2771.35 187
2771.47 173
2771.59 161
2771.71 152
2771.83 145
2771.95 142
2772.07 141
2772.19 142
2772.31 144
2772.43 145
2772.55 145
2772.67 144
2772.79 142
2772.91 139
2773.04 136
2773.16 134
2773.28 132
2773.40 130
2773.52 128
2773.64 125
2773.76 121
2773.88 117
2774.00 111
2774.12 105
2774.24 99
2774.36 93
2774.48 87
2774.61 83
2774.73 81
2774.85 83
2774.97 88
2775.09 99
2775.21 114
2775.33 132
2775.45 153
2775.57 173
2775.69 190
2775.81 204
2775.93 212
2776.05 215
2776.18 212
2776.30 205
2776.42 194
2776.54 182
2776.66 168
2776.78 154
2776.90 142
2777.02 132
2777.14 125
2777.26 120
2777.38 119
2777.50 122
2777.63 128
2777.75 137
2777.87 149
2777.99 161
2778.11 172
2778.23 183
2778.35 192
2778.47 199
2778.59 205
2778.71 209
2778.83 211
2778.96 212
2779.08 210
2779.20 205
2779.32 197
2779.44 187
2779.56 175
2779.68 161
2779.80 149
2779.92 138
2780.04 129
2780.16 124
2780.28 122
2780.41 122
2780.53 125
2780.65 128
2780.77 131
2780.89 132
2781.01 131
2781.13 128
2781.25 125
2781.37 122
2781.49 122
2781.62 125
2781.74 131
2781.86 137
2781.98 143
2782.10 147
2782.22 148
2782.34 146
2782.46 141
2782.58 136
2782.70 131
2782.82 126
2782.95 121
2783.07 118
2783.19 114
2783.31 111
2783.43 107
2783.55 103
2783.67 100
2783.79 98
2783.91 97
2784.03 99
2784.16 102
2784.28 106
2784.40 110
2784.52 112
2784.64 112
2784.76 108
2784.88 101
2785.00 90
2785.12 79
2785.24 66
2785.37 55
2785.49 46
2785.61 40
2785.73 38
2785.85 39
2785.97 44
2786.09 52
2786.21 61
2786.33 70
2786.45 79
2786.58 84
2786.70 86
2786.82 83
2786.94 77
2787.06 67
2787.18 56
2787.30 45
2787.42 36
2787.54 32
2787.66 34
2787.79 42
2787.91 56
2788.03 73
2788.15 92
2788.27 111
2788.39 127
2788.51 139
2788.63 146
2788.75 150
2788.88 151
2789.00 150
2789.12 149
2789.24 149
2789.36 151
2789.48 154
2789.60 160
2789.72 168
2789.84 178
2789.97 189
2790.09 202
2790.21 215
2790.33 226
2790.45 236
2790.57 243
2790.69 248
2790.81 249
2790.93 248
2791.06 245
2791.18 239
2791.30 233
2791.42 225
2791.54 217
2791.66 208
2791.78 200
2791.90 193
2792.02 188
2792.15 184
2792.27 182
2792.39 181
2792.51 183
2792.63 187
2792.75 191
2792.87 196
2792.99 201
2793.12 205
2793.24 207
2793.36 208
2793.48 208
2793.60 207
2793.72 207
2793.84 207
2793.96 208
2794.09 209
2794.21 209
2794.33 207
2794.45 202
2794.57 194
2794.69 182
2794.81 170
2794.93 157
2795.05 146
2795.18 136
2795.30 128
2795.42 121
2795.54 116
2795.66 111
2795.78 107
2795.90 104
2796.02 103
2796.15 106
2796.27 112
2796.39 123
2796.51 137
2796.63 153
2796.75 170
2796.87 185
2796.99 199
2797.12 209
2797.24 214
2797.36 216
2797.48 215
2797.60 211
2797.72 206
2797.84 201
2797.96 197
2798.09 195
2798.21 194
2798.33 194
2798.45 195
2798.57 196
2798.69 195
2798.81 193
2798.94 191
2799.06 188
2799.18 187
2799.30 186
2799.42 187
2799.54 190
2799.66 194
2799.78 199
2799.91 203
2800.03 207
2800.15 209
2800.27 209
2800.39 206
2800.51 202
2800.63 195
2800.76 186
2800.88 176
2801.00 166
2801.12 156
2801.24 147
2801.36 137
2801.48 127
2801.60 116
2801.73 103
2801.85 88
2801.97 72
2802.09 55
2802.21 39
2802.33 23
2802.45 9
2802.58 0
2802.70 0
2802.82 0
2802.94 0
2803.06 0
2803.18 0
2803.30 0
2803.43 0
2803.55 2
2803.67 20
2803.79 39
2803.91 55
2804.03 69
2804.15 78
2804.28 86
2804.40 94
2804.52 102
2804.64 113
2804.76 125
2804.88 138
2805.00 150
2805.13 159
2805.25 165
2805.37 168
2805.49 167
2805.61 165
2805.73 161
2805.85 158
2805.98 156
2806.10 155
2806.22 157
2806.34 160
2806.46 164
2806.58 167
2806.70 170
2806.83 172
2806.95 172
2807.07 172
2807.19 171
2807.31 170
2807.43 170
2807.55 171
2807.68 172
2807.80 172
2807.92 171
2808.04 167
2808.16 161
2808.28 153
2808.41 143
2808.53 132
2808.65 122
2808.77 113
2808.89 106
2809.01 101
2809.13 98
2809.26 95
2809.38 93
2809.50 92
2809.62 93
2809.74 94
2809.86 96
2809.99 99
2810.11 100
2810.23 98
2810.35 94
2810.47 87
2810.59 79
2810.71 71
2810.84 66
2810.96 66
2811.08 71
2811.20 81
2811.32 95
2811.44 110
2811.57 125
2811.69 138
2811.81 147
2811.93 152
2812.05 153
2812.17 152
2812.30 149
2812.42 147
2812.54 147
2812.66 149
2812.78 153
2812.90 157
2813.02 161
2813.15 163
2813.27 161
2813.39 157
2813.51 152
2813.63 146
2813.75 142
2813.88 139
2814.00 139
2814.12 140
2814.24 143
2814.36 145
2814.48 147
2814.61 147
2814.73 144
2814.85 138
2814.97 131
2815.09 122
2815.21 112
2815.34 102
2815.46 93
2815.58 87
2815.70 83
2815.82 81
2815.94 82
2816.07 86
2816.19 92
2816.31 100
2816.43 109
2816.55 119
2816.67 130
2816.80 141
2816.92 152
2817.04 165
2817.16 179
2817.28 194
2817.40 209
2817.53 222
2817.65 233
2817.77 239
2817.89 239
2818.01 232
2818.13 219
2818.26 203
2818.38 186
2818.50 172
2818.62 161
2818.74 157
2818.87 158
2818.99 164
2819.11 172
2819.23 180
2819.35 186
2819.47 190
2819.60 192
2819.72 192
2819.84 191
2819.96 188
2820.08 184
2820.20 178
2820.33 169
2820.45 158
2820.57 145
2820.69 132
2820.81 119
2820.94 108
2821.06 98
2821.18 90
2821.30 81
2821.42 71
2821.54 60
2821.67 46
2821.79 31
2821.91 15
2822.03 1
2822.15 0
2822.28 0
2822.40 0
2822.52 0
2822.64 0
2822.76 0
2822.88 7
2823.01 17
2823.13 28
2823.25 41
2823.37 55
2823.49 70
2823.62 87
2823.74 103
2823.86 116
2823.98 125
2824.10 129
2824.22 126
2824.35 119
2824.47 108
2824.59 96
2824.71 86
2824.83 78
2824.96 74
2825.08 71
2825.20 70
2825.32 70
2825.44 69
2825.57 68
2825.69 66
2825.81 65
2825.93 64
2826.05 64
2826.17 66
2826.30 69
2826.42 72
2826.54 76
2826.66 80
2826.78 83
2826.91 85
2827.03 85
2827.15 84
2827.27 82
2827.39 80
2827.52 78
2827.64 78
2827.76 79
2827.88 80
2828.00 82
2828.13 82
2828.25 80
2828.37 74
2828.49 65
2828.61 53
2828.73 40
2828.86 28
2828.98 18
2829.10 13
2829.22 12
2829.34 17
2829.47 26
2829.59 38
2829.71 50
2829.83 61
2829.95 70
2830.08 75
2830.20 78
2830.32 78
2830.44 76
2830.56 74
2830.69 70
2830.81 66
2830.93 61
2831.05 56
2831.17 49
2831.30 41
2831.42 33
2831.54 24
2831.66 17
2831.78 11
2831.91 8
2832.03 8
2832.15 11
2832.27 17
2832.39 25
2832.52 34
2832.64 43
2832.76 53
2832.88 61
2833.00 66
2833.13 68
2833.25 66
2833.37 61
2833.49 53
2833.62 44
2833.74 35
2833.86 26
2833.98 19
2834.10 13
2834.23 9
2834.35 5
2834.47 3
2834.59 0
2834.71 0
2834.84 0
2834.96 0
2835.08 0
2835.20 3
2835.32 6
2835.45 8
2835.57 10
2835.69 10
2835.81 9
2835.93 7
2836.06 5
2836.18 5
2836.30 7
2836.42 11
2836.55 17
2836.67 23
2836.79 27
2836.91 27
2837.03 23
2837.16 15
2837.28 4
2837.40 0
2837.52 0
2837.64 0
2837.77 0
2837.89 0
2838.01 0
2838.13 0
2838.26 2
2838.38 13
2838.50 24
2838.62 35
2838.74 46
2838.87 58
2838.99 69
2839.11 80
2839.23 91
2839.35 100
2839.48 107
2839.60 111
2839.72 113
2839.84 113
2839.97 110
2840.09 107
2840.21 102
2840.33 99
2840.45 96
2840.58 97
2840.70 102
2840.82 110
2840.94 120
2841.07 131
2841.19 139
2841.31 142
2841.43 138
2841.55 127
2841.68 111
2841.80 91
2841.92 70
2842.04 50
2842.17 35
2842.29 24
2842.41 18
2842.53 17
2842.65 21
2842.78 29
2842.90 41
2843.02 56
2843.14 73
2843.27 91
2843.39 108
2843.51 122
2843.63 132
2843.76 139
2843.88 141
2844.00 141
2844.12 139
2844.24 135
2844.37 129
2844.49 124
2844.61 118
2844.73 113
2844.86 110
2844.98 108
2845.10 109
2845.22 111
2845.34 114
2845.47 117
2845.59 120
2845.71 123
2845.83 125
2845.96 128
2846.08 129
2846.20 128
2846.32 126
2846.45 120
2846.57 113
2846.69 103
2846.81 93
2846.94 84
2847.06 76
2847.18 70
2847.30 66
2847.42 62
2847.55 59
2847.67 56
2847.79 53
2847.91 51
2848.04 49
2848.16 48
2848.28 47
2848.40 47
2848.53 48
2848.65 50
2848.77 52
2848.89 56
2849.02 61
2849.14 67
2849.26 74
2849.38 83
2849.50 93
2849.63 104
2849.75 115
2849.87 125
2849.99 133
2850.12 137
2850.24 138
2850.36 136
2850.48 130
2850.61 122
2850.73 113
2850.85 105
2850.97 99
2851.10 94
2851.22 90
2851.34 87
2851.46 85
2851.59 81
2851.71 77
2851.83 73
2851.95 69
2852.08 65
2852.20 63
2852.32 62
2852.44 61
2852.57 62
2852.69 62
2852.81 61
2852.93 59
2853.06 56
2853.18 52
2853.30 47
2853.42 41
2853.55 34
2853.67 28
2853.79 23
2853.91 19
2854.04 18
2854.16 20
2854.28 26
2854.40 36
2854.53 50
2854.65 67
2854.77 86
2854.89 105
2855.02 123
2855.14 137
2855.26 146
2855.38 149
2855.51 147
2855.63 139
2855.75 128
2855.87 116
2856.00 103
2856.12 92
2856.24 83
2856.36 77
2856.49 74
2856.61 74
2856.73 76
2856.85 80
2856.98 85
2857.10 91
2857.22 98
2857.34 105
2857.47 114
2857.59 124
2857.71 135
2857.83 146
2857.96 156
2858.08 162
2858.20 164
2858.32 161
2858.45 151
2858.57 137
2858.69 118
2858.82 97
2858.94 76
2859.06 57
2859.18 39
2859.31 23
2859.43 8
2859.55 0
2859.67 0
2859.80 0
2859.92 0
2860.04 0
2860.16 0
2860.29 0
2860.41 0
2860.53 6
2860.65 15
2860.78 23
2860.90 28
2861.02 33
2861.14 39
2861.27 46
2861.39 56
2861.51 68
2861.64 81
2861.76 95
2861.88 107
2862.00 117
2862.13 126
2862.25 132
2862.37 138
2862.49 143
2862.62 149
2862.74 155
2862.86 162
2862.98 170
2863.11 178
2863.23 187
2863.35 196
2863.48 204
2863.60 211
2863.72 216
2863.84 219
2863.97 220
2864.09 219
2864.21 219
2864.33 219
2864.46 221
2864.58 226
2864.70 233
2864.83 242
2864.95 250
2865.07 256
2865.19 258
2865.32 257
2865.44 252
2865.56 245
2865.68 234
2865.81 223
2865.93 210
2866.05 198
2866.18 185
2866.30 173
2866.42 163
2866.54 154
2866.67 148
2866.79 145
2866.91 142
2867.04 140
2867.16 137
2867.28 131
2867.40 124
2867.53 114
2867.65 102
2867.77 91
2867.89 81
2868.02 74
2868.14 70
2868.26 68
2868.39 67
2868.51 67
2868.63 67
2868.75 67
2868.88 66
2869.00 64
2869.12 62
2869.25 60
2869.37 59
2869.49 60
2869.61 62
2869.74 66
2869.86 72
2869.98 79
2870.11 87
2870.23 94
2870.35 102
2870.47 109
2870.60 116
2870.72 122
2870.84 128
2870.97 133
2871.09 138
2871.21 143
2871.33 149
2871.46 155
2871.58 163
2871.70 173
2871.83 186
2871.95 201
2872.07 219
2872.19 240
2872.32 262
2872.44 286
2872.56 308
2872.69 328
2872.81 342
2872.93 349
2873.05 348
2873.18 339
2873.30 325
2873.42 307
2873.55 289
2873.67 274
2873.79 262
2873.91 255
2874.04 250
2874.16 247
2874.28 243
2874.41 239
2874.53 233
2874.65 226
2874.78 219
2874.90 212
2875.02 207
2875.14 203
2875.27 201
2875.39 200
2875.51 200
2875.64 200
2875.76 199
2875.88 197
2876.00 192
2876.13 186
2876.25 176
2876.37 165
2876.50 153
2876.62 140
2876.74 127
2876.87 114
2876.99 102
2877.11 91
2877.23 80
2877.36 71
2877.48 65
2877.60 60
2877.73 58
2877.85 59
2877.97 61
2878.10 65
2878.22 68
2878.34 71
2878.46 73
2878.59 74
2878.71 74
2878.83 75
2878.96 76
2879.08 78
2879.20 80
2879.33 83
2879.45 85
2879.57 86
2879.70 85
2879.82 81
2879.94 73
2880.06 62
2880.19 48
2880.31 31
2880.43 13
2880.56 0
2880.68 0
2880.80 0
2880.93 0
2881.05 0
2881.17 0
2881.29 0
2881.42 0
2881.54 2
2881.66 15
2881.79 27
2881.91 39
2882.03 47
2882.16 54
2882.28 57
2882.40 59
2882.53 59
2882.65 59
2882.77 59
2882.90 60
2883.02 61
2883.14 63
2883.26 66
2883.39 68
2883.51 70
2883.63 72
2883.76 75
2883.88 78
2884.00 81
2884.13 82
2884.25 82
2884.37 79
2884.50 75
2884.62 68
2884.74 61
2884.87 56
2884.99 53
2885.11 54
2885.23 60
2885.36 70
2885.48 84
2885.60 101
2885.73 118
2885.85 135
2885.97 150
2886.10 164
2886.22 176
2886.34 188
2886.47 198
2886.59 208
2886.71 217
2886.84 224
2886.96 228
2887.08 228
2887.21 225
2887.33 217
2887.45 206
2887.58 192
2887.70 179
2887.82 167
2887.95 159
2888.07 154
2888.19 153
2888.31 154
2888.44 157
2888.56 161
2888.68 165
2888.81 169
2888.93 173
2889.05 179
2889.18 184
2889.30 191
2889.42 196
2889.55 201
2889.67 204
2889.79 205
2889.92 202
2890.04 197
2890.16 188
2890.29 178
2890.41 167
2890.53 156
2890.66 146
2890.78 138
2890.90 132
2891.03 128
2891.15 127
2891.27 127
2891.40 130
2891.52 135
2891.64 143
2891.77 155
2891.89 170
2892.01 187
2892.14 205
2892.26 222
2892.38 235
2892.51 245
2892.63 249
2892.75 249
2892.88 245
2893.00 239
2893.12 232
2893.25 226
2893.37 221
2893.49 217
2893.62 213
2893.74 207
2893.86 199
2893.99 188
2894.11 175
2894.23 159
2894.36 144
2894.48 131
2894.60 120
2894.73 112
2894.85 108
2894.97 105
2895.10 104
2895.22 104
2895.34 104
2895.47 106
2895.59 108
2895.71 113
2895.84 118
2895.96 125
2896.08 132
2896.21 138
2896.33 144
2896.45 150
2896.58 155
2896.70 161
2896.82 168
2896.95 176
2897.07 184
2897.19 192
2897.32 199
2897.44 204
2897.56 205
2897.69 203
2897.81 198
2897.93 191
2898.06 182
2898.18 171
2898.31 161
2898.43 152
2898.55 144
2898.68 138
2898.80 134
2898.92 131
2899.05 130
2899.17 130
2899.29 128
2899.42 126
2899.54 122
2899.66 117
2899.79 112
2899.91 107
2900.03 102
2900.16 99
2900.28 96
2900.40 93
2900.53 91
2900.65 88
2900.77 85
2900.90 82
2901.02 80
2901.15 79
2901.27 80
2901.39 84
2901.52 89
2901.64 96
2901.76 104
2901.89 111
2902.01 117
2902.13 120
2902.26 120
2902.38 117
2902.50 113
2902.63 107
2902.75 102
2902.87 98
2903.00 95
2903.12 93
2903.25 93
2903.37 94
2903.49 96
2903.62 99
2903.74 103
2903.86 110
2903.99 119
2904.11 130
2904.23 142
2904.36 153
2904.48 164
2904.60 172
2904.73 177
2904.85 181
2904.98 182
2905.10 183
2905.22 184
2905.35 184
2905.47 183
2905.59 182
2905.72 179
2905.84 175
2905.96 169
2906.09 162
2906.21 156
2906.33 149
2906.46 144
2906.58 140
2906.71 137
2906.83 136
2906.95 137
2907.08 140
2907.20 143
2907.32 146
2907.45 148
2907.57 149
2907.69 148
2907.82 146
2907.94 143
2908.07 141
2908.19 140
2908.31 142
2908.44 146
2908.56 152
2908.68 159
2908.81 164
2908.93 167
2909.05 166
2909.18 161
2909.30 154
2909.43 145
2909.55 135
2909.67 126
2909.80 118
2909.92 110
2910.04 103
2910.17 96
2910.29 90
2910.42 86
2910.54 85
2910.66 86
2910.79 90
2910.91 96
2911.03 102
2911.16 108
2911.28 113
2911.41 117
2911.53 122
2911.65 128
2911.78 136
2911.90 144
2912.02 153
2912.15 160
2912.27 164
2912.39 165
2912.52 161
2912.64 153
2912.77 144
2912.89 133
2913.01 123
2913.14 115
2913.26 108
2913.39 103
2913.51 101
2913.63 102
2913.76 105
2913.88 111
2914.00 119
2914.13 129
2914.25 141
2914.38 152
2914.50 163
2914.62 171
2914.75 178
2914.87 181
2914.99 181
2915.12 179
2915.24 174
2915.37 168
2915.49 162
2915.61 157
2915.74 154
2915.86 153
2915.98 155
2916.11 158
2916.23 161
2916.36 164
2916.48 165
2916.60 163
2916.73 161
2916.85 158
2916.98 154
2917.10 152
2917.22 152
2917.35 152
2917.47 153
2917.59 153
2917.72 154
2917.84 154
2917.97 155
2918.09 157
2918.21 162
2918.34 170
2918.46 183
2918.59 200
2918.71 220
2918.83 243
2918.96 267
2919.08 290
2919.20 309
2919.33 325
2919.45 336
2919.58 343
2919.70 346
2919.82 347
2919.95 348
2920.07 350
2920.20 353
2920.32 358
2920.44 363
2920.57 369
2920.69 375
2920.82 380
2920.94 387
2921.06 394
2921.19 402
2921.31 411
2921.44 418
2921.56 423
2921.68 423
2921.81 418
2921.93 408
2922.06 393
2922.18 377
2922.30 363
2922.43 351
2922.55 345
2922.67 342
2922.80 343
2922.92 345
2923.05 346
2923.17 345
2923.29 340
2923.42 331
2923.54 320
2923.67 308
2923.79 297
2923.91 286
2924.04 278
2924.16 272
2924.29 267
2924.41 262
2924.53 257
2924.66 250
2924.78 242
2924.91 232
2925.03 221
2925.15 211
2925.28 202
2925.40 196
2925.53 192
2925.65 191
2925.77 192
2925.90 192
2926.02 193
2926.15 192
2926.27 190
2926.39 190
2926.52 190
2926.64 192
2926.77 197
2926.89 203
2927.02 210
2927.14 216
2927.26 220
2927.39 221
2927.51 218
2927.64 210
2927.76 199
2927.88 183
2928.01 166
2928.13 149
2928.26 135
2928.38 125
2928.50 121
2928.63 124
2928.75 132
2928.88 144
2929.00 158
2929.12 170
2929.25 178
2929.37 182
2929.50 182
2929.62 178
2929.74 172
2929.87 166
2929.99 160
2930.12 156
2930.24 154
2930.37 154
2930.49 157
2930.61 162
2930.74 169
2930.86 177
2930.99 184
2931.11 187
2931.23 187
2931.36 182
2931.48 174
2931.61 164
2931.73 154
2931.86 146
2931.98 139
2932.10 134
2932.23 129
2932.35 123
2932.48 116
2932.60 108
2932.72 100
2932.85 93
2932.97 88
2933.10 86
2933.22 86
2933.35 88
2933.47 91
2933.59 93
2933.72 95
2933.84 96
2933.97 96
2934.09 97
2934.21 99
2934.34 103
2934.46 109
2934.59 116
2934.71 125
2934.84 135
2934.96 146
2935.08 155
2935.21 163
2935.33 169
2935.46 175
2935.58 181
2935.71 188
2935.83 196
2935.95 207
2936.08 219
2936.20 234
2936.33 248
2936.45 263
2936.58 278
2936.70 292
2936.82 306
2936.95 320
2937.07 333
2937.20 344
2937.32 353
2937.45 359
2937.57 362
2937.69 360
2937.82 356
2937.94 349
2938.07 341
2938.19 333
2938.32 324
2938.44 316
2938.56 308
2938.69 303
2938.81 299
2938.94 298
2939.06 300
2939.19 303
2939.31 306
2939.43 310
2939.56 312
2939.68 312
2939.81 309
2939.93 304
2940.06 297
2940.18 287
2940.30 277
2940.43 267
2940.55 257
2940.68 248
2940.80 239
2940.93 231
2941.05 223
2941.17 213
2941.30 202
2941.42 189
2941.55 176
2941.67 163
2941.80 152
2941.92 144
2942.05 140
2942.17 141
2942.29 145
2942.42 151
2942.54 157
2942.67 159
2942.79 158
2942.92 153
2943.04 144
2943.16 133
2943.29 121
2943.41 110
2943.54 101
2943.66 93
2943.79 85
2943.91 77
2944.04 69
2944.16 62
2944.28 56
2944.41 52
2944.53 51
2944.66 52
2944.78 56
2944.91 62
2945.03 69
2945.16 77
2945.28 86
2945.40 96
2945.53 107
2945.65 117
2945.78 126
2945.90 133
2946.03 136
2946.15 136
2946.28 132
2946.40 126
2946.52 119
2946.65 112
2946.77 105
2946.90 98
2947.02 93
2947.15 89
2947.27 87
2947.40 85
2947.52 85
2947.64 85
2947.77 83
2947.89 81
2948.02 76
2948.14 69
2948.27 61
2948.39 52
2948.52 44
2948.64 37
2948.76 31
2948.89 27
2949.01 23
2949.14 19
2949.26 14
2949.39 8
2949.51 2
2949.64 0
2949.76 0
2949.89 0
2950.01 0
2950.13 0
2950.26 5
2950.38 13
2950.51 19
2950.63 24
2950.76 27
2950.88 27
2951.01 27
2951.13 27
2951.26 29
2951.38 34
2951.50 41
2951.63 51
2951.75 63
2951.88 76
2952.00 89
2952.13 101
2952.25 110
2952.38 114
2952.50 114
2952.63 110
2952.75 102
2952.88 93
2953.00 84
2953.12 77
2953.25 73
2953.37 70
2953.50 69
2953.62 68
2953.75 66
2953.87 63
2954.00 58
2954.12 52
2954.25 44
2954.37 36
2954.50 27
2954.62 18
2954.74 9
2954.87 2
2954.99 0
2955.12 0
2955.24 0
2955.37 0
2955.49 0
2955.62 4
2955.74 10
2955.87 16
2955.99 20
2956.12 23
2956.24 23
2956.37 21
2956.49 17
2956.61 11
2956.74 4
2956.86 0
2956.99 0
2957.11 0
2957.24 0
2957.36 0
2957.49 0
2957.61 0
2957.74 0
2957.86 13
2957.99 30
2958.11 49
2958.24 69
2958.36 88
2958.49 104
2958.61 118
2958.73 129
2958.86 137
2958.98 144
2959.11 148
2959.23 150
2959.36 150
2959.48 150
2959.61 150
2959.73 149
2959.86 149
2959.98 150
2960.11 152
2960.23 156
2960.36 162
2960.48 168
2960.61 175
2960.73 181
2960.86 185
2960.98 187
2961.10 186
2961.23 181
2961.35 173
2961.48 162
2961.60 150
2961.73 138
2961.85 127
2961.98 116
2962.10 107
2962.23 98
2962.35 90
2962.48 83
2962.60 77
2962.73 72
2962.85 69
2962.98 67
2963.10 68
2963.23 69
2963.35 72
2963.48 75
2963.60 78
2963.73 81
2963.85 82
2963.98 83
2964.10 82
2964.23 81
2964.35 79
2964.47 77
2964.60 77
2964.72 80
2964.85 85
2964.97 92
2965.10 98
2965.22 103
2965.35 103
2965.47 98
2965.60 89
2965.72 77
2965.85 65
2965.97 54
2966.10 48
2966.22 45
2966.35 46
2966.47 49
2966.60 53
2966.72 56
2966.85 59
2966.97 62
2967.10 64
2967.22 68
2967.35 72
2967.47 77
2967.60 82
2967.72 85
2967.85 87
2967.97 88
2968.10 87
2968.22 85
2968.35 82
2968.47 78
2968.60 75
2968.72 71
2968.85 67
2968.97 62
2969.10 57
2969.22 53
2969.35 49
2969.47 47
2969.60 47
2969.72 49
2969.85 51
2969.97 51
2970.10 50
2970.22 46
2970.35 38
2970.47 27
2970.60 15
2970.72 2
2970.85 0
2970.97 0
2971.10 0
2971.22 0
2971.35 0
2971.47 0
2971.60 0
2971.72 1
2971.85 7
2971.97 12
2972.10 16
2972.22 19
2972.35 21
2972.47 22
2972.60 21
2972.72 19
2972.85 16
2972.97 13
2973.10 10
2973.22 9
2973.35 12
2973.47 18
2973.60 29
2973.72 43
2973.85 59
2973.97 75
2974.10 90
2974.22 100
2974.35 105
2974.47 105
2974.60 98
2974.72 87
2974.85 73
2974.97 57
2975.10 42
2975.22 28
2975.35 18
2975.47 13
2975.60 14
2975.72 21
2975.85 33
2975.97 49
2976.10 66
2976.22 84
2976.35 98
2976.47 109
2976.60 114
2976.72 114
2976.85 110
2976.97 103
2977.10 94
2977.22 87
2977.35 82
2977.47 80
2977.60 80
2977.72 83
2977.85 86
2977.97 89
2978.10 91
2978.22 92
2978.35 90
2978.47 88
2978.60 84
2978.72 80
2978.85 75
2978.97 69
2979.10 63
2979.22 57
2979.35 52
2979.48 48
2979.60 46
2979.73 45
2979.85 45
2979.98 46
2980.10 48
2980.23 49
2980.35 51
2980.48 53
2980.60 57
2980.73 60
2980.85 63
2980.98 64
2981.10 64
2981.23 60
2981.35 56
2981.48 51
2981.60 49
2981.73 50
2981.85 55
2981.98 63
2982.10 74
2982.23 85
2982.35 93
2982.48 98
2982.61 97
2982.73 92
2982.86 83
2982.98 72
2983.11 61
2983.23 53
2983.36 48
2983.48 46
2983.61 47
2983.73 50
2983.86 51
2983.98 51
2984.11 48
2984.23 43
2984.36 36
2984.48 29
2984.61 22
2984.73 15
2984.86 9
2984.98 4
2985.11 0
2985.24 0
2985.36 0
2985.49 0
2985.61 5
2985.74 10
2985.86 16
2985.99 21
2986.11 24
2986.24 24
2986.36 22
2986.49 17
2986.61 11
2986.74 3
2986.86 0
2986.99 0
2987.12 0
2987.24 0
2987.37 0
2987.49 0
2987.62 0
2987.74 1
2987.87 8
2987.99 13
2988.12 15
2988.24 16
2988.37 14
2988.49 10
2988.62 6
2988.74 2
2988.87 0
2989.00 0
2989.12 0
2989.25 0
2989.37 1
2989.50 4
2989.62 6
2989.75 6
2989.87 5
2990.00 2
2990.12 0
2990.25 0
2990.37 0
2990.50 0
2990.63 3
2990.75 14
2990.88 27
2991.00 41
2991.13 54
2991.25 63
2991.38 69
2991.50 70
2991.63 69
2991.75 66
2991.88 63
2992.00 61
2992.13 62
2992.26 67
2992.38 76
2992.51 89
2992.63 105
2992.76 122
2992.88 139
2993.01 153
2993.13 162
2993.26 165
2993.38 160
2993.51 148
2993.64 131
2993.76 112
2993.89 93
2994.01 76
2994.14 64
2994.26 57
2994.39 55
2994.51 57
2994.64 65
2994.76 76
2994.89 90
2995.02 107
2995.14 127
2995.27 149
2995.39 171
2995.52 192
2995.64 210
2995.77 223
2995.89 230
2996.02 233
2996.15 231
2996.27 226
2996.40 219
2996.52 212
2996.65 204
2996.77 194
2996.90 183
2997.02 169
2997.15 154
2997.27 136
2997.40 117
2997.53 100
2997.65 85
2997.78 75
2997.90 70
2998.03 71
2998.15 79
2998.28 91
2998.40 107
2998.53 126
2998.66 144
2998.78 161
2998.91 175
2999.03 185
2999.16 190
2999.28 190
2999.41 185
2999.53 177
2999.66 167
2999.79 156
2999.91 147
3000.04 140
3000.16 136
3000.29 133
3000.41 132
3000.54 131
3000.67 128
3000.79 124
3000.92 119
3001.04 112
3001.17 106
3001.29 100
3001.42 95
3001.54 93
3001.67 94
3001.80 96
3001.92 99
3002.05 102
3002.17 104
3002.30 103
3002.42 100
3002.55 94
3002.68 86
3002.80 78
3002.93 71
3003.05 66
3003.18 63
3003.30 63
3003.43 66
3003.55 72
3003.68 79
3003.81 87
3003.93 97
3004.06 106
3004.18 116
3004.31 126
3004.43 136
3004.56 145
3004.69 153
3004.81 160
3004.94 164
3005.06 164
3005.19 159
3005.31 149
3005.44 133
3005.57 114
3005.69 94
3005.82 73
3005.94 55
3006.07 40
3006.19 31
3006.32 27
3006.45 28
3006.57 32
3006.70 40
3006.82 49
3006.95 60
3007.07 70
3007.20 82
3007.33 93
3007.45 105
3007.58 117
3007.70 128
3007.83 136
3007.95 141
3008.08 141
3008.21 138
3008.33 133
3008.46 128
3008.58 125
3008.71 126
3008.84 130
3008.96 137
3009.09 146
3009.21 155
3009.34 163
3009.46 169
3009.59 173
3009.72 175
3009.84 173
3009.97 170
3010.09 164
3010.22 157
3010.34 149
3010.47 141
3010.60 133
3010.72 126
3010.85 120
3010.97 115
3011.10 111
3011.23 108
3011.35 107
3011.48 109
3011.60 112
3011.73 116
3011.85 122
3011.98 129
3012.11 136
3012.23 143
3012.36 148
3012.48 151
3012.61 150
3012.74 146
3012.86 136
3012.99 122
3013.11 104
3013.24 83
3013.36 63
3013.49 44
3013.62 28
3013.74 16
3013.87 7
3013.99 2
3014.12 1
3014.25 5
3014.37 11
3014.50 21
3014.62 34
3014.75 48
3014.88 61
3015.00 73
3015.13 82
3015.25 89
3015.38 95
3015.51 100
3015.63 106
3015.76 112
3015.88 120
3016.01 129
3016.13 139
3016.26 148
3016.39 157
3016.51 167
3016.64 177
3016.76 187
3016.89 197
3017.02 207
3017.14 215
3017.27 223
3017.39 228
3017.52 231
3017.65 233
3017.77 233
3017.90 233
3018.02 232
3018.15 230
3018.28 227
3018.40 222
3018.53 214
3018.65 205
3018.78 194
3018.91 184
3019.03 174
3019.16 166
3019.28 160
3019.41 158
3019.54 161
3019.66 166
3019.79 175
3019.91 186
3020.04 199
3020.17 212
3020.29 224
3020.42 233
3020.54 239
3020.67 242
3020.80 241
3020.92 237
3021.05 231
3021.17 227
3021.30 224
3021.43 224
3021.55 226
3021.68 231
3021.80 237
3021.93 244
3022.06 249
3022.18 252
3022.31 255
3022.43 256
3022.56 256
3022.69 256
3022.81 256
3022.94 254
3023.06 251
3023.19 245
3023.32 237
3023.44 228
3023.57 218
3023.70 208
3023.82 198
3023.95 187
3024.07 176
3024.20 164
3024.33 152
3024.45 140
3024.58 129
3024.70 121
3024.83 115
3024.96 112
3025.08 111
3025.21 111
3025.33 110
3025.46 107
3025.59 102
3025.71 94
3025.84 84
3025.97 74
3026.09 64
3026.22 55
3026.34 47
3026.47 42
3026.60 38
3026.72 35
3026.85 32
3026.97 30
3027.10 28
3027.23 26
3027.35 24
3027.48 22
3027.61 20
3027.73 17
3027.86 13
3027.98 8
3028.11 1
3028.24 0
3028.36 0
3028.49 0
3028.61 0
3028.74 0
3028.87 0
3028.99 2
3029.12 10
3029.25 14
3029.37 15
3029.50 12
3029.62 8
3029.75 4
3029.88 2
3030.00 6
3030.13 17
3030.26 34
3030.38 57
3030.51 83
3030.63 110
3030.76 136
3030.89 157
3031.01 174
3031.14 186
3031.27 190
3031.39 190
3031.52 185
3031.64 176
3031.77 167
3031.90 158
3032.02 153
3032.15 151
3032.28 153
3032.40 158
3032.53 164
3032.65 168
3032.78 169
3032.91 166
3033.03 160
3033.16 150
3033.29 138
3033.41 127
3033.54 116
3033.66 108
3033.79 102
3033.92 99
3034.04 99
3034.17 101
3034.30 106
3034.42 112
3034.55 118
3034.67 124
3034.80 127
3034.93 128
3035.05 125
3035.18 118
3035.31 108
3035.43 94
3035.56 78
3035.69 61
3035.81 46
3035.94 35
3036.06 28
3036.19 27
3036.32 31
3036.44 39
3036.57 50
3036.70 62
3036.82 73
3036.95 83
3037.08 90
3037.20 94
3037.33 96
3037.45 97
3037.58 95
3037.71 92
3037.83 87
3037.96 79
3038.09 67
3038.21 52
3038.34 35
3038.47 16
3038.59 0
3038.72 0
3038.84 0
3038.97 0
3039.10 0
3039.22 0
3039.35 0
3039.48 0
3039.60 2
3039.73 15
3039.86 28
3039.98 41
3040.11 52
3040.24 63
3040.36 72
3040.49 80
3040.61 84
3040.74 86
3040.87 86
3040.99 83
3041.12 78
3041.25 73
3041.37 67
3041.50 60
3041.63 54
3041.75 48
3041.88 44
3042.01 41
3042.13 41
3042.26 45
3042.39 52
3042.51 62
3042.64 73
3042.76 84
3042.89 93
3043.02 97
3043.14 97
3043.27 91
3043.40 80
3043.52 67
3043.65 54
3043.78 43
3043.90 35
3044.03 33
3044.16 37
3044.28 45
3044.41 58
3044.54 74
3044.66 90
3044.79 106
3044.92 120
3045.04 131
3045.17 140
3045.29 145
3045.42 147
3045.55 145
3045.67 140
3045.80 132
3045.93 121
3046.05 110
3046.18 100
3046.31 92
3046.43 85
3046.56 81
3046.69 78
3046.81 77
3046.94 78
3047.07 81
3047.19 85
3047.32 92
3047.45 99
3047.57 107
3047.70 114
3047.83 118
3047.95 119
3048.08 118
3048.21 116
3048.33 113
3048.46 111
3048.59 112
3048.71 117
3048.84 125
3048.97 136
3049.09 149
3049.22 164
3049.35 179
3049.47 192
3049.60 203
3049.73 209
3049.85 212
3049.98 211
3050.11 205
3050.23 197
3050.36 188
3050.48 178
3050.61 171
3050.74 168
3050.86 169
3050.99 173
3051.12 179
3051.24 184
3051.37 188
3051.50 189
3051.62 187
3051.75 183
3051.88 180
3052.00 179
3052.13 181
3052.26 185
3052.38 192
3052.51 199
3052.64 205
3052.77 210
3052.89 212
3053.02 211
3053.15 207
3053.27 199
3053.40 188
3053.53 172
3053.65 154
3053.78 135
3053.91 116
3054.03 100
3054.16 87
3054.29 77
3054.41 72
3054.54 70
3054.67 73
3054.79 81
3054.92 95
3055.05 114
3055.17 136
3055.30 158
3055.43 178
3055.55 191
3055.68 196
3055.81 192
3055.93 180
3056.06 164
3056.19 146
3056.31 131
3056.44 118
3056.57 111
3056.69 109
3056.82 110
3056.95 114
3057.07 119
3057.20 123
3057.33 127
3057.45 130
3057.58 132
3057.71 136
3057.83 139
3057.96 143
3058.09 145
3058.22 145
3058.34 143
3058.47 136
3058.60 127
3058.72 116
3058.85 105
3058.98 96
3059.10 90
3059.23 87
3059.36 88
3059.48 91
3059.61 96
3059.74 103
3059.86 109
3059.99 114
3060.12 118
3060.24 120
3060.37 120
3060.50 118
3060.63 114
3060.75 108
3060.88 102
3061.01 95
3061.13 89
3061.26 85
3061.39 83
3061.51 83
3061.64 86
3061.77 89
3061.89 92
3062.02 93
3062.15 90
3062.27 82
3062.40 69
3062.53 53
3062.66 34
3062.78 14
3062.91 0
3063.04 0
3063.16 0
3063.29 0
3063.42 0
3063.54 0
3063.67 0
3063.80 1
3063.92 13
3064.05 23
3064.18 29
3064.30 30
3064.43 26
3064.56 20
3064.69 12
3064.81 7
3064.94 4
3065.07 4
3065.19 8
3065.32 15
3065.45 22
3065.57 28
3065.70 31
3065.83 33
3065.96 31
3066.08 29
3066.21 26
3066.34 23
3066.46 22
3066.59 21
3066.72 22
3066.84 24
3066.97 27
3067.10 33
3067.23 39
3067.35 47
3067.48 56
3067.61 64
3067.73 70
3067.86 73
3067.99 72
3068.11 67
3068.24 59
3068.37 49
3068.50 39
3068.62 30
3068.75 23
3068.88 19
3069.00 17
3069.13 17
3069.26 17
3069.38 18
3069.51 19
3069.64 20
3069.77 21
3069.89 23
3070.02 24
3070.15 27
3070.27 29
3070.40 32
3070.53 35
3070.65 40
3070.78 45
3070.91 51
3071.04 57
3071.16 64
3071.29 69
3071.42 73
3071.54 75
3071.67 74
3071.80 73
3071.93 71
3072.05 69
3072.18 69
3072.31 70
3072.43 74
3072.56 78
3072.69 83
3072.82 88
3072.94 91
3073.07 92
3073.20 91
3073.32 87
3073.45 83
3073.58 77
3073.71 73
3073.83 69
3073.96 69
3074.09 70
3074.21 74
3074.34 79
3074.47 84
3074.60 89
3074.72 93
3074.85 96
3074.98 97
3075.10 97
3075.23 96
3075.36 95
3075.49 94
3075.61 94
3075.74 95
3075.87 96
3075.99 97
3076.12 100
3076.25 103
3076.38 107
3076.50 111
3076.63 116
3076.76 122
3076.88 127
3077.01 132
3077.14 135
3077.27 136
3077.39 135
3077.52 131
3077.65 126
3077.77 120
3077.90 117
3078.03 117
3078.16 122
3078.28 132
3078.41 145
3078.54 160
3078.67 176
3078.79 190
3078.92 202
3079.05 212
3079.17 218
3079.30 221
3079.43 221
3079.56 219
3079.68 215
3079.81 209
3079.94 202
3080.06 194
3080.19 186
3080.32 178
3080.45 171
3080.57 164
3080.70 158
3080.83 152
3080.96 148
3081.08 145
3081.21 144
3081.34 146
3081.46 148
3081.59 151
3081.72 154
3081.85 154
3081.97 151
3082.10 146
3082.23 139
3082.36 131
3082.48 123
3082.61 118
3082.74 115
3082.87 115
3082.99 116
3083.12 117
3083.25 118
3083.37 117
3083.50 117
3083.63 116
3083.76 118
3083.88 123
3084.01 130
3084.14 138
3084.27 145
3084.39 149
3084.52 148
3084.65 142
3084.78 131
3084.90 117
3085.03 102
3085.16 87
3085.28 74
3085.41 62
3085.54 52
3085.67 44
3085.79 37
3085.92 33
3086.05 31
3086.18 32
3086.30 35
3086.43 38
3086.56 41
3086.69 41
3086.81 39
3086.94 34
3087.07 27
3087.20 21
3087.32 17
3087.45 16
3087.58 17
3087.71 21
3087.83 26
3087.96 32
3088.09 37
3088.21 43
3088.34 48
3088.47 52
3088.60 56
3088.72 59
3088.85 60
3088.98 59
3089.11 55
3089.23 48
3089.36 40
3089.49 30
3089.62 19
3089.74 9
3089.87 0
3090.00 0
3090.13 0
3090.25 0
3090.38 0
3090.51 0
3090.64 0
3090.76 0
3090.89 2
3091.02 3
3091.15 4
3091.27 5
3091.40 6
3091.53 9
3091.66 12
3091.78 14
3091.91 16
3092.04 17
3092.17 18
3092.29 19
3092.42 21
3092.55 24
3092.68 29
3092.80 35
3092.93 42
3093.06 49
3093.19 57
3093.31 65
3093.44 73
3093.57 80
3093.70 87
3093.82 92
3093.95 95
3094.08 94
3094.21 90
3094.33 83
3094.46 74
3094.59 64
3094.72 55
3094.84 48
3094.97 43
3095.10 41
3095.23 43
3095.35 48
3095.48 56
3095.61 68
3095.74 82
3095.87 96
3095.99 107
3096.12 116
3096.25 119
3096.38 118
3096.50 115
3096.63 110
3096.76 105
3096.89 102
3097.01 100
3097.14 100
3097.27 100
3097.40 100
3097.52 99
3097.65 97
3097.78 94
3097.91 92
3098.03 90
3098.16 90
3098.29 92
3098.42 97
3098.54 103
3098.67 110
3098.80 117
3098.93 123
3099.06 126
3099.18 126
3099.31 122
3099.44 115
3099.57 106
3099.69 98
3099.82 90
3099.95 85
3100.08 82
3100.20 82
3100.33 83
3100.46 84
3100.59 84
3100.72 82
3100.84 77
3100.97 71
3101.10 64
3101.23 58
3101.35 53
3101.48 51
3101.61 51
3101.74 53
3101.86 56
3101.99 59
3102.12 60
3102.25 61
3102.38 60
3102.50 58
3102.63 56
3102.76 53
3102.89 49
3103.01 45
3103.14 40
3103.27 35
3103.40 30
3103.52 26
3103.65 23
3103.78 21
3103.91 20
3104.04 18
3104.16 16
3104.29 13
3104.42 11
3104.55 8
3104.67 7
3104.80 8
3104.93 12
3105.06 20
3105.19 31
3105.31 47
3105.44 67
3105.57 90
3105.70 114
3105.82 137
3105.95 157
3106.08 171
3106.21 179
3106.34 179
3106.46 172
3106.59 161
3106.72 148
3106.85 136
3106.97 126
3107.10 121
3107.23 120
3107.36 121
3107.49 123
3107.61 125
3107.74 127
3107.87 129
3108.00 131
3108.13 136
3108.25 143
3108.38 151
3108.51 159
3108.64 164
3108.76 165
3108.89 160
3109.02 149
3109.15 135
3109.28 120
3109.40 106
3109.53 94
3109.66 87
3109.79 84
3109.92 85
3110.04 86
3110.17 87
3110.30 88
3110.43 87
3110.55 85
3110.68 82
3110.81 78
3110.94 74
3111.07 69
3111.19 64
3111.32 59
3111.45 54
3111.58 49
3111.71 43
3111.83 37
3111.96 30
3112.09 22
3112.22 13
3112.35 2
3112.47 0
3112.60 0
3112.73 0
3112.86 0
3112.98 0
3113.11 0
3113.24 0
3113.37 0
3113.50 15
3113.62 34
3113.75 53
3113.88 71
3114.01 88
3114.14 101
3114.26 111
3114.39 117
3114.52 119
3114.65 116
3114.78 110
3114.90 101
3115.03 90
3115.16 78
3115.29 67
3115.42 58
3115.54 52
3115.67 49
3115.80 51
3115.93 56
3116.06 66
3116.18 79
3116.31 94
3116.44 112
3116.57 129
3116.70 147
3116.82 162
3116.95 175
3117.08 185
3117.21 193
3117.34 200
3117.46 205
3117.59 210
3117.72 214
3117.85 217
3117.98 220
3118.10 221
3118.23 220
3118.36 220
3118.49 220
3118.62 223
3118.74 227
3118.87 234
3119.00 242
3119.13 251
3119.26 258
3119.39 263
3119.51 264
3119.64 262
3119.77 257
3119.90 252
3120.03 246
3120.15 240
3120.28 236
3120.41 232
3120.54 228
3120.67 223
3120.79 216
3120.92 207
3121.05 195
3121.18 182
3121.31 169
3121.43 157
3121.56 147
3121.69 141
3121.82 138
3121.95 139
3122.08 142
3122.20 146
3122.33 152
3122.46 158
3122.59 164
3122.72 169
3122.84 172
3122.97 175
3123.10 177
3123.23 178
3123.36 179
3123.48 179
3123.61 178
3123.74 177
3123.87 174
3124.00 170
3124.13 166
3124.25 162
3124.38 158
3124.51 155
3124.64 151
3124.77 148
3124.89 145
3125.02 142
3125.15 139
3125.28 137
3125.41 136
3125.54 136
3125.66 137
3125.79 138
3125.92 140
3126.05 141
3126.18 143
3126.30 147
3126.43 153
3126.56 162
3126.69 174
3126.82 189
3126.95 204
3127.07 218
3127.20 230
3127.33 238
3127.46 243
3127.59 245
3127.72 247
3127.84 248
3127.97 250
3128.10 253
3128.23 257
3128.36 259
3128.48 260
3128.61 257
3128.74 250
3128.87 241
3129.00 231
3129.13 222
3129.25 215
3129.38 212
3129.51 212
3129.64 215
3129.77 217
3129.90 219
3130.02 217
3130.15 211
3130.28 202
3130.41 189
3130.54 176
3130.67 163
3130.79 152
3130.92 143
3131.05 137
3131.18 134
3131.31 133
3131.44 133
3131.56 135
3131.69 138
3131.82 141
3131.95 145
3132.08 150
3132.21 157
3132.33 166
3132.46 175
3132.59 186
3132.72 197
3132.85 208
3132.98 216
3133.10 221
3133.23 222
3133.36 221
3133.49 218
3133.62 213
3133.75 207
3133.87 200
3134.00 193
3134.13 184
3134.26 175
3134.39 166
3134.52 160
3134.64 157
3134.77 159
3134.90 166
3135.03 178
3135.16 191
3135.29 205
3135.41 217
3135.54 225
3135.67 230
3135.80 232
3135.93 233
3136.06 234
3136.18 236
3136.31 239
3136.44 242
3136.57 244
3136.70 243
3136.83 240
3136.96 234
3137.08 226
3137.21 216
3137.34 206
3137.47 195
3137.60 183
3137.73 171
3137.85 159
3137.98 147
3138.11 136
3138.24 126
3138.37 118
3138.50 111
3138.62 106
3138.75 104
3138.88 103
3139.01 103
3139.14 104
3139.27 104
3139.40 102
3139.52 97
3139.65 89
3139.78 79
3139.91 68
3140.04 60
3140.17 57
3140.30 62
3140.42 74
3140.55 92
3140.68 114
3140.81 136
3140.94 153
3141.07 164
3141.19 168
3141.32 167
3141.45 163
3141.58 159
3141.71 157
3141.84 160
3141.97 166
3142.09 176
3142.22 186
3142.35 196
3142.48 203
3142.61 206
3142.74 205
3142.87 199
3142.99 190
3143.12 179
3143.25 169
3143.38 160
3143.51 156
3143.64 158
3143.77 164
3143.89 175
3144.02 189
3144.15 204
3144.28 218
3144.41 231
3144.54 241
3144.67 248
3144.79 253
3144.92 256
3145.05 258
3145.18 259
3145.31 260
3145.44 260
3145.57 261
3145.69 263
3145.82 266
3145.95 269
3146.08 273
3146.21 276
3146.34 279
3146.47 280
3146.59 280
3146.72 279
3146.85 277
3146.98 277
3147.11 277
3147.24 278
3147.37 279
3147.50 280
3147.62 280
3147.75 278
3147.88 275
3148.01 272
3148.14 267
3148.27 264
3148.40 262
3148.52 262
3148.65 265
3148.78 272
3148.91 282
3149.04 294
3149.17 307
3149.30 320
3149.43 332
3149.55 340
3149.68 344
3149.81 346
3149.94 345
3150.07 342
3150.20 338
3150.33 333
3150.45 326
3150.58 316
3150.71 304
3150.84 287
3150.97 268
3151.10 248
3151.23 228
3151.36 211
3151.48 197
3151.61 189
3151.74 186
3151.87 187
3152.00 190
3152.13 195
3152.26 199
3152.39 202
3152.51 205
3152.64 207
3152.77 209
3152.90 210
3153.03 212
3153.16 214
3153.29 215
3153.42 215
3153.54 214
3153.67 211
3153.80 207
3153.93 201
3154.06 192
3154.19 182
3154.32 169
3154.45 157
3154.57 144
3154.70 132
3154.83 121
3154.96 113
3155.09 106
3155.22 101
3155.35 97
3155.48 94
3155.60 93
3155.73 94
3155.86 98
3155.99 104
3156.12 114
3156.25 125
3156.38 137
3156.51 148
3156.64 158
3156.76 165
3156.89 169
3157.02 171
3157.15 170
3157.28 167
3157.41 161
3157.54 155
3157.67 147
3157.80 140
3157.92 135
3158.05 131
3158.18 131
3158.31 134
3158.44 140
3158.57 148
3158.70 159
3158.83 170
3158.95 180
3159.08 190
3159.21 198
3159.34 207
3159.47 216
3159.60 226
3159.73 238
3159.86 250
3159.99 262
3160.11 273
3160.24 280
3160.37 282
3160.50 281
3160.63 278
3160.76 274
3160.89 274
3161.02 279
3161.15 292
3161.28 312
3161.40 338
3161.53 368
3161.66 401
3161.79 434
3161.92 466
3162.05 498
3162.18 530
3162.31 564
3162.44 601
3162.56 640
3162.69 682
3162.82 725
3162.95 770
3163.08 816
3163.21 860
3163.34 904
3163.47 945
3163.60 984
3163.73 1018
3163.85 1046
3163.98 1069
3164.11 1087
3164.24 1100
3164.37 1113
3164.50 1125
3164.63 1140
3164.76 1159
3164.89 1181
3165.02 1205
3165.14 1229
3165.27 1249
3165.40 1265
3165.53 1274
3165.66 1277
3165.79 1272
3165.92 1263
3166.05 1252
3166.18 1243
3166.31 1236
3166.43 1234
3166.56 1235
3166.69 1238
3166.82 1240
3166.95 1237
3167.08 1228
3167.21 1212
3167.34 1189
3167.47 1163
3167.60 1134
3167.72 1106
3167.85 1078
3167.98 1051
3168.11 1023
3168.24 994
3168.37 964
3168.50 933
3168.63 902
3168.76 873
3168.89 847
3169.02 822
3169.14 799
3169.27 776
3169.40 753
3169.53 730
3169.66 708
3169.79 688
3169.92 673
3170.05 662
3170.18 654
3170.31 647
3170.44 638
3170.56 626
3170.69 608
3170.82 585
3170.95 557
3171.08 525
3171.21 491
3171.34 456
3171.47 421
3171.60 390
3171.73 363
3171.86 342
3171.99 330
3172.11 326
3172.24 330
3172.37 339
3172.50 351
3172.63 363
3172.76 372
3172.89 377
3173.02 377
3173.15 374
3173.28 368
3173.41 360
3173.54 352
3173.66 344
3173.79 337
3173.92 332
3174.05 331
3174.18 333
3174.31 338
3174.44 344
3174.57 351
3174.70 357
3174.83 362
3174.96 366
3175.09 368
3175.21 370
3175.34 370
3175.47 371
3175.60 371
3175.73 371
3175.86 370
3175.99 368
3176.12 366
3176.25 362
3176.38 357
3176.51 348
3176.64 334
3176.77 316
3176.89 295
3177.02 270
3177.15 245
3177.28 222
3177.41 203
3177.54 190
3177.67 183
3177.80 182
3177.93 187
3178.06 195
3178.19 207
3178.32 219
3178.45 232
3178.57 243
3178.70 251
3178.83 257
3178.96 259
3179.09 258
3179.22 253
3179.35 246
3179.48 237
3179.61 227
3179.74 218
3179.87 208
3180.00 200
3180.13 192
3180.26 185
3180.39 179
3180.51 172
3180.64 166
3180.77 161
3180.90 157
3181.03 155
3181.16 156
3181.29 158
3181.42 163
3181.55 168
3181.68 172
3181.81 176
3181.94 179
3182.07 180
3182.20 179
3182.33 176
3182.45 171
3182.58 165
3182.71 157
3182.84 147
3182.97 136
3183.10 125
3183.23 114
3183.36 105
3183.49 98
3183.62 92
3183.75 90
3183.88 89
3184.01 90
3184.14 93
3184.27 96
3184.40 99
3184.52 102
3184.65 105
3184.78 105
3184.91 104
3185.04 102
3185.17 97
3185.30 91
3185.43 84
3185.56 77
3185.69 70
3185.82 62
3185.95 53
3186.08 42
3186.21 31
3186.34 20
3186.47 10
3186.60 3
3186.72 0
3186.85 0
3186.98 4
3187.11 9
3187.24 14
3187.37 18
3187.50 19
3187.63 18
3187.76 13
3187.89 8
3188.02 2
3188.15 0
3188.28 0
3188.41 0
3188.54 0
3188.67 0
3188.80 0
3188.93 0
3189.06 0
3189.18 7
3189.31 19
3189.44 32
3189.57 45
3189.70 56
3189.83 63
3189.96 66
3190.09 64
3190.22 58
3190.35 50
3190.48 41
3190.61 34
3190.74 29
3190.87 28
3191.00 31
3191.13 37
3191.26 44
3191.39 51
3191.52 56
3191.65 60
3191.77 61
3191.90 62
3192.03 63
3192.16 65
3192.29 71
3192.42 80
3192.55 90
3192.68 101
3192.81 110
3192.94 116
3193.07 118
3193.20 115
3193.33 108
3193.46 97
3193.59 83
3193.72 66
3193.85 48
3193.98 30
3194.11 15
3194.24 3
3194.37 0
3194.50 0
3194.63 0
3194.76 5
3194.88 12
3195.01 17
3195.14 19
3195.27 17
3195.40 13
3195.53 7
3195.66 2
3195.79 0
3195.92 1
3196.05 3
3196.18 6
3196.31 7
3196.44 6
3196.57 3
3196.70 0
3196.83 0
3196.96 0
3197.09 0
3197.22 0
3197.35 2
3197.48 12
3197.61 21
3197.74 28
3197.87 32
3198.00 33
3198.13 32
3198.26 30
3198.39 30
3198.51 31
3198.64 35
3198.77 40
3198.90 46
3199.03 51
3199.16 54
3199.29 55
3199.42 54
3199.55 51
3199.68 47
3199.81 43
3199.94 39
3200.07 37
3200.20 36
3200.33 37
3200.46 40
3200.59 45
3200.72 52
3200.85 60
3200.98 70
3201.11 79
3201.24 86
3201.37 92
3201.50 95
3201.63 94
3201.76 89
3201.89 81
3202.02 71
3202.15 60
3202.28 51
3202.41 45
3202.54 45
3202.67 50
3202.80 59
3202.93 71
3203.06 84
3203.19 95
3203.32 102
3203.44 105
3203.57 104
3203.70 102
3203.83 100
3203.96 100
3204.09 103
3204.22 109
3204.35 117
3204.48 126
3204.61 132
3204.74 136
3204.87 136
3205.00 132
3205.13 125
3205.26 115
3205.39 104
3205.52 93
3205.65 80
3205.78 68
3205.91 54
3206.04 41
3206.17 29
3206.30 18
3206.43 9
3206.56 5
3206.69 4
3206.82 8
3206.95 16
3207.08 25
3207.21 34
3207.34 42
3207.47 45
3207.60 44
3207.73 38
3207.86 28
3207.99 17
3208.12 8
3208.25 2
3208.38 2
3208.51 8
3208.64 20
3208.77 36
3208.90 54
3209.03 69
3209.16 81
3209.29 87
3209.42 86
3209.55 80
3209.68 69
3209.81 57
3209.94 43
3210.07 32
3210.20 23
3210.33 17
3210.46 16
3210.59 19
3210.72 26
3210.85 38
3210.98 52
3211.11 68
3211.24 84
3211.37 99
3211.50 112
3211.63 122
3211.76 130
3211.89 135
3212.02 139
3212.15 143
3212.28 145
3212.41 146
3212.54 146
3212.67 144
3212.80 141
3212.93 136
3213.06 131
3213.19 127
3213.32 123
3213.45 119
3213.58 116
3213.71 112
3213.84 106
3213.97 98
3214.10 87
3214.23 75
3214.36 63
3214.49 52
3214.62 44
3214.75 38
3214.88 35
3215.01 34
3215.14 36
3215.27 40
3215.40 44
3215.53 50
3215.66 56
3215.79 62
3215.92 67
3216.05 69
3216.18 69
3216.31 65
3216.44 57
3216.57 47
3216.70 36
3216.83 26
3216.96 19
3217.09 17
3217.22 21
3217.35 30
3217.48 43
3217.61 58
3217.74 72
3217.87 84
3218.00 93
3218.13 99
3218.26 102
3218.39 104
3218.52 105
3218.65 106
3218.78 106
3218.91 105
3219.04 102
3219.17 96
3219.30 88
3219.43 79
3219.56 69
3219.69 59
3219.82 51
3219.95 44
3220.08 39
3220.21 35
3220.34 32
3220.47 30
3220.60 30
3220.73 31
3220.86 33
3220.99 37
3221.12 43
3221.25 48
3221.38 54
3221.51 58
3221.64 60
3221.77 59
3221.90 55
3222.03 49
3222.16 41
3222.29 32
3222.42 22
3222.55 13
3222.68 6
3222.81 0
3222.94 0
3223.07 0
3223.20 0
3223.33 0
3223.46 0
3223.59 0
3223.72 0
3223.85 2
3223.98 7
3224.11 11
3224.24 13
3224.37 14
3224.50 13
3224.63 13
3224.76 14
3224.89 16
3225.03 22
3225.16 30
3225.29 40
3225.42 51
3225.55 64
3225.68 75
3225.81 85
3225.94 91
3226.07 94
3226.20 93
3226.33 88
3226.46 81
3226.59 73
3226.72 65
3226.85 61
3226.98 59
3227.11 62
3227.24 69
3227.37 77
3227.50 87
3227.63 96
3227.76 103
3227.89 107
3228.02 109
3228.15 107
3228.28 103
3228.41 96
3228.54 88
3228.67 79
3228.80 71
3228.93 65
3229.06 61
3229.19 60
3229.32 63
3229.45 67
3229.58 73
3229.71 79
3229.85 83
3229.98 84
3230.11 83
3230.24 78
3230.37 71
3230.50 62
3230.63 51
3230.76 39
3230.89 28
3231.02 18
3231.15 12
3231.28 10
3231.41 13
3231.54 19
3231.67 28
3231.80 36
3231.93 42
3232.06 44
3232.19 41
3232.32 34
3232.45 26
3232.58 17
3232.71 10
3232.84 5
3232.97 2
3233.10 0
3233.23 0
3233.36 0
3233.49 0
3233.63 0
3233.76 3
3233.89 8
3234.02 16
3234.15 26
3234.28 37
3234.41 47
3234.54 56
3234.67 62
3234.80 66
3234.93 67
3235.06 67
3235.19 68
3235.32 71
3235.45 76
3235.58 83
3235.71 91
3235.84 99
3235.97 103
3236.10 105
3236.23 103
3236.36 99
3236.49 93
3236.63 88
3236.76 85
3236.89 82
3237.02 80
3237.15 77
3237.28 71
3237.41 62
3237.54 50
3237.67 37
3237.80 24
3237.93 13
3238.06 6
3238.19 4
3238.32 4
3238.45 7
3238.58 10
3238.71 12
3238.84 14
3238.97 13
3239.10 12
3239.23 11
3239.37 10
3239.50 10
3239.63 12
3239.76 15
3239.89 19
3240.02 26
3240.15 34
3240.28 42
3240.41 49
3240.54 53
3240.67 55
3240.80 52
3240.93 47
3241.06 40
3241.19 33
3241.32 27
3241.45 23
3241.58 23
3241.71 26
3241.85 31
3241.98 39
3242.11 46
3242.24 52
3242.37 55
3242.50 54
3242.63 48
3242.76 39
3242.89 26
3243.02 13
3243.15 0
3243.28 0
3243.41 0
3243.54 0
3243.67 0
3243.80 0
3243.93 0
3244.07 0
3244.20 0
3244.33 6
3244.46 13
3244.59 21
3244.72 28
3244.85 35
3244.98 41
3245.11 44
3245.24 44
3245.37 41
3245.50 37
3245.63 32
3245.76 27
3245.89 23
3246.02 21
3246.16 22
3246.29 25
3246.42 29
3246.55 36
3246.68 45
3246.81 56
3246.94 69
3247.07 83
3247.20 98
3247.33 114
3247.46 131
3247.59 150
3247.72 170
3247.85 190
3247.98 212
3248.12 234
3248.25 256
3248.38 276
3248.51 295
3248.64 312
3248.77 327
3248.90 342
3249.03 354
3249.16 366
3249.29 377
3249.42 388
3249.55 398
3249.68 410
3249.81 423
3249.95 439
3250.08 457
3250.21 478
3250.34 500
3250.47 525
3250.60 551
3250.73 577
3250.86 601
3250.99 623
3251.12 642
3251.25 657
3251.38 667
3251.51 674
3251.64 678
3251.78 680
3251.91 680
3252.04 679
3252.17 675
3252.30 668
3252.43 658
3252.56 646
3252.69 630
3252.82 611
3252.95 592
3253.08 571
3253.21 552
3253.34 534
3253.48 520
3253.61 510
3253.74 505
3253.87 503
3254.00 505
3254.13 506
3254.26 506
3254.39 502
3254.52 493
3254.65 479
3254.78 462
3254.91 444
3255.05 426
3255.18 410
3255.31 398
3255.44 390
3255.57 384
3255.70 379
3255.83 375
3255.96 370
3256.09 364
3256.22 357
3256.35 348
3256.48 338
3256.62 327
3256.75 315
3256.88 302
3257.01 289
3257.14 275
3257.27 263
3257.40 252
3257.53 244
3257.66 240
3257.79 238
3257.92 238
3258.05 237
3258.19 235
3258.32 230
3258.45 222
3258.58 210
3258.71 196
3258.84 182
3258.97 169
3259.10 157
3259.23 147
3259.36 140
3259.49 135
3259.63 133
3259.76 133
3259.89 135
3260.02 141
3260.15 148
3260.28 157
3260.41 167
3260.54 175
3260.67 182
3260.80 185
3260.94 185
3261.07 181
3261.20 175
3261.33 166
3261.46 156
3261.59 147
3261.72 139
3261.85 134
3261.98 132
3262.11 136
3262.24 145
3262.38 158
3262.51 173
3262.64 188
3262.77 201
3262.90 209
3263.03 212
3263.16 211
3263.29 205
3263.42 197
3263.55 188
3263.69 179
3263.82 171
3263.95 166
3264.08 164
3264.21 166
3264.34 173
3264.47 185
3264.60 201
3264.73 222
3264.86 244
3265.00 268
3265.13 292
3265.26 316
3265.39 340
3265.52 365
3265.65 390
3265.78 418
3265.91 449
3266.04 483
3266.17 518
3266.31 556
3266.44 596
3266.57 638
3266.70 685
3266.83 736
3266.96 793
3267.09 858
3267.22 929
3267.35 1005
3267.49 1083
3267.62 1161
3267.75 1237
3267.88 1309
3268.01 1378
3268.14 1444
3268.27 1506
3268.40 1564
3268.53 1617
3268.67 1663
3268.80 1700
3268.93 1728
3269.06 1747
3269.19 1758
3269.32 1764
3269.45 1766
3269.58 1763
3269.71 1756
3269.85 1743
3269.98 1724
3270.11 1701
3270.24 1675
3270.37 1650
3270.50 1627
3270.63 1608
3270.76 1590
3270.89 1573
3271.03 1553
3271.16 1526
3271.29 1492
3271.42 1450
3271.55 1402
3271.68 1350
3271.81 1297
3271.94 1246
3272.07 1198
3272.21 1152
3272.34 1110
3272.47 1068
3272.60 1027
3272.73 986
3272.86 945
3272.99 904
3273.12 863
3273.26 823
3273.39 785
3273.52 747
3273.65 711
3273.78 676
3273.91 643
3274.04 612
3274.17 585
3274.30 560
3274.44 539
3274.57 520
3274.70 502
3274.83 485
3274.96 467
3275.09 448
3275.22 425
3275.35 400
3275.49 373
3275.62 343
3275.75 313
3275.88 283
3276.01 256
3276.14 233
3276.27 213
3276.40 198
3276.54 187
3276.67 180
3276.80 177
3276.93 177
3277.06 179
3277.19 181
3277.32 182
3277.45 181
3277.59 175
3277.72 166
3277.85 154
3277.98 141
3278.11 129
3278.24 121
3278.37 118
3278.51 120
3278.64 127
3278.77 136
3278.90 145
3279.03 154
3279.16 161
3279.29 165
3279.42 167
3279.56 166
3279.69 163
3279.82 159
3279.95 153
3280.08 148
3280.21 143
3280.34 139
3280.47 136
3280.61 134
3280.74 132
3280.87 130
3281.00 127
3281.13 123
3281.26 119
3281.39 115
3281.53 112
3281.66 112
3281.79 114
3281.92 118
3282.05 126
3282.18 136
3282.31 147
3282.45 157
3282.58 168
3282.71 175
3282.84 180
3282.97 183
3283.10 182
3283.23 180
3283.36 178
3283.50 176
3283.63 176
3283.76 176
3283.89 176
3284.02 175
3284.15 171
3284.28 163
3284.42 153
3284.55 139
3284.68 124
3284.81 110
3284.94 97
3285.07 87
3285.20 80
3285.34 77
3285.47 78
3285.60 80
3285.73 85
3285.86 90
3285.99 95
3286.12 100
3286.26 106
3286.39 114
3286.52 123
3286.65 135
3286.78 149
3286.91 162
3287.04 175
3287.18 183
3287.31 188
3287.44 187
3287.57 182
3287.70 175
3287.83 169
3287.97 164
3288.10 163
3288.23 166
3288.36 172
3288.49 179
3288.62 185
3288.75 188
3288.89 186
3289.02 181
3289.15 173
3289.28 165
3289.41 158
3289.54 154
3289.67 154
3289.81 158
3289.94 165
3290.07 173
3290.20 183
3290.33 192
3290.46 200
3290.60 206
3290.73 209
3290.86 210
3290.99 208
3291.12 203
3291.25 197
3291.38 190
3291.52 183
3291.65 177
3291.78 173
3291.91 170
3292.04 170
3292.17 170
3292.31 171
3292.44 173
3292.57 174
3292.70 175
3292.83 176
3292.96 176
3293.10 175
3293.23 173
3293.36 170
3293.49 166
3293.62 160
3293.75 154
3293.88 148
3294.02 141
3294.15 134
3294.28 126
3294.41 119
3294.54 111
3294.67 102
3294.81 92
3294.94 82
3295.07 73
3295.20 66
3295.33 61
3295.46 60
3295.60 64
3295.73 70
3295.86 80
3295.99 90
3296.12 101
3296.25 111
3296.39 119
3296.52 126
3296.65 130
3296.78 132
3296.91 131
3297.04 130
3297.18 128
3297.31 127
3297.44 128
3297.57 131
3297.70 137
3297.83 145
3297.97 152
3298.10 158
3298.23 161
3298.36 162
3298.49 161
3298.62 160
3298.76 160
3298.89 163
3299.02 169
3299.15 178
3299.28 191
3299.41 207
3299.55 225
3299.68 246
3299.81 269
3299.94 292
3300.07 315
3300.20 335
3300.34 350
3300.47 360
3300.60 364
3300.73 363
3300.86 357
3301.00 349
3301.13 340
3301.26 332
3301.39 323
3301.52 315
3301.65 308
3301.79 299
3301.92 290
3302.05 280
3302.18 271
3302.31 263
3302.44 256
3302.58 253
3302.71 254
3302.84 259
3302.97 266
3303.10 276
3303.24 285
3303.37 293
3303.50 298
3303.63 300
3303.76 298
3303.89 294
3304.03 289
3304.16 285
3304.29 281
3304.42 279
3304.55 277
3304.69 278
3304.82 279
3304.95 283
3305.08 288
3305.21 295
3305.34 302
3305.48 308
3305.61 314
3305.74 318
3305.87 319
3306.00 319
3306.14 317
3306.27 315
3306.40 313
3306.53 310
3306.66 306
3306.79 302
3306.93 295
3307.06 285
3307.19 272
3307.32 256
3307.45 239
3307.59 221
3307.72 203
3307.85 186
3307.98 170
3308.11 155
3308.25 141
3308.38 126
3308.51 110
3308.64 94
3308.77 76
3308.90 58
3309.04 40
3309.17 24
3309.30 10
3309.43 0
3309.56 0
3309.70 0
3309.83 0
3309.96 0
3310.09 0
3310.22 0
3310.36 0
3310.49 1
3310.62 6
3310.75 12
3310.88 17
3311.02 23
3311.15 30
3311.28 39
3311.41 49
3311.54 60
3311.68 71
3311.81 81
3311.94 89
3312.07 94
3312.20 98
3312.33 99
3312.47 97
3312.60 95
3312.73 92
3312.86 90
3312.99 88
3313.13 89
3313.26 92
3313.39 97
3313.52 102
3313.65 106
3313.79 109
3313.92 109
3314.05 105
3314.18 99
3314.31 90
3314.45 80
3314.58 69
3314.71 58
3314.84 48
3314.97 39
3315.11 32
3315.24 28
3315.37 27
3315.50 30
3315.64 35
3315.77 42
3315.90 50
3316.03 56
3316.16 61
3316.30 65
3316.43 67
3316.56 68
3316.69 68
3316.82 68
3316.96 66
3317.09 63
3317.22 58
3317.35 55
3317.48 52
3317.62 53
3317.75 58
3317.88 67
3318.01 79
3318.14 92
3318.28 103
3318.41 110
3318.54 112
3318.67 108
3318.80 98
3318.94 84
3319.07 68
3319.20 52
3319.33 38
3319.47 27
3319.60 18
3319.73 12
3319.86 7
3319.99 2
3320.13 0
3320.26 0
3320.39 0
3320.52 0
3320.65 0
3320.79 0
3320.92 0
3321.05 0
3321.18 8
3321.32 19
3321.45 30
3321.58 41
3321.71 50
3321.84 59
3321.98 69
3322.11 80
3322.24 93
3322.37 105
3322.50 117
3322.64 125
3322.77 129
3322.90 127
3323.03 122
3323.17 113
3323.30 102
3323.43 91
3323.56 81
3323.69 73
3323.83 68
3323.96 66
3324.09 68
3324.22 73
3324.36 82
3324.49 95
3324.62 110
3324.75 126
3324.88 141
3325.02 154
3325.15 163
3325.28 169
3325.41 171
3325.55 171
3325.68 170
3325.81 169
3325.94 166
3326.07 163
3326.21 159
3326.34 152
3326.47 144
3326.60 134
3326.74 124
3326.87 116
3327.00 111
3327.13 110
3327.26 114
3327.40 124
3327.53 140
3327.66 159
3327.79 181
3327.93 202
3328.06 220
3328.19 233
3328.32 241
3328.46 242
3328.59 238
3328.72 229
3328.85 218
3328.98 207
3329.12 194
3329.25 182
3329.38 170
3329.51 158
3329.65 147
3329.78 136
3329.91 126
3330.04 117
3330.18 111
3330.31 108
3330.44 106
3330.57 108
3330.70 112
3330.84 118
3330.97 126
3331.10 136
3331.23 147
3331.37 158
3331.50 167
3331.63 173
3331.76 175
3331.90 173
3332.03 165
3332.16 154
3332.29 140
3332.43 127
3332.56 114
3332.69 104
3332.82 95
3332.95 88
3333.09 79
3333.22 69
3333.35 58
3333.48 46
3333.62 34
3333.75 26
3333.88 23
3334.01 25
3334.15 31
3334.28 41
3334.41 52
3334.54 62
3334.68 70
3334.81 76
3334.94 79
3335.07 80
3335.21 80
3335.34 79
3335.47 79
3335.60 79
3335.74 80
3335.87 82
3336.00 85
3336.13 89
3336.26 92
3336.40 94
3336.53 93
3336.66 89
3336.79 84
3336.93 77
3337.06 70
3337.19 65
3337.32 62
3337.46 61
3337.59 62
3337.72 64
3337.85 64
3337.99 62
3338.12 54
3338.25 42
3338.38 26
3338.52 9
3338.65 0
3338.78 0
3338.91 0
3339.05 0
3339.18 0
3339.31 0
3339.44 0
3339.58 7
3339.71 15
3339.84 20
3339.97 22
3340.11 20
3340.24 17
3340.37 13
3340.50 9
3340.64 7
3340.77 8
3340.90 11
3341.03 17
3341.17 25
3341.30 33
3341.43 40
3341.56 45
3341.70 47
3341.83 48
3341.96 49
3342.10 50
3342.23 52
3342.36 54
3342.49 58
3342.63 61
3342.76 63
3342.89 65
3343.02 67
3343.16 69
3343.29 72
3343.42 76
3343.55 80
3343.69 83
3343.82 85
3343.95 86
3344.08 85
3344.22 82
3344.35 80
3344.48 77
3344.61 75
3344.75 73
3344.88 70
3345.01 66
3345.14 59
3345.28 51
3345.41 42
3345.54 34
3345.68 28
3345.81 24
3345.94 24
3346.07 26
3346.21 30
3346.34 37
3346.47 44
3346.60 51
3346.74 57
3346.87 62
3347.00 64
3347.13 63
3347.27 58
3347.40 50
3347.53 39
3347.67 28
3347.80 17
3347.93 7
3348.06 0
3348.20 0
3348.33 0
3348.46 4
3348.59 14
3348.73 26
3348.86 38
3348.99 50
3349.12 61
3349.26 69
3349.39 75
3349.52 79
3349.66 83
3349.79 88
3349.92 95
3350.05 102
3350.19 109
3350.32 115
3350.45 120
3350.58 123
3350.72 123
3350.85 121
3350.98 117
3351.12 111
3351.25 105
3351.38 98
3351.51 90
3351.65 84
3351.78 79
3351.91 75
3352.04 74
3352.18 74
3352.31 76
3352.44 78
3352.58 80
3352.71 82
3352.84 82
3352.97 83
3353.11 84
3353.24 86
3353.37 89
3353.51 94
3353.64 100
3353.77 105
3353.90 110
3354.04 113
3354.17 114
3354.30 112
3354.44 107
3354.57 100
3354.70 91
3354.83 80
3354.97 69
3355.10 58
3355.23 48
3355.36 39
3355.50 32
3355.63 25
3355.76 20
3355.90 16
3356.03 12
3356.16 8
3356.29 4
3356.43 0
3356.56 0
3356.69 0
3356.83 0
3356.96 0
3357.09 0
3357.22 0
3357.36 10
3357.49 21
3357.62 33
3357.76 44
3357.89 52
3358.02 57
3358.15 59
3358.29 59
3358.42 56
3358.55 53
3358.69 51
3358.82 49
3358.95 47
3359.08 46
3359.22 45
3359.35 43
3359.48 41
3359.62 39
3359.75 37
3359.88 37
3360.02 38
3360.15 41
3360.28 44
3360.41 48
3360.55 53
3360.68 58
3360.81 64
3360.95 71
3361.08 78
3361.21 84
3361.34 87
3361.48 88
3361.61 87
3361.74 84
3361.88 80
3362.01 77
3362.14 74
3362.28 71
3362.41 68
3362.54 62
3362.67 53
3362.81 41
3362.94 26
3363.07 11
3363.21 0
3363.34 0
3363.47 0
3363.61 0
3363.74 0
3363.87 0
3364.00 0
3364.14 0
3364.27 4
3364.40 10
3364.54 17
3364.67 23
3364.80 29
3364.94 36
3365.07 44
3365.20 52
3365.33 59
3365.47 64
3365.60 67
3365.73 68
3365.87 67
3366.00 66
3366.13 67
3366.27 70
3366.40 77
3366.53 87
3366.66 100
3366.80 114
3366.93 129
3367.06 142
3367.20 154
3367.33 164
3367.46 173
3367.60 180
3367.73 185
3367.86 190
3368.00 195
3368.13 199
3368.26 203
3368.39 206
3368.53 207
3368.66 205
3368.79 200
3368.93 191
3369.06 179
3369.19 165
3369.33 151
3369.46 138
3369.59 128
3369.73 123
3369.86 123
3369.99 126
3370.12 133
3370.26 143
3370.39 153
3370.52 165
3370.66 175
3370.79 185
3370.92 192
3371.06 197
3371.19 199
3371.32 198
3371.46 195
3371.59 192
3371.72 190
3371.86 191
3371.99 195
3372.12 202
3372.25 209
3372.39 214
3372.52 216
3372.65 214
3372.79 208
3372.92 199
3373.05 191
3373.19 186
3373.32 185
3373.45 189
3373.59 196
3373.72 204
3373.85 211
3373.99 214
3374.12 212
3374.25 206
3374.39 197
3374.52 185
3374.65 174
3374.79 164
3374.92 155
3375.05 148
3375.19 144
3375.32 141
3375.45 140
3375.58 141
3375.72 144
3375.85 150
3375.98 159
3376.12 169
3376.25 181
3376.38 191
3376.52 200
3376.65 206
3376.78 209
3376.92 209
3377.05 206
3377.18 203
3377.32 199
3377.45 196
3377.58 193
3377.72 191
3377.85 188
3377.98 185
3378.12 181
3378.25 175
3378.38 168
3378.52 159
3378.65 149
3378.78 138
3378.92 127
3379.05 115
3379.18 104
3379.32 95
3379.45 89
3379.58 84
3379.72 81
3379.85 79
3379.98 76
3380.12 73
3380.25 68
3380.38 63
3380.52 58
3380.65 55
3380.78 53
3380.92 54
3381.05 56
3381.18 59
3381.32 62
3381.45 64
3381.58 64
3381.72 64
3381.85 62
3381.98 60
3382.12 58
3382.25 57
3382.38 56
3382.52 54
3382.65 52
3382.78 49
3382.92 46
3383.05 43
3383.18 42
3383.32 43
3383.45 47
3383.58 54
3383.72 63
3383.85 72
3383.98 82
3384.12 89
3384.25 94
3384.38 95
3384.52 94
3384.65 91
3384.78 87
3384.92 83
3385.05 80
3385.18 78
3385.32 79
3385.45 81
3385.58 85
3385.72 88
3385.85 90
3385.98 89
3386.12 85
3386.25 78
3386.38 68
3386.52 58
3386.65 47
3386.79 39
3386.92 32
3387.05 29
3387.19 28
3387.32 29
3387.45 33
3387.59 38
3387.72 44
3387.85 52
3387.99 60
3388.12 69
3388.25 78
3388.39 85
3388.52 91
3388.65 93
3388.79 93
3388.92 91
3389.05 86
3389.19 81
3389.32 74
3389.45 67
3389.59 60
3389.72 52
3389.86 46
3389.99 41
3390.12 39
3390.26 40
3390.39 46
3390.52 54
3390.66 66
3390.79 79
3390.92 91
3391.06 102
3391.19 109
3391.32 112
3391.46 111
3391.59 106
3391.72 99
3391.86 92
3391.99 86
3392.13 82
3392.26 82
3392.39 85
3392.53 89
3392.66 93
3392.79 97
3392.93 99
3393.06 100
3393.19 100
3393.33 99
3393.46 96
3393.59 94
3393.73 91
3393.86 86
3394.00 80
3394.13 72
3394.26 63
3394.40 51
3394.53 38
3394.66 24
3394.80 11
3394.93 0
3395.06 0
3395.20 0
3395.33 0
3395.46 0
3395.60 0
3395.73 0
3395.87 0
3396.00 3
3396.13 12
3396.27 20
3396.40 27
3396.53 33
3396.67 40
3396.80 48
3396.93 58
3397.07 70
3397.20 82
3397.34 93
3397.47 103
3397.60 110
3397.74 114
3397.87 118
3398.00 121
3398.14 125
3398.27 129
3398.41 133
3398.54 137
3398.67 141
3398.81 144
3398.94 147
3399.07 151
3399.21 157
3399.34 165
3399.47 174
3399.61 184
3399.74 192
3399.88 197
3400.01 196
3400.14 189
3400.28 178
3400.41 163
3400.54 147
3400.68 134
3400.81 127
3400.95 126
3401.08 132
3401.21 144
3401.35 161
3401.48 179
3401.61 198
3401.75 217
3401.88 234
3402.02 251
3402.15 265
3402.28 277
3402.42 286
3402.55 292
3402.68 295
3402.82 296
3402.95 296
3403.09 296
3403.22 298
3403.35 300
3403.49 304
3403.62 309
3403.75 314
3403.89 320
3404.02 325
3404.16 329
3404.29 332
3404.42 336
3404.56 340
3404.69 346
3404.82 354
3404.96 366
3405.09 380
3405.23 397
3405.36 415
3405.49 431
3405.63 445
3405.76 455
3405.90 462
3406.03 464
3406.16 463
3406.30 460
3406.43 455
3406.56 448
3406.70 441
3406.83 432
3406.97 422
3407.10 410
3407.23 397
3407.37 383
3407.50 369
3407.63 356
3407.77 345
3407.90 338
3408.04 335
3408.17 336
3408.30 339
3408.44 344
3408.57 347
3408.71 346
3408.84 341
3408.97 330
3409.11 315
3409.24 297
3409.38 277
3409.51 257
3409.64 239
3409.78 223
3409.91 211
3410.04 201
3410.18 192
3410.31 184
3410.45 175
3410.58 164
3410.71 151
3410.85 136
3410.98 121
3411.12 108
3411.25 98
3411.38 90
3411.52 85
3411.65 80
3411.79 76
3411.92 69
3412.05 61
3412.19 49
3412.32 36
3412.46 22
3412.59 10
3412.72 0
3412.86 0
3412.99 0
3413.13 7
3413.26 24
3413.39 46
3413.53 72
3413.66 96
3413.80 116
3413.93 130
3414.06 136
3414.20 135
3414.33 128
3414.47 117
3414.60 105
3414.73 94
3414.87 82
3415.00 72
3415.14 63
3415.27 55
3415.40 47
3415.54 41
3415.67 36
3415.81 34
3415.94 33
3416.07 34
3416.21 36
3416.34 40
3416.48 45
3416.61 52
3416.74 59
3416.88 67
3417.01 73
3417.15 79
3417.28 83
3417.41 87
3417.55 89
3417.68 91
3417.82 93
3417.95 93
3418.08 90
3418.22 84
3418.35 75
3418.49 63
3418.62 50
3418.75 37
3418.89 26
3419.02 18
3419.16 14
3419.29 14
3419.42 18
3419.56 24
3419.69 32
3419.83 40
3419.96 49
3420.10 56
3420.23 62
3420.36 67
3420.50 72
3420.63 78
3420.77 84
3420.90 90
3421.03 96
3421.17 102
3421.30 105
3421.44 106
3421.57 105
3421.70 100
3421.84 92
3421.97 82
3422.11 70
3422.24 56
3422.38 42
3422.51 30
3422.64 21
3422.78 16
3422.91 15
3423.05 18
3423.18 23
3423.31 29
3423.45 35
3423.58 39
3423.72 41
3423.85 42
3423.99 42
3424.12 41
3424.25 40
3424.39 39
3424.52 37
3424.66 34
3424.79 30
3424.92 25
3425.06 19
3425.19 13
3425.33 6
3425.46 0
3425.60 0
3425.73 0
3425.86 0
3426.00 0
3426.13 11
3426.27 25
3426.40 43
3426.54 61
3426.67 78
3426.80 91
3426.94 98
3427.07 99
3427.21 94
3427.34 84
3427.47 72
3427.61 59
3427.74 48
3427.88 39
3428.01 32
3428.15 29
3428.28 29
3428.41 32
3428.55 37
3428.68 43
3428.82 51
3428.95 59
3429.09 67
3429.22 74
3429.35 78
3429.49 79
3429.62 76
3429.76 71
3429.89 65
3430.03 57
3430.16 52
3430.29 51
3430.43 54
3430.56 64
3430.70 80
3430.83 101
3430.97 127
3431.10 155
3431.23 183
3431.37 211
3431.50 236
3431.64 258
3431.77 278
3431.91 296
3432.04 313
3432.17 329
3432.31 346
3432.44 363
3432.58 379
3432.71 394
3432.85 409
3432.98 421
3433.12 433
3433.25 443
3433.38 453
3433.52 463
3433.65 472
3433.79 480
3433.92 485
3434.06 486
3434.19 483
3434.32 475
3434.46 465
3434.59 453
3434.73 439
3434.86 427
3435.00 415
3435.13 404
3435.27 393
3435.40 382
3435.53 371
3435.67 360
3435.80 350
3435.94 341
3436.07 335
3436.21 331
3436.34 330
3436.48 332
3436.61 336
3436.74 339
3436.88 342
3437.01 341
3437.15 335
3437.28 325
3437.42 310
3437.55 294
3437.69 277
3437.82 264
3437.95 255
3438.09 252
3438.22 255
3438.36 261
3438.49 267
3438.63 272
3438.76 272
3438.90 266
3439.03 254
3439.16 238
3439.30 217
3439.43 195
3439.57 171
3439.70 148
3439.84 126
3439.97 106
3440.11 90
3440.24 80
3440.37 77
3440.51 81
3440.64 90
3440.78 105
3440.91 121
3441.05 137
3441.18 150
3441.32 157
3441.45 160
3441.59 158
3441.72 153
3441.85 147
3441.99 141
3442.12 137
3442.26 134
3442.39 133
3442.53 131
3442.66 129
3442.80 124
3442.93 118
3443.07 110
3443.20 100
3443.33 90
3443.47 80
3443.60 72
3443.74 66
3443.87 62
3444.01 59
3444.14 59
3444.28 60
3444.41 63
3444.55 66
3444.68 69
3444.81 73
3444.95 75
3445.08 76
3445.22 76
3445.35 74
3445.49 70
3445.62 66
3445.76 62
3445.89 59
3446.03 56
3446.16 55
3446.30 53
3446.43 52
3446.56 49
3446.70 45
3446.83 40
3446.97 35
3447.10 30
3447.24 26
3447.37 25
3447.51 27
3447.64 30
3447.78 35
3447.91 39
3448.05 40
3448.18 37
3448.31 31
3448.45 23
3448.58 13
3448.72 3
3448.85 0
3448.99 0
3449.12 0
3449.26 0
3449.39 0
3449.53 0
3449.66 0
3449.80 0
3449.93 0
3450.07 4
3450.20 11
3450.33 17
3450.47 22
3450.60 26
3450.74 29
3450.87 31
3451.01 30
3451.14 29
3451.28 26
3451.41 23
3451.55 20
3451.68 18
3451.82 17
3451.95 16
3452.09 17
3452.22 19
3452.36 22
3452.49 25
3452.62 29
3452.76 32
3452.89 34
3453.03 35
3453.16 34
3453.30 31
3453.43 28
3453.57 25
3453.70 25
3453.84 26
3453.97 30
3454.11 35
3454.24 41
3454.38 45
3454.51 47
3454.65 48
3454.78 47
3454.92 46
3455.05 45
3455.19 45
3455.32 46
3455.46 49
3455.59 52
3455.72 57
3455.86 62
3455.99 69
3456.13 77
3456.26 87
3456.40 96
3456.53 104
3456.67 109
3456.80 109
3456.94 104
3457.07 95
3457.21 83
3457.34 71
3457.48 61
3457.61 55
3457.75 53
3457.88 55
3458.02 61
3458.15 69
3458.29 78
3458.42 86
3458.56 93
3458.69 98
3458.83 99
3458.96 98
3459.10 94
3459.23 89
3459.37 84
3459.50 81
3459.63 80
3459.77 82
3459.90 85
3460.04 88
3460.17 90
3460.31 88
3460.44 84
3460.58 75
3460.71 65
3460.85 53
3460.98 43
3461.12 33
3461.25 27
3461.39 23
3461.52 21
3461.66 21
3461.79 20
3461.93 19
3462.06 16
3462.20 10
3462.33 3
3462.47 0
3462.60 0
3462.74 0
3462.87 0
3463.01 0
3463.14 0
3463.28 0
3463.41 0
3463.55 6
3463.68 16
3463.82 25
3463.95 36
3464.09 47
3464.22 58
3464.36 69
3464.49 79
3464.63 87
3464.76 93
3464.90 97
3465.03 98
3465.17 99
3465.30 98
3465.44 97
3465.57 96
3465.71 93
3465.84 90
3465.98 85
3466.11 79
3466.25 72
3466.38 66
3466.52 61
3466.65 58
3466.79 56
3466.92 56
3467.06 58
3467.19 60
3467.33 62
3467.46 64
3467.60 67
3467.73 72
3467.87 80
3468.00 92
3468.14 106
3468.27 124
3468.41 143
3468.54 163
3468.68 183
3468.81 202
3468.95 218
3469.08 233
3469.22 244
3469.35 251
3469.49 254
3469.62 251
3469.76 243
3469.89 230
3470.03 213
3470.16 194
3470.30 174
3470.43 155
3470.57 138
3470.70 125
3470.84 115
3470.97 109
3471.11 106
3471.24 106
3471.38 108
3471.51 113
3471.65 119
3471.78 127
3471.92 136
3472.05 145
3472.19 155
3472.32 165
3472.46 173
3472.60 178
3472.73 181
3472.87 180
3473.00 175
3473.14 167
3473.27 157
3473.41 145
3473.54 133
3473.68 121
3473.81 110
3473.95 99
3474.08 88
3474.22 78
3474.35 68
3474.49 60
3474.62 55
3474.76 55
3474.89 61
3475.03 72
3475.16 87
3475.30 104
3475.43 120
3475.57 134
3475.70 145
3475.84 153
3475.97 159
3476.11 166
3476.24 174
3476.38 185
3476.51 198
3476.65 211
3476.79 223
3476.92 232
3477.06 237
3477.19 238
3477.33 236
3477.46 233
3477.60 228
3477.73 224
3477.87 220
3478.00 217
3478.14 215
3478.27 213
3478.41 213
3478.54 213
3478.68 214
3478.81 216
3478.95 216
3479.08 214
3479.22 210
3479.35 202
3479.49 192
3479.63 179
3479.76 165
3479.90 151
3480.03 137
3480.17 123
3480.30 110
3480.44 98
3480.57 86
3480.71 74
3480.84 63
3480.98 54
3481.11 47
3481.25 43
3481.38 43
3481.52 47
3481.65 54
3481.79 63
3481.93 73
3482.06 81
3482.20 87
3482.33 89
3482.47 88
3482.60 83
3482.74 74
3482.87 63
3483.01 50
3483.14 36
3483.28 24
3483.41 13
3483.55 6
3483.68 4
3483.82 5
3483.96 11
3484.09 19
3484.23 28
3484.36 37
3484.50 45
3484.63 50
3484.77 54
3484.90 55
3485.04 57
3485.17 59
3485.31 61
3485.44 64
3485.58 67
3485.71 69
3485.85 69
3485.99 67
3486.12 62
3486.26 56
3486.39 48
3486.53 40
3486.66 33
3486.80 26
3486.93 21
3487.07 18
3487.20 16
3487.34 15
3487.48 14
3487.61 12
3487.75 10
3487.88 6
3488.02 0
3488.15 0
3488.29 0
3488.42 0
3488.56 0
3488.69 0
3488.83 0
3488.96 0
3489.10 3
3489.24 9
3489.37 15
3489.51 20
3489.64 25
3489.78 29
3489.91 33
3490.05 37
3490.18 41
3490.32 46
3490.45 52
3490.59 60
3490.73 69
3490.86 78
3491.00 85
3491.13 90
3491.27 92
3491.40 91
3491.54 90
3491.67 90
3491.81 91
3491.95 93
3492.08 95
3492.22 96
3492.35 93
3492.49 87
3492.62 76
3492.76 64
3492.89 51
3493.03 41
3493.17 35
3493.30 33
3493.44 35
3493.57 41
3493.71 48
3493.84 55
3493.98 61
3494.11 66
3494.25 71
3494.38 75
3494.52 80
3494.66 85
3494.79 90
3494.93 94
3495.06 98
3495.20 99
3495.33 97
3495.47 93
3495.60 86
3495.74 76
3495.88 64
3496.01 52
3496.15 40
3496.28 29
3496.42 22
3496.55 17
3496.69 16
3496.83 18
3496.96 22
3497.10 27
3497.23 33
3497.37 39
3497.50 45
3497.64 51
3497.77 56
3497.91 59
3498.05 60
3498.18 60
3498.32 58
3498.45 55
3498.59 51
3498.72 47
3498.86 42
3499.00 38
3499.13 33
3499.27 30
3499.40 27
3499.54 26
3499.67 25
3499.81 25
3499.94 27
3500.08 31
3500.22 36
3500.35 43
3500.49 51
3500.62 59
3500.76 66
3500.89 72
3501.03 76
3501.17 79
3501.30 81
3501.44 85
3501.57 90
3501.71 99
3501.84 110
3501.98 122
3502.12 135
3502.25 147
3502.39 156
3502.52 161
3502.66 163
3502.79 161
3502.93 159
3503.07 157
3503.20 157
3503.34 159
3503.47 165
3503.61 172
3503.74 180
3503.88 186
3504.02 190
3504.15 190
3504.29 186
3504.42 178
3504.56 166
3504.69 151
3504.83 136
3504.97 120
3505.10 104
3505.24 89
3505.37 76
3505.51 63
3505.64 53
3505.78 45
3505.92 40
3506.05 37
3506.19 38
3506.32 41
3506.46 48
3506.60 57
3506.73 69
3506.87 83
3507.00 98
3507.14 113
3507.27 126
3507.41 136
3507.55 141
3507.68 140
3507.82 132
3507.95 120
3508.09 106
3508.22 91
3508.36 80
3508.50 73
3508.63 71
3508.77 76
3508.90 85
3509.04 98
3509.18 112
3509.31 128
3509.45 143
3509.58 159
3509.72 175
3509.85 191
3509.99 207
3510.13 220
3510.26 232
3510.40 240
3510.53 245
3510.67 244
3510.81 239
3510.94 230
3511.08 218
3511.21 203
3511.35 187
3511.49 172
3511.62 159
3511.76 148
3511.89 142
3512.03 140
3512.16 142
3512.30 149
3512.44 158
3512.57 170
3512.71 183
3512.84 197
3512.98 211
3513.12 224
3513.25 237
3513.39 249
3513.52 260
3513.66 269
3513.80 278
3513.93 285
3514.07 292
3514.20 299
3514.34 306
3514.48 313
3514.61 320
3514.75 327
3514.88 335
3515.02 345
3515.16 357
3515.29 372
3515.43 391
3515.56 412
3515.70 436
3515.83 459
3515.97 483
3516.11 505
3516.24 527
3516.38 548
3516.51 568
3516.65 587
3516.79 603
3516.92 616
3517.06 624
3517.19 628
3517.33 629
3517.47 628
3517.60 626
3517.74 624
3517.87 621
3518.01 618
3518.15 614
3518.28 607
3518.42 598
3518.55 588
3518.69 576
3518.83 562
3518.96 547
3519.10 530
3519.23 513
3519.37 494
3519.51 474
3519.64 455
3519.78 438
3519.92 423
3520.05 411
3520.19 402
3520.32 395
3520.46 389
3520.60 384
3520.73 378
3520.87 371
3521.00 363
3521.14 353
3521.28 341
3521.41 330
3521.55 319
3521.68 311
3521.82 306
3521.96 305
3522.09 310
3522.23 320
3522.36 333
3522.50 348
3522.64 362
3522.77 374
3522.91 382
3523.04 386
3523.18 388
3523.32 389
3523.45 390
3523.59 395
3523.73 404
3523.86 417
3524.00 433
3524.13 453
3524.27 475
3524.41 499
3524.54 523
3524.68 548
3524.81 570
3524.95 589
3525.09 602
3525.22 607
3525.36 602
3525.50 586
3525.63 560
3525.77 527
3525.90 488
3526.04 448
3526.18 409
3526.31 375
3526.45 348
3526.58 328
3526.72 316
3526.86 310
3526.99 309
3527.13 310
3527.27 311
3527.40 310
3527.54 306
3527.67 300
3527.81 292
3527.95 284
3528.08 277
3528.22 272
3528.36 269
3528.49 269
3528.63 269
3528.76 271
3528.90 274
3529.04 276
3529.17 277
3529.31 277
3529.44 277
3529.58 276
3529.72 274
3529.85 269
3529.99 263
3530.13 254
3530.26 242
3530.40 228
3530.53 212
3530.67 198
3530.81 185
3530.94 178
3531.08 175
3531.22 177
3531.35 183
3531.49 192
3531.62 203
3531.76 213
3531.90 221
3532.03 229
3532.17 235
3532.31 241
3532.44 248
3532.58 255
3532.72 263
3532.85 270
3532.99 275
3533.12 276
3533.26 274
3533.40 267
3533.53 257
3533.67 247
3533.81 237
3533.94 230
3534.08 225
3534.21 222
3534.35 221
3534.49 221
3534.62 220
3534.76 217
3534.90 211
3535.03 203
3535.17 193
3535.31 181
3535.44 169
3535.58 156
3535.71 143
3535.85 132
3535.99 121
3536.12 113
3536.26 107
3536.40 105
3536.53 108
3536.67 115
3536.81 129
3536.94 146
3537.08 167
3537.21 190
3537.35 210
3537.49 226
3537.62 235
3537.76 238
3537.90 236
3538.03 230
3538.17 224
3538.31 220
3538.44 219
3538.58 224
3538.71 231
3538.85 239
3538.99 246
3539.12 249
3539.26 248
3539.40 243
3539.53 234
3539.67 224
3539.81 214
3539.94 206
3540.08 199
3540.22 195
3540.35 191
3540.49 189
3540.62 186
3540.76 183
3540.90 179
3541.03 175
3541.17 169
3541.31 163
3541.44 155
3541.58 145
3541.72 135
3541.85 123
3541.99 111
3542.13 99
3542.26 87
3542.40 75
3542.54 62
3542.67 49
3542.81 36
3542.94 23
3543.08 12
3543.22 5
3543.35 1
3543.49 1
3543.63 5
3543.76 12
3543.90 21
3544.04 31
3544.17 43
3544.31 56
3544.45 69
3544.58 83
3544.72 95
3544.86 105
3544.99 113
3545.13 117
3545.27 119
3545.40 118
3545.54 115
3545.67 113
3545.81 111
3545.95 112
3546.08 114
3546.22 118
3546.36 122
3546.49 127
3546.63 131
3546.77 132
3546.90 130
3547.04 125
3547.18 117
3547.31 107
3547.45 95
3547.59 83
3547.72 70
3547.86 59
3548.00 50
3548.13 42
3548.27 35
3548.41 29
3548.54 23
3548.68 18
3548.82 13
3548.95 9
3549.09 5
3549.23 2
3549.36 1
3549.50 1
3549.64 0
3549.77 0
3549.91 0
3550.05 0
3550.18 0
3550.32 0
3550.46 0
3550.59 0
3550.73 6
3550.87 18
3551.00 30
3551.14 39
3551.28 45
3551.41 45
3551.55 40
3551.69 32
3551.82 23
3551.96 15
3552.10 10
3552.23 8
3552.37 9
3552.51 13
3552.64 19
3552.78 27
3552.92 36
3553.05 45
3553.19 55
3553.33 65
3553.46 73
3553.60 80
3553.74 86
3553.87 92
3554.01 99
3554.15 107
3554.28 118
3554.42 129
3554.56 138
3554.69 145
3554.83 146
3554.97 142
3555.10 131
3555.24 116
3555.38 97
3555.51 76
3555.65 56
3555.79 38
3555.92 23
3556.06 11
3556.20 2
3556.33 0
3556.47 0
3556.61 0
3556.74 0
3556.88 0
3557.02 0
3557.15 2
3557.29 8
3557.43 15
3557.56 21
3557.70 26
3557.84 28
3557.97 30
3558.11 31
3558.25 31
3558.38 30
3558.52 30
3558.66 30
3558.80 29
3558.93 28
3559.07 27
3559.21 27
3559.34 28
3559.48 32
3559.62 39
3559.75 48
3559.89 60
3560.03 72
3560.16 84
3560.30 93
3560.44 99
3560.57 101
3560.71 99
3560.85 94
3560.98 86
3561.12 77
3561.26 69
3561.39 63
3561.53 58
3561.67 55
3561.81 52
3561.94 47
3562.08 41
3562.22 32
3562.35 22
3562.49 10
3562.63 0
3562.76 0
3562.90 0
3563.04 0
3563.17 0
3563.31 0
3563.45 0
3563.58 0
3563.72 0
3563.86 4
3564.00 14
3564.13 23
3564.27 32
3564.41 40
3564.54 47
3564.68 52
3564.82 56
3564.95 60
3565.09 65
3565.23 69
3565.36 73
3565.50 75
3565.64 75
3565.78 72
3565.91 66
3566.05 57
3566.19 47
3566.32 36
3566.46 26
3566.60 20
3566.73 19
3566.87 24
3567.01 34
3567.14 48
3567.28 65
3567.42 82
3567.56 98
3567.69 110
3567.83 119
3567.97 125
3568.10 128
3568.24 129
3568.38 127
3568.51 123
3568.65 118
3568.79 112
3568.93 106
3569.06 101
3569.20 98
3569.34 96
3569.47 97
3569.61 98
3569.75 100
3569.88 102
3570.02 105
3570.16 109
3570.30 115
3570.43 122
3570.57 130
3570.71 139
3570.84 145
3570.98 149
3571.12 147
3571.25 141
3571.39 131
3571.53 117
3571.67 103
3571.80 90
3571.94 80
3572.08 74
3572.21 71
3572.35 72
3572.49 74
3572.63 75
3572.76 76
3572.90 74
3573.04 70
3573.17 64
3573.31 57
3573.45 51
3573.58 46
3573.72 43
3573.86 42
3574.00 44
3574.13 48
3574.27 54
3574.41 60
3574.54 65
3574.68 69
3574.82 70
3574.96 68
3575.09 63
3575.23 57
3575.37 50
3575.50 42
3575.64 36
3575.78 31
3575.92 27
3576.05 23
3576.19 19
3576.33 13
3576.46 7
3576.60 0
3576.74 0
3576.88 0
3577.01 0
3577.15 0
3577.29 0
3577.42 0
3577.56 6
3577.70 14
3577.84 19
3577.97 19
3578.11 15
3578.25 9
3578.38 1
3578.52 0
3578.66 0
3578.80 0
3578.93 0
3579.07 0
3579.21 5
3579.34 10
3579.48 12
3579.62 13
3579.76 13
3579.89 11
3580.03 10
3580.17 8
3580.30 8
3580.44 8
3580.58 9
3580.72 12
3580.85 16
3580.99 22
3581.13 31
3581.27 42
3581.40 56
3581.54 72
3581.68 90
3581.81 109
3581.95 129
3582.09 148
3582.23 166
3582.36 180
3582.50 191
3582.64 196
3582.77 197
3582.91 194
3583.05 189
3583.19 183
3583.32 178
3583.46 175
3583.60 175
3583.74 178
3583.87 185
3584.01 194
3584.15 205
3584.28 219
3584.42 234
3584.56 251
3584.70 269
3584.83 286
3584.97 303
3585.11 318
3585.25 331
3585.38 343
3585.52 354
3585.66 366
3585.80 379
3585.93 393
3586.07 407
3586.21 422
3586.34 434
3586.48 444
3586.62 448
3586.76 449
3586.89 444
3587.03 436
3587.17 425
3587.31 414
3587.44 403
3587.58 394
3587.72 389
3587.86 387
3587.99 388
3588.13 390
3588.27 393
3588.40 394
3588.54 393
3588.68 390
3588.82 384
3588.95 378
3589.09 372
3589.23 365
3589.37 359
3589.50 353
3589.64 347
3589.78 342
3589.92 340
3590.05 339
3590.19 341
3590.33 345
3590.47 350
3590.60 353
3590.74 354
3590.88 351
3591.01 344
3591.15 335
3591.29 324
3591.43 315
3591.56 308
3591.70 303
3591.84 301
3591.98 300
3592.11 297
3592.25 291
3592.39 282
3592.53 269
3592.66 255
3592.80 240
3592.94 228
3593.08 219
3593.21 214
3593.35 213
3593.49 212
3593.63 213
3593.76 211
3593.90 208
3594.04 204
3594.18 198
3594.31 192
3594.45 187
3594.59 182
3594.73 179
3594.86 178
3595.00 179
3595.14 183
3595.28 190
3595.41 200
3595.55 212
3595.69 224
3595.83 234
3595.96 240
3596.10 243
3596.24 241
3596.38 235
3596.51 227
3596.65 218
3596.79 210
3596.93 205
3597.06 203
3597.20 205
3597.34 212
3597.48 222
3597.61 235
3597.75 250
3597.89 264
3598.03 277
3598.16 288
3598.30 298
3598.44 308
3598.58 317
3598.71 327
3598.85 338
3598.99 349
3599.13 359
3599.26 366
3599.40 372
3599.54 374
3599.68 374
3599.81 374
3599.95 375
3600.09 378
3600.23 385
3600.37 395
3600.50 409
3600.64 423
3600.78 437
3600.92 449
3601.05 457
3601.19 461
3601.33 461
3601.47 457
3601.60 452
3601.74 446
3601.88 440
3602.02 436
3602.15 434
3602.29 434
3602.43 436
3602.57 440
3602.70 444
3602.84 448
3602.98 448
3603.12 445
3603.26 438
3603.39 426
3603.53 412
3603.67 396
3603.81 381
3603.94 369
3604.08 360
3604.22 355
3604.36 353
3604.49 352
3604.63 353
3604.77 351
3604.91 347
3605.04 339
3605.18 328
3605.32 314
3605.46 300
3605.60 286
3605.73 276
3605.87 268
3606.01 264
3606.15 263
3606.28 263
3606.42 263
3606.56 260
3606.70 255
3606.83 246
3606.97 233
3607.11 217
3607.25 198
3607.39 177
3607.52 156
3607.66 136
3607.80 118
3607.94 103
3608.07 91
3608.21 83
3608.35 78
3608.49 75
3608.63 73
3608.76 72
3608.90 73
3609.04 74
3609.18 78
3609.31 82
3609.45 88
3609.59 94
3609.73 99
3609.87 101
3610.00 102
3610.14 100
3610.28 97
3610.42 94
3610.55 92
3610.69 90
3610.83 88
3610.97 88
3611.11 88
3611.24 88
3611.38 90
3611.52 93
3611.66 98
3611.79 104
3611.93 111
3612.07 118
3612.21 126
3612.35 133
3612.48 139
3612.62 143
3612.76 144
3612.90 142
3613.03 138
3613.17 131
3613.31 125
3613.45 121
3613.59 120
3613.72 123
3613.86 128
3614.00 134
3614.14 138
3614.28 139
3614.41 134
3614.55 125
3614.69 114
3614.83 103
3614.96 94
3615.10 88
3615.24 87
3615.38 87
3615.52 88
3615.65 87
3615.79 83
3615.93 77
3616.07 70
3616.21 64
3616.34 61
3616.48 61
3616.62 64
3616.76 70
3616.90 77
3617.03 82
3617.17 84
3617.31 83
3617.45 79
3617.58 72
3617.72 63
3617.86 53
3618.00 43
3618.14 35
3618.27 30
3618.41 26
3618.55 26
3618.69 26
3618.83 28
3618.96 31
3619.10 34
3619.24 36
3619.38 39
3619.52 41
3619.65 42
3619.79 42
3619.93 39
3620.07 33
3620.21 25
3620.34 14
3620.48 4
3620.62 0
3620.76 0
3620.90 0
3621.03 0
3621.17 0
3621.31 0
3621.45 0
3621.59 2
3621.72 6
3621.86 9
3622.00 11
3622.14 13
3622.28 17
3622.41 22
3622.55 30
3622.69 41
3622.83 52
3622.97 64
3623.10 74
3623.24 80
3623.38 84
3623.52 84
3623.66 82
3623.79 78
3623.93 74
3624.07 71
3624.21 68
3624.35 65
3624.48 63
3624.62 62
3624.76 62
3624.90 63
3625.04 66
3625.17 72
3625.31 79
3625.45 87
3625.59 94
3625.73 99
3625.86 103
3626.00 104
3626.14 104
3626.28 104
3626.42 104
3626.56 104
3626.69 105
3626.83 107
3626.97 110
3627.11 113
3627.25 117
3627.38 123
3627.52 130
3627.66 138
3627.80 146
3627.94 154
3628.07 160
3628.21 163
3628.35 162
3628.49 158
3628.63 151
3628.77 142
3628.90 132
3629.04 122
3629.18 111
3629.32 102
3629.46 94
3629.59 87
3629.73 80
3629.87 75
3630.01 72
3630.15 69
3630.28 68
3630.42 67
3630.56 67
3630.70 68
3630.84 68
3630.98 69
3631.11 70
3631.25 69
3631.39 68
3631.53 65
3631.67 60
3631.80 55
3631.94 49
3632.08 44
3632.22 41
3632.36 40
3632.50 43
3632.63 47
3632.77 53
3632.91 58
3633.05 64
3633.19 67
3633.33 71
3633.46 73
3633.60 77
3633.74 81
3633.88 86
3634.02 94
3634.15 103
3634.29 115
3634.43 128
3634.57 142
3634.71 157
3634.85 170
3634.98 181
3635.12 187
3635.26 189
3635.40 186
3635.54 179
3635.68 168
3635.81 156
3635.95 145
3636.09 135
3636.23 129
3636.37 128
3636.50 131
3636.64 138
3636.78 148
3636.92 158
3637.06 166
3637.20 172
3637.33 174
3637.47 173
3637.61 169
3637.75 166
3637.89 164
3638.03 167
3638.16 173
3638.30 182
3638.44 193
3638.58 203
3638.72 211
3638.86 215
3638.99 216
3639.13 215
3639.27 212
3639.41 208
3639.55 203
3639.69 196
3639.82 187
3639.96 175
3640.10 159
3640.24 142
3640.38 125
3640.52 112
3640.65 102
3640.79 99
3640.93 101
3641.07 108
3641.21 120
3641.35 133
3641.48 148
3641.62 163
3641.76 175
3641.90 186
3642.04 194
3642.18 199
3642.32 202
3642.45 204
3642.59 205
3642.73 206
3642.87 207
3643.01 210
3643.15 215
3643.28 221
3643.42 229
3643.56 238
3643.70 248
3643.84 258
3643.98 266
3644.11 272
3644.25 274
3644.39 275
3644.53 275
3644.67 275
3644.81 278
3644.94 283
3645.08 291
3645.22 301
3645.36 311
3645.50 322
3645.64 331
3645.78 338
3645.91 342
3646.05 344
3646.19 343
3646.33 340
3646.47 336
3646.61 332
3646.74 329
3646.88 327
3647.02 329
3647.16 332
3647.30 338
3647.44 345
3647.58 353
3647.71 361
3647.85 369
3647.99 376
3648.13 383
3648.27 390
3648.41 397
3648.55 403
3648.68 408
3648.82 412
3648.96 415
3649.10 417
3649.24 418
3649.38 419
3649.52 420
3649.65 421
3649.79 423
3649.93 426
3650.07 427
3650.21 426
3650.35 421
3650.48 413
3650.62 401
3650.76 386
3650.90 371
3651.04 357
3651.18 345
3651.32 335
3651.45 326
3651.59 317
3651.73 306
3651.87 293
3652.01 277
3652.15 261
3652.29 243
3652.42 227
3652.56 212
3652.70 199
3652.84 188
3652.98 180
3653.12 173
3653.26 167
3653.39 163
3653.53 158
3653.67 153
3653.81 148
3653.95 140
3654.09 131
3654.23 120
3654.37 109
3654.50 99
3654.64 91
3654.78 88
3654.92 89
3655.06 95
3655.20 106
3655.34 119
3655.47 136
3655.61 153
3655.75 169
3655.89 185
3656.03 200
3656.17 213
3656.31 225
3656.44 236
3656.58 246
3656.72 258
3656.86 271
3657.00 286
3657.14 303
3657.28 323
3657.42 344
3657.55 366
3657.69 385
3657.83 401
3657.97 414
3658.11 422
3658.25 427
3658.39 428
3658.53 427
3658.66 424
3658.80 422
3658.94 420
3659.08 419
3659.22 421
3659.36 426
3659.50 435
3659.63 446
3659.77 460
3659.91 474
3660.05 490
3660.19 504
3660.33 517
3660.47 528
3660.61 537
3660.74 543
3660.88 547
3661.02 548
3661.16 547
3661.30 546
3661.44 543
3661.58 541
3661.72 539
3661.85 535
3661.99 529
3662.13 520
3662.27 505
3662.41 487
3662.55 466
3662.69 442
3662.83 419
3662.96 398
3663.10 379
3663.24 363
3663.38 350
3663.52 340
3663.66 333
3663.80 326
3663.94 320
3664.08 313
3664.21 305
3664.35 294
3664.49 280
3664.63 263
3664.77 244
3664.91 222
3665.05 199
3665.19 177
3665.32 157
3665.46 141
3665.60 129
3665.74 121
3665.88 117
3666.02 116
3666.16 115
3666.30 113
3666.44 109
3666.57 102
3666.71 93
3666.85 85
3666.99 77
3667.13 73
3667.27 72
3667.41 74
3667.55 77
3667.68 83
3667.82 88
3667.96 94
3668.10 99
3668.24 105
3668.38 110
3668.52 115
3668.66 119
3668.80 120
3668.93 117
3669.07 110
3669.21 100
3669.35 87
3669.49 72
3669.63 57
3669.77 44
3669.91 33
3670.05 24
3670.19 18
3670.32 14
3670.46 13
3670.60 13
3670.74 16
3670.88 20
3671.02 26
3671.16 33
3671.30 40
3671.44 45
3671.57 48
3671.71 48
3671.85 48
3671.99 46
3672.13 44
3672.27 42
3672.41 42
3672.55 43
3672.69 45
3672.83 47
3672.96 51
3673.10 55
3673.24 60
3673.38 66
3673.52 73
3673.66 82
3673.80 92
3673.94 102
3674.08 112
3674.21 119
3674.35 124
3674.49 126
3674.63 124
3674.77 120
3674.91 112
3675.05 103
3675.19 94
3675.33 86
3675.47 80
3675.61 76
3675.74 76
3675.88 78
3676.02 83
3676.16 89
3676.30 96
3676.44 103
3676.58 107
3676.72 111
3676.86 112
3677.00 113
3677.13 112
3677.27 112
3677.41 110
3677.55 108
3677.69 105
3677.83 99
3677.97 92
3678.11 82
3678.25 72
3678.39 61
3678.53 50
3678.66 40
3678.80 32
3678.94 25
3679.08 18
3679.22 12
3679.36 6
3679.50 0
3679.64 0
3679.78 0
3679.92 0
3680.06 0
3680.19 0
3680.33 0
3680.47 0
3680.61 1
3680.75 6
3680.89 10
3681.03 14
3681.17 18
3681.31 23
3681.45 29
3681.59 36
3681.72 45
3681.86 56
3682.00 66
3682.14 76
3682.28 83
3682.42 88
3682.56 90
3682.70 89
3682.84 87
3682.98 86
3683.12 86
3683.26 89
3683.39 96
3683.53 105
3683.67 116
3683.81 127
3683.95 136
3684.09 141
3684.23 143
3684.37 141
3684.51 137
3684.65 132
3684.79 126
3684.93 120
3685.06 115
3685.20 110
3685.34 106
3685.48 101
3685.62 97
3685.76 92
3685.90 88
3686.04 84
3686.18 82
3686.32 82
3686.46 84
3686.60 88
3686.74 94
3686.87 100
3687.01 105
3687.15 110
3687.29 112
3687.43 112
3687.57 111
3687.71 109
3687.85 107
3687.99 106
3688.13 105
3688.27 104
3688.41 103
3688.55 100
3688.68 96
3688.82 90
3688.96 83
3689.10 76
3689.24 71
3689.38 68
3689.52 66
3689.66 66
3689.80 68
3689.94 71
3690.08 75
3690.22 79
3690.36 84
3690.50 90
3690.64 96
3690.77 102
3690.91 106
3691.05 110
3691.19 111
3691.33 111
3691.47 109
3691.61 107
3691.75 103
3691.89 100
3692.03 97
3692.17 95
3692.31 94
3692.45 94
3692.59 94
3692.72 94
3692.86 93
3693.00 90
3693.14 86
3693.28 82
3693.42 78
3693.56 75
3693.70 74
3693.84 75
3693.98 75
3694.12 75
3694.26 73
3694.40 68
3694.54 62
3694.68 55
3694.82 49
3694.95 45
3695.09 45
3695.23 47
3695.37 52
3695.51 59
3695.65 67
3695.79 76
3695.93 85
3696.07 93
3696.21 101
3696.35 107
3696.49 110
3696.63 111
3696.77 108
3696.91 104
3697.05 98
3697.19 94
3697.32 90
3697.46 90
3697.60 92
3697.74 96
3697.88 100
3698.02 105
3698.16 109
3698.30 112
3698.44 114
3698.58 116
3698.72 118
3698.86 121
3699.00 125
3699.14 131
3699.28 137
3699.42 143
3699.56 149
3699.70 154
3699.84 157
3699.97 158
3700.11 157
3700.25 154
3700.39 150
3700.53 145
3700.67 142
3700.81 140
3700.95 141
3701.09 145
3701.23 151
3701.37 160
3701.51 170
3701.65 183
3701.79 197
3701.93 212
3702.07 226
3702.21 240
3702.35 251
3702.49 260
3702.63 267
3702.76 271
3702.90 274
3703.04 276
3703.18 278
3703.32 280
3703.46 283
3703.60 286
3703.74 289
3703.88 290
3704.02 288
3704.16 284
3704.30 276
3704.44 265
3704.58 251
3704.72 237
3704.86 224
3705.00 212
3705.14 204
3705.28 199
3705.42 197
3705.56 196
3705.70 194
3705.84 191
3705.97 185
3706.11 177
3706.25 167
3706.39 157
3706.53 148
3706.67 141
3706.81 137
3706.95 135
3707.09 135
3707.23 135
3707.37 134
3707.51 130
3707.65 125
3707.79 118
3707.93 109
3708.07 101
3708.21 92
3708.35 85
3708.49 77
3708.63 69
3708.77 61
3708.91 53
3709.05 46
3709.19 43
3709.33 43
3709.47 48
3709.61 59
3709.74 74
3709.88 93
3710.02 114
3710.16 136
3710.30 155
3710.44 170
3710.58 180
3710.72 182
3710.86 177
3711.00 166
3711.14 150
3711.28 131
3711.42 114
3711.56 99
3711.70 90
3711.84 88
3711.98 92
3712.12 101
3712.26 114
3712.40 128
3712.54 142
3712.68 153
3712.82 160
3712.96 165
3713.10 167
3713.24 166
3713.38 163
3713.52 159
3713.66 152
3713.80 143
3713.94 132
3714.08 120
3714.22 107
3714.36 96
3714.50 86
3714.64 79
3714.77 75
3714.91 74
3715.05 76
3715.19 79
3715.33 82
3715.47 85
3715.61 87
3715.75 87
3715.89 86
3716.03 84
3716.17 80
3716.31 75
3716.45 70
3716.59 64
3716.73 58
3716.87 53
3717.01 48
3717.15 44
3717.29 41
3717.43 39
3717.57 40
3717.71 43
3717.85 48
3717.99 55
3718.13 62
3718.27 68
3718.41 71
3718.55 71
3718.69 69
3718.83 66
3718.97 62
3719.11 61
3719.25 62
3719.39 68
3719.53 77
3719.67 88
3719.81 102
3719.95 116
3720.09 129
3720.23 140
3720.37 147
3720.51 150
3720.65 149
3720.79 145
3720.93 138
3721.07 131
3721.21 126
3721.35 124
3721.49 125
3721.63 130
3721.77 137
3721.91 145
3722.05 152
3722.19 157
3722.33 160
3722.47 160
3722.61 158
3722.75 155
3722.89 151
3723.03 148
3723.17 148
3723.31 150
3723.45 158
3723.59 172
3723.73 191
3723.86 215
3724.00 240
3724.14 263
3724.28 282
3724.42 294
3724.56 299
3724.70 298
3724.84 292
3724.98 283
3725.12 274
3725.26 265
3725.40 257
3725.54 250
3725.68 244
3725.82 239
3725.96 235
3726.10 232
3726.24 229
3726.38 225
3726.52 219
3726.66 212
3726.80 204
3726.94 194
3727.08 185
3727.22 176
3727.36 171
3727.50 168
3727.64 168
3727.78 170
3727.92 172
3728.06 173
3728.20 171
3728.34 166
3728.48 159
3728.62 150
3728.76 142
3728.90 135
3729.04 130
3729.18 129
3729.32 129
3729.46 132
3729.60 134
3729.74 137
3729.88 137
3730.02 136
3730.16 132
3730.30 127
3730.44 120
3730.58 111
3730.72 102
3730.86 91
3731.01 79
3731.15 66
3731.29 51
3731.43 34
3731.57 16
3731.71 0
3731.85 0
3731.99 0
3732.13 0
3732.27 0
3732.41 0
3732.55 0
3732.69 0
3732.83 7
3732.97 16
3733.11 24
3733.25 29
3733.39 35
3733.53 41
3733.67 48
3733.81 56
3733.95 66
3734.09 76
3734.23 84
3734.37 92
3734.51 99
3734.65 105
3734.79 111
3734.93 118
3735.07 124
3735.21 130
3735.35 135
3735.49 139
3735.63 141
3735.77 142
3735.91 144
3736.05 147
3736.19 152
3736.33 157
3736.47 163
3736.61 167
3736.75 169
3736.89 169
3737.03 168
3737.17 168
3737.31 170
3737.45 178
3737.59 192
3737.73 213
3737.87 239
3738.01 269
3738.15 301
3738.29 332
3738.43 361
3738.57 389
3738.71 416
3738.85 443
3738.99 471
3739.13 499
3739.27 529
3739.41 561
3739.55 594
3739.69 631
3739.83 670
3739.97 712
3740.12 756
3740.26 802
3740.40 846
3740.54 886
3740.68 920
3740.82 947
3740.96 967
3741.10 980
3741.24 987
3741.38 992
3741.52 995
3741.66 998
3741.80 1001
3741.94 1004
3742.08 1007
3742.22 1010
3742.36 1014
3742.50 1019
3742.64 1023
3742.78 1027
3742.92 1029
3743.06 1026
3743.20 1018
3743.34 1003
3743.48 982
3743.62 955
3743.76 923
3743.90 887
3744.04 849
3744.18 810
3744.32 771
3744.46 733
3744.60 697
3744.74 663
3744.88 632
3745.03 604
3745.17 578
3745.31 553
3745.45 528
3745.59 503
3745.73 477
3745.87 453
3746.01 429
3746.15 407
3746.29 387
3746.43 368
3746.57 350
3746.71 332
3746.85 314
3746.99 295
3747.13 276
3747.27 257
3747.41 239
3747.55 223
3747.69 208
3747.83 195
3747.97 185
3748.11 175
3748.25 167
3748.39 160
3748.53 153
3748.67 147
3748.81 141
3748.96 137
3749.10 133
3749.24 129
3749.38 126
3749.52 125
3749.66 124
3749.80 124
3749.94 123
3750.08 123
3750.22 121
3750.36 118
3750.50 111
3750.64 103
3750.78 94
3750.92 86
3751.06 80
3751.20 78
3751.34 81
3751.48 87
3751.62 95
3751.76 103
3751.90 110
3752.04 114
3752.19 115
3752.33 113
3752.47 111
3752.61 108
3752.75 105
3752.89 103
3753.03 101
3753.17 100
3753.31 99
3753.45 99
3753.59 100
3753.73 102
3753.87 104
3754.01 107
3754.15 109
3754.29 112
3754.43 114
3754.57 117
3754.71 119
3754.85 122
3755.00 125
3755.14 128
3755.28 131
3755.42 133
3755.56 135
3755.70 136
3755.84 138
3755.98 140
3756.12 143
3756.26 146
3756.40 150
3756.54 156
3756.68 163
3756.82 171
3756.96 180
3757.10 188
3757.24 194
3757.38 199
3757.52 200
3757.67 201
3757.81 200
3757.95 201
3758.09 204
3758.23 209
3758.37 216
3758.51 224
3758.65 233
3758.79 241
3758.93 247
3759.07 251
3759.21 251
3759.35 248
3759.49 242
3759.63 233
3759.77 223
3759.91 212
3760.06 201
3760.20 191
3760.34 182
3760.48 174
3760.62 165
3760.76 156
3760.90 146
3761.04 135
3761.18 125
3761.32 116
3761.46 110
3761.60 106
3761.74 106
3761.88 108
3762.02 111
3762.17 116
3762.31 122
3762.45 129
3762.59 137
3762.73 147
3762.87 158
3763.01 172
3763.15 185
3763.29 198
3763.43 209
3763.57 217
3763.71 219
3763.85 218
3763.99 211
3764.13 201
3764.28 188
3764.42 174
3764.56 159
3764.70 145
3764.84 133
3764.98 123
3765.12 116
3765.26 112
3765.40 109
3765.54 107
3765.68 104
3765.82 102
3765.96 98
3766.10 95
3766.25 92
3766.39 91
3766.53 92
3766.67 95
3766.81 100
3766.95 107
3767.09 115
3767.23 123
3767.37 129
3767.51 134
3767.65 137
3767.79 137
3767.93 133
3768.07 126
3768.22 117
3768.36 106
3768.50 94
3768.64 83
3768.78 74
3768.92 67
3769.06 64
3769.20 65
3769.34 69
3769.48 77
3769.62 86
3769.76 97
3769.90 107
3770.05 116
3770.19 122
3770.33 125
3770.47 125
3770.61 123
3770.75 119
3770.89 114
3771.03 110
3771.17 108
3771.31 108
3771.45 109
3771.59 111
3771.74 113
3771.88 112
3772.02 110
3772.16 105
3772.30 99
3772.44 92
3772.58 84
3772.72 76
3772.86 67
3773.00 58
3773.14 48
3773.28 38
3773.43 27
3773.57 18
3773.71 13
3773.85 10
3773.99 11
3774.13 16
3774.27 23
3774.41 32
3774.55 42
3774.69 52
3774.83 62
3774.98 70
3775.12 78
3775.26 85
3775.40 90
3775.54 95
3775.68 99
3775.82 102
3775.96 104
3776.10 106
3776.24 106
3776.38 106
3776.53 105
3776.67 104
3776.81 102
3776.95 100
3777.09 99
3777.23 99
3777.37 100
3777.51 101
3777.65 101
3777.79 98
3777.93 93
3778.08 83
3778.22 70
3778.36 54
3778.50 36
3778.64 19
3778.78 5
3778.92 0
3779.06 0
3779.20 0
3779.34 0
3779.49 0
3779.63 3
3779.77 8
3779.91 11
3780.05 12
3780.19 12
3780.33 12
3780.47 15
3780.61 20
3780.75 28
3780.90 39
3781.04 50
3781.18 60
3781.32 67
3781.46 71
3781.60 70
3781.74 65
3781.88 57
3782.02 48
3782.16 37
3782.31 27
3782.45 17
3782.59 9
3782.73 3
3782.87 0
3783.01 0
3783.15 0
3783.29 0
3783.43 0
3783.57 0
3783.72 0
3783.86 0
3784.00 0
3784.14 0
3784.28 0
3784.42 1
3784.56 4
3784.70 7
3784.84 9
3784.99 10
3785.13 10
3785.27 10
3785.41 10
3785.55 12
3785.69 16
3785.83 23
3785.97 31
3786.11 40
3786.26 46
3786.40 49
3786.54 49
3786.68 48
3786.82 47
3786.96 48
3787.10 53
3787.24 60
3787.38 69
3787.53 76
3787.67 79
3787.81 78
3787.95 72
3788.09 63
3788.23 53
3788.37 42
3788.51 32
3788.65 23
3788.80 14
3788.94 6
3789.08 0
3789.22 0
3789.36 0
3789.50 0
3789.64 0
3789.78 0
3789.92 0
3790.07 0
3790.21 5
3790.35 11
3790.49 15
3790.63 18
3790.77 20
3790.91 24
3791.05 28
3791.20 34
3791.34 41
3791.48 49
3791.62 57
3791.76 65
3791.90 74
3792.04 82
3792.18 88
3792.32 94
3792.47 96
3792.61 95
3792.75 92
3792.89 86
3793.03 78
3793.17 71
3793.31 64
3793.45 59
3793.60 56
3793.74 56
3793.88 57
3794.02 61
3794.16 66
3794.30 71
3794.44 77
3794.58 82
3794.73 85
3794.87 85
3795.01 83
3795.15 77
3795.29 68
3795.43 57
3795.57 44
3795.71 33
3795.86 24
3796.00 18
3796.14 16
3796.28 18
3796.42 25
3796.56 34
3796.70 45
3796.85 57
3796.99 67
3797.13 76
3797.27 84
3797.41 90
3797.55 94
3797.69 97
3797.83 99
3797.98 100
3798.12 101
3798.26 101
3798.40 100
3798.54 97
3798.68 93
3798.82 89
3798.96 84
3799.11 79
3799.25 74
3799.39 69
3799.53 63
3799.67 56
3799.81 48
3799.95 39
3800.10 30
3800.24 23
3800.38 18
3800.52 15
3800.66 15
3800.80 16
3800.94 16
3801.09 16
3801.23 14
3801.37 10
3801.51 4
3801.65 0
3801.79 0
3801.93 0
3802.08 0
3802.22 0
3802.36 0
3802.50 3
3802.64 10
3802.78 15
3802.92 17
3803.06 16
3803.21 11
3803.35 3
3803.49 0
3803.63 0
3803.77 0
3803.91 0
3804.05 0
3804.20 15
3804.34 37
3804.48 61
3804.62 86
3804.76 109
3804.90 127
3805.05 142
3805.19 153
3805.33 159
3805.47 163
3805.61 166
3805.75 168
3805.89 170
3806.04 172
3806.18 174
3806.32 175
3806.46 174
3806.60 171
3806.74 165
3806.88 157
3807.03 148
3807.17 139
3807.31 131
3807.45 125
3807.59 122
3807.73 121
3807.87 122
3808.02 123
3808.16 125
3808.30 128
3808.44 130
3808.58 134
3808.72 141
3808.87 150
3809.01 163
3809.15 179
3809.29 198
3809.43 219
3809.57 241
3809.71 263
3809.86 285
3810.00 309
3810.14 335
3810.28 364
3810.42 398
3810.56 435
3810.71 477
3810.85 521
3810.99 568
3811.13 616
3811.27 665
3811.41 716
3811.55 768
3811.70 822
3811.84 878
3811.98 934
3812.12 991
3812.26 1048
3812.40 1102
3812.55 1154
3812.69 1203
3812.83 1248
3812.97 1292
3813.11 1334
3813.25 1376
3813.40 1416
3813.54 1454
3813.68 1488
3813.82 1515
3813.96 1533
3814.10 1544
3814.24 1548
3814.39 1547
3814.53 1543
3814.67 1539
3814.81 1535
3814.95 1530
3815.09 1523
3815.24 1512
3815.38 1493
3815.52 1468
3815.66 1436
3815.80 1398
3815.94 1357
3816.09 1316
3816.23 1275
3816.37 1236
3816.51 1198
3816.65 1158
3816.79 1115
3816.94 1066
3817.08 1012
3817.22 952
3817.36 889
3817.50 825
3817.64 764
3817.79 709
3817.93 660
3818.07 618
3818.21 583
3818.35 552
3818.49 526
3818.64 502
3818.78 481
3818.92 461
3819.06 443
3819.20 424
3819.35 405
3819.49 384
3819.63 362
3819.77 339
3819.91 316
3820.05 295
3820.20 277
3820.34 261
3820.48 249
3820.62 239
3820.76 230
3820.90 223
3821.05 215
3821.19 207
3821.33 199
3821.47 193
3821.61 187
3821.75 184
3821.90 184
3822.04 188
3822.18 196
3822.32 207
3822.46 220
3822.61 233
3822.75 246
3822.89 257
3823.03 264
3823.17 266
3823.31 264
3823.46 258
3823.60 248
3823.74 235
3823.88 221
3824.02 207
3824.17 194
3824.31 183
3824.45 174
3824.59 167
3824.73 163
3824.87 161
3825.02 160
3825.16 158
3825.30 156
3825.44 152
3825.58 146
3825.73 138
3825.87 129
3826.01 120
3826.15 111
3826.29 103
3826.43 95
3826.58 89
3826.72 85
3826.86 82
3827.00 80
3827.14 79
3827.29 78
3827.43 77
3827.57 75
3827.71 74
3827.85 72
3827.99 71
3828.14 70
3828.28 70
3828.42 70
3828.56 70
3828.70 69
3828.85 68
3828.99 66
3829.13 63
3829.27 60
3829.41 58
3829.56 55
3829.70 54
3829.84 53
3829.98 53
3830.12 55
3830.27 57
3830.41 60
3830.55 63
3830.69 66
3830.83 68
3830.97 70
3831.12 70
3831.26 71
3831.40 71
3831.54 72
3831.68 74
3831.83 76
3831.97 78
3832.11 78
3832.25 75
3832.39 68
3832.54 58
3832.68 46
3832.82 33
3832.96 20
3833.10 9
3833.25 0
3833.39 0
3833.53 0
3833.67 0
3833.81 0
3833.96 0
3834.10 0
3834.24 0
3834.38 0
3834.52 1
3834.67 3
3834.81 6
3834.95 9
3835.09 13
3835.23 17
3835.38 19
3835.52 20
3835.66 20
3835.80 20
3835.94 20
3836.09 21
3836.23 24
3836.37 28
3836.51 32
3836.65 37
3836.80 40
3836.94 42
3837.08 43
3837.22 45
3837.36 49
3837.51 56
3837.65 64
3837.79 74
3837.93 84
3838.07 92
3838.22 97
3838.36 98
3838.50 98
3838.64 95
3838.79 93
3838.93 92
3839.07 93
3839.21 94
3839.35 97
3839.50 101
3839.64 105
3839.78 109
3839.92 112
3840.06 113
3840.21 113
3840.35 111
3840.49 107
3840.63 102
3840.77 96
3840.92 89
3841.06 83
3841.20 77
3841.34 73
3841.49 69
3841.63 67
3841.77 65
3841.91 66
3842.05 68
3842.20 72
3842.34 77
3842.48 84
3842.62 90
3842.76 95
3842.91 96
3843.05 93
3843.19 86
3843.33 75
3843.48 61
3843.62 47
3843.76 34
3843.90 22
3844.04 12
3844.19 3
3844.33 0
3844.47 0
3844.61 0
3844.75 0
3844.90 0
3845.04 0
3845.18 0
3845.32 0
3845.47 12
3845.61 36
3845.75 60
3845.89 84
3846.03 106
3846.18 123
3846.32 136
3846.46 144
3846.60 149
3846.75 150
3846.89 150
3847.03 147
3847.17 145
3847.31 142
3847.46 139
3847.60 134
3847.74 129
3847.88 121
3848.03 112
3848.17 104
3848.31 97
3848.45 94
3848.59 95
3848.74 102
3848.88 113
3849.02 127
3849.16 144
3849.31 161
3849.45 176
3849.59 189
3849.73 198
3849.88 203
3850.02 203
3850.16 199
3850.30 192
3850.44 185
3850.59 177
3850.73 171
3850.87 167
3851.01 165
3851.16 163
3851.30 163
3851.44 162
3851.58 160
3851.73 158
3851.87 156
3852.01 154
3852.15 153
3852.29 153
3852.44 154
3852.58 156
3852.72 157
3852.86 159
3853.01 159
3853.15 159
3853.29 158
3853.43 156
3853.58 154
3853.72 153
3853.86 151
3854.00 151
3854.14 150
3854.29 150
3854.43 149
3854.57 146
3854.71 139
3854.86 130
3855.00 118
3855.14 104
3855.28 89
3855.43 75
3855.57 63
3855.71 55
3855.85 50
3856.00 48
3856.14 48
3856.28 49
3856.42 50
3856.57 52
3856.71 53
3856.85 54
3856.99 55
3857.14 56
3857.28 57
3857.42 57
3857.56 56
3857.70 53
3857.85 50
3857.99 47
3858.13 45
3858.27 45
3858.42 47
3858.56 53
3858.70 62
3858.84 72
3858.99 83
3859.13 92
3859.27 100
3859.41 106
3859.56 109
3859.70 110
3859.84 110
3859.98 108
3860.13 104
3860.27 99
3860.41 91
3860.55 80
3860.70 68
3860.84 56
3860.98 46
3861.12 39
3861.27 37
3861.41 40
3861.55 48
3861.69 59
3861.84 73
3861.98 88
3862.12 103
3862.26 117
3862.41 129
3862.55 141
3862.69 150
3862.83 157
3862.98 162
3863.12 165
3863.26 167
3863.40 168
3863.55 168
3863.69 169
3863.83 169
3863.97 168
3864.12 165
3864.26 159
3864.40 151
3864.54 142
3864.69 133
3864.83 126
3864.97 124
3865.11 128
3865.26 138
3865.40 151
3865.54 167
3865.68 182
3865.83 194
3865.97 202
3866.11 205
3866.26 202
3866.40 195
3866.54 184
3866.68 170
3866.83 154
3866.97 136
3867.11 117
3867.25 99
3867.40 81
3867.54 66
3867.68 54
3867.82 46
3867.97 42
3868.11 42
3868.25 46
3868.39 52
3868.54 62
3868.68 73
3868.82 85
3868.96 98
3869.11 110
3869.25 120
3869.39 127
3869.54 130
3869.68 129
3869.82 126
3869.96 120
3870.11 115
3870.25 110
3870.39 107
3870.53 106
3870.68 107
3870.82 108
3870.96 108
3871.10 107
3871.25 105
3871.39 102
3871.53 98
3871.68 94
3871.82 91
3871.96 89
3872.10 89
3872.25 89
3872.39 90
3872.53 91
3872.67 91
3872.82 92
3872.96 94
3873.10 97
3873.25 102
3873.39 109
3873.53 117
3873.67 125
3873.82 132
3873.96 138
3874.10 141
3874.24 141
3874.39 139
3874.53 136
3874.67 134
3874.82 132
3874.96 133
3875.10 137
3875.24 143
3875.39 151
3875.53 159
3875.67 167
3875.81 172
3875.96 174
3876.10 171
3876.24 166
3876.39 158
3876.53 149
3876.67 143
3876.81 139
3876.96 140
3877.10 145
3877.24 154
3877.39 165
3877.53 177
3877.67 186
3877.81 193
3877.96 198
3878.10 199
3878.24 200
3878.38 200
3878.53 200
3878.67 200
3878.81 202
3878.96 204
3879.10 206
3879.24 208
3879.38 210
3879.53 212
3879.67 213
3879.81 213
3879.96 213
3880.10 213
3880.24 213
3880.38 214
3880.53 214
3880.67 214
3880.81 216
3880.96 219
3881.10 223
3881.24 229
3881.38 236
3881.53 244
3881.67 253
3881.81 261
3881.96 267
3882.10 271
3882.24 273
3882.38 274
3882.53 274
3882.67 273
3882.81 273
3882.96 274
3883.10 275
3883.24 277
3883.38 278
3883.53 280
3883.67 281
3883.81 282
3883.96 284
3884.10 286
3884.24 290
3884.38 296
3884.53 302
3884.67 308
3884.81 313
3884.96 315
3885.10 313
3885.24 306
3885.39 295
3885.53 282
3885.67 269
3885.81 258
3885.96 249
3886.10 244
3886.24 241
3886.39 240
3886.53 240
3886.67 240
3886.81 239
3886.96 240
3887.10 241
3887.24 244
3887.39 249
3887.53 255
3887.67 261
3887.82 266
3887.96 269
3888.10 268
3888.24 262
3888.39 252
3888.53 237
3888.67 219
3888.82 201
3888.96 184
3889.10 171
3889.25 162
3889.39 157
3889.53 156
3889.67 157
3889.82 158
3889.96 159
3890.10 159
3890.25 158
3890.39 155
3890.53 152
3890.68 148
3890.82 144
3890.96 140
3891.11 137
3891.25 134
3891.39 132
3891.53 130
3891.68 129
3891.82 130
3891.96 132
3892.11 136
3892.25 143
3892.39 151
3892.54 160
3892.68 167
3892.82 173
3892.96 176
3893.11 177
3893.25 176
3893.39 173
3893.54 170
3893.68 168
3893.82 165
3893.97 162
3894.11 157
3894.25 151
3894.40 143
3894.54 133
3894.68 122
3894.83 111
3894.97 102
3895.11 95
3895.25 94
3895.40 96
3895.54 102
3895.68 111
3895.83 122
3895.97 133
3896.11 142
3896.26 149
3896.40 153
3896.54 156
3896.69 157
3896.83 159
3896.97 161
3897.12 166
3897.26 174
3897.40 184
3897.54 197
3897.69 212
3897.83 227
3897.97 239
3898.12 248
3898.26 253
3898.40 254
3898.55 251
3898.69 245
3898.83 240
3898.98 235
3899.12 232
3899.26 230
3899.41 228
3899.55 226
3899.69 222
3899.84 216
3899.98 207
3900.12 198
3900.27 188
3900.41 181
3900.55 177
3900.69 175
3900.84 177
3900.98 180
3901.12 183
3901.27 185
3901.41 185
3901.55 182
3901.70 178
3901.84 173
3901.98 167
3902.13 163
3902.27 159
3902.41 157
3902.56 155
3902.70 153
3902.84 150
3902.99 147
3903.13 144
3903.27 144
3903.42 145
3903.56 151
3903.70 159
3903.85 172
3903.99 186
3904.13 201
3904.28 215
3904.42 225
3904.56 230
3904.71 229
3904.85 220
3904.99 206
3905.14 186
3905.28 164
3905.42 141
3905.57 119
3905.71 100
3905.85 84
3906.00 73
3906.14 67
3906.28 63
3906.43 62
3906.57 62
3906.71 64
3906.86 67
3907.00 70
3907.14 74
3907.29 79
3907.43 84
3907.57 89
3907.72 95
3907.86 100
3908.00 107
3908.15 114
3908.29 121
3908.43 127
3908.58 132
3908.72 136
3908.86 138
3909.01 139
3909.15 138
3909.29 138
3909.44 139
3909.58 140
3909.72 142
3909.87 145
3910.01 146
3910.15 146
3910.30 144
3910.44 140
3910.58 134
3910.73 127
3910.87 119
3911.01 109
3911.16 99
3911.30 89
3911.44 80
3911.59 71
3911.73 65
3911.87 60
3912.02 59
3912.16 60
3912.30 63
3912.45 67
3912.59 72
3912.73 77
3912.88 81
3913.02 85
3913.17 87
3913.31 87
3913.45 84
3913.60 79
3913.74 71
3913.88 61
3914.03 50
3914.17 39
3914.31 29
3914.46 21
3914.60 15
3914.74 10
3914.89 6
3915.03 4
3915.17 1
3915.32 0
3915.46 0
3915.60 0
3915.75 0
3915.89 0
3916.03 0
3916.18 0
3916.32 0
3916.47 3
3916.61 10
3916.75 20
3916.90 31
3917.04 43
3917.18 57
3917.33 72
3917.47 88
3917.61 103
3917.76 117
3917.90 127
3918.04 132
3918.19 131
3918.33 124
3918.47 113
3918.62 98
3918.76 82
3918.91 67
3919.05 56
3919.19 47
3919.34 42
3919.48 39
3919.62 38
3919.77 37
3919.91 36
3920.05 35
3920.20 34
3920.34 33
3920.48 33
3920.63 33
3920.77 33
3920.92 32
3921.06 31
3921.20 29
3921.35 27
3921.49 26
3921.63 26
3921.78 27
3921.92 31
3922.06 38
3922.21 47
3922.35 57
3922.49 69
3922.64 80
3922.78 90
3922.93 98
3923.07 103
3923.21 104
3923.36 102
3923.50 98
3923.64 92
3923.79 86
3923.93 80
3924.07 76
3924.22 73
3924.36 70
3924.51 67
3924.65 64
3924.79 61
3924.94 57
3925.08 56
3925.22 58
3925.37 64
3925.51 74
3925.66 87
3925.80 101
3925.94 113
3926.09 121
3926.23 123
3926.37 121
3926.52 113
3926.66 104
3926.80 93
3926.95 85
3927.09 80
3927.24 79
3927.38 80
3927.52 83
3927.67 86
3927.81 88
3927.95 89
3928.10 88
3928.24 86
3928.39 84
3928.53 84
3928.67 86
3928.82 91
3928.96 99
3929.10 107
3929.25 114
3929.39 119
3929.54 119
3929.68 115
3929.82 107
3929.97 100
3930.11 94
3930.25 91
3930.40 93
3930.54 99
3930.69 108
3930.83 117
3930.97 126
3931.12 131
3931.26 133
3931.40 133
3931.55 130
3931.69 127
3931.84 124
3931.98 121
3932.12 120
3932.27 120
3932.41 121
3932.55 123
3932.70 124
3932.84 126
3932.99 128
3933.13 129
3933.27 131
3933.42 133
3933.56 135
3933.71 136
3933.85 137
3933.99 137
3934.14 136
3934.28 133
3934.42 127
3934.57 121
3934.71 114
3934.86 108
3935.00 104
3935.14 102
3935.29 101
3935.43 102
3935.58 102
3935.72 101
3935.86 97
3936.01 92
3936.15 85
3936.29 78
3936.44 73
3936.58 69
3936.73 65
3936.87 61
3937.01 57
3937.16 51
3937.30 43
3937.45 34
3937.59 26
3937.73 19
3937.88 15
3938.02 14
3938.17 14
3938.31 14
3938.45 12
3938.60 9
3938.74 3
3938.88 0
3939.03 0
3939.17 0
3939.32 0
3939.46 0
3939.60 0
3939.75 0
3939.89 5
3940.04 15
3940.18 26
3940.32 35
3940.47 43
3940.61 49
3940.76 52
3940.90 53
3941.04 51
3941.19 48
3941.33 43
3941.48 38
3941.62 35
3941.76 34
3941.91 34
3942.05 35
3942.20 36
3942.34 38
3942.48 38
3942.63 38
3942.77 37
3942.92 37
3943.06 36
3943.20 36
3943.35 36
3943.49 36
3943.64 35
3943.78 36
3943.92 37
3944.07 39
3944.21 42
3944.36 46
3944.50 49
3944.64 51
3944.79 52
3944.93 51
3945.08 48
3945.22 45
3945.36 42
3945.51 39
3945.65 37
3945.80 36
3945.94 34
3946.08 32
3946.23 30
3946.37 28
3946.52 25
3946.66 24
3946.80 24
3946.95 26
3947.09 30
3947.24 36
3947.38 43
3947.52 50
3947.67 56
3947.81 61
3947.96 64
3948.10 66
3948.24 67
3948.39 69
3948.53 72
3948.68 76
3948.82 83
3948.97 91
3949.11 100
3949.25 107
3949.40 112
3949.54 114
3949.69 111
3949.83 105
3949.97 96
3950.12 84
3950.26 71
3950.41 57
3950.55 44
3950.69 33
3950.84 24
3950.98 19
3951.13 17
3951.27 18
3951.42 23
3951.56 28
3951.70 32
3951.85 36
3951.99 36
3952.14 35
3952.28 31
3952.42 27
3952.57 21
3952.71 17
3952.86 15
3953.00 15
3953.15 17
3953.29 23
3953.43 31
3953.58 40
3953.72 49
3953.87 55
3954.01 59
3954.15 61
3954.30 59
3954.44 56
3954.59 52
3954.73 48
3954.88 46
3955.02 45
3955.16 46
3955.31 47
3955.45 48
3955.60 49
3955.74 49
3955.89 47
3956.03 45
3956.17 41
3956.32 37
3956.46 33
3956.61 29
3956.75 25
3956.90 24
3957.04 24
3957.18 26
3957.33 30
3957.47 37
3957.62 45
3957.76 56
3957.90 68
3958.05 82
3958.19 96
3958.34 111
3958.48 125
3958.63 137
3958.77 147
3958.91 153
3959.06 157
3959.20 159
3959.35 158
3959.49 157
3959.64 154
3959.78 151
3959.92 147
3960.07 144
3960.21 142
3960.36 140
3960.50 141
3960.65 144
3960.79 148
3960.94 154
3961.08 160
3961.22 163
3961.37 164
3961.51 162
3961.66 158
3961.80 152
3961.95 146
3962.09 142
3962.23 140
3962.38 140
3962.52 143
3962.67 146
3962.81 147
3962.96 146
3963.10 142
3963.24 135
3963.39 124
3963.53 113
3963.68 100
3963.82 88
3963.97 78
3964.11 69
3964.26 63
3964.40 58
3964.54 56
3964.69 55
3964.83 56
3964.98 58
3965.12 62
3965.27 66
3965.41 70
3965.55 74
3965.70 77
3965.84 78
3965.99 78
3966.13 77
3966.28 75
3966.42 73
3966.57 71
3966.71 69
3966.85 69
3967.00 69
3967.14 70
3967.29 71
3967.43 73
3967.58 75
3967.72 77
3967.87 80
3968.01 83
3968.15 87
3968.30 92
3968.44 97
3968.59 101
3968.73 104
3968.88 104
3969.02 102
3969.17 98
3969.31 93
3969.45 88
3969.60 83
3969.74 80
3969.89 80
3970.03 80
3970.18 80
3970.32 79
3970.47 75
3970.61 69
3970.76 61
3970.90 52
3971.04 44
3971.19 39
3971.33 36
3971.48 35
3971.62 36
3971.77 37
3971.91 36
3972.06 33
3972.20 28
3972.34 23
3972.49 18
3972.63 17
3972.78 19
3972.92 26
3973.07 37
3973.21 50
3973.36 63
3973.50 76
3973.65 87
3973.79 95
3973.93 101
3974.08 105
3974.22 108
3974.37 112
3974.51 117
3974.66 122
3974.80 127
3974.95 133
3975.09 139
3975.24 145
3975.38 152
3975.53 161
3975.67 170
3975.81 180
3975.96 190
3976.10 197
3976.25 201
3976.39 200
3976.54 195
3976.68 186
3976.83 175
3976.97 161
3977.12 147
3977.26 133
3977.40 120
3977.55 110
3977.69 102
3977.84 96
3977.98 92
3978.13 89
3978.27 87
3978.42 86
3978.56 86
3978.71 86
3978.85 89
3979.00 93
3979.14 99
3979.29 105
3979.43 109
3979.57 111
3979.72 110
3979.86 105
3980.01 96
3980.15 86
3980.30 75
3980.44 67
3980.59 61
3980.73 60
3980.88 61
3981.02 66
3981.17 73
3981.31 81
3981.46 89
3981.60 97
3981.74 105
3981.89 112
3982.03 119
3982.18 125
3982.32 132
3982.47 138
3982.61 144
3982.76 148
3982.90 151
3983.05 150
3983.19 147
3983.34 139
3983.48 129
3983.63 117
3983.77 105
3983.92 95
3984.06 88
3984.21 85
3984.35 86
3984.49 88
3984.64 91
3984.78 92
3984.93 92
3985.07 89
3985.22 85
3985.36 82
3985.51 81
3985.65 84
3985.80 90
3985.94 97
3986.09 104
3986.23 108
3986.38 109
3986.52 106
3986.67 99
3986.81 91
3986.96 82
3987.10 73
3987.25 65
3987.39 58
3987.53 50
3987.68 43
3987.82 36
3987.97 31
3988.11 28
3988.26 26
3988.40 27
3988.55 28
3988.69 28
3988.84 27
3988.98 24
3989.13 20
3989.27 15
3989.42 10
3989.56 6
3989.71 3
3989.85 1
3990.00 0
3990.14 0
3990.29 0
3990.43 0
3990.58 0
3990.72 0
3990.87 0
3991.01 0
3991.16 0
3991.30 6
3991.45 15
3991.59 25
3991.74 35
3991.88 43
3992.03 48
3992.17 50
3992.32 48
3992.46 44
3992.60 37
3992.75 31
3992.89 26
3993.04 23
3993.18 22
3993.33 22
3993.47 23
3993.62 26
3993.76 29
3993.91 33
3994.05 38
3994.20 43
3994.34 48
3994.49 53
3994.63 56
3994.78 57
3994.92 56
3995.07 53
3995.21 48
3995.36 43
3995.50 38
3995.65 35
3995.79 34
3995.94 35
3996.08 37
3996.23 40
3996.37 44
3996.52 47
3996.66 49
3996.81 51
3996.95 52
3997.10 53
3997.24 53
3997.39 52
3997.53 51
3997.68 49
3997.82 48
3997.97 48
3998.11 50
3998.26 54
3998.40 58
3998.55 63
3998.69 66
3998.84 66
3998.98 62
3999.13 55
3999.27 46
3999.42 36
3999.56 25
3999.71 17
3999.85 12
4000.00 9
4000.14 9
4000.29 10
4000.43 12
4000.58 14
4000.72 16
4000.87 17
4001.01 19
4001.16 21
4001.30 25
4001.45 31
4001.59 38
4001.74 44
4001.88 49
4002.03 53
4002.17 54
4002.32 52
4002.46 50
4002.61 48
4002.75 46
4002.90 46
4003.04 48
4003.19 51
4003.33 54
4003.48 58
4003.62 62
4003.77 66
4003.91 71
4004.06 77
4004.21 84
4004.35 94
4004.50 106
4004.64 119
4004.79 133
4004.93 145
4005.08 155
4005.22 162
4005.37 165
4005.51 165
4005.66 163
4005.80 160
4005.95 157
4006.09 153
4006.24 150
4006.38 146
4006.53 142
4006.67 136
4006.82 130
4006.96 123
4007.11 117
4007.25 113
4007.40 111
4007.54 113
4007.69 116
4007.83 122
4007.98 127
4008.12 131
4008.27 134
4008.41 134
4008.56 131
4008.70 127
4008.85 123
4009.00 117
4009.14 111
4009.29 104
4009.43 96
4009.58 87
4009.72 79
4009.87 74
4010.01 73
4010.16 77
4010.30 87
4010.45 100
4010.59 116
4010.74 132
4010.88 145
4011.03 154
4011.17 157
4011.32 156
4011.46 151
4011.61 143
4011.75 134
4011.90 125
4012.04 117
4012.19 110
4012.34 106
4012.48 103
4012.63 103
4012.77 104
4012.92 107
4013.06 109
4013.21 112
4013.35 114
4013.50 117
4013.64 120
4013.79 124
4013.93 127
4014.08 132
4014.22 136
4014.37 140
4014.51 143
4014.66 145
4014.81 147
4014.95 148
4015.10 148
4015.24 147
4015.39 145
4015.53 142
4015.68 138
4015.82 135
4015.97 133
4016.11 132
4016.26 133
4016.40 137
4016.55 142
4016.69 149
4016.84 156
4016.98 163
4017.13 170
4017.28 176
4017.42 181
4017.57 184
4017.71 185
4017.86 184
4018.00 179
4018.15 172
4018.29 163
4018.44 151
4018.58 138
4018.73 125
4018.87 112
4019.02 102
4019.17 95
4019.31 92
4019.46 93
4019.60 96
4019.75 102
4019.89 107
4020.04 111
4020.18 113
4020.33 113
4020.47 113
4020.62 113
4020.76 115
4020.91 119
4021.06 124
4021.20 130
4021.35 137
4021.49 142
4021.64 147
4021.78 150
4021.93 153
4022.07 155
4022.22 157
4022.36 158
4022.51 157
4022.66 155
4022.80 152
4022.95 147
4023.09 141
4023.24 135
4023.38 131
4023.53 129
4023.67 129
4023.82 132
4023.96 137
4024.11 144
4024.26 150
4024.40 155
4024.55 157
4024.69 156
4024.84 152
4024.98 146
4025.13 140
4025.27 136
4025.42 137
4025.56 142
4025.71 151
4025.86 164
4026.00 179
4026.15 193
4026.29 205
4026.44 215
4026.58 221
4026.73 224
4026.87 225
4027.02 223
4027.17 219
4027.31 212
4027.46 204
4027.60 195
4027.75 184
4027.89 171
4028.04 157
4028.18 142
4028.33 126
4028.48 111
4028.62 97
4028.77 85
4028.91 76
4029.06 70
4029.20 68
4029.35 68
4029.49 70
4029.64 73
4029.79 77
4029.93 81
4030.08 84
4030.22 86
4030.37 87
4030.51 86
4030.66 84
4030.80 80
4030.95 75
4031.10 69
4031.24 63
4031.39 57
4031.53 52
4031.68 49
4031.82 49
4031.97 51
4032.11 54
4032.26 57
4032.41 57
4032.55 55
4032.70 49
4032.84 40
4032.99 32
4033.13 25
4033.28 22
4033.43 24
4033.57 31
4033.72 41
4033.86 54
4034.01 66
4034.15 77
4034.30 86
4034.44 94
4034.59 100
4034.74 105
4034.88 108
4035.03 111
4035.17 113
4035.32 114
4035.46 115
4035.61 116
4035.76 118
4035.90 122
4036.05 128
4036.19 135
4036.34 144
4036.48 152
4036.63 159
4036.78 163
4036.92 165
4037.07 166
4037.21 166
4037.36 167
4037.50 170
4037.65 176
4037.80 185
4037.94 197
4038.09 209
4038.23 220
4038.38 228
4038.52 234
4038.67 236
4038.82 235
4038.96 233
4039.11 230
4039.25 226
4039.40 223
4039.54 219
4039.69 217
4039.84 214
4039.98 213
4040.13 212
4040.27 212
4040.42 212
4040.56 211
4040.71 208
4040.86 201
4041.00 190
4041.15 176
4041.29 160
4041.44 144
4041.59 131
4041.73 122
4041.88 120
4042.02 123
4042.17 131
4042.31 141
4042.46 151
4042.61 160
4042.75 166
4042.90 168
4043.04 168
4043.19 165
4043.33 160
4043.48 153
4043.63 145
4043.77 136
4043.92 126
4044.06 115
4044.21 105
4044.36 97
4044.50 93
4044.65 92
4044.79 95
4044.94 101
4045.08 109
4045.23 117
4045.38 123
4045.52 126
4045.67 125
4045.81 122
4045.96 117
4046.11 111
4046.25 105
4046.40 101
4046.54 98
4046.69 97
4046.84 96
4046.98 96
4047.13 96
4047.27 95
4047.42 95
4047.56 96
4047.71 97
4047.86 100
4048.00 104
4048.15 108
4048.29 112
4048.44 115
4048.59 116
4048.73 116
4048.88 114
4049.02 110
4049.17 105
4049.32 97
4049.46 87
4049.61 75
4049.75 62
4049.90 49
4050.05 38
4050.19 30
4050.34 25
4050.48 23
4050.63 21
4050.77 19
4050.92 15
4051.07 10
4051.21 4
4051.36 0
4051.50 0
4051.65 0
4051.80 0
4051.94 0
4052.09 0
4052.23 0
4052.38 0
4052.53 5
4052.67 14
4052.82 23
4052.96 32
4053.11 40
4053.26 46
4053.40 50
4053.55 51
4053.69 50
4053.84 47
4053.99 41
4054.13 33
4054.28 25
4054.42 16
4054.57 7
4054.72 1
4054.86 0
4055.01 1
4055.15 8
4055.30 20
4055.45 35
4055.59 52
4055.74 69
4055.88 87
4056.03 103
4056.18 118
4056.32 130
4056.47 139
4056.61 145
4056.76 148
4056.91 149
4057.05 147
4057.20 145
4057.35 141
4057.49 138
4057.64 137
4057.78 136
4057.93 136
4058.08 136
4058.22 135
4058.37 131
4058.51 125
4058.66 117
4058.81 108
4058.95 100
4059.10 96
4059.24 95
4059.39 97
4059.54 102
4059.68 107
4059.83 109
4059.97 108
4060.12 103
4060.27 95
4060.41 85
4060.56 75
4060.71 67
4060.85 62
4061.00 58
4061.14 56
4061.29 54
4061.44 52
4061.58 49
4061.73 45
4061.87 40
4062.02 35
4062.17 29
4062.31 23
4062.46 16
4062.61 9
4062.75 2
4062.90 0
4063.04 0
4063.19 0
4063.34 0
4063.48 0
4063.63 0
4063.77 0
4063.92 0
4064.07 0
4064.21 4
4064.36 10
4064.51 21
4064.65 35
4064.80 51
4064.94 68
4065.09 82
4065.24 91
4065.38 96
4065.53 96
4065.68 94
4065.82 92
4065.97 91
4066.11 93
4066.26 97
4066.41 102
4066.55 107
4066.70 110
4066.85 112
4066.99 112
4067.14 112
4067.28 111
4067.43 111
4067.58 110
4067.72 110
4067.87 110
4068.02 109
4068.16 108
4068.31 106
4068.45 106
4068.60 108
4068.75 111
4068.89 115
4069.04 120
4069.19 122
4069.33 122
4069.48 118
4069.62 110
4069.77 99
4069.92 88
4070.06 78
4070.21 71
4070.36 68
4070.50 68
4070.65 72
4070.79 77
4070.94 82
4071.09 86
4071.23 88
4071.38 88
4071.53 87
4071.67 85
4071.82 83
4071.97 83
4072.11 84
4072.26 87
4072.40 91
4072.55 96
4072.70 101
4072.84 106
4072.99 110
4073.14 113
4073.28 115
4073.43 116
4073.58 115
4073.72 112
4073.87 108
4074.01 102
4074.16 95
4074.31 89
4074.45 84
4074.60 81
4074.75 81
4074.89 84
4075.04 89
4075.19 97
4075.33 105
4075.48 112
4075.62 117
4075.77 118
4075.92 116
4076.06 111
4076.21 102
4076.36 91
4076.50 81
4076.65 71
4076.80 64
4076.94 62
4077.09 63
4077.23 67
4077.38 73
4077.53 79
4077.67 81
4077.82 80
4077.97 74
4078.11 64
4078.26 53
4078.41 43
4078.55 35
4078.70 30
4078.85 29
4078.99 29
4079.14 30
4079.29 28
4079.43 24
4079.58 17
4079.72 8
4079.87 0
4080.02 0
4080.16 0
4080.31 0
4080.46 0
4080.60 0
4080.75 0
4080.90 6
4081.04 16
4081.19 25
4081.34 31
4081.48 33
4081.63 32
4081.78 30
4081.92 26
4082.07 23
4082.21 21
4082.36 20
4082.51 19
4082.65 19
4082.80 19
4082.95 19
4083.09 20
4083.24 21
4083.39 24
4083.53 28
4083.68 32
4083.83 35
4083.97 38
4084.12 38
4084.27 35
4084.41 29
4084.56 21
4084.71 11
4084.85 0
4085.00 0
4085.15 0
4085.29 0
4085.44 0
4085.59 0
4085.73 0
4085.88 0
4086.03 4
4086.17 13
4086.32 19
4086.47 23
4086.61 25
4086.76 27
4086.90 29
4087.05 33
4087.20 37
4087.34 43
4087.49 48
4087.64 53
4087.78 56
4087.93 57
4088.08 57
4088.22 55
4088.37 52
4088.52 48
4088.66 45
4088.81 43
4088.96 42
4089.10 44
4089.25 48
4089.40 53
4089.54 59
4089.69 66
4089.84 73
4089.98 80
4090.13 86
4090.28 92
4090.42 99
4090.57 108
4090.72 118
4090.86 129
4091.01 142
4091.16 155
4091.30 166
4091.45 174
4091.60 179
4091.74 179
4091.89 176
4092.04 169
4092.18 162
4092.33 155
4092.48 149
4092.62 146
4092.77 144
4092.92 143
4093.06 142
4093.21 141
4093.36 137
4093.50 131
4093.65 124
4093.80 115
4093.94 106
4094.09 99
4094.24 94
4094.38 91
4094.53 91
4094.68 94
4094.83 98
4094.97 102
4095.12 106
4095.27 108
4095.41 109
4095.56 109
4095.71 107
4095.85 104
4096.00 100
4096.15 96
4096.29 92
4096.44 86
4096.59 80
4096.73 72
4096.88 63
4097.03 54
4097.17 45
4097.32 38
4097.47 34
4097.61 34
4097.76 36
4097.91 41
4098.05 48
4098.20 55
4098.35 61
4098.49 66
4098.64 70
4098.79 72
4098.93 72
4099.08 72
4099.23 71
4099.38 69
4099.52 68
4099.67 68
4099.82 70
4099.96 73
4100.11 78
4100.26 82
4100.40 85
4100.55 87
4100.70 87
4100.84 85
4100.99 84
4101.14 84
4101.28 87
4101.43 93
4101.58 103
4101.72 115
4101.87 129
4102.02 142
4102.17 153
4102.31 161
4102.46 167
4102.61 170
4102.75 172
4102.90 173
4103.05 175
4103.19 177
4103.34 178
4103.49 176
4103.63 172
4103.78 164
4103.93 154
4104.08 142
4104.22 129
4104.37 116
4104.52 104
4104.66 91
4104.81 80
4104.96 68
4105.10 58
4105.25 49
4105.40 43
4105.54 39
4105.69 38
4105.84 39
4105.99 42
4106.13 46
4106.28 50
4106.43 54
4106.57 59
4106.72 64
4106.87 70
4107.01 77
4107.16 85
4107.31 93
4107.45 102
4107.60 111
4107.75 120
4107.90 128
4108.04 134
4108.19 138
4108.34 139
4108.48 138
4108.63 135
4108.78 131
4108.92 126
4109.07 122
4109.22 118
4109.37 115
4109.51 112
4109.66 110
4109.81 109
4109.95 109
4110.10 108
4110.25 108
4110.39 107
4110.54 104
4110.69 99
4110.84 92
4110.98 83
4111.13 73
4111.28 63
4111.42 54
4111.57 45
4111.72 38
4111.86 31
4112.01 27
4112.16 24
4112.31 23
4112.45 25
4112.60 31
4112.75 39
4112.89 50
4113.04 61
4113.19 71
4113.34 78
4113.48 83
4113.63 85
4113.78 84
4113.92 83
4114.07 80
4114.22 77
4114.37 74
4114.51 70
4114.66 66
4114.81 61
4114.95 56
4115.10 52
4115.25 50
4115.39 49
4115.54 49
4115.69 49
4115.84 50
4115.98 49
4116.13 48
4116.28 46
4116.42 44
4116.57 43
4116.72 43
4116.87 43
4117.01 43
4117.16 45
4117.31 47
4117.45 49
4117.60 51
4117.75 54
4117.90 56
4118.04 57
4118.19 59
4118.34 60
4118.48 63
4118.63 69
4118.78 78
4118.93 89
4119.07 102
4119.22 113
4119.37 121
4119.52 124
4119.66 121
4119.81 114
4119.96 105
4120.10 97
4120.25 92
4120.40 91
4120.55 95
4120.69 103
4120.84 112
4120.99 121
4121.13 127
4121.28 129
4121.43 127
4121.58 123
4121.72 116
4121.87 110
4122.02 106
4122.16 104
4122.31 105
4122.46 107
4122.61 109
4122.75 110
4122.90 110
4123.05 110
4123.20 110
4123.34 112
4123.49 115
4123.64 121
4123.78 128
4123.93 135
4124.08 142
4124.23 148
4124.37 154
4124.52 159
4124.67 165
4124.82 171
4124.96 178
4125.11 183
4125.26 186
4125.40 186
4125.55 183
4125.70 176
4125.85 168
4125.99 159
4126.14 152
4126.29 148
4126.44 148
4126.58 155
4126.73 167
4126.88 184
4127.02 202
4127.17 222
4127.32 239
4127.47 251
4127.61 257
4127.76 258
4127.91 255
4128.06 249
4128.20 244
4128.35 239
4128.50 237
4128.65 236
4128.79 236
4128.94 235
4129.09 232
4129.23 226
4129.38 217
4129.53 205
4129.68 191
4129.82 176
4129.97 159
4130.12 144
4130.27 130
4130.41 119
4130.56 112
4130.71 109
4130.86 110
4131.00 114
4131.15 121
4131.30 127
4131.45 133
4131.59 137
4131.74 140
4131.89 143
4132.04 146
4132.18 150
4132.33 156
4132.48 162
4132.62 168
4132.77 172
4132.92 173
4133.07 169
4133.21 162
4133.36 152
4133.51 141
4133.66 130
4133.80 119
4133.95 111
4134.10 103
4134.25 97
4134.39 92
4134.54 87
4134.69 83
4134.84 80
4134.98 77
4135.13 74
4135.28 70
4135.43 66
4135.57 61
4135.72 54
4135.87 46
4136.02 37
4136.16 28
4136.31 19
4136.46 12
4136.61 8
4136.75 5
4136.90 4
4137.05 2
4137.20 0
4137.34 0
4137.49 0
4137.64 0
4137.79 0
4137.93 0
4138.08 0
4138.23 0
4138.38 11
4138.52 25
4138.67 41
4138.82 56
4138.97 70
4139.11 82
4139.26 89
4139.41 93
4139.56 93
4139.70 90
4139.85 85
4140.00 80
4140.15 76
4140.29 76
4140.44 81
4140.59 91
4140.74 107
4140.88 127
4141.03 149
4141.18 170
4141.33 187
4141.47 198
4141.62 202
4141.77 200
4141.92 193
4142.07 181
4142.21 168
4142.36 154
4142.51 141
4142.66 130
4142.80 121
4142.95 114
4143.10 110
4143.25 108
4143.39 109
4143.54 111
4143.69 116
4143.84 122
4143.98 130
4144.13 137
4144.28 144
4144.43 150
4144.57 155
4144.72 159
4144.87 161
4145.02 163
4145.17 164
4145.31 166
4145.46 170
4145.61 176
4145.76 184
4145.90 195
4146.05 208
4146.20 221
4146.35 235
4146.49 247
4146.64 257
4146.79 263
4146.94 265
4147.08 263
4147.23 257
4147.38 246
4147.53 233
4147.68 218
4147.82 203
4147.97 189
4148.12 179
4148.27 173
4148.41 172
4148.56 176
4148.71 183
4148.86 193
4149.00 204
4149.15 215
4149.30 224
4149.45 231
4149.60 235
4149.74 237
4149.89 235
4150.04 232
4150.19 227
4150.33 222
4150.48 218
4150.63 216
4150.78 215
4150.93 215
4151.07 214
4151.22 212
4151.37 207
4151.52 200
4151.66 191
4151.81 182
4151.96 174
4152.11 168
4152.25 164
4152.40 162
4152.55 160
4152.70 158
4152.85 156
4152.99 154
4153.14 153
4153.29 153
4153.44 155
4153.58 159
4153.73 164
4153.88 168
4154.03 170
4154.18 169
4154.32 166
4154.47 160
4154.62 154
4154.77 149
4154.92 146
4155.06 145
4155.21 146
4155.36 148
4155.51 150
4155.65 152
4155.80 153
4155.95 155
4156.10 157
4156.25 159
4156.39 161
4156.54 163
4156.69 164
4156.84 166
4156.98 168
4157.13 172
4157.28 176
4157.43 181
4157.58 186
4157.72 190
4157.87 192
4158.02 192
4158.17 190
4158.32 186
4158.46 181
4158.61 175
4158.76 167
4158.91 159
4159.06 150
4159.20 142
4159.35 136
4159.50 131
4159.65 128
4159.79 128
4159.94 128
4160.09 128
4160.24 127
4160.39 125
4160.53 121
4160.68 118
4160.83 116
4160.98 116
4161.13 118
4161.27 121
4161.42 124
4161.57 126
4161.72 126
4161.87 124
4162.01 119
4162.16 113
4162.31 105
4162.46 97
4162.61 89
4162.75 81
4162.90 73
4163.05 65
4163.20 59
4163.34 54
4163.49 52
4163.64 51
4163.79 51
4163.94 50
4164.08 47
4164.23 42
4164.38 34
4164.53 24
4164.68 13
4164.82 2
4164.97 0
4165.12 0
4165.27 0
4165.42 0
4165.56 0
4165.71 0
4165.86 0
4166.01 0
4166.16 4
4166.30 15
4166.45 25
4166.60 34
4166.75 41
4166.90 45
4167.04 47
4167.19 47
4167.34 46
4167.49 45
4167.64 45
4167.79 47
4167.93 50
4168.08 54
4168.23 58
4168.38 63
4168.53 68
4168.67 73
4168.82 77
4168.97 82
4169.12 86
4169.27 90
4169.41 93
4169.56 95
4169.71 97
4169.86 97
4170.01 96
4170.15 96
4170.30 95
4170.45 94
4170.60 93
4170.75 94
4170.89 95
4171.04 96
4171.19 97
4171.34 98
4171.49 98
4171.64 96
4171.78 94
4171.93 92
4172.08 93
4172.23 96
4172.38 102
4172.52 112
4172.67 123
4172.82 134
4172.97 144
4173.12 151
4173.26 153
4173.41 151
4173.56 145
4173.71 136
4173.86 127
4174.01 117
4174.15 109
4174.30 103
4174.45 100
4174.60 98
4174.75 99
4174.89 101
4175.04 105
4175.19 111
4175.34 116
4175.49 122
4175.64 125
4175.78 125
4175.93 122
4176.08 116
4176.23 106
4176.38 95
4176.52 83
4176.67 72
4176.82 63
4176.97 58
4177.12 56
4177.27 58
4177.41 63
4177.56 71
4177.71 81
4177.86 91
4178.01 100
4178.15 107
4178.30 112
4178.45 113
4178.60 111
4178.75 106
4178.90 99
4179.04 92
4179.19 87
4179.34 86
4179.49 89
4179.64 97
4179.79 112
4179.93 130
4180.08 149
4180.23 169
4180.38 185
4180.53 198
4180.67 206
4180.82 210
4180.97 211
4181.12 209
4181.27 206
4181.42 203
4181.56 200
4181.71 200
4181.86 203
4182.01 209
4182.16 219
4182.31 231
4182.45 244
4182.60 257
4182.75 268
4182.90 276
4183.05 280
4183.20 281
4183.34 279
4183.49 276
4183.64 273
4183.79 270
4183.94 268
4184.09 268
4184.23 270
4184.38 274
4184.53 279
4184.68 286
4184.83 294
4184.98 302
4185.12 309
4185.27 314
4185.42 318
4185.57 320
4185.72 321
4185.87 321
4186.01 322
4186.16 322
4186.31 323
4186.46 324
4186.61 323
4186.76 319
4186.90 313
4187.05 304
4187.20 293
4187.35 281
4187.50 271
4187.65 262
4187.80 258
4187.94 257
4188.09 259
4188.24 262
4188.39 265
4188.54 265
4188.69 261
4188.83 253
4188.98 242
4189.13 230
4189.28 216
4189.43 204
4189.58 193
4189.72 184
4189.87 176
4190.02 170
4190.17 167
4190.32 165
4190.47 166
4190.62 169
4190.76 172
4190.91 176
4191.06 179
4191.21 181
4191.36 182
4191.51 182
4191.65 184
4191.80 188
4191.95 194
4192.10 202
4192.25 211
4192.40 220
4192.55 226
4192.69 228
4192.84 225
4192.99 218
4193.14 207
4193.29 193
4193.44 180
4193.58 168
4193.73 159
4193.88 155
4194.03 155
4194.18 157
4194.33 162
4194.48 167
4194.62 172
4194.77 176
4194.92 180
4195.07 182
4195.22 184
4195.37 185
4195.52 184
4195.66 181
4195.81 177
4195.96 170
4196.11 162
4196.26 154
4196.41 146
4196.56 140
4196.70 136
4196.85 133
4197.00 132
4197.15 130
4197.30 128
4197.45 123
4197.60 117
4197.74 110
4197.89 103
4198.04 97
4198.19 92
4198.34 91
4198.49 92
4198.64 95
4198.78 100
4198.93 106
4199.08 113
4199.23 121
4199.38 129
4199.53 138
4199.68 147
4199.82 154
4199.97 159
4200.12 160
4200.27 157
4200.42 151
4200.57 142
4200.72 132
4200.86 124
4201.01 119
4201.16 116
4201.31 116
4201.46 117
4201.61 120
4201.76 124
4201.91 129
4202.05 137
4202.20 146
4202.35 157
4202.50 168
4202.65 179
4202.80 190
4202.95 199
4203.09 208
4203.24 218
4203.39 230
4203.54 243
4203.69 257
4203.84 270
4203.99 280
4204.14 285
4204.28 285
4204.43 278
4204.58 267
4204.73 254
4204.88 240
4205.03 228
4205.18 219
4205.32 213
4205.47 210
4205.62 209
4205.77 210
4205.92 212
4206.07 216
4206.22 221
4206.37 229
4206.51 238
4206.66 249
4206.81 260
4206.96 271
4207.11 279
4207.26 285
4207.41 289
4207.56 290
4207.70 291
4207.85 292
4208.00 294
4208.15 297
4208.30 300
4208.45 303
4208.60 306
4208.75 307
4208.89 309
4209.04 312
4209.19 315
4209.34 321
4209.49 327
4209.64 333
4209.79 338
4209.94 342
4210.08 343
4210.23 344
4210.38 345
4210.53 348
4210.68 353
4210.83 360
4210.98 369
4211.13 379
4211.28 390
4211.42 402
4211.57 413
4211.72 425
4211.87 436
4212.02 447
4212.17 456
4212.32 462
4212.47 466
4212.61 468
4212.76 467
4212.91 464
4213.06 459
4213.21 453
4213.36 447
4213.51 440
4213.66 434
4213.81 427
4213.95 421
4214.10 415
4214.25 408
4214.40 402
4214.55 396
4214.70 389
4214.85 383
4215.00 376
4215.15 367
4215.29 358
4215.44 346
4215.59 333
4215.74 319
4215.89 305
4216.04 292
4216.19 281
4216.34 273
4216.49 266
4216.63 260
4216.78 254
4216.93 246
4217.08 236
4217.23 223
4217.38 210
4217.53 196
4217.68 184
4217.83 176
4217.97 169
4218.12 165
4218.27 161
4218.42 157
4218.57 153
4218.72 148
4218.87 143
4219.02 140
4219.17 138
4219.32 139
4219.46 143
4219.61 147
4219.76 152
4219.91 157
4220.06 161
4220.21 164
4220.36 166
4220.51 167
4220.66 168
4220.80 169
4220.95 170
4221.10 172
4221.25 175
4221.40 180
4221.55 188
4221.70 197
4221.85 207
4222.00 217
4222.15 225
4222.29 230
4222.44 233
4222.59 232
4222.74 228
4222.89 222
4223.04 214
4223.19 206
4223.34 199
4223.49 192
4223.64 186
4223.79 180
4223.93 174
4224.08 166
4224.23 157
4224.38 145
4224.53 131
4224.68 117
4224.83 104
4224.98 92
4225.13 83
4225.28 78
4225.42 75
4225.57 76
4225.72 77
4225.87 79
4226.02 82
4226.17 86
4226.32 93
4226.47 102
4226.62 114
4226.77 130
4226.92 148
4227.06 166
4227.21 182
4227.36 194
4227.51 201
4227.66 204
4227.81 203
4227.96 200
4228.11 195
4228.26 191
4228.41 187
4228.56 184
4228.70 182
4228.85 181
4229.00 182
4229.15 185
4229.30 190
4229.45 198
4229.60 206
4229.75 214
4229.90 220
4230.05 224
4230.20 223
4230.35 219
4230.49 213
4230.64 204
4230.79 195
4230.94 186
4231.09 179
4231.24 172
4231.39 167
4231.54 162
4231.69 156
4231.84 149
4231.99 140
4232.14 128
4232.28 114
4232.43 99
4232.58 85
4232.73 74
4232.88 67
4233.03 65
4233.18 67
4233.33 74
4233.48 82
4233.63 91
4233.78 100
4233.93 107
4234.07 112
4234.22 115
4234.37 117
4234.52 117
4234.67 116
4234.82 117
4234.97 118
4235.12 120
4235.27 124
4235.42 129
4235.57 134
4235.72 139
4235.87 144
4236.01 147
4236.16 150
4236.31 150
4236.46 149
4236.61 147
4236.76 143
4236.91 137
4237.06 131
4237.21 125
4237.36 119
4237.51 114
4237.66 112
4237.81 111
4237.96 113
4238.10 117
4238.25 120
4238.40 123
4238.55 124
4238.70 123
4238.85 119
4239.00 114
4239.15 110
4239.30 108
4239.45 109
4239.60 114
4239.75 123
4239.90 136
4240.05 149
4240.20 162
4240.34 172
4240.49 178
4240.64 180
4240.79 178
4240.94 172
4241.09 164
4241.24 155
4241.39 146
4241.54 138
4241.69 130
4241.84 122
4241.99 115
4242.14 108
4242.29 100
4242.44 92
4242.58 84
4242.73 78
4242.88 75
4243.03 74
4243.18 77
4243.33 82
4243.48 88
4243.63 94
4243.78 97
4243.93 99
4244.08 98
4244.23 98
4244.38 99
4244.53 102
4244.68 108
4244.83 116
4244.97 123
4245.12 131
4245.27 136
4245.42 140
4245.57 142
4245.72 143
4245.87 144
4246.02 146
4246.17 147
4246.32 148
4246.47 148
4246.62 146
4246.77 142
4246.92 136
4247.07 128
4247.22 119
4247.37 108
4247.52 96
4247.66 82
4247.81 68
4247.96 53
4248.11 38
4248.26 24
4248.41 12
4248.56 2
4248.71 0
4248.86 0
4249.01 0
4249.16 0
4249.31 0
4249.46 0
4249.61 2
4249.76 4
4249.91 4
4250.06 4
4250.21 3
4250.36 3
4250.50 4
4250.65 6
4250.80 10
4250.95 15
4251.10 20
4251.25 25
4251.40 30
4251.55 34
4251.70 39
4251.85 44
4252.00 49
4252.15 55
4252.30 62
4252.45 71
4252.60 82
4252.75 95
4252.90 108
4253.05 121
4253.20 132
4253.35 139
4253.50 143
4253.65 142
4253.79 137
4253.94 130
4254.09 123
4254.24 116
4254.39 110
4254.54 105
4254.69 102
4254.84 97
4254.99 93
4255.14 88
4255.29 82
4255.44 77
4255.59 72
4255.74 69
4255.89 66
4256.04 65
4256.19 64
4256.34 64
4256.49 65
4256.64 67
4256.79 72
4256.94 81
4257.09 93
4257.24 106
4257.38 120
4257.53 133
4257.68 143
4257.83 150
4257.98 151
4258.13 149
4258.28 145
4258.43 139
4258.58 132
4258.73 125
4258.88 119
4259.03 114
4259.18 110
4259.33 108
4259.48 110
4259.63 115
4259.78 126
4259.93 140
4260.08 157
4260.23 174
4260.38 191
4260.53 206
4260.68 220
4260.83 233
4260.98 246
4261.13 261
4261.28 279
4261.43 300
4261.58 324
4261.73 350
4261.88 376
4262.02 402
4262.17 427
4262.32 451
4262.47 474
4262.62 497
4262.77 521
4262.92 547
4263.07 575
4263.22 604
4263.37 636
4263.52 668
4263.67 701
4263.82 734
4263.97 765
4264.12 793
4264.27 816
4264.42 833
4264.57 841
4264.72 839
4264.87 828
4265.02 807
4265.17 780
4265.32 749
4265.47 716
4265.62 686
4265.77 659
4265.92 636
4266.07 615
4266.22 596
4266.37 576
4266.52 554
4266.67 530
4266.82 503
4266.97 474
4267.12 445
4267.27 415
4267.42 387
4267.57 361
4267.72 338
4267.87 320
4268.02 307
4268.17 298
4268.31 292
4268.46 288
4268.61 284
4268.76 279
4268.91 271
4269.06 261
4269.21 250
4269.36 241
4269.51 232
4269.66 225
4269.81 219
4269.96 213
4270.11 206
4270.26 197
4270.41 185
4270.56 172
4270.71 158
4270.86 145
4271.01 132
4271.16 121
4271.31 112
4271.46 104
4271.61 98
4271.76 94
4271.91 91
4272.06 90
4272.21 91
4272.36 92
4272.51 94
4272.66 95
4272.81 96
4272.96 96
4273.11 96
4273.26 96
4273.41 96
4273.56 98
4273.71 101
4273.86 104
4274.01 108
4274.16 110
4274.31 110
4274.46 108
4274.61 104
4274.76 97
4274.91 90
4275.06 83
4275.21 76
4275.36 71
4275.51 69
4275.66 68
4275.81 70
4275.96 74
4276.11 78
4276.26 83
4276.41 85
4276.56 86
4276.71 83
4276.86 78
4277.01 71
4277.16 64
4277.31 59
4277.46 56
4277.61 57
4277.76 59
4277.91 62
4278.06 64
4278.21 65
4278.36 64
4278.51 61
4278.66 58
4278.81 56
4278.96 56
4279.11 58
4279.26 63
4279.41 68
4279.56 74
4279.71 80
4279.86 86
4280.01 90
4280.16 94
4280.31 97
4280.46 99
4280.61 100
4280.76 98
4280.91 94
4281.06 87
4281.21 78
4281.36 68
4281.51 59
4281.66 54
4281.81 53
4281.96 59
4282.11 69
4282.26 83
4282.41 98
4282.56 112
4282.71 122
4282.86 126
4283.01 125
4283.16 119
4283.31 110
4283.46 101
4283.61 92
4283.76 84
4283.91 78
4284.06 75
4284.21 73
4284.36 73
4284.51 75
4284.66 78
4284.81 81
4284.96 84
4285.11 86
4285.26 85
4285.41 82
4285.56 76
4285.71 68
4285.86 60
4286.01 54
4286.16 50
4286.31 50
4286.46 53
4286.61 58
4286.76 64
4286.91 69
4287.06 72
4287.21 73
4287.36 72
4287.51 70
4287.66 67
4287.81 63
4287.96 60
4288.11 57
4288.26 55
4288.41 53
4288.56 52
4288.71 50
4288.87 50
4289.02 48
4289.17 46
4289.32 43
4289.47 40
4289.62 37
4289.77 34
4289.92 33
4290.07 33
4290.22 34
4290.37 34
4290.52 34
4290.67 31
4290.82 26
4290.97 19
4291.12 11
4291.27 3
4291.42 0
4291.57 0
4291.72 0
4291.87 0
4292.02 0
4292.17 1
4292.32 3
4292.47 4
4292.62 4
4292.77 4
4292.92 4
4293.07 5
4293.22 6
4293.37 6
4293.52 4
4293.67 1
4293.82 0
4293.97 0
4294.12 0
4294.27 0
4294.42 0
4294.57 0
4294.72 0
4294.87 2
4295.02 5
4295.17 9
4295.33 12
4295.48 15
4295.63 19
4295.78 22
4295.93 24
4296.08 25
4296.23 23
4296.38 20
4296.53 15
4296.68 9
4296.83 4
4296.98 0
4297.13 0
4297.28 0
4297.43 0
4297.58 0
4297.73 0
4297.88 0
4298.03 0
4298.18 0
4298.33 0
4298.48 1
4298.63 4
4298.78 8
4298.93 13
4299.08 19
4299.23 25
4299.38 31
4299.53 38
4299.68 44
4299.84 50
4299.99 54
4300.14 58
4300.29 60
4300.44 61
4300.59 62
4300.74 63
4300.89 66
4301.04 69
4301.19 73
4301.34 76
4301.49 77
4301.64 78
4301.79 76
4301.94 73
4302.09 71
4302.24 69
4302.39 69
4302.54 71
4302.69 74
4302.84 79
4302.99 83
4303.14 88
4303.29 92
4303.44 95
4303.60 98
4303.75 101
4303.90 103
4304.05 105
4304.20 105
4304.35 104
4304.50 101
4304.65 96
4304.80 91
4304.95 85
4305.10 79
4305.25 74
4305.40 71
4305.55 70
4305.70 70
4305.85 72
4306.00 74
4306.15 75
4306.30 75
4306.45 72
4306.60 66
4306.76 59
4306.91 49
4307.06 40
4307.21 32
4307.36 26
4307.51 23
4307.66 24
4307.81 27
4307.96 30
4308.11 35
4308.26 37
4308.41 39
4308.56 37
4308.71 35
4308.86 32
4309.01 29
4309.16 27
4309.31 26
4309.46 26
4309.62 27
4309.77 27
4309.92 27
4310.07 24
4310.22 21
4310.37 16
4310.52 11
4310.67 6
4310.82 3
4310.97 3
4311.12 5
4311.27 11
4311.42 19
4311.57 28
4311.72 37
4311.87 44
4312.02 50
4312.17 53
4312.33 54
4312.48 54
4312.63 54
4312.78 55
4312.93 57
4313.08 60
4313.23 63
4313.38 66
4313.53 69
4313.68 72
4313.83 75
4313.98 78
4314.13 81
4314.28 84
4314.43 86
4314.58 85
4314.74 83
4314.89 78
4315.04 71
4315.19 62
4315.34 53
4315.49 45
4315.64 40
4315.79 38
4315.94 40
4316.09 46
4316.24 54
4316.39 62
4316.54 70
4316.69 76
4316.84 79
4316.99 78
4317.15 76
4317.30 71
4317.45 66
4317.60 60
4317.75 55
4317.90 48
4318.05 42
4318.20 36
4318.35 29
4318.50 24
4318.65 21
4318.80 21
4318.95 23
4319.10 29
4319.26 36
4319.41 42
4319.56 48
4319.71 51
4319.86 50
4320.01 48
4320.16 44
4320.31 41
4320.46 39
4320.61 39
4320.76 39
4320.91 40
4321.06 39
4321.21 35
4321.37 29
4321.52 21
4321.67 13
4321.82 5
4321.97 0
4322.12 0
4322.27 0
4322.42 0
4322.57 0
4322.72 0
4322.87 0
4323.02 0
4323.17 0
4323.33 2
4323.48 5
4323.63 9
4323.78 14
4323.93 19
4324.08 24
4324.23 29
4324.38 33
4324.53 36
4324.68 37
4324.83 36
4324.98 32
4325.14 27
4325.29 23
4325.44 19
4325.59 20
4325.74 23
4325.89 31
4326.04 40
4326.19 49
4326.34 56
4326.49 61
4326.64 63
4326.79 62
4326.95 61
4327.10 61
4327.25 64
4327.40 69
4327.55 76
4327.70 84
4327.85 92
4328.00 100
4328.15 108
4328.30 115
4328.45 123
4328.60 131
4328.76 140
4328.91 149
4329.06 156
4329.21 162
4329.36 165
4329.51 164
4329.66 162
4329.81 156
4329.96 150
4330.11 144
4330.26 137
4330.42 131
4330.57 125
4330.72 119
4330.87 113
4331.02 107
4331.17 102
4331.32 97
4331.47 93
4331.62 90
4331.77 89
4331.92 89
4332.08 91
4332.23 94
4332.38 99
4332.53 104
4332.68 110
4332.83 115
4332.98 118
4333.13 119
4333.28 118
4333.43 117
4333.58 115
4333.74 116
4333.89 119
4334.04 124
4334.19 130
4334.34 135
4334.49 137
4334.64 134
4334.79 126
4334.94 114
4335.09 99
4335.25 84
4335.40 69
4335.55 58
4335.70 51
4335.85 49
4336.00 50
4336.15 55
4336.30 62
4336.45 70
4336.60 79
4336.76 87
4336.91 94
4337.06 101
4337.21 107
4337.36 111
4337.51 115
4337.66 117
4337.81 119
4337.96 120
4338.11 121
4338.27 122
4338.42 123
4338.57 124
4338.72 126
4338.87 127
4339.02 127
4339.17 126
4339.32 125
4339.47 123
4339.63 121
4339.78 118
4339.93 115
4340.08 112
4340.23 108
4340.38 106
4340.53 103
4340.68 102
4340.83 100
4340.99 98
4341.14 95
4341.29 90
4341.44 82
4341.59 73
4341.74 63
4341.89 53
4342.04 47
4342.19 43
4342.35 43
4342.50 47
4342.65 52
4342.80 58
4342.95 64
4343.10 69
4343.25 72
4343.40 73
4343.55 73
4343.71 72
4343.86 71
4344.01 70
4344.16 69
4344.31 69
4344.46 70
4344.61 71
4344.76 70
4344.91 70
4345.07 69
4345.22 69
4345.37 70
4345.52 72
4345.67 76
4345.82 80
4345.97 82
4346.12 82
4346.28 77
4346.43 68
4346.58 57
4346.73 44
4346.88 31
4347.03 21
4347.18 15
4347.33 14
4347.48 18
4347.64 27
4347.79 38
4347.94 50
4348.09 61
4348.24 69
4348.39 73
4348.54 71
4348.69 66
4348.85 58
4349.00 49
4349.15 43
4349.30 39
4349.45 40
4349.60 43
4349.75 48
4349.90 51
4350.06 51
4350.21 48
4350.36 42
4350.51 34
4350.66 27
4350.81 21
4350.96 20
4351.11 22
4351.27 27
4351.42 33
4351.57 39
4351.72 45
4351.87 50
4352.02 53
4352.17 57
4352.32 61
4352.48 65
4352.63 71
4352.78 76
4352.93 80
4353.08 82
4353.23 82
4353.38 80
4353.53 76
4353.69 69
4353.84 62
4353.99 57
4354.14 53
4354.29 51
4354.44 52
4354.59 55
4354.75 59
4354.90 62
4355.05 65
4355.20 67
4355.35 68
4355.50 69
4355.65 71
4355.80 74
4355.96 77
4356.11 81
4356.26 83
4356.41 84
4356.56 83
4356.71 80
4356.86 76
4357.02 72
4357.17 67
4357.32 63
4357.47 58
4357.62 54
4357.77 50
4357.92 46
4358.08 44
4358.23 43
4358.38 42
4358.53 42
4358.68 41
4358.83 40
4358.98 37
4359.14 33
4359.29 29
4359.44 25
4359.59 21
4359.74 18
4359.89 16
4360.04 13
4360.20 10
4360.35 7
4360.50 4
4360.65 3
4360.80 3
4360.95 6
4361.10 11
4361.26 18
4361.41 26
4361.56 34
4361.71 39
4361.86 42
4362.01 42
4362.16 38
4362.32 30
4362.47 20
4362.62 9
4362.77 0
4362.92 0
4363.07 0
4363.22 0
4363.38 0
4363.53 0
4363.68 0
4363.83 0
4363.98 5
4364.13 15
4364.28 23
4364.44 28
4364.59 30
4364.74 29
4364.89 27
4365.04 22
4365.19 18
4365.35 15
4365.50 15
4365.65 17
4365.80 22
4365.95 29
4366.10 37
4366.25 45
4366.41 53
4366.56 60
4366.71 66
4366.86 73
4367.01 80
4367.16 87
4367.32 94
4367.47 101
4367.62 108
4367.77 113
4367.92 117
4368.07 118
4368.22 118
4368.38 116
4368.53 114
4368.68 112
4368.83 111
4368.98 110
4369.13 111
4369.29 112
4369.44 114
4369.59 116
4369.74 117
4369.89 118
4370.04 117
4370.19 115
4370.35 112
4370.50 107
4370.65 100
4370.80 92
4370.95 82
4371.10 72
4371.26 63
4371.41 55
4371.56 49
4371.71 45
4371.86 44
4372.01 45
4372.17 48
4372.32 52
4372.47 57
4372.62 61
4372.77 66
4372.92 69
4373.08 70
4373.23 69
4373.38 67
4373.53 63
4373.68 58
4373.83 54
4373.99 51
4374.14 52
4374.29 57
4374.44 64
4374.59 73
4374.74 83
4374.90 93
4375.05 100
4375.20 105
4375.35 107
4375.50 107
4375.65 105
4375.81 102
4375.96 99
4376.11 96
4376.26 93
4376.41 90
4376.56 87
4376.72 84
4376.87 82
4377.02 80
4377.17 79
4377.32 80
4377.47 83
4377.63 88
4377.78 93
4377.93 99
4378.08 102
4378.23 103
4378.39 101
4378.54 96
4378.69 88
4378.84 80
4378.99 71
4379.14 63
4379.30 56
4379.45 50
4379.60 46
4379.75 43
4379.90 41
4380.05 42
4380.21 44
4380.36 48
4380.51 55
4380.66 62
4380.81 69
4380.97 77
4381.12 83
4381.27 89
4381.42 95
4381.57 101
4381.72 108
4381.88 116
4382.03 124
4382.18 133
4382.33 142
4382.48 151
4382.63 158
4382.79 164
4382.94 167
4383.09 169
4383.24 169
4383.39 167
4383.55 165
4383.70 163
4383.85 161
4384.00 160
4384.15 161
4384.31 162
4384.46 165
4384.61 170
4384.76 177
4384.91 185
4385.06 194
4385.22 203
4385.37 211
4385.52 218
4385.67 222
4385.82 224
4385.98 225
4386.13 226
4386.28 228
4386.43 232
4386.58 237
4386.73 244
4386.89 251
4387.04 258
4387.19 262
4387.34 263
4387.49 261
4387.65 255
4387.80 247
4387.95 236
4388.10 224
4388.25 211
4388.41 197
4388.56 184
4388.71 173
4388.86 164
4389.01 158
4389.17 154
4389.32 152
4389.47 151
4389.62 149
4389.77 147
4389.93 142
4390.08 135
4390.23 127
4390.38 118
4390.53 110
4390.68 104
4390.84 100
4390.99 98
4391.14 98
4391.29 97
4391.44 97
4391.60 95
4391.75 93
4391.90 90
4392.05 88
4392.20 87
4392.36 87
4392.51 89
4392.66 92
4392.81 94
4392.96 96
4393.12 98
4393.27 98
4393.42 98
4393.57 97
4393.72 97
4393.88 97
4394.03 98
4394.18 102
4394.33 107
4394.48 113
4394.64 122
4394.79 131
4394.94 142
4395.09 152
4395.24 162
4395.40 171
4395.55 180
4395.70 187
4395.85 193
4396.00 198
4396.16 202
4396.31 208
4396.46 215
4396.61 225
4396.77 237
4396.92 251
4397.07 264
4397.22 276
4397.37 285
4397.53 293
4397.68 299
4397.83 306
4397.98 313
4398.13 323
4398.29 337
4398.44 353
4398.59 373
4398.74 395
4398.89 420
4399.05 447
4399.20 474
4399.35 500
4399.50 524
4399.65 546
4399.81 564
4399.96 581
4400.11 597
4400.26 614
4400.42 631
4400.57 651
4400.72 673
4400.87 695
4401.02 718
4401.18 740
4401.33 760
4401.48 777
4401.63 790
4401.78 799
4401.94 805
4402.09 806
4402.24 805
4402.39 802
4402.55 797
4402.70 791
4402.85 784
4403.00 773
4403.15 760
4403.31 743
4403.46 724
4403.61 702
4403.76 680
4403.91 660
4404.07 642
4404.22 628
4404.37 616
4404.52 606
4404.68 595
4404.83 581
4404.98 563
4405.13 541
4405.28 516
4405.44 489
4405.59 462
4405.74 437
4405.89 413
4406.05 391
4406.20 370
4406.35 350
4406.50 330
4406.65 312
4406.81 296
4406.96 284
4407.11 277
4407.26 274
4407.42 276
4407.57 280
4407.72 285
4407.87 288
4408.02 288
4408.18 285
4408.33 278
4408.48 268
4408.63 257
4408.79 245
4408.94 232
4409.09 219
4409.24 207
4409.40 197
4409.55 188
4409.70 183
4409.85 181
4410.00 182
4410.16 185
4410.31 189
4410.46 191
4410.61 190
4410.77 185
4410.92 177
4411.07 168
4411.22 159
4411.38 152
4411.53 151
4411.68 154
4411.83 162
4411.98 174
4412.14 189
4412.29 204
4412.44 219
4412.59 232
4412.75 243
4412.90 252
4413.05 259
4413.20 262
4413.36 263
4413.51 261
4413.66 257
4413.81 252
4413.96 246
4414.12 240
4414.27 235
4414.42 229
4414.57 224
4414.73 219
4414.88 214
4415.03 208
4415.18 201
4415.34 193
4415.49 185
4415.64 179
4415.79 174
4415.95 173
4416.10 175
4416.25 180
4416.40 188
4416.56 197
4416.71 205
4416.86 211
4417.01 214
4417.16 214
4417.32 209
4417.47 200
4417.62 187
4417.77 173
4417.93 157
4418.08 141
4418.23 127
4418.38 115
4418.54 106
4418.69 102
4418.84 101
4418.99 104
4419.15 109
4419.30 117
4419.45 126
4419.60 134
4419.76 141
4419.91 145
4420.06 148
4420.21 148
4420.37 145
4420.52 140
4420.67 134
4420.82 128
4420.98 123
4421.13 119
4421.28 119
4421.43 123
4421.59 130
4421.74 143
4421.89 159
4422.04 178
4422.20 199
4422.35 221
4422.50 243
4422.65 265
4422.81 285
4422.96 303
4423.11 320
4423.26 334
4423.42 346
4423.57 355
4423.72 362
4423.87 366
4424.03 369
4424.18 372
4424.33 374
4424.48 378
4424.64 383
4424.79 391
4424.94 399
4425.09 407
4425.25 413
4425.40 417
4425.55 418
4425.70 417
4425.86 415
4426.01 415
4426.16 418
4426.31 424
4426.47 433
4426.62 442
4426.77 450
4426.92 454
4427.08 452
4427.23 445
4427.38 432
4427.53 416
4427.69 398
4427.84 380
4427.99 364
4428.15 349
4428.30 337
4428.45 326
4428.60 315
4428.76 306
4428.91 296
4429.06 288
4429.21 281
4429.37 276
4429.52 273
4429.67 273
4429.82 274
4429.98 275
4430.13 276
4430.28 276
4430.43 275
4430.59 272
4430.74 267
4430.89 261
4431.05 252
4431.20 242
4431.35 230
4431.50 215
4431.66 199
4431.81 183
4431.96 168
4432.11 154
4432.27 143
4432.42 133
4432.57 126
4432.72 122
4432.88 118
4433.03 116
4433.18 114
4433.34 113
4433.49 111
4433.64 109
4433.79 106
4433.95 101
4434.10 96
4434.25 90
4434.40 84
4434.56 78
4434.71 71
4434.86 64
4435.02 57
4435.17 48
4435.32 38
4435.47 28
4435.63 19
4435.78 10
4435.93 3
4436.08 0
4436.24 0
4436.39 0
4436.54 0
4436.70 0
4436.85 0
4437.00 0
4437.15 0
4437.31 0
4437.46 0
4437.61 6
4437.76 14
4437.92 24
4438.07 37
4438.22 50
4438.38 64
4438.53 77
4438.68 87
4438.83 93
4438.99 95
4439.14 94
4439.29 88
4439.45 81
4439.60 73
4439.75 65
4439.90 59
4440.06 55
4440.21 52
4440.36 50
4440.51 48
4440.67 46
4440.82 45
4440.97 45
4441.13 46
4441.28 50
4441.43 57
4441.58 66
4441.74 76
4441.89 86
4442.04 94
4442.20 100
4442.35 103
4442.50 104
4442.65 102
4442.81 99
4442.96 95
4443.11 92
4443.27 88
4443.42 86
4443.57 86
4443.72 88
4443.88 91
4444.03 97
4444.18 103
4444.34 110
4444.49 116
4444.64 120
4444.79 123
4444.95 123
4445.10 121
4445.25 118
4445.41 115
4445.56 114
4445.71 114
4445.86 117
4446.02 120
4446.17 125
4446.32 130
4446.48 135
4446.63 139
4446.78 144
4446.94 149
4447.09 154
4447.24 160
4447.39 166
4447.55 170
4447.70 172
4447.85 173
4448.01 172
4448.16 172
4448.31 172
4448.46 175
4448.62 179
4448.77 186
4448.92 194
4449.08 202
4449.23 209
4449.38 216
4449.54 222
4449.69 228
4449.84 233
4449.99 238
4450.15 242
4450.30 246
4450.45 249
4450.61 252
4450.76 256
4450.91 261
4451.07 269
4451.22 279
4451.37 291
4451.52 304
4451.68 314
4451.83 322
4451.98 326
4452.14 324
4452.29 317
4452.44 306
4452.60 291
4452.75 275
4452.90 258
4453.05 242
4453.21 227
4453.36 214
4453.51 202
4453.67 192
4453.82 182
4453.97 172
4454.13 162
4454.28 151
4454.43 141
4454.58 132
4454.74 125
4454.89 119
4455.04 116
4455.20 114
4455.35 113
4455.50 113
4455.66 113
4455.81 112
4455.96 110
4456.12 107
4456.27 103
4456.42 101
4456.57 100
4456.73 101
4456.88 105
4457.03 111
4457.19 119
4457.34 127
4457.49 135
4457.65 142
4457.80 149
4457.95 154
4458.11 159
4458.26 163
4458.41 166
4458.57 167
4458.72 168
4458.87 166
4459.02 163
4459.18 158
4459.33 151
4459.48 143
4459.64 134
4459.79 124
4459.94 113
4460.10 103
4460.25 95
4460.40 87
4460.56 83
4460.71 83
4460.86 86
4461.02 93
4461.17 103
4461.32 114
4461.48 124
4461.63 133
4461.78 139
4461.93 143
4462.09 144
4462.24 142
4462.39 139
4462.55 135
4462.70 131
4462.85 127
4463.01 123
4463.16 119
4463.31 115
4463.47 111
4463.62 107
4463.77 103
4463.93 99
4464.08 97
4464.23 95
4464.39 94
4464.54 96
4464.69 99
4464.85 104
4465.00 109
4465.15 115
4465.31 120
4465.46 123
4465.61 122
4465.76 119
4465.92 112
4466.07 104
4466.22 95
4466.38 87
4466.53 79
4466.68 73
4466.84 67
4466.99 62
4467.14 56
4467.30 49
4467.45 41
4467.60 34
4467.76 27
4467.91 23
4468.06 22
4468.22 24
4468.37 30
4468.52 38
4468.68 48
4468.83 57
4468.98 65
4469.14 71
4469.29 74
4469.44 73
4469.60 71
4469.75 68
4469.90 65
4470.06 63
4470.21 63
4470.36 65
4470.52 69
4470.67 74
4470.82 80
4470.98 87
4471.13 93
4471.28 98
4471.44 102
4471.59 104
4471.74 103
4471.90 102
4472.05 99
4472.20 97
4472.36 94
4472.51 93
4472.66 91
4472.82 88
4472.97 83
4473.12 76
4473.28 67
4473.43 58
4473.58 50
4473.74 43
4473.89 40
4474.04 40
4474.20 43
4474.35 46
4474.50 48
4474.66 49
4474.81 48
4474.96 44
4475.12 40
4475.27 36
4475.42 35
4475.58 36
4475.73 42
4475.89 51
4476.04 62
4476.19 74
4476.35 85
4476.50 93
4476.65 97
4476.81 96
4476.96 92
4477.11 85
4477.27 78
4477.42 72
4477.57 68
4477.73 68
4477.88 71
4478.03 77
4478.19 85
4478.34 95
4478.49 103
4478.65 110
4478.80 116
4478.95 118
4479.11 118
4479.26 116
4479.41 110
4479.57 103
4479.72 95
4479.88 86
4480.03 79
4480.18 73
4480.34 70
4480.49 70
4480.64 71
4480.80 75
4480.95 79
4481.10 83
4481.26 87
4481.41 90
4481.56 92
4481.72 94
4481.87 96
4482.02 100
4482.18 104
4482.33 109
4482.48 113
4482.64 117
4482.79 118
4482.95 116
4483.10 111
4483.25 103
4483.41 92
4483.56 79
4483.71 66
4483.87 54
4484.02 43
4484.17 35
4484.33 29
4484.48 24
4484.63 21
4484.79 18
4484.94 16
4485.10 13
4485.25 11
4485.40 11
4485.56 11
4485.71 13
4485.86 16
4486.02 20
4486.17 24
4486.32 28
4486.48 31
4486.63 32
4486.78 31
4486.94 30
4487.09 27
4487.25 26
4487.40 25
4487.55 27
4487.71 31
4487.86 38
4488.01 47
4488.17 57
4488.32 66
4488.47 75
4488.63 81
4488.78 83
4488.94 82
4489.09 79
4489.24 74
4489.40 69
4489.55 64
4489.70 62
4489.86 60
4490.01 60
4490.16 61
4490.32 63
4490.47 64
4490.63 65
4490.78 65
4490.93 64
4491.09 62
4491.24 59
4491.39 56
4491.55 53
4491.70 51
4491.86 51
4492.01 54
4492.16 60
4492.32 68
4492.47 78
4492.62 88
4492.78 97
4492.93 103
4493.08 107
4493.24 110
4493.39 111
4493.55 112
4493.70 114
4493.85 115
4494.01 117
4494.16 117
4494.31 116
4494.47 113
4494.62 107
4494.78 100
4494.93 91
4495.08 83
4495.24 75
4495.39 70
4495.54 68
4495.70 69
4495.85 71
4496.01 75
4496.16 80
4496.31 84
4496.47 87
4496.62 88
4496.77 87
4496.93 85
4497.08 81
4497.24 76
4497.39 70
4497.54 64
4497.70 58
4497.85 55
4498.01 53
4498.16 52
4498.31 54
4498.47 56
4498.62 59
4498.77 62
4498.93 64
4499.08 66
4499.24 68
4499.39 71
4499.54 74
4499.70 78
4499.85 81
4500.00 82
4500.16 81
4500.31 76
4500.47 68
4500.62 58
4500.77 47
4500.93 37
4501.08 29
4501.24 23
4501.39 19
4501.54 16
4501.70 12
4501.85 7
4502.01 2
4502.16 0
4502.31 0
4502.47 0
4502.62 0
4502.77 7
4502.93 15
4503.08 24
4503.24 31
4503.39 35
4503.54 34
4503.70 30
4503.85 23
4504.01 15
4504.16 8
4504.31 2
4504.47 0
4504.62 0
4504.78 0
4504.93 0
4505.08 0
4505.24 0
4505.39 0
4505.54 0
4505.70 0
4505.85 1
4506.01 3
4506.16 6
4506.31 8
4506.47 10
4506.62 11
4506.78 11
4506.93 10
4507.08 8
4507.24 5
4507.39 2
4507.55 0
4507.70 0
4507.85 0
4508.01 0
4508.16 0
4508.32 0
4508.47 0
4508.62 3
4508.78 11
4508.93 17
4509.09 20
4509.24 20
4509.39 18
4509.55 14
4509.70 11
4509.86 9
4510.01 9
4510.16 10
4510.32 13
4510.47 17
4510.63 22
4510.78 26
4510.93 32
4511.09 39
4511.24 47
4511.40 56
4511.55 65
4511.70 73
4511.86 79
4512.01 83
4512.17 85
4512.32 85
4512.47 83
4512.63 81
4512.78 78
4512.94 75
4513.09 73
4513.24 70
4513.40 68
4513.55 66
4513.71 64
4513.86 61
4514.01 57
4514.17 55
4514.32 55
4514.48 59
4514.63 65
4514.79 74
4514.94 84
4515.09 94
4515.25 101
4515.40 103
4515.56 102
4515.71 97
4515.86 90
4516.02 81
4516.17 71
4516.33 62
4516.48 54
4516.63 46
4516.79 41
4516.94 38
4517.10 38
4517.25 41
4517.41 47
4517.56 55
4517.71 65
4517.87 75
4518.02 84
4518.18 92
4518.33 98
4518.48 104
4518.64 109
4518.79 113
4518.95 118
4519.10 122
4519.25 126
4519.41 129
4519.56 131
4519.72 133
4519.87 134
4520.03 135
4520.18 136
4520.33 139
4520.49 143
4520.64 149
4520.80 157
4520.95 166
4521.11 177
4521.26 187
4521.41 198
4521.57 206
4521.72 212
4521.88 216
4522.03 217
4522.18 216
4522.34 214
4522.49 211
4522.65 208
4522.80 204
4522.96 202
4523.11 199
4523.26 196
4523.42 194
4523.57 192
4523.73 190
4523.88 189
4524.04 188
4524.19 187
4524.34 184
4524.50 181
4524.65 177
4524.81 172
4524.96 165
4525.12 159
4525.27 154
4525.42 149
4525.58 145
4525.73 141
4525.89 137
4526.04 133
4526.20 128
4526.35 124
4526.50 121
4526.66 119
4526.81 118
4526.97 120
4527.12 124
4527.28 130
4527.43 137
4527.58 145
4527.74 154
4527.89 162
4528.05 169
4528.20 174
4528.36 176
4528.51 175
4528.66 171
4528.82 167
4528.97 163
4529.13 161
4529.28 161
4529.44 164
4529.59 168
4529.74 172
4529.90 175
4530.05 177
4530.21 176
4530.36 173
4530.52 169
4530.67 163
4530.82 157
4530.98 150
4531.13 144
4531.29 139
4531.44 134
4531.60 129
4531.75 125
4531.91 119
4532.06 113
4532.21 105
4532.37 97
4532.52 88
4532.68 80
4532.83 73
4532.99 66
4533.14 60
4533.29 52
4533.45 43
4533.60 32
4533.76 19
4533.91 7
4534.07 0
4534.22 0
4534.38 0
4534.53 0
4534.68 0
4534.84 0
4534.99 4
4535.15 7
4535.30 8
4535.46 6
4535.61 3
4535.77 2
4535.92 3
4536.07 9
4536.23 18
4536.38 31
4536.54 45
4536.69 58
4536.85 69
4537.00 76
4537.16 79
4537.31 77
4537.46 71
4537.62 63
4537.77 54
4537.93 47
4538.08 43
4538.24 42
4538.39 47
4538.55 55
4538.70 67
4538.86 80
4539.01 92
4539.16 100
4539.32 104
4539.47 103
4539.63 98
4539.78 89
4539.94 80
4540.09 71
4540.25 65
4540.40 63
4540.55 65
4540.71 68
4540.86 72
4541.02 75
4541.17 77
4541.33 78
4541.48 80
4541.64 82
4541.79 87
4541.95 94
4542.10 104
4542.25 115
4542.41 125
4542.56 135
4542.72 144
4542.87 150
4543.03 154
4543.18 156
4543.34 155
4543.49 153
4543.65 150
4543.80 146
4543.95 143
4544.11 141
4544.26 141
4544.42 144
4544.57 148
4544.73 154
4544.88 161
4545.04 169
4545.19 176
4545.35 184
4545.50 191
4545.66 198
4545.81 204
4545.96 209
4546.12 212
4546.27 213
4546.43 212
4546.58 209
4546.74 206
4546.89 202
4547.05 200
4547.20 198
4547.36 198
4547.51 198
4547.67 198
4547.82 196
4547.98 191
4548.13 185
4548.28 178
4548.44 170
4548.59 163
4548.75 156
4548.90 151
4549.06 147
4549.21 144
4549.37 142
4549.52 141
4549.68 141
4549.83 144
4549.99 148
4550.14 155
4550.30 163
4550.45 172
4550.60 180
4550.76 188
4550.91 194
4551.07 199
4551.22 202
4551.38 204
4551.53 206
4551.69 208
4551.84 211
4552.00 216
4552.15 223
4552.31 232
4552.46 242
4552.62 253
4552.77 264
4552.93 275
4553.08 285
4553.23 295
4553.39 303
4553.54 311
4553.70 317
4553.85 323
4554.01 328
4554.16 335
4554.32 342
4554.47 353
4554.63 367
4554.78 384
4554.94 404
4555.09 426
4555.25 450
4555.40 473
4555.56 498
4555.71 522
4555.87 548
4556.02 575
4556.18 603
4556.33 631
4556.49 658
4556.64 682
4556.79 700
4556.95 712
4557.10 716
4557.26 712
4557.41 702
4557.57 687
4557.72 671
4557.88 656
4558.03 644
4558.19 638
4558.34 635
4558.50 636
4558.65 638
4558.81 640
4558.96 638
4559.12 635
4559.27 629
4559.43 624
4559.58 619
4559.74 616
4559.89 615
4560.05 617
4560.20 621
4560.36 626
4560.51 633
4560.67 642
4560.82 652
4560.98 664
4561.13 677
4561.29 691
4561.44 704
4561.59 715
4561.75 725
4561.90 731
4562.06 736
4562.21 739
4562.37 740
4562.52 741
4562.68 741
4562.83 741
4562.99 739
4563.14 735
4563.30 730
4563.45 724
4563.61 717
4563.76 710
4563.92 706
4564.07 704
4564.23 705
4564.38 709
4564.54 713
4564.69 717
4564.85 719
4565.00 718
4565.16 716
4565.31 711
4565.47 704
4565.62 697
4565.78 688
4565.93 679
4566.09 668
4566.24 655
4566.40 641
4566.55 627
4566.71 613
4566.86 601
4567.02 590
4567.17 582
4567.33 574
4567.48 568
4567.64 561
4567.79 555
4567.95 547
4568.10 538
4568.26 528
4568.41 518
4568.57 507
4568.72 497
4568.88 488
4569.03 480
4569.19 474
4569.34 470
4569.50 467
4569.65 466
4569.81 465
4569.96 464
4570.12 464
4570.27 464
4570.43 465
4570.58 467
4570.74 468
4570.89 470
4571.05 472
4571.20 474
4571.36 476
4571.51 479
4571.67 484
4571.82 492
4571.98 502
4572.13 513
4572.29 525
4572.44 536
4572.60 544
4572.75 547
4572.91 546
4573.06 540
4573.22 532
4573.37 521
4573.53 509
4573.68 498
4573.84 486
4573.99 474
4574.15 461
4574.30 446
4574.46 428
4574.61 409
4574.77 389
4574.92 369
4575.08 350
4575.23 333
4575.39 317
4575.55 301
4575.70 285
4575.86 269
4576.01 251
4576.17 233
4576.32 217
4576.48 202
4576.63 190
4576.79 181
4576.94 174
4577.10 168
4577.25 161
4577.41 153
4577.56 142
4577.72 128
4577.87 112
4578.03 95
4578.18 78
4578.34 63
4578.49 50
4578.65 42
4578.80 38
4578.96 38
4579.11 40
4579.27 43
4579.42 45
4579.58 46
4579.73 45
4579.89 42
4580.04 37
4580.20 31
4580.36 26
4580.51 22
4580.67 21
4580.82 25
4580.98 32
4581.13 43
4581.29 56
4581.44 69
4581.60 80
4581.75 88
4581.91 92
4582.06 94
4582.22 94
4582.37 94
4582.53 94
4582.68 96
4582.84 98
4582.99 101
4583.15 102
4583.30 100
4583.46 97
4583.62 90
4583.77 82
4583.93 74
4584.08 66
4584.24 60
4584.39 57
4584.55 55
4584.70 56
4584.86 58
4585.01 60
4585.17 63
4585.32 66
4585.48 68
4585.63 70
4585.79 70
4585.94 69
4586.10 67
4586.25 62
4586.41 57
4586.57 51
4586.72 46
4586.88 42
4587.03 40
4587.19 42
4587.34 46
4587.50 54
4587.65 62
4587.81 71
4587.96 78
4588.12 83
4588.27 84
4588.43 80
4588.58 73
4588.74 62
4588.90 52
4589.05 42
4589.21 36
4589.36 35
4589.52 39
4589.67 48
4589.83 59
4589.98 71
4590.14 81
4590.29 88
4590.45 91
4590.60 90
4590.76 89
4590.92 87
4591.07 88
4591.23 92
4591.38 98
4591.54 106
4591.69 115
4591.85 122
4592.00 128
4592.16 133
4592.31 136
4592.47 138
4592.62 140
4592.78 142
4592.94 144
4593.09 146
4593.25 148
4593.40 149
4593.56 148
4593.71 145
4593.87 140
4594.02 133
4594.18 123
4594.33 112
4594.49 100
4594.65 89
4594.80 78
4594.96 68
4595.11 60
4595.27 52
4595.42 46
4595.58 42
4595.73 40
4595.89 39
4596.04 41
4596.20 43
4596.36 46
4596.51 47
4596.67 46
4596.82 43
4596.98 39
4597.13 34
4597.29 29
4597.44 24
4597.60 21
4597.75 19
4597.91 18
4598.07 18
4598.22 17
4598.38 16
4598.53 15
4598.69 15
4598.84 17
4599.00 21
4599.15 28
4599.31 36
4599.47 45
4599.62 52
4599.78 56
4599.93 57
4600.09 55
4600.24 51
4600.40 46
4600.55 42
4600.71 41
4600.87 41
4601.02 42
4601.18 43
4601.33 43
4601.49 40
4601.64 33
4601.80 24
4601.95 13
4602.11 1
4602.27 0
4602.42 0
4602.58 0
4602.73 0
4602.89 0
4603.04 0
4603.20 0
4603.35 0
4603.51 12
4603.67 26
4603.82 40
4603.98 53
4604.13 66
4604.29 79
4604.44 91
4604.60 102
4604.75 111
4604.91 119
4605.07 126
4605.22 133
4605.38 140
4605.53 146
4605.69 154
4605.84 162
4606.00 170
4606.16 177
4606.31 185
4606.47 191
4606.62 196
4606.78 200
4606.93 203
4607.09 204
4607.24 203
4607.40 202
4607.56 200
4607.71 199
4607.87 198
4608.02 198
4608.18 200
4608.33 202
4608.49 204
4608.65 206
4608.80 208
4608.96 210
4609.11 211
4609.27 213
4609.42 215
4609.58 216
4609.74 217
4609.89 215
4610.05 211
4610.20 204
4610.36 194
4610.51 182
4610.67 170
4610.83 159
4610.98 149
4611.14 143
4611.29 139
4611.45 138
4611.60 138
4611.76 138
4611.92 137
4612.07 134
4612.23 129
4612.38 124
4612.54 119
4612.69 115
4612.85 113
4613.01 112
4613.16 112
4613.32 112
4613.47 113
4613.63 115
4613.78 117
4613.94 120
4614.10 124
4614.25 128
4614.41 129
4614.56 128
4614.72 124
4614.88 116
4615.03 107
4615.19 98
4615.34 89
4615.50 83
4615.65 80
4615.81 81
4615.97 87
4616.12 97
4616.28 110
4616.43 125
4616.59 140
4616.75 154
4616.90 165
4617.06 174
4617.21 180
4617.37 185
4617.52 190
4617.68 194
4617.84 198
4617.99 202
4618.15 204
4618.30 205
4618.46 205
4618.62 204
4618.77 203
4618.93 203
4619.08 205
4619.24 208
4619.39 213
4619.55 218
4619.71 224
4619.86 229
4620.02 233
4620.17 235
4620.33 234
4620.49 230
4620.64 221
4620.80 207
4620.95 190
4621.11 169
4621.26 147
4621.42 127
4621.58 109
4621.73 96
4621.89 88
4622.04 82
4622.20 80
4622.36 79
4622.51 79
4622.67 78
4622.82 76
4622.98 74
4623.14 72
4623.29 69
4623.45 65
4623.60 60
4623.76 54
4623.92 46
4624.07 37
4624.23 28
4624.38 21
4624.54 17
4624.70 18
4624.85 23
4625.01 34
4625.16 49
4625.32 66
4625.48 84
4625.63 101
4625.79 115
4625.94 126
4626.10 132
4626.25 134
4626.41 132
4626.57 129
4626.72 123
4626.88 117
4627.03 111
4627.19 107
4627.35 105
4627.50 105
4627.66 105
4627.81 106
4627.97 106
4628.13 105
4628.28 103
4628.44 99
4628.59 95
4628.75 90
4628.91 86
4629.06 81
4629.22 78
4629.38 76
4629.53 76
4629.69 77
4629.84 81
4630.00 86
4630.16 92
4630.31 98
4630.47 104
4630.62 107
4630.78 109
4630.94 109
4631.09 107
4631.25 105
4631.40 102
4631.56 99
4631.72 96
4631.87 93
4632.03 90
4632.18 89
4632.34 88
4632.50 89
4632.65 92
4632.81 96
4632.96 101
4633.12 106
4633.28 110
4633.43 112
4633.59 112
4633.75 110
4633.90 106
4634.06 101
4634.21 95
4634.37 89
4634.53 84
4634.68 79
4634.84 74
4634.99 70
4635.15 66
4635.31 61
4635.46 56
4635.62 48
4635.77 40
4635.93 31
4636.09 21
4636.24 11
4636.40 2
4636.56 0
4636.71 0
4636.87 0
4637.02 0
4637.18 0
4637.34 0
4637.49 0
4637.65 0
4637.80 4
4637.96 14
4638.12 24
4638.27 36
4638.43 48
4638.59 60
4638.74 71
4638.90 82
4639.05 90
4639.21 95
4639.37 96
4639.52 92
4639.68 85
4639.84 74
4639.99 64
4640.15 54
4640.30 48
4640.46 46
4640.62 49
4640.77 55
4640.93 65
4641.08 76
4641.24 88
4641.40 100
4641.55 113
4641.71 125
4641.87 137
4642.02 147
4642.18 155
4642.33 160
4642.49 163
4642.65 164
4642.80 165
4642.96 166
4643.12 170
4643.27 176
4643.43 184
4643.58 191
4643.74 198
4643.90 201
4644.05 203
4644.21 202
4644.37 201
4644.52 200
4644.68 199
4644.84 198
4644.99 197
4645.15 195
4645.30 192
4645.46 187
4645.62 181
4645.77 173
4645.93 163
4646.09 154
4646.24 144
4646.40 136
4646.55 129
4646.71 123
4646.87 119
4647.02 115
4647.18 112
4647.34 107
4647.49 102
4647.65 97
4647.81 92
4647.96 88
4648.12 85
4648.27 82
4648.43 79
4648.59 76
4648.74 70
4648.90 63
4649.06 55
4649.21 47
4649.37 39
4649.53 34
4649.68 32
4649.84 32
4649.99 35
4650.15 40
4650.31 45
4650.46 50
4650.62 55
4650.78 59
4650.93 63
4651.09 67
4651.25 73
4651.40 79
4651.56 85
4651.71 93
4651.87 101
4652.03 108
4652.18 113
4652.34 116
4652.50 116
4652.65 113
4652.81 107
4652.97 98
4653.12 88
4653.28 77
4653.44 67
4653.59 57
4653.75 49
4653.90 44
4654.06 40
4654.22 40
4654.37 42
4654.53 45
4654.69 49
4654.84 52
4655.00 54
4655.16 54
4655.31 53
4655.47 51
4655.63 50
4655.78 51
4655.94 55
4656.10 62
4656.25 72
4656.41 83
4656.56 96
4656.72 107
4656.88 117
4657.03 123
4657.19 124
4657.35 122
4657.50 116
4657.66 108
4657.82 100
4657.97 93
4658.13 88
4658.29 85
4658.44 85
4658.60 84
4658.76 83
4658.91 81
4659.07 77
4659.23 72
4659.38 67
4659.54 65
4659.69 66
4659.85 69
4660.01 72
4660.16 75
4660.32 75
4660.48 72
4660.63 65
4660.79 56
4660.95 46
4661.10 37
4661.26 30
4661.42 26
4661.57 25
4661.73 27
4661.89 30
4662.04 33
4662.20 35
4662.36 36
4662.51 34
4662.67 30
4662.83 24
4662.98 17
4663.14 8
4663.30 0
4663.45 0
4663.61 0
4663.77 0
4663.92 0
4664.08 0
4664.24 0
4664.39 0
4664.55 0
4664.71 7
4664.86 16
4665.02 25
4665.18 33
4665.33 40
4665.49 47
4665.65 54
4665.80 61
4665.96 70
4666.12 80
4666.27 91
4666.43 100
4666.59 107
4666.74 110
4666.90 109
4667.06 103
4667.21 95
4667.37 86
4667.53 78
4667.68 72
4667.84 69
4668.00 70
4668.15 73
4668.31 78
4668.47 82
4668.62 85
4668.78 87
4668.94 86
4669.09 84
4669.25 81
4669.41 78
4669.56 76
4669.72 74
4669.88 73
4670.03 73
4670.19 73
4670.35 73
4670.50 72
4670.66 70
4670.82 68
4670.97 67
4671.13 66
4671.29 66
4671.44 67
4671.60 68
4671.76 69
4671.91 69
4672.07 66
4672.23 61
4672.38 55
4672.54 50
4672.70 47
4672.85 47
4673.01 51
4673.17 57
4673.32 63
4673.48 68
4673.64 71
4673.79 71
4673.95 69
4674.11 66
4674.26 62
4674.42 60
4674.58 59
4674.74 59
4674.89 59
4675.05 59
4675.21 58
4675.36 57
4675.52 57
4675.68 59
4675.83 62
4675.99 67
4676.15 73
4676.30 81
4676.46 88
4676.62 96
4676.77 102
4676.93 107
4677.09 110
4677.24 109
4677.40 105
4677.56 98
4677.71 88
4677.87 77
4678.03 67
4678.19 58
4678.34 53
4678.50 51
4678.66 51
4678.81 52
4678.97 54
4679.13 56
4679.28 59
4679.44 63
4679.60 71
4679.75 81
4679.91 95
4680.07 110
4680.22 125
4680.38 139
4680.54 150
4680.70 158
4680.85 161
4681.01 161
4681.17 158
4681.32 154
4681.48 149
4681.64 144
4681.79 141
4681.95 139
4682.11 139
4682.26 141
4682.42 144
4682.58 147
4682.74 151
4682.89 153
4683.05 155
4683.21 154
4683.36 153
4683.52 149
4683.68 144
4683.83 139
4683.99 134
4684.15 130
4684.30 127
4684.46 126
4684.62 126
4684.78 127
4684.93 127
4685.09 127
4685.25 126
4685.40 125
4685.56 124
4685.72 125
4685.87 127
4686.03 130
4686.19 134
4686.35 138
4686.50 141
4686.66 143
4686.82 145
4686.97 148
4687.13 153
4687.29 159
4687.44 168
4687.60 179
4687.76 188
4687.92 195
4688.07 198
4688.23 196
4688.39 189
4688.54 179
4688.70 167
4688.86 155
4689.01 144
4689.17 137
4689.33 132
4689.49 128
4689.64 126
4689.80 124
4689.96 121
4690.11 117
4690.27 111
4690.43 105
4690.59 100
4690.74 98
4690.90 99
4691.06 103
4691.21 110
4691.37 118
4691.53 124
4691.68 127
4691.84 126
4692.00 119
4692.16 108
4692.31 95
4692.47 80
4692.63 65
4692.78 51
4692.94 39
4693.10 30
4693.26 24
4693.41 21
4693.57 20
4693.73 20
4693.88 23
4694.04 26
4694.20 30
4694.36 33
4694.51 35
4694.67 36
4694.83 36
4694.98 35
4695.14 33
4695.30 32
4695.46 31
4695.61 30
4695.77 31
4695.93 33
4696.08 35
4696.24 37
4696.40 38
4696.56 38
4696.71 37
4696.87 34
4697.03 31
4697.18 28
4697.34 25
4697.50 23
4697.66 22
4697.81 22
4697.97 23
4698.13 24
4698.28 24
4698.44 25
4698.60 27
4698.76 29
4698.91 34
4699.07 42
4699.23 52
4699.38 63
4699.54 75
4699.70 84
4699.86 89
4700.01 88
4700.17 82
4700.33 70
4700.49 55
4700.64 38
4700.80 21
4700.96 6
4701.11 0
4701.27 0
4701.43 0
4701.59 0
4701.74 0
4701.90 0
4702.06 0
4702.21 5
4702.37 13
4702.53 18
4702.69 19
4702.84 18
4703.00 14
4703.16 9
4703.32 5
4703.47 2
4703.63 1
4703.79 2
4703.94 6
4704.10 11
4704.26 16
4704.42 22
4704.57 28
4704.73 34
4704.89 42
4705.05 50
4705.20 59
4705.36 67
4705.52 75
4705.68 81
4705.83 85
4705.99 88
4706.15 89
4706.30 92
4706.46 97
4706.62 104
4706.78 115
4706.93 127
4707.09 140
4707.25 152
4707.41 160
4707.56 164
4707.72 162
4707.88 155
4708.04 145
4708.19 131
4708.35 118
4708.51 105
4708.66 96
4708.82 90
4708.98 88
4709.14 89
4709.29 93
4709.45 97
4709.61 101
4709.77 104
4709.92 104
4710.08 101
4710.24 98
4710.40 93
4710.55 87
4710.71 83
4710.87 80
4711.03 79
4711.18 79
4711.34 82
4711.50 86
4711.65 91
4711.81 97
4711.97 102
4712.13 106
4712.28 108
4712.44 108
4712.60 106
4712.76 103
4712.91 100
4713.07 97
4713.23 95
4713.39 95
4713.54 95
4713.70 95
4713.86 94
4714.02 91
4714.17 86
4714.33 80
4714.49 74
4714.65 67
4714.80 62
4714.96 59
4715.12 58
4715.28 59
4715.43 61
4715.59 65
4715.75 70
4715.91 75
4716.06 79
4716.22 83
4716.38 87
4716.54 89
4716.69 90
4716.85 90
4717.01 89
4717.17 88
4717.32 87
4717.48 85
4717.64 84
4717.80 82
4717.95 80
4718.11 78
4718.27 78
4718.43 78
4718.58 81
4718.74 86
4718.90 91
4719.06 96
4719.21 101
4719.37 104
4719.53 106
4719.69 106
4719.84 104
4720.00 102
4720.16 99
4720.32 96
4720.47 92
4720.63 88
4720.79 85
4720.95 84
4721.10 85
4721.26 90
4721.42 97
4721.58 106
4721.73 115
4721.89 122
4722.05 126
4722.21 126
4722.37 121
4722.52 114
4722.68 105
4722.84 97
4723.00 91
4723.15 88
4723.31 85
4723.47 83
4723.63 80
4723.78 73
4723.94 62
4724.10 49
4724.26 35
4724.41 22
4724.57 12
4724.73 7
4724.89 6
4725.04 9
4725.20 12
4725.36 16
4725.52 16
4725.68 15
4725.83 11
4725.99 6
4726.15 2
4726.31 0
4726.46 1
4726.62 2
4726.78 4
4726.94 5
4727.09 4
4727.25 3
4727.41 0
4727.57 0
4727.72 0
4727.88 0
4728.04 0
4728.20 0
4728.36 0
4728.51 2
4728.67 6
4728.83 9
4728.99 13
4729.14 17
4729.30 21
4729.46 26
4729.62 30
4729.77 36
4729.93 43
4730.09 50
4730.25 57
4730.41 63
4730.56 66
4730.72 66
4730.88 64
4731.04 61
4731.19 59
4731.35 60
4731.51 66
4731.67 77
4731.83 91
4731.98 107
4732.14 121
4732.30 130
4732.46 135
4732.61 135
4732.77 131
4732.93 127
4733.09 123
4733.25 121
4733.40 120
4733.56 121
4733.72 121
4733.88 121
4734.03 120
4734.19 118
4734.35 118
4734.51 119
4734.67 124
4734.82 131
4734.98 141
4735.14 150
4735.30 158
4735.45 163
4735.61 164
4735.77 160
4735.93 153
4736.09 143
4736.24 132
4736.40 122
4736.56 112
4736.72 103
4736.87 96
4737.03 90
4737.19 84
4737.35 80
4737.51 76
4737.66 73
4737.82 70
4737.98 67
4738.14 64
4738.30 59
4738.45 53
4738.61 47
4738.77 41
4738.93 36
4739.08 33
4739.24 33
4739.40 36
4739.56 42
4739.72 49
4739.87 58
4740.03 66
4740.19 74
4740.35 81
4740.51 86
4740.66 90
4740.82 92
4740.98 94
4741.14 94
4741.30 95
4741.45 95
4741.61 95
4741.77 95
4741.93 95
4742.08 94
4742.24 94
4742.40 92
4742.56 89
4742.72 86
4742.87 82
4743.03 80
4743.19 78
4743.35 79
4743.51 82
4743.66 86
4743.82 92
4743.98 99
4744.14 104
4744.30 108
4744.45 110
4744.61 110
4744.77 107
4744.93 102
4745.09 95
4745.24 90
4745.40 86
4745.56 85
4745.72 88
4745.88 94
4746.03 103
4746.19 113
4746.35 122
4746.51 129
4746.67 134
4746.82 137
4746.98 138
4747.14 137
4747.30 134
4747.46 130
4747.61 124
4747.77 116
4747.93 105
4748.09 91
4748.25 75
4748.40 58
4748.56 42
4748.72 27
4748.88 16
4749.04 10
4749.19 7
4749.35 8
4749.51 12
4749.67 17
4749.83 24
4749.98 30
4750.14 37
4750.30 43
4750.46 48
4750.62 54
4750.77 58
4750.93 62
4751.09 65
4751.25 66
4751.41 65
4751.56 62
4751.72 57
4751.88 51
4752.04 45
4752.20 39
4752.36 33
4752.51 27
4752.67 23
4752.83 18
4752.99 14
4753.15 9
4753.30 2
4753.46 0
4753.62 0
4753.78 0
4753.94 0
4754.09 0
4754.25 0
4754.41 0
4754.57 1
4754.73 9
4754.89 16
4755.04 20
4755.20 22
4755.36 22
4755.52 21
4755.68 18
4755.83 15
4755.99 11
4756.15 8
4756.31 5
4756.47 4
4756.62 5
4756.78 9
4756.94 14
4757.10 20
4757.26 26
4757.42 31
4757.57 36
4757.73 38
4757.89 40
4758.05 43
4758.21 46
4758.36 49
4758.52 54
4758.68 58
4758.84 61
4759.00 63
4759.16 64
4759.31 62
4759.47 60
4759.63 57
4759.79 55
4759.95 52
4760.11 51
4760.26 49
4760.42 47
4760.58 43
4760.74 40
4760.90 35
4761.05 32
4761.21 29
4761.37 27
4761.53 25
4761.69 24
4761.85 22
4762.00 18
4762.16 12
4762.32 5
4762.48 0
4762.64 0
4762.80 0
4762.95 0
4763.11 0
4763.27 0
4763.43 2
4763.59 8
4763.74 14
4763.90 19
4764.06 23
4764.22 26
4764.38 30
4764.54 35
4764.69 41
4764.85 48
4765.01 57
4765.17 65
4765.33 73
4765.49 78
4765.64 80
4765.80 79
4765.96 75
4766.12 67
4766.28 59
4766.44 50
4766.59 44
4766.75 40
4766.91 40
4767.07 43
4767.23 49
4767.39 57
4767.54 65
4767.70 73
4767.86 81
4768.02 87
4768.18 92
4768.34 96
4768.49 98
4768.65 98
4768.81 98
4768.97 98
4769.13 100
4769.29 104
4769.44 113
4769.60 126
4769.76 141
4769.92 157
4770.08 173
4770.24 187
4770.39 198
4770.55 205
4770.71 209
4770.87 212
4771.03 214
4771.19 215
4771.35 215
4771.50 214
4771.66 212
4771.82 209
4771.98 206
4772.14 202
4772.30 200
4772.45 200
4772.61 202
4772.77 205
4772.93 209
4773.09 213
4773.25 218
4773.40 222
4773.56 225
4773.72 227
4773.88 229
4774.04 229
4774.20 228
4774.36 223
4774.51 216
4774.67 207
4774.83 196
4774.99 184
4775.15 174
4775.31 166
4775.46 162
4775.62 163
4775.78 166
4775.94 172
4776.10 178
4776.26 185
4776.42 193
4776.57 200
4776.73 208
4776.89 216
4777.05 225
4777.21 232
4777.37 237
4777.53 239
4777.68 236
4777.84 229
4778.00 220
4778.16 209
4778.32 199
4778.48 191
4778.63 187
4778.79 187
4778.95 191
4779.11 197
4779.27 205
4779.43 216
4779.59 227
4779.74 240
4779.90 253
4780.06 266
4780.22 279
4780.38 289
4780.54 296
4780.70 300
4780.85 301
4781.01 300
4781.17 298
4781.33 298
4781.49 299
4781.65 302
4781.81 306
4781.96 312
4782.12 318
4782.28 323
4782.44 326
4782.60 328
4782.76 327
4782.92 326
4783.07 324
4783.23 322
4783.39 320
4783.55 318
4783.71 316
4783.87 315
4784.03 314
4784.19 315
4784.34 316
4784.50 318
4784.66 321
4784.82 324
4784.98 326
4785.14 327
4785.30 327
4785.45 326
4785.61 324
4785.77 320
4785.93 316
4786.09 310
4786.25 304
4786.41 297
4786.56 289
4786.72 281
4786.88 276
4787.04 272
4787.20 271
4787.36 272
4787.52 275
4787.68 280
4787.83 284
4787.99 287
4788.15 288
4788.31 286
4788.47 281
4788.63 273
4788.79 262
4788.94 249
4789.10 235
4789.26 222
4789.42 210
4789.58 201
4789.74 194
4789.90 192
4790.06 192
4790.21 195
4790.37 200
4790.53 204
4790.69 208
4790.85 210
4791.01 207
4791.17 201
4791.33 189
4791.48 173
4791.64 154
4791.80 133
4791.96 111
4792.12 89
4792.28 70
4792.44 54
4792.60 41
4792.75 33
4792.91 30
4793.07 30
4793.23 34
4793.39 40
4793.55 48
4793.71 56
4793.87 65
4794.02 73
4794.18 80
4794.34 86
4794.50 90
4794.66 93
4794.82 93
4794.98 92
4795.14 89
4795.30 85
4795.45 80
4795.61 74
4795.77 67
4795.93 59
4796.09 50
4796.25 42
4796.41 35
4796.57 29
4796.72 27
4796.88 28
4797.04 32
4797.20 39
4797.36 47
4797.52 54
4797.68 60
4797.84 63
4798.00 63
4798.15 62
4798.31 59
4798.47 58
4798.63 58
4798.79 60
4798.95 63
4799.11 67
4799.27 71
4799.42 75
4799.58 77
4799.74 79
4799.90 80
4800.06 80
4800.22 78
4800.38 73
4800.54 66
4800.70 57
4800.85 45
4801.01 31
4801.17 19
4801.33 8
4801.49 0
4801.65 0
4801.81 0
4801.97 0
4802.13 2
4802.29 6
4802.44 10
4802.60 13
4802.76 15
4802.92 15
4803.08 16
4803.24 16
4803.40 18
4803.56 20
4803.72 24
4803.87 27
4804.03 30
4804.19 32
4804.35 31
4804.51 28
4804.67 23
4804.83 16
4804.99 9
4805.15 5
4805.31 2
4805.46 3
4805.62 6
4805.78 11
4805.94 16
4806.10 20
4806.26 21
4806.42 20
4806.58 16
4806.74 12
4806.89 8
4807.05 4
4807.21 2
4807.37 1
4807.53 1
4807.69 1
4807.85 1
4808.01 0
4808.17 0
4808.33 0
4808.49 0
4808.64 0
4808.80 0
4808.96 0
4809.12 3
4809.28 8
4809.44 12
4809.60 16
4809.76 18
4809.92 19
4810.08 18
4810.23 15
4810.39 12
4810.55 9
4810.71 6
4810.87 5
4811.03 6
4811.19 9
4811.35 14
4811.51 21
4811.67 30
4811.83 40
4811.98 52
4812.14 63
4812.30 73
4812.46 82
4812.62 89
4812.78 92
4812.94 93
4813.10 90
4813.26 86
4813.42 82
4813.58 78
4813.73 77
4813.89 79
4814.05 84
4814.21 92
4814.37 100
4814.53 106
4814.69 110
4814.85 110
4815.01 107
4815.17 99
4815.33 90
4815.48 81
4815.64 73
4815.80 67
4815.96 64
4816.12 64
4816.28 66
4816.44 70
4816.60 75
4816.76 80
4816.92 85
4817.08 87
4817.24 88
4817.39 86
4817.55 83
4817.71 79
4817.87 74
4818.03 70
4818.19 69
4818.35 68
4818.51 70
4818.67 71
4818.83 71
4818.99 69
4819.15 63
4819.30 53
4819.46 41
4819.62 28
4819.78 16
4819.94 8
4820.10 4
4820.26 4
4820.42 7
4820.58 11
4820.74 15
4820.90 18
4821.06 20
4821.22 21
4821.37 22
4821.53 24
4821.69 26
4821.85 29
4822.01 31
4822.17 32
4822.33 32
4822.49 30
[truncated: 761,333 more chars]
