# Supplementary material for: Methylobacterium Species Promoting Rice and Barley Growth and Interaction Specificity Revealed with Whole-Cell Matrix-Assisted Laser Desorption / Ionization-Time-of-Flight Mass Spectrometry (MALDI-TOF/MS) Analysis
Source: PLoS One. 2015 Jun 8;10(6):e0129509. doi: 10.1371/journal.pone.0129509 (PMC4460032; doi:10.1371/journal.pone.0129509)
Supplement: S1 Table — (XLSX) [file pone.0129509.s004.xlsx]

## Sheet: S1
S2 Table. Barley cultivars used for Methylobacterium isolation.
Sample No.	Cultivar	Source	Type	Kernel row type
1	Plaisant	USA	unknown	6
2	Diktoo	USA	non-malting	6
3	Stander	USA	unknown	6
4	Colter	USA	unknown	6
5	CI10587	USA	unknown	6
6	Chevron	USA	non-malting	6
7	Galena	USA	malting	2
8	Shyri	USA	non-malting	2
9	BSR41	USA	non-malting	6
10	Baranesse	Germany	non-malting	2
11	Franka	Germany	malting	6
12	Igri	Germany	malting	2
13	BCD47	USA	non-malting	2
14	Morex	USA	malting	6
15	Steptoe	USA	non-malting	6
16	Harrington	Canada	malting	2
17	TR306	Canada	non-malting	2
18	Haruna Nijo	Japan	malting	2
19	H602	West Asia	wild	2
20	Akashinriki	Japan	non-malting	6
21	HES4	Afghanistan	non-malting	6
22	Russia6	Russia	unknown	2
23	Betzes	USA	malting	2
24	K305	Korea	non-malting	6
25	Barke	Germany	malting	2
26	Muraski Mochi	Japan	non-malting	6
27	Golden Promise	UK	malting	2
28	OWB(DOM)	Canada	experimental	2
29	OWB(RES)	Canada	experimental	6
30	Mokusekko 3	China	non-malting	6
31	Ko A	Japan	malting	2
32	Chinese Spring*	China	wheat
33	C649	Japan/China	malting	2
34	I767	Iraq	non-malting	2
35	T602	Turkey	non-malting	2
36	T615	Turkey	non-malting	2
37	I626	Syria	non-malting	2
38	I765	Iraq	non-malting	2
39	E812	Ethiopia	non-malting	6
40	C346	China	non-malting	6
41	CI9819	Finland	unknown	2
42	Kymppi	Finland	unknown	6
43	Rolfi	Finland	unknown	2
44	Saana	Finland	unknown	6
45	Kompolti Korai	USA	experimental	6
46	Mikamo Golden	Japan	malting	2
47	Bowman	USA	non-malting	2
48	Caesarea26-24	Israel	wild	2
* Only Chinese Spring is wheat.
