# Supplementary material for: Methylobacterium Species Promoting Rice and Barley Growth and Interaction Specificity Revealed with Whole-Cell Matrix-Assisted Laser Desorption / Ionization-Time-of-Flight Mass Spectrometry (MALDI-TOF/MS) Analysis
Source: PLoS One. 2015 Jun 8;10(6):e0129509. doi: 10.1371/journal.pone.0129509 (PMC4460032; doi:10.1371/journal.pone.0129509)
Supplement: S2 Table — (XLSX) [file pone.0129509.s005.xlsx]

## Sheet: sheet 1
S2 Table. The isolates used for rice and barley growth promotion screening and the results.
						Rice growth (1st screening)									Rice growth (2nd screening)									Rice growth in the presence of 50 mM NaCl (1st screening)									Rice growth in the presence of 50 mM NaCl (2nd screening)									Barley growth (1st screening)
strain No.	Isolation source	Closest type strain based on 16S rRNA gene	Accession No. (type strain)	Pairwise similarity (%)	Accession No.	Shoot length	p value	significance	Root length	p value	significance	Seedling fresh weight	p value	significance	Shoot length	p value	significance	Root length	p value	significance	Seedling fresh weight	p value	significance	Shoot length	p value	significance	Root length	p value	significance	Seedling fresh weight	p value	significance	Shoot length	p value	significance	Root length	p value	significance	Seedling fresh weight	p value	significance	Shoot length	p value	significance	Root length	p value	significance	Seedling fresh weight	p value
4a	Narcissus tazetta var. chinensis	M. adhaesivum AR27(T)	AM040156	98.991	AB698719	181.1±28.3	< 0.0001	****	177±39.6	< 0.0001	****	152.8±22.2	< 0.0001	****	109.5±29.4	0.31		93.6±33.3	0.53		108.2±23.8	0.227		193.2±29.5	< 0.0001	****	139.2±37.6	0.049	*	128.4±19.3	0.007	**	75.7±43.3	0.014	*	92.2±40.2	0.356		68.5±20.6	< 0.0001	****	119.2±51.2	0.4661		109.2±60.7	0.7217		138.9±62.5	0.2442
21B	Racomitrium japonicum hydroponic culture	M. extorquens CM4(T)	CP001298	99.51	DM377427	119.3±22.3	0.041	*	115.7±33.1	0.145		88.7±28.0	0.071											108.4±39.3	0.536		119.4±39.5	0.087		99.4±17.5	0.741											96±69.3	0.878		98.5±53.2	0.9536		114.8±84.7	0.6764
21b	Gnaphalium spicatum	M. marchantiae JT1(T)	FJ157976	99.774	AB698701	101.0±41.9	0.917		113.2±42.8	0.219		93.8±24.0	0.336											100.6±50.5	0.964		106.7±48.2	0.552		88.9±21.4	0.109											96.7±62	0.8995		107.2±48.9	0.7819		126.3±54.7	0.4349
21C	Racomitrium japonicum hydroponic culture	M. extorquens CM4(T)	CP001298	99.86	DM377428	101.9±38.4	0.863		98.5±28.8	0.866		100.3±33.3	0.978											66.8±56.1	0.007	**	94.6±33.8	0.509		86.6±20.4	0.035	*										110.8±48.1	0.6817		101.6±51.1	0.95		132.6±50.3	0.3201
21c	Gnaphalium spicatum	M. marchantiae JT1(T)	FJ157976	99.858	AB698744	152.7±41.4	0.001	***	164.2±42.0	0	***	142.4±25.1	< 0.0001	****	109.5±30.5	0.31		92.7±44.6	0.473		110.2±39.2	0.151		135.7±48.8	0.064		133.9±38.4	0.043	*	101.4±29.7	0.908		90.9±44.2	0.458		99.6±38.1	0.967		107.1±18.7	0.312		129.3±45.1	0.2679		95.3±50.7	0.8552		115.9±49.4	0.6454
21e	Gnaphalium spicatum	M. adhaesivum AR27(T)	AM040156	99.568	AB698702	126.7±44.6	0.092		132.7±46.8	0.07		138.3±31.6	0	***	93.7±36.4	0.5		94.9±33.9	0.627		111.9±20.7	0.091		97±48.7	0.87		98.5±64.9	0.932		89.7±28.6	0.41		87±37.4	0.179		104.2±36.7	0.693		92.8±30.7	0.138		81.5±69.1	0.482		70.8±56.1	0.2612		108.7±68.0	0.789
21i	Gnaphalium spicatum	M. marchantiae JT1(T)	FJ157976	99.575	AB698703	147.7±46.7	0.004	**	145.4±50.5	0.016	*	137.1±36.9	0.001	***	91.9±42.4	0.38		88.6±39.0	0.243		103.9±33.2	0.539		91.7±54.0	0.597		93.4±52.2	0.613		94.5±27.3	0.348		101.6±46.3	0.896		98.1±44	0.852		115.3±27.8	0.05	*	110.3±35.7	0.6967		86.5±37.6	0.6025		126.8±40	0.4225
22A	Racomitrium japonicum hydroponic culture	M. aquaticum GR16(T)	AJ635303	98.51	DM377429	102.8±41.9	0.794		96.1±44.8	0.662		98.6±39.4	0.858		106.3±49.4	0.63		103±46.4	0.785		93±23.3	0.323		68.7±68.4	0.013	*	77.2±47.1	0.007	**	90.7±33.5	0.187		77±55.3	0.039	*	77.1±48.1	0.02	*	90.9±27	0.097		96.5±87.9	0.8941		75.9±88.4	0.3537		113.6±75.5	0.6764
23d	Gnaphalium spicatum	M. radiotolerans JCM 2831(T)	CP001001	100	AB698728	140.8±39.5	0.018	*	146.5±42.3	0.018	*	137.2±21.9	0.001	**	108.2±31.0	0.38		104.7±30.4	0.557		84.5±19.1	0.045	*	75.9±57.3	0.223		90.5±45.0	0.6		79.1±19.4	0.045	*	89±47.1	0.375		91.2±42.5	0.395		88.7±22.5	0.156		79.7±64	0.4408		89.9±48.7	0.6968		101.6±65.8	0.9573
23e	Gnaphalium spicatum	M. gnaphalii 23e(T)	AB627071	100	AB627071	115.3±34.3	0.166		108.2±29.4	0.369		108.8±28.8	0.312		113.9±48.4	0.294		109.7±43.2	0.375		108.4±32.0	0.244		73.4±56.1	0.026	*	82.7±26.8	0.031	*	92.1±22.2	0.32		79±48.5	0.06		79.5±52.1	0.037	*	88.8±23.3	0.072		98.1±62.7	0.9426		90.2±88.7	0.7044		101.1±64.2	0.9915
23f	Gnaphalium spicatum	M. marchantiae JT1(T)	FJ157976	99.788	AB698705	170.9±32.4	0	***	178.7±40.0	0	***	149.5±17.8	0	***	121.9±24.6	0.02	*	104.2±36.0	0.594		80±20.2	0.009	**	165±29.3	0.001	***	137.8±21.2	0.033	*	113.1±18.2	0.147		101±44.9	0.933		89±46.5	0.282		84.3±44.4	0.032	*	115.5±38.2	0.5575		73.2±57.6	0.3011		126.8±55.3	0.4102
27a	Poa annua	M. tardum RB677(T)	AB252208	99.788	AB698726	124.6±45.5	0.133		142.3±44.5	0.025	*	126.7±30.1	0.014	*	93.3±49.5	0.44		97.8±50.5	0.775		97±33.8	0.664		137.1±44.3	0.051		136.4±36.0	0.065		106.5±25.9	0.431											112.2±34.2	0.6424		100.2±53	0.9941		119.5±49	0.5706
28b	Sedum oryzifolium	M. adhaesivum AR27(T)	AM040156	98.775	AB698708	110.3±40.2	0.414		108±24.6	0.434		100.3±23.4	0.936											107.6±40.2	0.67		112.1±36.3	0.421		99.8±19.3	0.943											77.2±102.1	0.3867		69±108.2	0.2332		101.2±86.8	0.9744
35a	Oxalis corniculata	M. oxalidis 35a(T)	AB607860	100	AB607860	103.2±31.7	0.734		104.5±41.9	0.664		102.6±22.9	0.605											113±51.2	0.339		108.4±44.2	0.456		107.8±23.1	0.1											84.7±80.2	0.5612		85.2±83	0.5669		106.7±82.7	0.8556
37d	Trigonotis peduncularis	M. zatmanii DSM 5688(T)	AB175647	99.578	AB698687	80.7±35.5	0.016	*	87±27.4	0.115		92.4±29.1	0.23											128.7±32.0	0.048	*	120.9±33.3	0.1		112.5±17.9	0.125											85.6±95	0.5843		68±95.7	0.2187		101.6±77.2	0.9573
37e	Trigonotis peduncularis	M. komagatae 002-079(T)	AB252201	98.52	AB698710	90.9±35.3	0.294		86.6±39.7	0.162		120.2±32.2	0.007	**	104.8±50.4	0.69		99.3±48.5	0.941		92.4±39.8	0.447		142.6±36.1	0.017	*	141.4±23.4	0.008	**	148.8±21.2	0.001	***	102.7±39.0	0.807		110.5±28.9	0.261		139.4±21.8	< 0.0001	****	84±72.2	0.5431		84.3±83.7	0.5461		108±83.9	0.8221
41A	Racomitrium japonicum hydroponic culture	M. fujisawaense 002-079(T)	AB175634	99.93	AB558142	134.8±30.5	0.026	*	168.6±28.1	0	***	141.7±22.3	< 0.0001	****	100.4±32.8	0.97		97.6±36.0	0.856		121.9±25.3	0.003	**	100.5±47.9	0.98		117.4±43.1	0.375		94.7±21.8	0.595		101.5±36.3	0.88		84.8±25.6	0.078		96.2±17.6	0.71		75.2±115.2	0.3472		56.6±111	0.0953		94.3±113.7	0.8388
45f	Oxalis articulata	M. adhaesivum AR27(T)	AM040156	99.063	AB698723	104.3±47.8	0.742		100.7±36.3	0.95		102.1±26.2	0.758		94.9±22.8	0.52		100.6±29.1	0.909		91.6±30.9	0.19		104.4±49.2	0.74		112.5±38.1	0.221		107.2±29.9	0.431		81.4±53.7	0.102		83.3±54.7	0.095		90.3±30.2	0.121		84.1±74.4	0.5476		77.6±72.2	0.3887		107.1±77	0.8388
45i	Oxalis articulata	M. adhaesivum AR27(T)	AM040156	99.063	AB698724	96.8±37.8	0.788		107.7±30.4	0.424		98.8±25.8	0.93											123.8±55.8	0.187		104±66.0	0.795		132.9±41.1	0.02	*										86.1±84.7	0.5983		98.2±79.4	0.9453		111.4±83.1	0.74
46c	Gnaphalium pensylvanicum	Tetracladium setigerum strain CCM F-10186	AJ389619	99	AB698747	83.0±36.1	0.055		91.3±33.0	0.362		113.9±26.7	0.07		100.2±31.8	0.99		93.2±33.9	0.484		97.8±22.3	0.833		135.9±34.6	0.064		145.3±31.1	0.008	**	127.9±26.4	0.056		72.3±54.5	0.013	*	86.3±35.9	0.202		117.9±31.8	0.029	*	49.4±105.5	0.0562		56.7±98.3	0.096		75.6±96.3	0.4476
65b	Cerasus x yedoensis	Pseudomonas rhodesiae CIP 104664(T)	AF064459	99.933	AB698741	96.3±35.6	0.635		76.4±46.8	0.004	**	91.1±26.1	0.152											125.7±54.5	0.084		78.6±60.4	0.101		101.3±32.8	0.773											81.3±64.4	0.4778		109.6±68.5	0.7114		105.6±52.2	0.8556
66e	Lactuca sativa	M. brachiatum B0021(T)	AB175649	100	AB698745	108.1±41.3	0.519		95.1±30.1	0.631		116.2±21.9	0.119		89.8±36.2	0.29		98.3±36.5	0.836		111.5±19.3	0.163		133.9±35.4	0.073		128.8±29.2	0.078		164.6±17.5	< 0.0001	****	74.2±37.9	0.005	**	95.2±40.8	0.542		96.8±17.8	0.515		89±62.7	0.6758		70.3±87.6	0.2526		119.4±67.6	0.5562
66g	Lactuca sativa	M. marchantiae JT1(T)	FJ157976	99.646	AB698716	116.2±37.6	0.18		99.3±37.9	0.946		140.1±35.2	< 0.0001	****	90.6±36.2	0.43		98.8±43.1	0.893		121.5±25.7	0.037	*	116.4±48.5	0.229		113.3±44.2	0.242		102±23.1	0.813		76.2±40.8	0.031	*	84.4±44.0	0.136		120.5±17.6	0.006	**	113.9±32.3	0.5993		97.2±46.9	0.9151		114.8±37.2	0.6608
67b	Daucus carota var. sativa	Pseudomonas grimontii CFML 97-514(T)	AF268029	100	AB698742	77.7±42.6	0.008	**	85.5±30.4	0.093		87.3±28.7	0.055											112.6±44.7	0.384		103±49.9	0.815		96.9±27.9	0.576											116.9±11.7	0.5217		113.6±32.6	0.5994		136.9±23.7	0.2618
81c	Centella asiatica	Pelomonas puraquae CCUG 52769(T)	AM501439	99.328	AB698673	82.9±48.4	0.144		70.6±44.3	0.002	**	139.6±28.2	< 0.0001	****	85.7±40.1	0.1		94.4±42.8	0.531		119.1±23.9	0.011	*	112.6±40.7	0.461		126±24.6	0.082		148.2±24.8	0.001	***	92.6±46.6	0.524		96.4±37.4	0.716		108.1±23.8	0.256		87.7±76.2	0.6414		67.4±73.1	0.2099		91.8±62.4	0.7726
81f	Centella asiatica	Pseudomonas otitidis MCC10330(T)	AY953147	99.933	AB698739	79.5±43.7	0.173		78.8±50.9	0.083		116±28.2	0.192											61±21.2	0.051		16.7±37.1	< 0.0001	****	101.1±12.6	0.962											32.9±264.6	0.0117	*	31.1±264.6	0.0085	**	72.1±159.9	0.3864
81g	Centella asiatica	Shinella zoogloeoides ATCC 19623(T)	X74915	98.882	AB698675	115.4±28.9	0.22		97.9±24.0	0.838		154.7±19.9	< 0.0001	****	109.7±26.7	0.26		102.3±37.6	0.866		124.5±20.8	0.001	**	104.3±52.1	0.752		92.6±36.4	0.515		102±26.8	0.706		95.1±48.5	0.668		87.5±47.8	0.203		104.1±29.6	0.471		101.3±29.5	0.9599		99.7±27.7	0.9921		108±49.8	0.8055
82b	Tap water	Penicillium sp. KH00319	GU017567.1	98	AB698746	64.2±56.1	0.001	**	56±68.2	< 0.0001	****	60.6±45.1	< 0.0001	****										88.2±64.1	0.466		61.8±102.2	0.011	*	77.7±42.4	0.095											64.1±115.8	0.13		81.6±107.6	0.5936		79±82.1	0.4371
83f	Water in aquarium	M. adhaesivum AR27(T)	AM040156	99.063	AB698743	115.0±33.0	0.112		114.4±40.2	0.18		101.3±22.2	0.753											89.9±79.7	0.53		85±77.1	0.298		103.8±62.0	0.671											68.7±78.5	0.1861		91.9±66.3	0.8134		82.4±46.5	0.5053
83h	Water in aquarium	Methylotenera mobilis JLW8(T)	CP001672	96.056	AB698738	89.8±45.6	0.362		91.7±41.6	0.45		95.1±26.9	0.541											105.5±54.2	0.749		94.7±58.8	0.707		95.6±48.8	0.819											107.8±23	0.7429		128.6±56.6	0.408		105.5±34	0.8242
86a	Rain water	M. aerolatum 5413S-11(T)	EF174498	99.249	AB698711	96.8±32.5	0.773		106.4±34.0	0.56		103.9±22.3	0.62											118.8±50.0	0.244		104.8±56.1	0.785		104.1±40.3	0.815											91.9±63	0.7328		120.9±78.4	0.5449		101.2±55.6	0.9557
86d	Rain water	M. komagatae 002-079(T)	AB252201	98.663	AB698734	81.5±66.0	0.106		91.5±49.5	0.451		86.5±33.5	0.102											113.9±40.6	0.306		106±44.2	0.595		99.4±19.8	0.962											101.5±21.8	0.9507		124.6±37	0.4769		112.8±37.9	0.5978
86e	Rain water	M. komagatae 002-079(T)	AB252201	98.874	AB703238	104.4±27.1	0.694		119.4±24.6	0.08		104.4±25.7	0.583											89.3±44.9	0.631		98.9±44.2	0.932		107.8±18.5	0.66											105.3±63	0.8234		112.3±65	0.722		108.1±67.7	0.76
87a	Haplocladium microphyllum	M. thiocyanatum DSM 11490(T)	AB175646	99.505	AB698682	116.9±13.1	0.24		104.3±28.5	0.763		93.6±27.6	0.526											96.7±63.6	0.838		101.1±52.2	0.981		110.1±46.0	0.42											128.2±18	0.2346		141.3±35.9	0.2319		115.8±23.8	0.5414
87d	Haplocladium microphyllum	M. radiotolerans JCM 2831(T)	CP001001	99.514	AB698730	97.5±39.9	0.832		102.3±39.3	0.84		98±25.3	0.797											88.9±63.0	0.49		86.3±55.8	0.338		99.7±39.7	0.958											89.3±82.8	0.6497		103±107.8	0.9318		92.5±76.4	0.7812
87e	Haplocladium microphyllum	M. haplocladii 87e(T)	AB698691	100	AB698691	102.4±24.6	0.847		110.7±33.3	0.385		104±20.0	0.665											78.2±80.7	0.326		107.5±65.6	0.744		78±63.1	0.21											106.4±50.4	0.786		135.4±61.7	0.3053		111.7±69.5	0.6172
90a	Plagiomnium acutum	M. aquaticum GR16(T)	AJ635303	98.435	AB698678	92.4±43.0	0.504		93.7±38.2	0.574		101.5±34.6	0.849											109.8±59.6	0.607		94.8±73.6	0.741		104.8±55.8	0.77											78.4±71.4	0.3612		101.9±81.9	0.9563		104.2±48.9	0.8458
90c	Plagiomnium acutum	M. oxalidis 35a(T)	AB607860	97.641	AB698685	98.5±28.1	0.919		96.2±53.3	0.857		91±21.4	0.425											110.7±50.0	0.431		113.7±41.5	0.225		104±22.1	0.509											96.9±52.1	0.8952		109.3±74.1	0.7869		111.9±49.3	0.6369
91b	Bryum argenteum	M. adhaesivum AR27(T)	AM040156	98.991	AB698720	101.3±37.6	0.903		118±36.3	0.239		110.7±25.0	0.186											144.4±42.8	0.013	*	166.2±41.5	0.001	***	118.2±25.0	0.035	*										62±99.5	0.1091		97.9±125.1	0.9509		72.1±97.1	0.318
92a	Ceratodon purpureus	M. hispanicum GP34(T)	AJ635304	99.787	AB698679	100.6±30.2	0.964		143.4±33.3	0.019	*	110.4±19.8	0.283		78.2±35.8	0.01	*	80.5±41.6	0.026	*	103.8±23.3	0.602		188.6±26.8	< 0.0001	****	170.6±33.6	0.001	***	138.6±20.1	< 0.0001	****	118.9±38.1	0.079		108.7±28.2	0.252		113.9±24.1	0.006	**	50.3±90.1	0.0369	*	59.7±107.4	0.2441		59.1±27.4	0.1348
92d	Ceratodon purpureus	M. cerastii C44(T)	FR733885	98.594	AB698680	90.4±47.3	0.475		121.8±53.4	0.254		105.1±30.8	0.599											153.6±29.1	0.024	*	142.5±42.0	0.085		110.9±22.1	0.443											84.5±29.7	0.5121		130.9±59.9	0.3705		84.5±41.4	0.5599
97c	Ptychomitrium gardneri	M. soli YIM 48816(T)	EU860984	98.324	AB698690	73.9±30.4	0.122		118.3±37.6	0.439		94.1±25.1	0.635											118.5±43.4	0.174		121.5±32.2	0.059		92.7±30.4	0.37											95.5±53.3	0.8507		107.6±60.2	0.8267		103.2±63.7	0.8895
99c	Brachythecium plumosum	M. adhaesivum AR27(T)	AM040156	99.496	AB698697	81.7±38.7	0.036	*	81.4±45.0	0.033	*	102.1±35.4	0.783		106.6±37.6	0.482		107.6±42.4	0.47		100.2±21.1	0.883		159.1±31.6	0.002	**	152.7±41.5	0.008	**	125.3±12.3	0.002	**	102.1±35.4	0.865		106.1±23.3	0.417		106.9±14.6	0.244		88.1±64.5	0.6153		98.8±55.2	0.9727		93.7±27.4	0.8242
99d	Brachythecium plumosum	M. brachiatum B0021(T)	AB175649	98.872	AB698717	107±24.1	0.458		106.9±40.6	0.513		97.2±17.6	0.688											100.8±49.9	0.752		89.6±42.4	0.358		98.7±23.4	0.813											90.4±70.7	0.6848		109.9±75.8	0.7738		113.3±54.6	0.5978
100b	Funaria hygrometrica	M. rhodinum JCM 2811(T)	D32229	99.288	AB698699	90.1±42.3	0.256		82.8±40.2	0.049	*	111.8±28.5	0.109		98.7±30.5	0.92		122.2±45.4	0.197		105±24.2	0.592		133.6±57.8	0.112		123.4±48.9	0.29		126.4±16.7	0.01	*	125.1±25.4	0.017	*	90.1±22.0	0.186		104.7±19.2	0.545		78.4±85	0.3612		82.2±90.3	0.6055		102.4±79.1	0.9115
101g	Haplocladium microphyllum	M. fujisawaense 002-079(T)	AB175634	99.93	AB698853	100.5±45.1	0.956		106.4±49.4	0.542		92±27.7	0.208											133.9±48.0	0.083		136.4±52.0	0.076		114.3±24.4	0.237											71.7±89.7	0.2325		98.2±91.8	0.9591		92.2±77.3	0.7812
102a	Bryum argenteum	M. radiotolerans JCM 2831(T)	CP001001	99.167	AB698732	77.9±48.5	0.103		111.7±45.5	0.539		106.4±36.0	0.501											82.7±81.0	0.267		99.6±63.5	0.982		101.9±28.6	0.533											80.5±93.3	0.4096		92±105.1	0.816		88.9±90.2	0.6974
103a	Cyperus microiria (leaf) hydroponic culture	Methylophilus rhizosphaerae CBMB127(T)	EU194887	99.433	AB698737	102.6±36.4	0.779		101.1±36.4	0.901		99±19.3	0.937											81.1±39.2	0.219		82.9±34.7	0.159		101.7±16.9	0.84											88.1±64.2	0.6153		117.6±55.7	0.6103		114.2±48.3	0.5787
111a	Oryza sativa subsp. japonica (soil)	M. rhodesianum DSM 5687(T)	AB175642	99.507	AB698692	89.3±35.8	0.182		90.2±38.7	0.237		88.6±24.0	0.07											111.8±44.5	0.384		114.6±37.7	0.22		112.4±26.8	0.147											77.1±59.1	0.3324		111.9±71.5	0.7297		84.5±56.2	0.5787
111b	Oryza sativa subsp. japonica (soil)	M. aquaticum GR16(T)	AJ635303	98.577	AB698676	75.6±48.0	0.003	**	85.3±41.8	0.083		84.4±35.8	0.017	*										88.2±57.9	0.382		99.3±49.9	0.956		88.6±29.1	0.228											72.7±72.2	0.2485		109±80.3	0.7948		101.4±56.5	0.9557
z1b	Geranium carolinianum	M. brachiatum B0021(T)	AB175649	100	AB698725	100.3±25.6	0.968		99±35.9	0.849		110.6±20.4	0.098											89.5±24.8	0.152		115.6±23.2	0.076		101.7±12.3	0.913											134.1±20.2	0.1507		163.8±31.7	0.0659		136.5±28.9	0.166
z1e	Geranium carolinianum	M. brachiatum B0021(T)	AB175649	100	AB698712	99.2±18.0	0.902		97.9±30.3	0.76		103.6±27.6	0.58											109.4±23.5	0.22		118.7±25.9	0.042	*	108.4±23.1	0.203											86.6±69.1	0.5707		118.9±79.8	0.5842		114.4±76	0.5599
z4d	Narcissus tazetta var. chinensis	M. komagatae 002-079(T)	AB252201	98.663	AB698735	96.7±27.7	0.656		108.7±31.4	0.421		93.9±34.0	0.399											86.2±41.9	0.155		107.6±40.3	0.51		94.8±32.2	0.565											68.7±81.3	0.1861		100.8±71.5	0.9809		86.5±55.5	0.6172
z4e	Narcissus tazetta var. chinensis	M. aminovorans JCM 8240(T)	AB175629	99.648	AB698852	102.9±28.9	0.662		111.1±27.4	0.246		118.2±19.0	0.005	**	88±34.1	0.26		89.8±37.8	0.333		118.7±29.9	0.037	*	120.3±24.7	0.006	**	118.2±29.0	0.04	*	117.8±17.2	0.001	***	109.2±40.7	0.401		109.4±18.9	0.219		107.5±24.0	0.228		93.6±73.3	0.7881		100.5±78.8	0.9891		104.3±60.9	0.8458
z4f	Narcissus tazetta var. chinensis	M. aminovorans JCM 8240(T)	AB175629	99.648	AB698700	88.7±32.7	0.149		94.8±35.4	0.522		92.2±24.9	0.21											95.1±46.0	0.719		101.7±57.9	0.888		90.6±29.5	0.188											94.9±53.8	0.837		121.1±51.8	0.8693		100.2±46.3	0.953
z4j	Narcissus tazetta var. chinensis	M. thiocyanatum DSM 11490(T)	AB175646	99.505	AB698684	110.0±24.6	0.131		110.3±26.3	0.285		116.1±20.4	0.013	*	91±34.5	0.3		82.9±37.6	0.05	*	112.3±17.9	0.097		100.9±26.8	0.931		102.8±35.6	0.828		75.4±50.0	0.001	**	94.6±45.8	0.642		73.2±26.7	0.002	**	95.4±25.1	0.466		65.8±91.3	0.1694		84.1±102.2	0.7164		81.6±81.1	0.9569
z14c	Sonchus oleraceus	M. adhaesivum AR27(T)	AM040156	98.055	AB698707	104.8±22.2	0.471		96±33.4	0.605		118.3±16.7	0.005	**	86.6±43.0	0.13		81.2±37.0	0.035	*	118.4±26.9	0.014	*	62.6±37.9	0	***	77.5±42.8	0.053		77.2±19.7	0.002	**	82.7±49.6	0.132		109.1±42.9	0.428		105.2±24.1	0.482		101.1±74.7	0.965		131.2±94	0.6347		102.1±69.5	0.8293
z18b	Laurus nobilis	M. aerolatum 5413S-11(T)	EF174498	99.173	AB698677	116.7±18.5	0.012	*	102.8±38.4	0.811		124.4±18.5	0	***	79.3±36.4	0.02	*	91.3±36.9	0.321		110.2±24.9	0.167		97.3±28.0	0.788		116.4±29.8	0.177		104.1±13.9	0.589		99.6±45.1	0.802		87.9±30.9	0.167		103.6±24.5	0.568		110.7±48.6	0.6657		133±49.7	0.5707		107±55.5	0.7803
z24c	Conyza sumatrensis	M. adhaesivum AR27(T)	AM040156	99.063	AB698721	116.6±4.0	0.273		111.9±39.7	0.34		106.1±24.8	0.455		92.4±21.9	0.34		102.8±29.2	0.731		94.2±17.5	0.361		107.3±45.2	0.605		141.2±34.2	0.001	**	102.4±35.3	0.935		88.1±47.7	0.282		94.6±45.3	0.579		96±21.8	0.434		101.4±54	0.9539		136.5±50.2	0.4733		99.2±45.7	0.7111
z26c	Conyza sumatrensis	M. zatmanii DSM 5688(T)	AB175647	99.578	AB698686	114.7±24.1	0.027	*	93.8±40.8	0.445		105.7±21.0	0.364											79.1±30.9	0.066		117.6±22.3	0.194		92.7±14.3	0.363											31.1±116.8	0.006	**	30±102.7	0.444		50.4±41.4	0.6973
z27c	Poa annua	M. tardum RB677(T)	AB252208	99.788	AB698674	107.6±2.1	0.269		104.1±38.8	0.714		113.4±24.9	0.046	*										81.4±27.4	0.014	*	95.8±40.2	0.638		96.5±19.0	0.262											102.1±49.5	0.9318		108.7±57.6	0.7101		119.5±36.8	0.6726
z30e	Papaver dubium	M. marchantiae JT1(T)	FJ157976	99.788	AB698714	111.1±34.7	0.355		111.1±31.9	0.45		123.8±31.3	0.022	*	109.4±34.3	0.42		117.8±36.7	0.157		107.7±22.0	0.318		100.4±45.6	0.688		103.7±37.2	0.385		122.6±23.8	0.02	*	80.7±52.2	0.079		82.5±40.9	0.092		118.8±23.1	0.014	*	106.6±47.5	0.7904		108.7±57.6	0.6732		110.7±45.3	0.6405
z41c	Rhaphiolepis indica var. umbellata	Rhodotorula mucilaginosa AFTOL-ID 1548	DQ832198.1	99	AB698749	85.3±32.2	0.206		84.7±41.6	0.223		68.6±47.2	< 0.0001	****										75.4±56.3	0.096		79.3±41.9	0.08		89.6±26.1	0.157											25.8±49	0.0031	**	31.8±70.7	0.624		58.5±19	0.5321
z41d	Rhaphiolepis indica var. umbellata	Rhodotorula mucilaginosa AFTOL-ID 1548	DQ832198.1	99	AB698748	81.6±28.7	0.14		85.9±33.0	0.297		86.1±33.2	0.09											87.7±63.9	0.588		88.1±44.5	0.501		89.9±29.7	0.246											65±120.7	0.159		87.5±124.6	0.7617		81.6±77.6	0.5281
z53c	Viburnum odoratissimum var. awabuki	M. marchantiae JT1(T)	FJ157976	99.788	AB698706	98.7±35.9	0.907		90±35.9	0.401		75.6±22.3	0.001	***										71.3±50.2	0.038	*	75.7±31.9	0.026	*	107.6±27.7	0.216											104.2±54.4	0.866		129±65.3	0.2742		104.6±50.4	0.41
z61e	Trifolium repens	M. komagatae 002-079(T)	AB252201	98.876	AB698715	153.3±3.0	< 0.0001	****	142±39.8	0.001	***	124.4±22.4	0.001	**	83.5±40.5	0.06		83.9±36.7	0.07		110.5±21.9	0.162		110.1±38.9	0.192		106.3±36.6	0.201		109±22.9	0.135		127.2±32.8	0.02	*	119.6±25.2	0.026	*	109.1±15.9	0.149		134.1±47.7	0.1701		136.9±59.9	0.1809		118.4±54.5	0.3413
z63d	Poa annua	M. tardum RB677(T)	AB252208	99.788	AB698727	98.9±30.2	0.897		103.6±34.2	0.768		115.9±20.4	0.034	*	109.9±44.3	0.44		121.7±32.8	0.118		78.6±23.2	0.014	*	104.6±38.2	0.415		115.2±24.7	0.024	*	117.4±15.2	0.018	*	98.1±41.0	0.865		110.3±37.9	0.269		129±21.1	< 0.0001	****	124.5±19.3	0.3243		157.9±39.9	0.0954		107.2±25.8	0.3272
z64b	Cerastium glomeratum	Cryptococcus flavescens strain ATT120	FJ743610.1	100	AB698750	81.3±37.5	0.088		73.9±40.5	0.029	*	77.2±15.3	0.002	**										86.5±36.6	0.531		78.3±23.1	0.11		88.6±16.8	0.246											115±28.8	0.545		112.5±49.6	0.2974		95.3±51.5	0.3212
z68a	Brassica oleracea var. italica	M. populi BJ001(T)	CP001029	100	AB698693	118±38.8	0.121		95.8±44.8	0.74		94.2±33.0	0.467											84±57.4	0.348		92.2±41.5	0.728		103.4±28.0	0.597											118.6±17.2	0.4529		140.4±35.7	0.1327		131.4±26.7	0.2874
z78a	Trachycarpus fortunei	M. brachiatum B0021(T)	AB175649	100	AB698713	124.1±40.3	0.061		160.7±50.7	< 0.0001	****	82.7±17.3	0.044	*	80.1±44.4	0.02	*	97.7±43.4	0.767		111.8±27.4	0.109		117.5±25.0	0.066		110.2±16.3	0.102		130.6±33.1	0	***										103.5±50.4	0.8879		128.8±59	0.1322		106.4±46.5	0.2253
z82b	Tap water	Bradyrhizobium liaoningense 2281(T)	AF208513	99.653	AB698736	110±21.1	0.219		109.4±15.8	0.265		98.7±15.3	0.861											122.9±39.3	0.084		131.9±39.9	0.007	**	118±37.9	0.023	*										81.5±89.9	0.4557		98.2±94.5	0.2549		94.2±86.8	0.2036
z83c	Water in aquarium	Aeromonas hydrophila subsp. hydrophila ATCC 7966(T)	CP000462	99.8	AB698740	96.1±28.2	0.627		93.6±30.0	0.437		93.6±24.2	0.322											123.1±34.8	0.088		98.3±24.7	0.904		113±21.3	0.147											101.6±42.8	0.9484		107.2±50.8	0.1995		103.6±47.5	0.1972
z88a	Physcomitrium sphaericum	M. adhaesivum AR27(T)	AM040156	98.991	AB698722	147.2±31.5	0	***	141.6±22.6	0.002	**	128±23.1	0.001	***	83.3±35.2	0.06		80.0±35.5	0.023	*	111.6±22.8	0.117		106.1±36.5	0.428		90.5±26.5	0.658		109±15.2	0.32		96.3±44.9	0.745		76.8±52.3	0.007	**	80.5±25.8	0.002	**	90.3±51.1	0.6944		101±59.1	0.2012		97.9±44.8	0.1721
z92a	Ceratodon purpureus	M. cerastii C44(T)	FR733885	98.668	AB698681	109.4±47.7	0.414		79.5±41.4	0.032	*	110.6±30.9	0.237											73.8±58.5	0.026	*	78±30.4	0.005	**	92.3±27.9	0.319											108±67.7	0.748		122±69.1	0.1008		100.3±51.5	0.1532
z97e	Ptychomitrium gardneri	M. adhaesivum AR27(T)	AM040156	98.919	AB698718	127.3±20.2	0.016	*	109.5±27.7	0.305		114.6±21.5	0.093		76.3±38.7	0.01	**	78.8±37.4	0.015	*	111.1±23.6	0.137		83.4±54.7	0.163		80.8±44.9	0.017	*	94.2±24.3	0.251		80.4±72.9	0.154		93.2±53.4	0.614		105.5±34.3	0.654		65.3±101.6	0.1631		106±84.4	0.1339		102.2±78.5	0.1321
z99a	Brachythecium plumosum	M. adhaesivum AR27(T)	AM040156	99.64	AB698696	91±44.3	0.425		104.1±28.5	0.656		96.2±32.4	0.647											58.4±45.3	0.001	***	76.9±27.7	0.004	**	83.8±19.6	0.012	*										104.2±56.6	0.866		122.4±63.6	0.0778		103.6±45	0.1242
z100a	Funaria hygrometrica	M. fujisawaense DSM 5686(T)	AB175634	99.93	AB698695	107.3±36.3	0.532		96.7±34.1	0.732		93.3±31.5	0.47											94.5±43.5	0.658		80.8±29.6	0.022	*	92.3±16.1	0.323											79.1±91.5	0.3993		82.6±79.3	0.2238		97.8±74.2	0.1209
Non-Methylobacterium isolates are shaded in green.
Eukaryotes are identified by ITS region sequencing.
Plant growth is shown in relative % against control ± % standard deviation
p value was calculated by ANOVA, Fisher's least significant difference test.
Statistical significance was indicated with *(p<0.05), ** (p<0.01), *** (p<0.001), and **** (p<0.0001).
[truncated: 10 more columns]
